# Supplementary material for: Gene-by-environment interactions influence the fitness cost of gene copy-number variation in yeast
Source: G3 (Bethesda). 2023 Jul 22;13(10):jkad159. doi: 10.1093/g3journal/jkad159 (PMC10542507; doi:10.1093/g3journal/jkad159)
Supplement: jkad159_Supplementary_Data [file jkad159_supplementary_data.zip]

Archive with 5 entries (5 files):
- Robinson-Vanacloig_Dataset1_MobyNaCl_Normalized-Imputed_FINAL_counts.txt
- Robinson-Vanacloig_Dataset2_MobyNaCl_EdgeR-Output.xlsx
- Robinson-Vanacloig_Dataset3_BeneficialGenes.xlsx
- Robinson-Vanacloig_Dataset4_RNAseq_SigGenes.xlsx
- Supplemental_Material_Legends_G3-2023-404394.docx
