# Supplementary material for: Gene-by-environment interactions influence the fitness cost of gene copy-number variation in yeast
Source: G3 (Bethesda). 2023 Jul 22;13(10):jkad159. doi: 10.1093/g3journal/jkad159 (PMC10542507; doi:10.1093/g3journal/jkad159)
Supplement: jkad159_Supplementary_Data [file jkad159_supplementary_data.zip › Robinson-Vanacloig_Dataset1_MobyNaCl_Normalized-Imputed_FINAL_counts.txt]

gene	BC187_NaCl_Gen0_Rep1	BC187_NaCl_Gen0_Rep2	BC187_NaCl_Gen0_Rep3	BC187_NaCl_Gen10_Rep1	BC187_NaCl_Gen10_Rep2	BC187_NaCl_Gen10_Rep3	BY4743_NaCl_Gen0_Rep1	BY4743_NaCl_Gen0_Rep2	BY4743_NaCl_Gen0_Rep3	BY4743_NaCl_Gen10_Rep1	BY4743_NaCl_Gen10_Rep2	BY4743_NaCl_Gen10_Rep3	NCYC3290_NaCl_Gen0_Rep1	NCYC3290_NaCl_Gen0_Rep2	NCYC3290_NaCl_Gen0_Rep3	NCYC3290_NaCl_Gen10_Rep1	NCYC3290_NaCl_Gen10_Rep2	NCYC3290_NaCl_Gen10_Rep3	YPS128_NaCl_Gen0_Rep1	YPS128_NaCl_Gen0_Rep2	YPS128_NaCl_Gen0_Rep3	YPS128_NaCl_Gen10_Rep1	YPS128_NaCl_Gen10_Rep2	YPS128_NaCl_Gen10_Rep3
YDR225W	70	80	84	68	66	56	73	77	69	74	55	65	77	82	79	124	20	120	18	14	17	1	18	3
YIL077C	345	265	295	475	448	431	313	344	288	434	322	320	314	267	303	21	132	155	267	378	337	296	500	725
YNR059W	87	92	103	85	98	89	279	285	290	271	242	292	304	296	273	3	82	224	153	106	126	206	158	61
YGR138C	166	154	194	204	181	179	178	187	180	203	155	177	216	214	217	749	1482	729	253	294	293	338	221	383
YDR379W	15	21	21	4	4	5	219	215	212	173	157	209	190	203	199	377	20	4	7	12	11	1	20	2
YLR262C	848	791	803	403	379	393	637	672	638	618	592	583	617	570	614	557	1789	22	621	728	722	530	411	572
YNR073C	74	123	164	174	251	111	96	64	100	83	144	167	119	135	119	151	12	36	68	59	73	26	155	82
YOL018C	37	42	45	23	21	25	48	47	47	23	14	18	42	42	43	1	1	1	44	68	62	13	23	23
YFR049W	461	465	522	476	530	502	468	470	390	513	595	569	572	614	560	134	277	1164	462	355	385	212	287	69
YMR257C	149	127	167	124	123	114	254	292	245	152	203	202	276	261	236	8	1	215	102	110	104	27	82	3
YNL108C	111	113	110	125	137	137	183	160	144	182	139	136	169	161	167	9	4	645	93	115	131	132	93	56
YPL109C	53	59	56	47	52	35	179	179	185	192	180	196	195	180	193	6	100	43	35	31	30	1	61	17
YDR410C	226	259	234	213	202	210	243	252	237	296	247	249	260	276	290	672	170	563	248	302	301	537	408	596
YJL125C	286	303	306	335	330	359	315	335	330	315	329	329	361	370	350	801	295	165	485	337	307	179	239	328
YMR297W	128	123	115	136	147	137	94	96	100	82	88	94	106	105	121	249	16	2	153	184	170	166	174	198
YOL086C	249	259	265	76	64	74	327	346	335	193	164	186	302	304	320	8	16	287	293	332	308	10	71	21
YPL243W	472	479	457	505	504	529	403	403	404	323	370	425	404	401	407	110	102	30	566	439	450	299	329	294
YIL005W	517	563	563	666	724	704	668	644	634	573	640	625	663	651	620	25	138	163	660	473	494	373	314	404
YKL021C	322	316	304	386	383	402	267	274	270	236	282	287	264	260	244	8	54	3	165	203	199	166	238	101
YMR290C	533	497	505	346	304	317	563	573	572	575	540	603	546	543	513	19	32	94	485	461	479	48	185	56
YOR133W	41	40	39	4	5	5	23	24	25	3	4	2	19	20	24	5	1	1	64	33	36	8	11	5
YPL029W	76	78	79	68	69	55	106	110	113	102	112	115	95	105	104	6	24	3	79	86	93	18	62	21
YDL089W	423	391	362	467	422	458	269	267	272	365	328	368	269	280	269	16	152	401	247	253	232	206	279	83
YDR284C	289	294	297	344	330	327	211	220	237	274	237	271	208	212	204	6	6	6	212	229	234	128	185	266
YDR348C	111	146	176	127	83	72	228	201	190	132	203	211	263	288	241	6	38	58	122	120	121	3	57	2
YER008C	206	191	175	13	13	11	234	274	213	52	63	66	226	216	217	3289	3631	1179	406	208	200	6	39	1
YER122C	430	465	371	349	353	357	422	426	428	357	461	356	438	440	409	155	150	230	458	533	470	228	168	80
YGL015C	268	269	292	316	291	326	311	319	309	343	335	344	338	347	352	10	68	169	202	202	204	62	152	172
YGL226W	206	214	204	169	128	151	284	289	283	305	287	265	283	281	304	16	38	37	142	180	170	5	92	14
YGR233C	449	471	430	404	391	388	481	472	464	483	481	435	499	528	612	439	265	2221	387	397	413	251	224	180
YHL013C	641	575	560	905	820	798	498	504	508	638	654	636	507	498	526	154	349	1491	412	486	505	606	624	1024
YKL088W	180	180	183	14	15	16	107	121	109	56	30	30	136	139	121	2	14	123	335	231	256	51	72	31
YNL135C	465	419	422	830	900	833	302	300	314	232	295	288	284	271	290	1432	168	131	292	328	312	1002	620	431
YNL265C	271	274	273	365	363	350	148	148	152	177	162	171	153	156	152	1822	439	147	227	165	178	163	91	182
YAL012W	221	226	222	152	152	160	154	160	162	192	145	177	158	157	155	10	1	4	226	296	284	76	105	29
YBR213W	467	462	435	538	448	510	468	463	464	629	512	534	438	482	465	117	18	108	347	378	384	330	400	307
YDL017W	398	439	454	467	471	479	292	287	289	285	346	287	276	299	283	22	391	252	445	486	570	402	949	359
YDL211C	521	505	496	443	426	488	521	522	510	604	554	549	521	497	504	131	1139	166	465	581	578	526	368	263
YDR182W	281	288	302	341	362	382	361	363	349	409	410	470	349	403	324	100	192	112	425	285	321	288	241	198
YDR246W	291	301	284	340	309	342	232	239	213	338	294	287	215	234	225	17	16	220	584	623	599	1119	677	943
YDR328C	357	371	387	394	437	428	479	465	460	576	481	518	512	523	564	1073	1385	2361	527	573	612	1234	1051	766
YDR504C	321	323	308	406	515	516	255	245	262	402	282	354	297	298	302	19	100	70	180	195	186	148	287	171
YDR524C	231	283	298	46	64	49	306	293	294	42	34	41	286	291	263	13	6	19	143	131	143	2	34	4
YGR135W	105	101	104	78	80	84	114	115	114	98	81	85	106	99	92	7	18	36	56	56	54	5	35	1
YGR161C	192	198	198	524	520	497	184	191	180	257	237	233	173	179	161	361	676	775	304	367	352	2748	1214	2568
YGR213C	314	317	272	308	316	306	230	221	237	277	196	237	202	210	239	15	36	112	307	349	294	210	226	233
YHL039W	237	233	245	265	251	267	142	149	144	167	165	156	149	143	161	4	6	1	112	132	123	33	44	16
YIL117C	0	1	1	0	0	0	121	114	123	138	164	158	121	140	131	85	70	511	2	1	3	0	5	4
YJL078C	216	222	231	227	231	222	106	112	111	91	136	108	110	117	104	5	28	19	280	195	197	52	124	88
YLR395C	70	63	86	102	104	72	28	26	20	29	38	39	38	32	29	5	2	1	85	58	53	33	34	38
YML034W	142	147	144	57	47	48	208	210	212	101	77	108	209	206	214	11	164	872	190	237	237	25	87	2
YMR227C	278	295	293	276	282	268	266	261	240	194	223	210	226	220	256	16	58	36	336	387	336	141	239	185
YOR126C	252	249	260	313	365	326	303	305	306	501	414	409	310	323	324	938	98	8	151	139	156	196	210	160
YOR147W	256	266	251	223	193	202	256	242	244	222	291	221	257	257	255	197	54	6	318	199	216	67	114	47
YPL005W	3	3	5	4	1	2	9	9	11	5	12	4	8	8	7	0	0	0	2	4	5	0	0	0
YPL089C	289	266	285	343	334	347	249	257	250	286	236	280	245	229	196	5	357	7	210	260	283	464	260	1087
YPR132W	48	58	56	27	22	22	367	365	391	372	329	390	353	345	336	10	176	2	20	26	20	1	9	2
YBL075C	247	225	210	192	199	238	59	59	64	72	46	34	53	61	52	5	1	2	228	323	323	334	363	306
YBR047W	630	578	597	662	695	694	697	696	684	935	749	661	643	637	717	23	34	462	523	631	607	336	452	322
YBR059C	1	1	1	0	0	0	55	54	54	5	22	18	39	39	39	1	20	1	1	2	2	0	0	0
YBR131W	491	478	447	436	442	408	312	312	316	344	389	379	372	382	392	310	646	6212	399	483	512	680	756	276
YBR139W	90	90	86	73	69	86	267	277	259	290	246	302	252	253	248	92	18	6	35	54	45	3	62	28
YBR170C	274	257	278	206	210	221	439	358	357	392	403	391	343	349	378	397	40	6	157	191	191	74	159	14
YBR196C-B	206	210	231	319	350	390	166	161	159	263	234	253	160	159	160	905	2	4	343	252	317	310	222	534
YBR227C	423	442	427	469	431	457	457	469	445	381	466	540	454	452	469	26	56	1263	296	390	399	191	300	769
YBR242W	479	482	476	573	566	581	341	345	353	391	419	419	350	377	353	125	82	239	323	448	477	440	854	1613
YDL020C	269	251	236	438	493	505	392	404	397	484	542	474	352	334	339	158	118	6	228	257	238	632	296	482
YDL036C	234	205	238	201	201	155	202	200	192	232	259	246	211	205	201	55	70	59	179	207	190	305	235	103
YDL043C	29	30	10	9	7	9	9	5	3	14	7	6	7	7	12	0	54	10	8	11	8	9	10	13
YDL127W	362	327	319	378	380	368	270	274	263	241	287	263	242	239	260	172	48	161	289	381	362	413	266	291
YDL135C	16	15	18	7	8	6	192	178	179	256	246	255	189	172	155	8	1	15	16	9	10	0	13	3
YDL146W	32	42	48	43	37	39	159	151	157	100	154	170	164	191	141	1	80	182	10	11	12	2	28	2
YDL174C	261	244	241	310	298	337	105	89	95	68	64	95	106	97	110	9	142	4	185	154	188	121	159	122
YDR066C	364	363	329	359	358	361	360	350	353	587	473	456	392	378	361	141	22	10	677	525	534	481	600	528
YDR077W	255	341	257	157	165	220	437	410	420	487	569	529	397	415	365	19	40	6	542	357	310	3	118	4
YDR090C	582	554	577	209	218	214	357	354	366	232	327	282	350	343	341	102	50	7	480	405	390	29	170	3
YDR176W	460	465	415	489	488	549	200	195	199	89	106	107	195	190	166	163	18	59	113	116	115	1	85	20
YDR221W	152	153	178	143	152	149	201	195	199	143	218	225	185	199	164	9	2	2	108	92	87	18	69	27
YDR226W	249	282	336	253	274	270	183	199	195	196	211	229	208	225	213	11	6	4	183	176	243	105	80	118
YDR286C	259	266	259	278	292	257	326	332	351	471	437	455	327	312	327	14	20	455	290	298	307	385	287	257
YDR287W	331	323	311	467	508	544	249	247	251	246	285	263	249	258	250	13	28	43	279	299	284	332	226	521
YDR488C	181	162	154	157	161	163	188	189	202	134	152	174	180	201	200	8	44	53	99	87	95	28	30	5
YER109C_1	1	1	1	1	1	1	1	0	0	1	0	1	0	1	1	0	483	263	2	2	1	1	1	1
YFL004W	236	260	246	161	153	141	272	269	258	168	207	246	264	275	215	6	1	30	216	296	271	3	58	6
YFL012W	191	211	192	175	194	170	123	128	127	131	101	87	128	122	109	8	2	3	139	176	181	82	105	72
YFL044C	33	28	26	39	33	43	7	6	9	3	17	9	7	5	2	0	0	0	105	126	124	229	172	310
YGL047W	594	560	510	474	425	481	562	580	591	666	692	677	558	541	572	590	78	123	550	667	634	507	312	242
YGL087C	313	317	298	348	331	346	349	361	319	418	428	409	356	385	364	14	2903	1294	241	234	224	386	254	341
YGL123W	82	84	120	76	99	67	81	75	86	69	93	87	87	92	73	6	8	2	150	97	111	16	20	1
YGL126W	230	227	199	274	256	244	264	271	261	265	265	237	253	272	254	8	102	330	174	116	113	60	68	18
YGL141W	270	269	269	201	192	190	295	301	318	210	247	349	273	279	298	631	62	3	336	226	235	78	154	139
YGL162W	247	222	237	705	638	463	232	234	226	344	394	378	230	224	210	1197	1197	183	184	174	169	864	476	1055
YGL171W	251	235	252	257	245	256	256	253	249	251	224	230	245	244	264	8	4	7	231	136	140	27	103	4
YGL227W	41	50	44	36	26	36	103	96	104	110	115	123	87	87	97	2	2	1	30	26	29	1	3	1
YGR196C	154	142	142	123	130	122	145	137	143	129	130	148	118	109	147	5	20	3	202	161	153	137	109	57
YGR240C	113	139	166	34	31	33	120	117	120	45	73	62	106	125	99	2	16	1	138	145	187	8	56	42
YGR248W	3	2	2	0	0	0	7	12	12	3	3	5	11	8	7	2	0	0	12	6	5	0	5	0
YGR255C	362	376	348	371	366	332	419	416	431	402	404	477	407	384	430	94	8	36	541	334	341	160	146	117
YHL015W-A	433	436	419	569	522	539	420	385	370	574	505	454	399	455	516	170	213	230	371	449	482	766	448	547
YHR046C	265	271	287	447	403	402	289	274	285	299	271	326	283	323	293	12	174	103	209	228	254	120	287	109
YHR084W	192	202	199	18	16	13	195	191	197	54	73	70	187	194	178	287	102	17	176	166	168	2	60	2
YIL026C	186	171	163	70	69	77	146	150	141	67	133	98	120	134	117	128	4	16	155	191	177	130	113	121
YIL033C	3	3	2	2	2	1	3	1	1	2	2	1	2	3	5	1	92	6	1	3	3	4	2	2
YIL071C	61	48	43	51	34	45	50	54	49	80	64	65	45	45	48	123	4	1	51	35	45	117	17	17
YIL101C	26	24	34	35	38	27	57	58	40	60	54	54	54	61	43	5	32	1	48	34	41	128	80	66
YIR038C	441	422	412	507	492	502	441	440	435	507	429	424	449	424	466	94	82133	164	320	435	403	367	337	275
YJL006C	555	583	546	495	473	543	807	795	800	659	774	718	766	733	815	693	98	213	598	616	610	263	410	581
YJL026W	31	38	46	4	4	9	340	282	293	96	96	91	284	265	270	69	4	2	81	94	78	34	10	2
YJL027C	150	141	133	148	187	173	177	176	182	215	183	160	219	219	201	57	28	5	118	162	175	154	138	26
YJL153C	50	46	43	55	65	65	25	24	28	23	20	24	24	25	29	1	1	1	16	23	19	1	11	1
YJL192C	61	81	87	63	67	76	253	231	233	198	265	243	259	303	271	388	42	3	91	80	75	3	19	5
YJR013W	236	225	229	228	263	226	124	130	127	78	87	85	126	122	119	5	10	3	319	277	280	258	225	275
YJR024C	105	102	98	85	81	90	146	149	145	168	143	163	140	130	155	104	92	46	145	110	102	2	82	5
YJR125C	68	80	73	44	45	42	368	382	405	473	514	507	409	422	425	15	22	244	185	145	136	81	96	253
YKL041W	469	466	431	768	804	788	426	443	436	630	442	512	464	454	453	4326	1680	2529	323	386	396	3903	2861	2732
YKR001C	76	75	64	54	51	59	144	155	150	187	149	154	152	149	148	2	82	2	31	22	20	1	12	2
YKR101W	63	76	71	66	58	60	159	159	165	119	143	143	143	136	118	5	2	143	113	107	90	3	71	3
YLL029W	147	140	169	126	113	116	149	154	143	99	141	137	146	150	144	6	124	128	141	160	141	46	195	8
YLL038C	154	148	139	118	116	103	93	99	95	134	150	121	92	94	104	7	12	1	202	127	116	3	48	1
YLR073C	203	206	210	288	369	364	86	83	85	86	96	76	91	85	86	5	4	24	394	434	444	603	681	767
YLR179C	72	67	63	76	99	110	111	110	117	92	77	86	113	119	123	6	18	96	96	130	133	279	145	158
YLR324W	435	395	403	563	631	614	320	328	322	282	331	391	298	304	306	263	74	709	243	337	338	449	319	453
YLR364W	293	312	289	293	276	297	144	149	157	187	187	179	133	138	141	10	60	3	345	441	438	295	235	127
YLR449W	18	16	19	37	42	30	291	281	293	419	391	359	269	265	289	10	4	45	12	18	17	4	41	2
YML054C	50	41	43	40	42	48	179	157	143	151	141	154	151	149	163	191	1	1	29	16	16	2	36	18
YML056C	149	156	187	203	222	259	159	157	164	168	174	224	144	173	147	11	2	37	295	235	242	12	84	60
YMR005W	72	73	74	162	188	201	285	277	292	332	309	313	300	302	284	6	76	101	83	77	81	22	70	37
YMR032W	139	131	148	127	139	143	63	67	65	53	60	59	72	70	85	2	14	2	119	124	127	15	28	13
YMR196W	172	175	163	84	78	82	172	177	172	96	126	144	144	148	160	8	28	3	149	162	165	19	62	8
YMR233W	183	175	174	207	193	197	380	383	414	638	653	607	354	321	330	19	525	210	161	197	192	131	220	66
YMR281W	23	18	6	5	7	5	11	6	4	13	6	5	6	8	13	1	34	2	5	6	7	11	4	10
YMR288W	11	10	3	3	1	2	3	2	1	2	2	2	1	2	3	0	0	0	3	4	4	3	1	1
YNL024C	101	112	111	71	76	75	295	294	299	345	283	312	296	279	255	9	42	74	165	114	114	232	96	318
YNL067W	387	397	417	159	141	140	64	57	61	34	17	36	53	56	49	6	1	4	328	395	423	93	98	15
YNL149C	226	221	201	279	314	303	69	62	60	108	96	88	64	69	79	11	1	60	149	151	143	130	114	325
YNL187W	33	35	30	43	44	45	5	6	7	0	2	3	4	8	4	0	0	2	6	4	4	0	1	1
YNR015W	176	178	164	222	191	218	109	108	116	100	120	131	96	100	100	11	8	3	225	239	229	478	221	522
YNR036C	299	304	275	323	303	318	393	395	395	558	411	353	406	376	362	121	999	266	400	439	411	517	369	353
YNR074C	211	262	358	526	753	621	276	258	290	310	369	410	301	387	295	214	24	61	121	143	206	125	150	77
YOL049W	491	512	433	476	389	445	489	493	487	627	568	593	420	421	436	23	203	243	416	523	529	1210	831	902
YOL061W	13	16	7	5	5	3	7	3	4	10	5	5	4	6	12	0	6	0	6	11	8	3	4	2
YOL147C	219	210	219	224	185	199	283	288	282	361	346	340	281	286	266	6	371	144	274	300	315	447	224	502
YOR241W	371	384	362	329	315	354	208	211	207	190	242	220	203	210	220	13	1	5	573	363	374	68	233	79
YOR258W	40	46	40	52	38	48	17	16	14	38	38	21	14	9	6	1	0	1	47	39	36	1	409	1
YOR347C	322	310	288	314	332	329	259	258	255	372	228	354	225	224	232	16	1	43	246	329	346	560	223	407
YOR360C	208	243	250	187	159	125	350	342	342	52	91	52	316	323	293	201	24	63	517	333	321	6	26	5
YPL045W	376	387	370	343	308	348	278	285	291	299	254	305	275	272	292	853	48	81	242	302	292	302	217	269
YPL051W	241	241	219	335	309	316	249	252	266	423	357	303	256	246	286	15	68	5	172	182	177	112	187	61
YPL079W	510	529	563	606	664	669	257	241	240	211	221	255	229	246	207	17	30	98	374	409	417	135	207	124
YPL088W	357	334	340	382	358	379	394	388	389	385	379	415	400	385	393	478	413	588	290	299	301	246	297	168
YPL090C	13	10	4	2	2	2	8	4	3	9	5	5	5	7	10	0	2	0	3	7	5	0	3	0
YPL157W	293	267	266	292	302	334	291	281	296	304	318	305	297	292	301	143	126	563	408	296	296	297	194	261
YPL160W	268	249	257	100	91	93	301	285	289	196	205	224	263	266	235	9	1	15	210	245	234	1	91	4
YPL245W	183	176	176	208	189	203	174	167	162	197	171	195	158	168	152	11	24	3	341	252	247	365	226	176
YPL250C	83	96	128	87	81	88	176	161	172	300	308	330	179	206	191	174	60	81	47	54	69	10	75	2
YPR163C	277	283	333	312	240	241	205	189	192	85	132	102	178	212	135	7	8	76	141	171	171	29	111	36
YAL013W	422	419	410	665	662	640	369	386	382	353	390	395	391	374	378	80	22	21	711	567	517	421	269	428
YAL019W	166	180	159	148	114	139	167	168	169	124	137	187	150	143	142	6	1	77	188	176	197	130	112	510
YAL027W	89	106	127	129	127	153	88	74	72	66	97	106	68	73	54	3	24	1	52	66	68	15	54	32
YAL039C	118	129	140	105	107	89	281	308	290	374	392	411	321	317	319	142	76	12	256	290	300	209	283	115
YAL040C	89	95	92	117	103	95	259	290	289	263	237	245	243	233	213	2830	4050	1348	34	30	36	2	32	4
YAL053W	5	6	5	0	0	0	96	96	99	37	43	67	96	93	95	6	4	1	16	14	11	1	5	1
YAR002C-A	68	72	65	90	83	101	227	244	247	427	306	278	246	237	243	503	84	2	27	22	20	1	28	3
YBL016W	374	359	341	356	352	342	362	362	374	338	289	341	366	355	356	259	441	143	314	472	439	397	632	445
YBL027W	171	161	160	77	76	78	101	95	104	96	96	102	89	85	83	3	2	1	256	306	293	44	55	8
YBL033C	45	37	51	63	51	58	74	75	77	85	109	104	103	112	117	2	2	2	37	54	48	24	39	27
YBL080C	49	49	47	48	50	45	57	58	58	38	39	59	56	55	51	2	2	1	28	29	27	1	16	1
YBR005W	49	57	64	53	55	56	282	282	288	370	452	407	272	305	273	333	190	513	29	20	23	2	39	1
YBR010W	218	229	227	62	45	51	462	475	475	361	329	301	420	413	427	11	188	87	244	309	279	24	107	48
YBR013C	169	206	285	143	154	168	266	234	266	287	235	259	282	332	279	56	12	45	150	164	201	96	131	152
YBR024W	944	927	929	1004	1017	1081	873	851	888	904	944	915	896	890	898	795	251	1046	796	1010	984	1764	824	1040
YBR039W	406	387	371	431	401	424	407	414	419	527	472	454	435	422	435	18	64	81	340	394	413	277	153	429
YBR055C	285	276	260	160	146	171	491	483	516	448	425	459	447	431	439	19	30	64	193	209	215	20	104	15
YBR088C	435	445	447	875	993	942	507	493	541	641	648	660	566	582	596	2242	1809	2386	222	301	297	307	309	318
YBR091C	260	244	248	275	286	308	214	220	210	304	264	221	242	259	278	773	223	192	249	347	299	660	528	255
YBR095C	255	241	223	253	270	262	276	271	279	286	281	306	279	271	268	125	50	136	171	193	208	48	127	21
YBR098W_1	264	261	267	212	242	219	225	227	223	267	304	301	203	192	211	8	2	5	180	220	248	170	216	135
YBR132C	143	136	144	74	53	59	220	221	216	175	177	186	203	210	196	11	32	121	156	211	206	153	95	142
YBR146W	299	305	300	298	310	307	300	309	296	277	309	309	313	311	315	10	102	112	285	367	347	215	339	25
YBR158W	28	25	23	69	99	101	204	204	213	168	195	159	211	225	191	4	18	74	8	15	12	2	11	1
YBR164C	343	350	344	541	582	524	353	356	357	371	383	397	327	351	336	588	44	77	206	253	238	412	288	351
YBR172C	189	192	190	37	37	39	188	182	169	137	120	138	147	136	148	5	6	3	196	219	207	1	44	3
YBR173C	118	133	183	96	119	109	89	92	91	100	99	95	118	136	123	14	32	19	125	166	215	189	188	139
YBR182C	213	174	177	202	187	207	147	139	137	174	147	140	144	154	182	78	207	3	129	141	142	87	51	55
YBR183W	555	499	493	1014	1009	984	397	396	411	427	499	439	404	407	431	969	399	380	283	330	304	538	413	334
YBR186W	214	226	252	246	226	238	258	250	250	269	265	296	259	271	264	112	98	185	213	303	291	609	393	334
YBR188C	228	177	159	377	239	245	495	412	364	516	378	430	440	363	434	10	94	692	216	243	242	243	420	124
YBR193C	410	429	419	420	440	455	426	434	426	561	425	475	411	424	434	20	50	59	325	403	397	398	451	350
YBR195C	125	154	181	182	190	191	128	119	130	83	96	98	121	147	132	925	132	384	130	144	161	96	98	145
YBR202W	80	112	157	40	35	35	103	103	108	49	73	84	122	147	100	6	6	3	73	80	95	3	34	3
YBR212W	389	414	392	239	250	245	329	326	318	216	254	315	337	334	340	19	172	6	194	180	204	11	125	12
YBR216C	129	184	241	141	140	136	159	158	161	210	278	251	174	225	165	278	22	39	86	110	167	119	163	29
YBR223C	81	91	101	53	48	38	199	182	191	151	170	162	189	204	194	122	14	3	346	252	263	292	124	139
YBR228W	304	331	315	332	346	350	469	464	466	517	509	570	522	498	529	16	122	41	370	484	478	236	162	144
YBR231C	264	303	351	200	228	206	203	200	201	306	362	411	344	404	370	416	14	58	138	181	197	27	551	223
YBR241C	33	41	46	16	21	17	182	173	187	146	161	169	194	191	216	11	6	78	52	52	53	2	42	1
YBR245C	157	172	171	116	98	112	222	222	221	252	289	280	182	185	174	10	18	3	354	256	269	185	121	129
YBR246W	457	444	424	452	421	456	486	514	499	577	552	578	584	627	563	316	429	393	326	411	406	137	424	295
YBR273C	251	255	239	340	368	357	133	131	149	95	109	142	142	143	133	11	4	206	104	171	143	277	129	263
YBR293W	208	180	171	209	207	226	37	37	37	36	32	37	33	40	33	6	4	2	129	107	111	1402	691	1647
YBR295W	171	181	159	93	83	95	196	215	215	167	178	193	152	153	154	5	36	2	287	313	323	289	153	428
YBR296C-A	467	453	428	581	563	575	409	424	419	606	484	496	461	462	510	304	118	611	463	348	317	428	330	284
YCL008C	138	149	106	27	24	23	33	31	30	8	9	16	31	32	22	5	2	100	83	111	84	1	27	11
YCL032W	213	200	187	166	180	186	99	100	101	68	104	108	103	92	105	5	2	13	237	282	275	97	145	87
YCL045C	188	204	201	195	206	202	109	105	106	67	72	92	112	102	104	6	30	4	199	208	227	198	164	19
YCL048W	215	234	238	196	181	203	368	386	372	472	475	480	334	360	315	16	160	5	393	428	426	366	379	229
YCL049C	273	278	279	320	327	352	311	298	303	365	355	345	292	296	295	20	22	89	399	444	446	995	720	681
YCL057W	148	139	138	69	53	56	82	80	91	74	100	77	79	79	69	5	1	2	156	161	177	1	42	7
YCR014C	311	308	294	302	296	341	357	348	373	360	411	326	332	309	327	130	832	267	248	267	245	214	157	466
YCR027C	275	242	220	167	145	143	211	218	227	191	176	178	213	211	232	6	2	6	176	179	160	11	87	63
YCR044C	218	216	194	302	311	248	57	60	63	66	88	76	54	52	54	2	16	4	237	196	166	128	236	20
YCR048W	177	171	171	188	172	190	126	127	132	105	140	114	135	128	135	4	8	1	207	226	217	241	99	33
YCR063W	273	253	258	188	150	154	267	264	273	288	215	229	260	237	267	238	52	3	231	273	250	163	150	331
YDL010W	1	2	2	0	0	1	237	243	246	489	443	342	261	247	260	132	62	56	4	2	2	3	24	1
YDL030W	127	117	124	92	111	101	161	162	156	150	146	134	166	164	152	5	255	16	189	207	219	47	246	54
YDL051W	280	275	269	783	1035	964	348	349	356	513	509	528	328	318	328	754	4555	794	207	252	240	144	173	374
YDL057W	138	146	132	34	25	26	127	132	132	80	63	47	119	120	116	3	1	2	184	173	165	5	36	1
YDL065C	475	472	484	597	569	574	206	215	203	213	171	158	189	199	202	10	4	121	336	323	329	113	148	82
YDL076C	124	140	148	188	176	164	289	280	277	304	364	352	253	261	262	8	96	860	120	131	140	106	96	60
YDL082W	289	283	280	250	241	263	256	247	245	313	197	227	219	230	217	10	86	33	218	213	212	32	68	52
YDL093W	19	21	19	16	12	22	64	63	67	53	46	57	65	61	59	1	52	1	18	23	32	5	11	2
YDL097C	10	17	31	24	28	25	17	14	16	6	15	16	19	31	19	3	1	1	16	14	23	7	26	24
YDL099W	68	82	98	84	99	83	89	82	90	65	97	104	87	90	85	2	2	3	56	52	60	2	57	2
YDL117W	486	408	369	184	139	169	223	226	245	185	199	205	192	189	202	172	192	9	283	330	304	127	191	123
YDL122W	177	183	187	147	160	158	215	209	212	131	206	200	195	189	190	10	26	2	144	206	200	191	177	204
YDL125C	9	13	17	5	5	3	49	43	47	18	23	19	55	66	46	2	40	14	22	19	31	2	12	10
YDL142C	5	7	7	0	0	0	152	149	156	122	149	118	143	143	151	782	14	77	9	10	11	0	30	1
YDL159W	537	481	433	537	541	540	473	473	475	560	447	487	447	409	416	276	223	88	335	309	300	153	173	102
YDL173W	170	189	202	209	218	229	159	156	161	180	173	165	163	144	154	162	72	77	198	203	232	46	77	93
YDL179W	234	200	197	269	217	236	189	197	180	235	204	207	196	187	192	9	1	319	71	83	67	4	40	2
YDL181W	486	495	520	610	614	609	287	286	281	361	299	371	282	305	293	20	509	78	308	296	315	262	155	184
YDL183C	201	228	181	161	176	183	256	249	284	399	367	287	282	292	293	12	116	103	269	267	232	82	214	23
YDL197C	102	116	117	70	95	82	44	46	41	42	19	31	49	43	43	3	48	1	232	156	162	28	53	16
YDL218W	270	307	329	331	309	298	244	236	246	268	271	276	262	274	273	77	56	259	358	242	277	197	251	228
YDL219W	370	356	349	437	410	416	272	282	275	378	342	325	262	266	266	219	26	222	481	385	398	324	415	400
YDL220C	318	350	275	101	86	91	299	299	310	215	236	196	303	348	287	13	80	173	422	261	233	13	121	14
YDL222C	188	219	213	63	56	54	194	194	199	121	153	136	207	210	210	592	20	3	329	231	235	9	62	9
YDL230W	656	645	641	734	808	790	465	478	459	596	556	537	519	500	529	122	44	620	795	564	604	460	819	652
YDL234C	49	43	46	49	49	46	159	164	169	101	163	167	157	164	159	447	666	2453	30	24	21	1	32	4
YDR002W	208	220	227	21	18	16	342	327	334	37	39	37	342	328	307	8	34	3	416	249	237	2	18	4
YDR003W	289	296	275	198	181	217	204	208	200	213	239	221	206	208	218	15	32	161	573	477	486	432	324	338
YDR004W	647	683	742	733	788	784	445	445	433	431	470	506	447	442	425	112	114	428	941	656	734	1185	493	817
YDR027C	112	121	126	93	94	112	112	117	106	79	100	110	106	114	115	7	6	118	172	116	122	44	40	42
YDR047W	418	408	358	286	262	263	300	292	301	261	272	242	259	259	269	12	1	711	391	340	322	98	181	80
YDR059C	488	473	441	402	408	365	577	565	564	689	643	604	572	569	583	2176	355	710	743	520	530	346	326	556
YDR068W	501	485	474	761	794	838	360	362	338	388	388	358	305	294	304	14	20	102	353	259	257	172	146	107
YDR069C	362	360	370	409	381	446	175	184	190	140	185	221	151	159	160	49	20	6	265	314	342	291	204	200
YDR070C	326	342	254	351	371	401	74	71	74	43	27	37	77	87	69	20	1	3	520	406	376	881	600	1028
YDR079W	101	111	115	71	67	88	414	425	403	551	424	528	464	468	478	257	493	170	220	161	166	77	202	136
YDR082W	183	211	245	212	231	258	449	427	453	383	443	457	417	440	364	174	18	161	222	134	158	36	99	43
YDR096W	292	306	326	86	75	81	142	147	143	50	65	74	125	121	120	5	1	5	295	201	192	7	41	7
YDR108W	289	275	282	279	276	264	309	312	319	237	288	275	271	265	260	105	8	834	374	310	311	37	196	56
YDR137W	460	471	419	398	376	385	380	389	404	406	384	416	394	374	355	138	6	4	754	599	574	666	653	886
YDR143C	181	213	219	371	341	365	245	261	237	115	150	178	228	239	201	10	140	224	403	276	324	1452	799	1007
YDR145W	331	341	316	301	317	311	375	386	382	397	393	330	373	355	355	12	60	159	541	443	431	121	256	161
YDR151C	356	373	373	527	452	405	403	412	409	444	481	418	398	403	405	10	8	258	395	296	314	93	228	152
YDR152W	175	216	273	407	462	480	201	202	198	191	238	247	200	242	163	14	4	129	267	181	254	592	606	406
YDR158W	223	209	201	135	133	124	177	177	169	219	166	179	142	144	154	8	4	11	208	229	232	52	75	23
YDR163W	151	177	187	201	221	212	102	98	86	94	115	93	106	118	105	11	1	118	308	214	228	282	239	867
YDR165W	44	69	118	92	107	51	56	42	58	53	74	81	72	85	62	50	24	59	75	38	47	28	49	30
YDR169C	540	442	467	728	663	718	313	300	294	323	371	355	304	273	284	306	6	108	480	377	339	502	561	129
YDR172W	225	224	240	267	218	237	217	221	216	128	157	238	234	219	242	7	30	151	341	244	259	162	134	228
YDR174W	176	196	186	141	148	133	182	173	168	274	263	247	171	170	172	9	30	32	311	176	189	115	137	89
YDR178W	253	259	310	329	315	266	232	235	236	306	268	261	253	242	239	82	32	311	333	270	256	95	209	136
YDR179W-A	151	159	160	200	204	231	62	67	68	71	64	41	78	88	68	2	10	89	194	131	145	177	136	190
YDR189W	137	147	142	110	90	95	253	263	260	226	194	298	238	228	255	406	34	35	314	244	247	169	169	283
YDR233C	338	363	367	31	30	26	229	188	198	57	115	87	184	175	199	8	12	18	119	136	148	8	33	2
YDR235W	2	5	44	2	4	1	8	2	7	4	23	28	7	17	16	0	0	0	4	4	9	0	1	5
YDR237W	342	380	338	461	431	415	268	268	265	368	360	297	286	276	305	892	50	620	259	306	313	212	350	177
YDR245W	248	259	236	361	375	331	249	259	257	348	251	265	255	247	230	122	28	144	180	195	193	280	172	70
YDR251W	152	154	192	105	99	85	149	160	150	140	142	168	161	153	115	8	2	169	156	215	190	11	51	13
YDR255C	34	58	114	52	75	60	30	26	31	21	43	53	34	54	28	1408	4	2	32	25	54	12	89	55
YDR268W	391	394	387	470	463	448	306	307	319	307	373	347	342	337	373	123	54	278	243	276	275	78	269	43
YDR305C	587	608	570	376	322	319	632	646	638	692	608	610	816	839	864	205	8	343	369	393	383	78	308	54
YDR315C_1	286	242	252	303	271	301	317	325	313	377	304	374	310	315	336	17	18	85	192	223	233	109	182	173
YDR315C_2	331	332	329	336	369	380	374	382	372	285	395	361	418	426	489	20	48	100	477	579	625	772	386	609
YDR363W-A	261	261	256	267	208	246	222	216	221	247	260	220	203	198	202	13	12	5	157	165	170	149	179	158
YDR368W	499	479	500	484	468	483	417	429	425	481	440	425	396	388	383	23	241	176	437	595	568	598	527	517
YDR371W	909	951	755	667	652	715	574	584	597	600	581	530	557	583	542	872	543	13	362	491	413	330	376	553
YDR382W	169	177	178	102	120	118	355	350	348	321	333	328	339	331	355	8	60	34	228	225	217	54	76	34
YDR384C	745	728	692	799	793	762	923	951	969	1266	1209	1111	923	904	931	41	124	706	510	628	625	531	549	402
YDR387C	77	66	78	79	59	77	217	211	209	207	146	205	218	205	214	4	16	1	27	34	35	1	43	1
YDR390C	340	319	323	201	168	194	277	294	281	268	245	329	263	264	252	9	18	4	149	190	183	16	40	8
YDR399W	584	532	524	754	720	719	467	465	488	628	574	649	469	478	435	116	114	166	378	525	542	224	281	354
YDR408C	231	208	206	246	266	257	130	125	135	137	148	160	120	116	110	77	2	45	217	250	240	257	190	167
YDR419W	444	439	419	461	458	456	391	388	384	330	392	419	402	423	436	1040	628	176	542	619	673	1175	1051	1648
YDR429C	0	1	1	0	0	0	43	41	38	15	25	9	30	33	21	1	1	1	2	1	1	0	0	1
YDR447C	309	301	285	428	472	447	336	340	349	303	256	268	347	331	383	274	373	729	246	286	268	99	105	134
YDR453C	10	8	8	7	10	9	17	16	23	31	23	19	24	23	27	1	4	1	3	3	5	0	3	1
YDR454C	48	48	56	34	42	31	106	104	108	124	105	103	111	115	123	105	4	1	59	54	57	27	36	2
YDR462W	21	19	24	39	36	42	227	217	236	169	263	235	227	227	237	171	2	2	9	8	8	2	13	2
YDR466W	347	310	308	329	326	341	264	254	265	212	243	243	254	243	240	208	52	7	232	333	316	765	269	276
YDR470C	29	23	26	22	22	24	200	192	205	219	202	173	196	175	195	7	1	4	27	36	36	20	13	1
YDR473C	241	253	234	284	267	232	220	209	217	240	269	275	191	201	203	7	66	8	297	315	305	473	389	457
YDR478W	449	437	434	365	351	362	401	405	406	401	431	398	412	399	435	438	92	9	310	348	319	123	270	172
YDR486C	456	494	483	211	225	204	610	616	612	446	422	428	652	641	656	2063	144	505	457	600	593	247	305	167
YDR490C	316	285	286	336	336	336	158	160	160	105	145	132	164	166	173	68	6	89	166	208	188	228	122	147
YDR494W	285	273	268	228	238	272	271	273	277	204	226	240	275	274	253	218	313	4	261	302	301	201	298	132
YDR511W	204	214	222	213	219	241	224	229	222	258	218	207	217	246	252	749	94	25	256	301	275	89	260	131
YDR529C	71	88	93	122	115	130	137	127	128	107	126	127	130	147	125	5	182	2	54	43	46	8	35	11
YEL002C	35	31	37	35	23	28	155	166	164	152	159	149	153	161	186	7	58	156	25	24	22	2	11	4
YEL015W	388	336	335	1030	1285	1084	150	142	142	163	214	174	146	119	136	21	34	353	221	247	268	7864	4472	6347
YEL017C-A	22	22	31	51	52	43	215	169	153	267	297	277	225	242	214	619	2733	3	9	8	8	2	61	2
YEL042W	366	349	332	206	198	190	371	376	390	200	236	255	323	322	323	21	33527	398	217	247	235	25	113	33
YER003C	394	373	357	402	395	415	326	317	334	256	284	298	353	336	327	403	76	177	277	274	313	160	165	122
YER005W	367	320	298	309	273	306	241	256	255	208	189	189	239	248	285	15	122	140	395	485	437	244	459	470
YER007W_1	406	390	366	385	379	387	295	307	294	392	340	344	274	260	271	119	120	5	285	311	293	156	255	828
YER044C-A	116	119	115	129	102	123	339	338	330	394	371	420	317	312	327	419	152	193	84	45	44	6	58	6
YER049W	5	5	6	1	0	0	325	333	344	310	343	371	317	305	287	294	249	177	27	16	16	5	42	20
YER053C-A	111	137	167	136	174	135	110	105	112	133	164	144	129	136	121	5	8	3	123	89	128	11	81	8
YER061C	330	326	325	364	324	347	273	273	267	255	302	323	259	253	228	14	88	1590	301	339	334	640	308	168
YER073W	362	354	367	216	216	230	365	350	324	238	271	272	359	355	346	8	4	30	325	391	395	39	223	129
YER101C	136	162	210	234	283	240	91	88	85	88	85	115	97	114	88	5	20	448	125	89	109	94	128	101
YER112W	478	461	407	460	432	433	468	487	499	634	519	497	528	502	579	539	471	1662	368	379	398	1528	1237	1688
YER129W	84	102	113	136	128	121	162	158	158	128	129	141	131	132	124	1167	61567	14051	162	200	174	50	76	48
YER137C	208	190	205	226	233	234	119	105	118	65	68	72	115	116	127	10	4	190	145	153	160	955	267	742
YFL027C	149	158	228	342	310	257	122	95	116	110	90	108	145	130	136	9	86	14	98	151	165	264	195	346
YFL030W	244	245	224	205	249	236	375	391	372	472	388	360	388	361	382	66	78	306	434	254	251	472	188	23
YFL034C-A	307	297	316	460	449	486	463	475	458	507	617	601	409	450	440	29	1027	42	223	298	304	196	324	222
YFL034W	22	26	26	1	1	1	149	156	153	52	129	103	138	142	148	5	1	1	79	63	65	1	15	1
YFR003C	316	253	292	307	320	279	280	293	268	356	305	290	293	263	266	70	20	85	280	354	322	98	272	98
YFR006W	150	148	147	134	138	140	483	486	481	432	435	479	501	502	456	15	778	250	95	110	127	161	95	55
YFR011C	151	160	200	111	112	110	261	255	251	315	334	373	254	277	239	50	76	40	229	154	173	91	266	216
YFR015C	203	179	174	190	172	187	179	196	185	169	155	164	184	167	169	10	172	257	265	279	262	134	206	132
YFR016C	291	291	305	92	89	76	128	134	123	67	133	101	120	119	144	4	20	4	273	259	267	86	113	98
YFR025C	255	239	237	196	193	194	189	199	201	243	212	207	194	187	189	9	1	240	252	289	297	403	643	180
YFR030W	285	309	314	188	186	198	151	148	151	89	104	142	138	141	127	141	10	4	260	290	301	524	219	88
YFR035C	604	604	600	401	374	409	275	271	267	262	182	225	283	270	273	86	40	37	224	143	139	12	120	102
YFR043C	395	386	371	396	390	416	313	332	332	229	285	276	344	348	356	14	4	266	330	363	325	188	326	286
YFR055W	348	339	347	383	358	366	265	274	276	240	305	273	309	286	308	95	98	229	334	459	458	1240	260	413
YGL018C	417	385	354	506	504	516	258	264	268	279	286	255	258	266	281	143	361	140	314	325	297	209	377	537
YGL028C	216	208	196	152	140	147	163	161	167	162	164	173	185	196	182	223	20	87	273	330	326	375	453	347
YGL040C	222	164	164	239	212	193	165	182	160	170	147	156	169	155	135	11	38	4	244	255	241	265	271	250
YGL084C	172	178	197	185	183	201	271	274	269	254	327	338	255	278	260	5	283	4	176	218	221	62	92	110
YGL092W	54	57	49	22	18	22	56	59	55	35	27	34	51	43	50	4	32	1	43	45	38	1	9	1
YGL120C	92	112	113	107	108	95	290	309	275	276	351	334	270	283	265	8	2	4	151	103	96	5	24	26
YGL133W	50	62	74	47	49	55	98	88	89	42	104	124	91	109	103	4	38	105	107	72	76	1	36	1
YGL139W	270	289	310	244	269	280	185	199	196	139	191	242	196	217	204	9	58	449	237	163	185	150	172	113
YGL142C	51	58	75	63	66	67	65	70	61	46	57	74	74	84	66	2	8	15	61	35	43	45	27	8
YGL145W_1	289	288	290	245	242	257	95	93	94	98	90	101	87	94	75	8	2	4	174	164	189	168	118	78
YGL154C	62	57	62	61	62	66	62	59	61	70	34	32	59	55	57	1	20	90	40	25	25	1	18	1
YGL170C	462	429	426	280	284	308	343	348	345	361	300	318	337	315	344	15	1	6	456	324	290	79	93	163
YGL202W_1	62	58	52	12	11	10	300	302	277	194	228	219	262	260	278	11	50	109	37	43	48	3	30	2
YGL205W	266	257	262	244	225	211	208	217	220	203	214	257	217	215	184	14	68	82	242	268	269	147	162	235
YGL225W	146	141	143	49	46	40	185	184	180	130	119	123	189	193	186	114	2	2	141	138	144	2	55	15
YGL230C	166	158	148	198	190	197	325	322	314	393	318	359	339	342	336	533	84	172	49	53	33	25	89	115
YGL231C	242	246	241	216	207	201	370	380	365	509	520	512	359	340	320	18	26	425	199	194	196	268	155	232
YGL236C	97	109	108	74	82	80	94	96	87	82	44	72	91	82	78	2	2	4	265	281	261	130	149	44
YGL241W	279	286	296	164	165	169	352	357	367	244	337	351	306	320	295	81	78	8	245	248	290	108	210	155
YGR001C	55	67	87	11	12	7	181	161	178	74	121	104	197	204	166	1079	146	123	118	101	111	16	751	36
YGR007W	310	314	291	291	317	343	294	301	306	268	318	282	299	303	310	8	184	5	214	236	231	227	124	176
YGR015C	253	237	236	285	300	311	56	51	55	47	62	48	55	47	46	3	2	2	148	219	213	279	214	157
YGR021W	233	264	215	237	252	261	392	393	419	476	442	362	379	386	369	717	249	324	239	317	278	311	469	228
YGR026W	214	214	192	178	152	171	232	240	237	284	246	265	227	222	247	7	46	4	159	179	177	15	88	24
YGR027C	84	87	77	62	78	82	302	312	324	319	349	308	267	252	277	106	48	4	35	34	32	5	24	2
YGR035C	278	261	245	287	309	308	174	169	174	225	210	206	173	174	178	7	8	108	155	161	160	81	80	136
YGR040W	377	362	353	516	499	482	314	315	303	338	402	402	274	284	279	102	88	104	342	438	434	611	591	1224
YGR053C	205	206	215	326	348	325	143	136	128	112	104	152	133	133	133	4	918	5	124	148	141	376	161	218
YGR060W	118	118	112	23	14	16	242	224	249	133	160	130	242	229	243	11	493	3	123	155	156	3	30	7
YGR066C	272	260	250	311	277	301	441	444	452	587	468	484	454	437	464	18	227	612	369	375	377	1232	621	1394
YGR071C	114	109	94	129	122	129	128	141	133	111	169	165	114	107	137	6	28	68	51	43	46	87	44	125
YGR075C	71	81	81	37	46	44	256	257	263	206	196	209	216	225	228	8	28	2	85	94	86	49	35	39
YGR078C	54	59	73	56	59	65	101	109	107	181	168	150	138	173	134	7	479	1	8	4	4	1	31	0
YGR089W	155	179	190	153	153	180	160	169	161	115	147	177	174	195	177	847	44	6	277	178	189	155	259	105
YGR103W	420	416	389	457	504	541	440	458	428	368	411	400	422	441	407	422	265	304	492	343	341	122	410	437
YGR112W	280	264	258	326	309	328	206	203	200	206	161	175	208	214	233	141	118	60	365	249	271	781	1136	202
YGR130C	75	73	73	42	39	31	85	90	96	98	107	88	85	92	86	3	40	683	169	159	149	120	92	71
YGR131W	284	282	263	309	303	343	386	389	384	627	501	474	433	409	438	134	80	31	196	230	224	139	220	71
YGR143W	67	88	90	20	17	22	225	202	185	185	193	191	188	216	178	9	22	22	342	247	249	13	122	47
YGR149W	102	93	94	97	99	108	156	178	139	212	239	194	136	147	124	6	1	30	80	40	50	34	33	14
YGR154C	273	295	349	364	378	429	171	171	169	187	179	211	178	197	152	6	475	5	220	242	276	188	250	377
YGR165W	67	80	82	49	45	51	170	163	167	212	145	207	177	157	184	2	132	1	50	73	81	9	50	36
YGR166W	369	354	361	403	413	432	263	263	259	221	246	256	257	261	269	692	56	6	474	361	360	264	349	364
YGR183C	566	522	486	623	600	620	259	257	267	455	352	341	261	241	279	32	122	85	288	329	312	10535	3526	3311
YGR206W	274	271	263	289	296	318	364	373	368	490	443	421	407	383	409	903	154	1835	341	243	225	181	187	68
YGR212W	254	272	296	293	294	290	185	190	179	176	199	201	194	188	182	12	1	10	202	279	304	141	321	441
YGR215W	255	302	402	315	396	406	311	316	319	389	460	402	383	455	380	574	676	194	159	178	239	314	278	205
YGR234W	379	356	355	336	379	338	545	520	535	522	559	595	493	499	509	22	80	161	554	428	416	302	407	688
YGR247W	749	765	743	821	770	802	637	663	654	689	767	720	595	624	681	352	76	443	564	742	718	487	508	406
YGR254W	408	358	364	395	350	369	301	302	307	190	217	234	289	302	297	21	18	7	425	622	601	475	443	243
YGR257C	153	144	137	231	205	231	188	188	192	234	182	182	196	208	194	5	10	6	110	128	143	43	137	8
YGR261C	459	435	418	306	298	330	310	308	296	177	212	212	284	298	290	10	38	95	409	308	320	410	323	474
YGR267C	419	416	384	385	415	403	450	463	461	558	471	397	459	447	508	22081	92	126	387	513	483	533	353	317
YGR270W	75	94	93	38	31	37	113	108	109	27	52	44	99	103	100	2	2	1	134	139	142	157	49	30
YGR277C	176	173	198	197	223	206	188	184	187	217	274	220	211	234	206	170	180	990	97	132	157	290	223	242
YGR278W	1	3	2	0	0	0	9	8	9	6	5	8	9	7	8	0	0	0	10	7	6	0	2	0
YGR286C	651	650	658	720	733	712	700	733	728	678	702	747	769	752	764	553	106	962	473	618	671	529	509	715
YHL040C	191	213	217	244	234	234	127	128	129	154	183	158	125	131	126	314	2	2	130	114	138	27	74	20
YHL044W	3	3	3	1	1	1	400	414	410	602	546	538	391	402	384	379	1448	83	7	7	7	2	34	4
YHR006W	321	315	302	471	510	548	485	477	481	655	723	629	447	421	470	635	213	195	411	283	281	36	112	38
YHR033W	323	318	319	318	344	360	348	337	355	347	305	313	360	340	383	17	774	1308	412	536	483	524	359	735
YHR045W	311	293	281	311	291	298	282	294	286	333	336	355	250	258	254	281	34	111	166	189	208	53	107	59
YHR050W	72	77	72	130	109	116	94	88	90	89	147	121	91	85	67	99	16	1	100	139	135	100	45	119
YHR059W	1446	1320	1227	1500	1538	1604	1074	1062	1060	1394	1167	1130	1191	1119	1218	418	1504	1372	1087	1174	1114	1648	838	1329
YHR070W	268	270	252	232	240	214	301	284	286	292	332	340	303	299	270	102	233	228	184	169	146	5	110	8
YHR100C	207	233	254	290	290	265	349	338	343	554	522	491	339	370	324	1468	245	165	214	260	271	311	341	510
YHR141C	366	373	378	128	135	120	313	329	313	308	410	354	301	280	261	6	30	14	248	264	269	27	47	2
YHR152W	16	16	14	18	20	20	27	34	31	39	39	34	34	30	34	1	1	3	10	10	9	0	5	0
YHR154W	183	179	180	63	60	74	309	328	323	243	260	254	307	339	324	18	231	182	152	146	160	7	89	4
YHR158C	204	212	224	164	151	157	112	106	122	68	76	75	101	98	101	9	22	6	202	196	180	96	83	17
YHR172W	240	212	223	56	61	57	145	143	144	27	51	52	147	133	166	551	24	589	307	397	361	185	174	133
YHR182W	8	9	13	3	1	2	33	28	29	33	26	28	31	32	23	1	1	3	51	48	53	80	32	64
YHR183W	181	201	210	124	111	125	310	323	318	291	325	329	307	298	328	10	6	2	215	249	240	38	70	28
YHR186C	12	15	20	6	3	1	25	24	26	10	7	7	25	30	24	196	1	1	27	36	39	6	49	38
YHR191C	263	290	300	226	243	211	408	429	413	446	471	464	459	499	525	322	108	91	491	531	602	423	443	984
YHR192W	181	234	375	295	353	331	199	172	187	169	235	324	243	302	197	38	4	11	143	155	229	38	109	51
YHR199C-A	340	298	402	477	447	359	263	233	204	301	287	277	222	216	236	134	170	90	224	267	267	334	275	313
YHR202W	32	29	32	49	49	48	84	88	97	55	66	99	84	81	74	1	2	3	6	8	9	1	14	1
YIL004C	318	315	286	304	329	338	466	473	480	493	611	489	475	461	512	1096	8026	2178	421	514	474	735	446	578
YIL007C	14	18	17	6	2	5	478	497	504	635	466	487	477	476	500	1212	646	394	19	20	17	2	39	2
YIL008W	418	427	412	455	497	459	561	555	548	723	592	621	594	621	635	583	321	620	623	485	493	1233	813	747
YIL022W	416	400	358	412	370	407	437	445	436	435	474	425	418	414	435	30	44	837	429	512	499	608	463	512
YIL034C	311	313	296	357	349	386	247	245	250	363	297	298	246	253	263	331	22	94	276	331	328	331	262	450
YIL038C	50	56	59	36	36	45	86	90	95	59	57	84	88	78	83	4	2	1	84	92	119	31	101	31
YIL041W_1	12	20	20	1	1	1	20	17	18	1	8	9	21	21	14	1	1	1	70	87	82	6	20	1
YIL053W	78	76	95	108	112	78	87	81	86	92	114	122	96	99	89	8	10	20	125	121	113	22	77	2
YIL068C	31	29	27	31	30	30	14	11	10	11	17	18	10	9	13	2	2	1	51	45	48	111	37	8
YIL095W	162	202	207	4	8	4	299	288	287	9	70	36	246	246	227	8	26	57	207	196	182	7	22	4
YIL096C	140	201	324	237	351	349	165	157	183	207	270	303	193	261	183	1999	10	3	128	164	272	99	214	106
YIL116W	269	292	297	321	357	396	370	364	358	387	444	388	328	353	302	120	24	9	235	238	309	220	251	101
YIL123W	300	334	385	486	446	341	275	265	272	294	349	395	289	279	242	17	577	3	272	353	364	182	315	297
YIL126W	246	231	202	5	4	4	200	200	195	55	22	30	175	174	192	4	158	14	119	125	119	1	23	2
YIL128W	185	178	182	115	83	108	232	239	236	184	217	268	215	192	214	11	14	142	222	214	216	70	87	58
YIL138C	188	178	177	145	153	149	194	182	193	304	229	225	192	190	186	5	199	6	203	214	210	323	283	481
YIL146C	40	35	37	58	50	46	377	388	400	531	463	464	412	425	426	119	593	838	5	5	6	3	38	5
YIR017C	198	171	181	238	270	248	323	314	324	351	363	347	380	381	384	13	263	5	221	158	145	36	96	4
YIR021W	279	259	264	278	292	275	234	235	226	206	242	259	249	253	237	9	327	219	154	179	169	248	132	47
YIR025W	122	138	159	97	108	120	163	165	162	157	153	182	201	227	212	4	16	82	217	245	269	193	237	140
YIR042C	387	387	400	516	503	498	402	399	408	433	390	397	406	399	413	140	32	10	324	451	419	557	557	595
YJL002C	564	543	505	584	564	615	490	502	494	458	410	471	477	473	469	52	42	147	711	556	570	297	288	220
YJL003W	381	402	411	380	407	433	427	437	433	650	564	508	484	467	486	303	18	167	781	531	572	266	333	469
YJL024C	317	328	362	144	136	149	347	351	347	389	346	340	339	353	345	210	76	5	301	345	413	128	288	107
YJL059W_1	55	82	103	65	56	65	134	121	125	102	141	165	128	144	122	3	58	6	106	100	121	38	122	46
YJL076W	127	136	110	90	84	105	99	107	105	36	60	55	95	84	88	6	1	50	146	160	154	124	110	11
YJL101C	143	155	160	66	76	60	179	179	168	97	120	109	181	176	164	10	4	178	221	235	218	96	96	57
YJL104W	650	645	637	886	901	845	529	526	532	545	557	506	571	569	594	225	46	241	405	430	437	154	213	470
YJL105W	242	276	262	288	246	269	215	209	209	200	279	220	207	204	212	15	68	7	355	385	437	389	202	284
YJL121C	36	51	76	47	50	26	70	48	71	44	71	91	73	78	76	1	52	2	135	72	86	28	55	14
YJL128C	90	115	132	33	27	27	169	159	154	16	54	44	149	146	124	6	82	161	103	94	89	1	36	1
YJL139C	255	249	268	313	327	312	280	280	289	263	265	271	263	256	286	100	20	3	389	257	272	96	259	656
YJL159W	20	27	45	2	4	2	188	123	131	32	62	68	109	127	98	2	1	9	30	14	18	1	9	1
YJL170C	244	241	245	230	201	212	327	327	341	369	391	335	359	355	379	24	44	60	472	531	547	2157	830	2255
YJL186W	167	160	152	234	258	195	135	134	130	163	187	191	138	131	120	6	2	3	255	203	210	107	124	288
YJL191W	271	288	279	353	335	351	270	267	269	343	283	298	268	262	266	14	46	5	275	267	290	209	176	130
YJL197W	1	3	3	0	0	0	11	12	10	1	2	2	11	9	11	1	1	1	2	4	3	0	2	0
YJL208C	186	191	188	293	257	233	244	248	243	229	296	257	299	296	289	12	42	2	127	218	242	364	233	297
YJR011C	11	15	16	1	1	3	114	133	128	98	128	114	131	117	131	90	1	99	21	29	24	1	20	1
YJR041C	191	202	227	147	123	149	153	161	151	89	150	164	168	161	129	8	822	65	95	110	121	36	78	81
YJR045C	102	112	108	11	13	12	223	214	222	37	15	16	223	202	239	5	12	43	173	182	175	1	18	10
YJR050W	369	370	402	396	406	434	315	330	343	393	356	380	335	336	335	16	90	256	341	406	415	212	337	119
YJR055W	236	253	286	223	279	273	247	238	236	202	215	219	271	290	256	28	106	13	251	175	199	126	239	57
YJR060W	271	298	299	354	350	306	332	347	329	335	415	452	352	356	341	195	44	80	330	203	210	86	172	23
YJR078W	367	353	344	394	405	402	245	241	234	178	176	205	260	264	276	16	40	392	772	582	576	1091	643	636
YJR084W	1	2	3	0	0	0	4	4	4	0	0	0	5	5	4	0	0	0	15	8	9	0	2	0
YJR085C	130	137	141	164	161	191	127	126	128	97	105	129	137	144	159	43	22	2	338	236	261	231	328	666
YJR107W	39	36	34	56	53	38	13	15	15	8	9	12	18	19	27	2	1	1	13	8	6	1	2	1
YJR109C	79	98	99	53	56	59	96	100	91	58	56	100	76	88	99	8	2	14	209	142	155	0	43	2
YJR110W	343	331	347	267	271	280	470	466	481	197	308	344	489	466	458	16	38	63	433	288	330	279	183	76
YJR119C	5	10	10	1	2	1	102	101	108	119	83	116	97	99	109	2	1	1	23	13	11	1	20	4
YJR124C	286	296	277	305	271	278	290	293	291	324	275	280	287	275	300	11	8	383	431	272	274	311	154	197
YJR153W	113	120	183	128	137	120	173	190	170	206	173	237	178	191	176	10	36	24	288	217	215	166	132	34
YKL003C	173	201	241	169	190	190	394	377	394	391	432	450	458	489	379	419	760	40	341	356	388	301	291	220
YKL025C	144	131	141	125	119	128	208	205	205	201	285	252	185	166	200	15	1	249	187	198	211	123	105	208
YKL033W	100	79	69	55	51	70	104	104	105	55	74	78	87	88	85	603	8	90	30	39	42	1	8	1
YKL037W	220	205	188	270	278	258	218	217	220	269	232	228	223	210	191	85	431	49	96	87	75	163	132	174
YKL049C_1	302	376	369	380	359	377	345	330	370	380	329	344	361	363	363	110	110	131	525	616	633	500	387	624
YKL056C	106	149	194	48	56	55	157	158	158	100	111	103	167	196	125	5	4	4	185	106	139	27	57	1
YKL072W	432	394	369	262	275	300	370	382	372	302	362	385	358	337	375	345	291	7	429	302	248	118	164	221
YKL084W	578	557	551	720	726	767	463	457	467	588	511	478	488	459	490	106	22	641	491	593	535	896	541	757
YKL087C	235	233	233	358	333	374	167	179	160	200	167	141	223	242	245	7	12	9	259	191	206	90	172	74
YKL093W	501	475	472	520	512	549	408	432	418	521	538	493	439	436	395	866	42	11	551	492	507	572	277	604
YKL107W	24	29	34	34	43	34	21	18	19	11	20	17	19	16	19	1	1	2	34	32	39	34	61	62
YKL135C	254	254	272	119	132	134	208	217	203	34	43	45	206	224	196	6	6	104	411	275	269	177	179	307
YKL138C	503	516	488	497	522	485	558	573	567	888	688	720	620	616	642	20	269	1415	716	567	564	820	797	616
YKL142W	402	401	370	473	515	505	323	333	337	276	243	247	345	332	371	13	100	126	281	290	269	485	262	303
YKL144C	86	93	135	121	129	86	238	223	216	248	260	276	266	283	248	318	114	115	290	202	209	151	220	236
YKL157W_1	210	230	227	193	193	190	241	242	233	150	219	214	215	239	206	143	26	4	209	198	198	71	50	7
YKL157W_2	131	143	138	101	90	105	213	202	212	159	170	204	170	186	190	10	24	41	135	178	184	52	44	55
YKL165C	289	328	339	168	160	153	198	196	198	131	159	188	166	164	160	10	1	47	196	206	222	92	156	372
YKL170W	257	275	325	264	269	293	329	311	322	382	408	386	349	383	320	350	24	606	148	193	204	143	210	111
YKL174C	378	363	341	124	129	128	191	209	204	77	100	96	189	179	160	11	54	133	428	347	371	43	117	33
YKL182W	108	123	122	25	16	19	97	96	100	23	24	24	82	85	99	3	8	1	109	124	142	1	22	1
YKL214C	142	146	145	128	139	139	372	374	354	500	497	459	402	395	435	111	648	474	242	299	267	288	309	321
YKR011C	376	376	367	277	242	239	249	267	266	192	229	205	261	243	230	310	18	9	297	326	338	226	185	67
YKR018C	112	104	104	281	290	243	69	66	66	80	81	117	54	62	37	160	4	1	80	64	56	112	94	195
YKR029C	161	169	150	117	142	119	236	234	230	161	222	228	215	208	217	10	251	7	107	103	112	2950	1625	2162
YKR035W-A	96	86	98	131	123	113	233	260	232	181	223	216	246	214	218	14	40	37	134	181	162	40	99	55
YKR059W	247	234	233	50	48	51	182	184	179	81	81	68	169	163	178	599	92	3	220	280	265	2	41	12
YKR060W	235	226	241	234	239	251	235	228	226	188	215	220	272	273	278	9	42	126	264	328	324	185	180	172
YKR078W	303	288	296	299	332	318	320	298	306	279	323	290	319	321	301	213	4	43	147	205	182	101	97	91
YKR094C	347	353	350	109	80	69	335	348	340	342	259	271	299	274	302	47	18	265	448	272	272	26	78	49
YKR098C	248	240	238	278	296	293	263	270	266	193	379	320	254	248	223	1699	307	322	133	173	185	876	654	881
YKR106W	444	424	405	485	435	455	219	215	217	250	248	244	212	225	264	15	26	224	399	496	456	387	518	502
YLL018C-A	526	479	471	525	558	554	344	351	341	502	426	381	398	384	435	970	112	1211	345	463	445	3052	3278	3687
YLL025W	240	251	217	246	223	259	316	322	325	344	287	330	332	339	363	110	140	255	345	268	260	177	290	322
YLR008C	29	35	37	1	1	1	125	114	121	6	1	4	129	122	136	3	2	1	66	68	61	1	8	16
YLR014C	65	64	121	76	66	53	79	75	66	29	30	47	80	78	52	248	1	111	115	73	73	69	110	64
YLR017W	118	109	119	160	157	156	256	266	272	234	269	323	250	244	230	7	88	415	131	175	180	231	269	286
YLR044C	343	330	295	465	526	513	273	280	280	286	331	351	240	259	227	299	168	384	281	201	208	147	114	223
YLR060W	291	303	300	278	315	294	148	147	142	100	124	117	140	150	132	6	54	18	147	172	162	65	72	19
YLR071C	318	310	290	227	224	244	187	186	191	169	159	193	156	154	170	12	10	39	270	294	288	304	128	166
YLR084C_1	59	73	75	25	32	27	150	140	146	38	78	100	131	124	131	10	2	4	144	149	146	154	146	30
YLR116W	472	466	460	572	552	555	231	269	272	256	315	269	248	229	230	20	595	941	376	434	453	391	307	547
YLR119W	164	145	148	250	272	273	123	129	133	116	133	159	130	116	141	696	2	643	138	127	144	236	250	149
YLR120C	248	249	229	292	322	293	171	180	173	189	187	205	181	179	185	426	600	45	158	153	168	122	88	132
YLR133W	225	214	232	72	50	67	211	206	206	86	88	95	185	193	197	288	12	65	221	255	228	16	62	92
YLR138W	57	63	58	16	14	18	23	21	22	10	11	10	25	21	22	2	24	1	41	62	73	10	5	1
YLR143W	74	82	79	25	23	20	158	152	150	97	122	135	145	153	140	121	12	3	246	250	270	114	92	82
YLR151C	117	132	152	118	114	119	123	120	117	117	125	156	120	121	107	183	24	155	120	153	148	310	110	103
YLR154C	244	270	331	181	189	177	317	291	317	231	208	262	325	342	295	12	16	5	230	266	290	122	151	24
YLR170C	84	96	102	108	102	98	91	85	85	71	123	100	100	106	109	28	80	20	70	56	56	28	20	15
YLR177W	145	121	119	76	56	82	38	34	33	25	28	32	30	28	29	2	2	1	78	116	123	94	66	40
YLR190W	461	487	502	643	584	616	335	328	319	367	293	316	351	338	325	457	281	319	369	411	440	197	234	173
YLR195C	175	162	167	136	155	134	87	79	83	67	98	69	80	77	67	225	2	12	197	222	225	1822	974	1799
YLR201C	324	345	321	301	288	281	320	326	314	371	376	395	324	320	341	137	158	545	378	424	439	427	356	503
YLR207W	162	176	172	126	130	132	120	119	121	77	103	125	137	123	110	7	2	48	182	204	217	41	56	68
YLR234W	445	435	431	308	320	314	244	245	247	165	217	203	277	287	262	20	54	175	498	357	371	52	161	31
YLR238W	28	36	50	25	32	35	204	202	220	248	330	325	215	250	233	195	86	47	38	32	42	71	117	46
YLR266C	69	75	73	47	53	48	87	84	91	96	87	103	72	67	75	2	1	1	125	88	83	5	141	12
YLR268W	402	406	407	475	422	426	248	243	246	305	261	287	258	277	290	143	12	70	426	455	490	252	575	281
YLR271W	442	422	407	479	528	334	381	385	385	405	459	445	417	398	392	1083	48	238	381	326	302	2135	980	1548
YLR283W	156	163	151	154	149	154	237	233	255	329	281	241	223	210	208	6	50	173	390	282	289	177	464	185
YLR300W	328	322	352	432	402	355	293	284	269	268	273	326	311	349	306	475	513	247	472	382	392	444	303	400
YLR304C	132	142	143	106	119	89	277	271	275	256	326	298	269	280	244	44	289	216	164	186	175	12	62	55
YLR306W	335	353	323	428	436	470	200	216	221	325	222	203	230	244	240	20	6	68	387	446	413	692	418	731
YLR323C	425	422	410	534	502	533	405	376	400	448	361	402	411	416	388	378	44	74	377	437	407	242	330	466
YLR325C	155	149	230	249	312	181	185	178	188	216	279	279	195	206	169	8	662	21	136	128	139	255	341	237
YLR336C	108	128	149	88	78	78	184	172	187	111	131	142	163	180	156	8	1	112	129	142	154	167	96	77
YLR354C	511	463	439	213	205	213	416	410	423	406	319	303	399	385	400	17	114	74	248	269	249	2	86	5
YLR385C	299	295	292	333	344	323	288	288	291	368	315	272	314	320	348	11	638	61	254	247	243	280	219	248
YLR389C	137	139	132	167	142	134	37	35	32	13	15	24	33	30	33	2	4	1	196	135	140	125	70	294
YLR397C	265	244	235	306	267	288	227	237	234	178	235	234	184	189	191	11	38	37	249	250	227	94	351	118
YLR403W	208	222	240	42	27	23	240	249	248	63	175	151	218	215	196	4	10	2	161	217	240	19	51	13
YLR423C	108	134	138	101	89	97	253	269	259	276	226	279	261	267	265	20	140	609	173	151	150	96	93	35
YLR425W	367	364	337	185	191	201	310	322	324	178	258	262	278	263	260	14	28	78	287	324	311	69	131	82
YLR438C-A	340	310	317	579	547	546	364	364	354	514	520	477	368	351	365	267	142	715	328	480	421	2755	1532	2682
YLR442C	288	305	314	302	320	308	128	132	130	119	112	158	125	145	136	216	30	65	102	131	125	5	85	42
YLR452C	300	299	303	293	276	294	346	351	350	358	393	389	319	297	264	14	60	283	333	370	346	108	254	195
YLR453C	310	300	282	339	310	359	313	305	289	310	264	302	294	293	291	146	62	5	173	211	211	238	103	368
YLR456W	333	378	379	438	400	438	326	317	317	503	435	396	309	308	289	20	74	47	269	283	304	403	327	680
YLR459W	342	310	306	307	334	303	323	329	333	299	341	270	321	309	333	94	217	1180	351	456	449	137	312	198
YLR461W	221	200	246	397	424	322	245	250	248	356	290	293	278	284	262	285	20	7	304	236	216	663	417	560
YML024W	78	72	102	60	48	36	108	98	103	90	126	108	108	114	101	4	4	3	142	149	153	2	59	17
YML041C	244	244	222	197	221	216	298	310	303	267	293	270	284	282	276	11	281	255	193	187	173	3	78	20
YML048W	102	127	127	54	51	63	126	128	119	78	95	103	137	145	129	103	134	49	288	187	209	184	129	303
YML050W	305	304	300	309	308	318	212	215	227	229	218	230	201	202	220	8	98	5	285	329	306	41	138	39
YML053C	230	246	197	41	24	32	360	360	377	314	361	297	350	340	334	18	203	6	274	314	257	7	68	5
YML063W	420	415	401	805	982	1022	375	381	390	349	439	371	358	340	370	20	118	7	419	446	431	69	160	21
YML070W	639	634	658	697	700	702	392	379	383	302	408	383	349	350	329	28	128	148	672	746	725	766	314	347
YML081C-A	341	320	327	329	330	351	454	457	444	516	503	496	452	428	479	620	343	433	321	389	377	234	363	512
YML081W	320	301	319	409	352	414	231	228	226	165	188	242	203	191	183	5	8	7	211	214	222	186	66	170
YML082W	77	67	62	91	85	114	132	141	139	122	132	147	130	124	145	161	1	75	25	22	22	2	25	2
YML097C	61	63	75	50	44	51	195	192	200	165	200	189	197	213	173	5	2	130	90	53	56	2	16	1
YML098W	629	589	535	728	726	799	548	559	554	658	508	520	608	561	645	1029	219	13	508	556	536	469	404	647
YML115C	139	163	220	621	803	464	92	96	94	136	319	307	96	104	81	14	18	14	164	113	127	564	641	440
YML121W	736	658	658	809	779	864	373	452	424	534	423	494	436	418	440	294	281	212	446	563	616	402	842	364
YML130C	470	438	445	494	474	453	445	438	451	393	403	397	439	451	427	17	32	67	384	277	274	70	88	18
YMR017W	244	223	214	254	230	228	166	165	161	183	173	208	182	188	217	11	363	190	219	238	236	98	219	65
YMR026C	238	232	225	246	221	238	90	86	93	58	51	51	83	83	74	5	52	3	261	313	301	328	168	630
YMR031C	50	58	56	62	53	65	102	107	91	78	138	133	109	120	105	2	4	2	81	64	63	3	25	2
YMR040W	299	323	345	371	392	377	384	367	379	508	466	462	387	404	376	26	225	8	318	341	365	442	235	129
YMR041C	45	52	55	10	12	14	161	160	163	126	139	132	178	159	187	3	1	2	99	89	85	1	24	1
YMR073C	163	196	232	200	234	208	166	165	165	132	149	141	162	166	173	6	104	7	158	166	187	281	211	120
YMR088C	256	262	258	174	151	162	246	249	244	319	256	305	240	243	241	236	42	11	284	348	327	35	65	26
YMR102C	334	360	377	361	343	349	194	173	185	85	123	138	194	188	196	5	12	77	226	318	265	172	191	256
YMR108W	131	98	116	86	73	77	179	179	156	134	140	163	180	152	143	4	20	40	134	136	116	39	59	32
YMR114C	218	227	189	223	219	239	229	224	232	294	261	249	212	217	251	10	58	8	269	278	255	172	149	186
YMR116C	193	211	227	121	125	150	181	192	185	138	122	146	159	170	149	5	10	95	213	254	302	127	94	80
YMR119W	4	6	5	0	0	0	23	22	22	7	9	17	20	21	22	235	1	1	13	11	11	1	5	1
YMR132C	271	265	242	320	282	317	154	167	164	239	186	218	170	168	173	309	303	62	420	353	410	878	563	684
YMR134W	567	561	505	701	711	758	468	483	483	736	569	596	467	478	455	174	493	398	491	525	517	575	512	434
YMR143W_1	485	454	473	252	221	251	333	331	333	340	267	308	318	301	341	12	36	91	359	430	443	48	101	68
YMR168C	106	107	93	139	142	145	107	105	99	103	95	118	97	81	101	8	104	3	40	52	45	82	108	1
YMR175W	187	168	192	200	238	227	80	74	75	117	110	78	71	67	82	5	2	52	101	108	105	16	103	32
YMR177W	146	149	125	105	95	79	187	170	176	122	158	125	218	216	232	100	146	1	85	100	91	43	65	15
YMR178W	218	228	253	205	218	216	351	331	340	360	305	387	367	390	316	14	363	167	233	259	260	214	264	297
YMR193W	302	304	320	360	353	396	448	433	428	549	517	504	440	438	404	1606	559	9	462	322	335	299	335	540
YMR197C	591	575	585	455	495	472	503	520	507	568	588	543	563	570	550	27	255	318	546	625	708	401	1659	404
YMR198W	308	316	314	251	220	219	256	238	236	331	295	343	243	234	257	168	24	28	316	234	218	164	140	236
YMR226C	112	118	126	83	74	81	49	43	44	66	65	49	46	42	41	3	2	2	230	230	212	87	122	21
YMR253C	80	84	95	102	108	106	44	41	43	17	32	33	52	49	51	3	2	242	59	54	61	1	39	1
YMR273C	42	63	45	17	16	10	74	71	78	29	41	30	67	72	34	1	24	55	126	73	67	1	51	1
YMR279C	60	62	69	56	57	56	88	89	89	50	88	87	99	105	100	4	68	2	96	104	123	34	83	167
YMR291W	35	41	62	47	55	63	43	37	44	23	40	45	43	62	33	2	10	1	11	7	11	0	13	1
YMR298W	479	494	443	614	657	617	440	455	455	649	594	542	501	526	540	1340	3894	1910	437	475	451	965	968	473
YMR299C	313	347	393	391	410	421	64	64	65	78	118	92	64	79	59	346	42	509	447	493	544	531	397	570
YMR301C	338	328	338	345	319	328	323	314	314	290	268	357	322	306	330	752	1572	2577	427	484	508	545	422	385
YNL006W	276	280	284	236	223	264	269	273	279	263	289	283	348	332	397	11	68	216	540	357	363	169	139	148
YNL061W	8	8	10	6	9	5	74	75	70	80	53	83	68	65	63	3	1	1	6	10	12	0	4	1
YNL066W	268	263	247	304	301	266	209	223	220	298	293	333	216	201	199	10	40	5	216	269	275	178	227	136
YNL084C	81	116	160	135	172	74	119	75	105	78	106	103	121	140	127	3	4	2	67	59	72	1	55	7
YNL096C	2	3	3	0	0	0	281	278	275	307	330	353	251	246	252	8	42	139	4	7	5	3	22	4
YNL097C	118	109	109	89	86	94	76	77	79	62	51	45	78	72	74	8	1	3	83	129	118	200	64	191
YNL142W	144	144	146	121	107	122	215	204	224	227	220	241	207	208	220	11	26	136	265	297	283	278	258	186
YNL152W	282	285	343	284	311	300	296	303	287	303	338	339	314	290	298	14	18	40	210	279	297	95	118	166
YNL155W	82	96	134	109	102	71	102	90	102	82	117	84	103	104	99	4	1	41	107	140	140	76	153	134
YNL160W	280	338	431	332	411	248	508	440	498	433	594	580	469	463	493	511	850	1309	481	613	703	189	527	465
YNL169C	158	138	132	349	309	316	87	80	82	118	96	148	90	79	93	122	243	213	201	215	221	176	257	515
YNL177C	44	38	39	37	33	32	72	76	74	97	55	78	91	102	110	5	4	110	36	45	40	42	27	135
YNL181W	219	238	440	431	459	329	254	235	227	283	424	385	257	298	267	130	164	7	173	228	243	161	307	98
YNL188W	391	374	383	349	367	363	310	299	305	275	300	328	299	291	276	49	54	35	272	305	300	91	305	182
YNL214W	54	52	55	46	41	46	87	90	91	93	76	61	90	78	89	2	82	1	57	47	60	87	35	63
YNL218W	173	186	181	146	143	163	254	248	252	228	232	264	242	261	251	8	32	310	145	213	191	170	275	230
YNL224C	213	229	215	58	44	40	299	293	289	86	113	107	265	239	244	11	8	4	208	246	248	11	92	2
YNL230C	166	177	188	242	245	228	226	234	223	222	255	257	241	257	248	8	16	154	274	212	207	136	138	61
YNL245C	234	244	291	238	220	225	300	280	292	190	212	176	308	303	271	102	60	372	287	282	300	31	172	171
YNL280C	227	208	210	243	235	227	169	171	156	117	137	143	175	166	152	5	511	5	174	190	200	247	235	180
YNL287W	130	152	200	14	11	6	166	179	163	26	55	52	180	185	145	8	1	2	138	174	156	1	48	2
YNL293W	302	304	314	424	374	367	243	248	240	267	339	395	240	238	222	10	6	135	199	214	211	192	327	144
YNL295W	173	186	188	156	149	143	292	297	270	228	265	301	274	277	278	5	50	484	293	216	215	148	95	58
YNR004W	122	141	157	136	130	155	241	247	248	343	292	283	280	307	297	386	126	93	181	252	287	453	482	688
YNR008W	327	316	315	343	318	331	240	246	242	183	177	214	235	244	219	305	16	11	245	226	220	6836	1779	2885
YNR027W	406	381	338	526	595	576	270	277	266	354	327	275	272	257	292	8	8	7	240	244	233	205	305	423
YNR030W	569	528	556	692	704	692	572	572	572	612	576	662	581	583	568	26	409	216	466	592	581	326	366	283
YNR034W	13	15	20	12	12	13	19	18	15	2	5	12	18	18	16	1	34	59	40	55	51	1	29	60
YNR037C	289	283	309	372	354	354	268	268	265	290	283	307	333	331	316	965	2139	274	168	156	157	84	277	24
YNR039C	128	130	122	135	166	161	173	178	189	119	121	164	176	188	174	100	28	74	118	97	86	2	22	1
YNR047W	40	30	30	33	31	29	39	40	39	50	29	40	42	44	45	1	26	2	22	24	25	1	4	1
YNR048W	3	3	5	0	0	0	266	264	278	250	280	268	266	241	237	559	271	406	8	7	6	3	16	2
YNR058W	20	20	21	11	12	11	23	24	22	7	25	23	21	18	29	2	1	1	38	43	33	57	19	184
YNR075W	547	530	534	648	643	633	412	419	405	478	412	422	444	412	423	391	122	367	437	515	499	536	461	966
YOL009C	610	589	542	714	680	720	317	310	329	356	268	289	299	310	343	19	16	83	398	541	537	893	687	1273
YOL044W	67	102	166	110	111	94	76	69	72	63	91	118	84	117	74	5	78	5	84	76	117	60	127	48
YOL055C	59	83	89	16	12	10	107	111	102	154	150	124	91	93	90	7	116	4	241	175	176	61	964	66
YOL057W	302	311	299	273	242	284	173	170	170	177	192	142	190	192	185	522	317	132	254	248	239	100	113	170
YOL096C	164	161	198	191	203	144	198	195	192	207	229	229	224	206	179	78	365	300	214	231	220	185	168	192
YOL162W	45	47	53	54	47	47	109	117	119	148	159	141	102	107	97	4	20	2	70	103	108	38	44	150
YOR014W	186	196	179	172	151	147	285	288	286	264	328	315	287	278	285	11	124	140	235	279	272	24	98	14
YOR026W_1	325	310	283	323	320	326	202	213	217	249	228	221	190	186	171	68	58	4	306	335	307	261	206	220
YOR045W	530	533	520	690	670	684	507	504	507	633	701	580	501	491	489	107	315	171	393	467	465	353	508	652
YOR057W	303	312	308	332	351	348	377	396	395	495	386	419	375	391	380	121	1660	104	336	480	478	695	325	397
YOR077W	212	213	222	210	243	228	194	196	176	168	219	247	158	177	162	730	401	3215	251	353	361	729	6205	1091
YOR089C	566	568	567	307	312	296	381	363	363	221	201	217	379	380	399	4981	3124	668	492	625	646	333	580	412
YOR094W	340	328	342	449	484	447	444	451	448	500	425	447	481	443	432	1024	114	252	317	357	408	473	527	355
YOR103C	140	150	132	150	145	168	272	282	289	308	290	270	284	297	314	103	64	74	60	69	75	72	118	80
YOR144C	201	201	191	52	54	52	237	223	253	223	209	200	214	223	228	13	2	106	253	161	152	21	79	54
YOR150W	222	214	196	253	256	250	337	337	339	403	337	347	364	336	380	226	8	181	90	54	58	2	54	6
YOR167C	543	556	602	215	172	198	677	682	678	443	432	426	722	696	685	19	136	91	481	482	455	110	215	148
YOR174W	126	141	180	176	190	129	88	80	86	91	85	97	97	83	81	207	1323	2052	178	210	218	169	306	176
YOR236W	76	71	74	82	68	85	156	160	148	188	132	147	145	131	155	5	50	2	148	114	103	125	76	2
YOR259C	43	53	51	47	41	43	58	67	62	53	42	52	67	67	65	2	4	1	180	118	104	32	84	63
YOR269W	191	197	234	195	215	208	124	127	137	71	130	115	135	144	122	7	24	89	276	198	198	39	57	11
YOR283W	168	162	166	200	244	232	106	108	110	97	144	116	121	110	111	4	26	4	188	156	155	505	243	146
YOR288C	132	144	142	110	102	121	487	495	495	572	688	563	479	484	470	23	14	337	275	168	167	105	324	90
YOR304W	122	120	120	191	154	174	291	291	291	246	259	287	319	311	353	427	88	123	215	280	262	581	447	409
YOR308C	256	253	242	332	327	334	184	182	195	204	170	190	175	177	165	1087	676	1295	147	188	199	342	358	167
YOR337W	272	288	257	36	31	42	256	255	264	97	178	135	243	243	182	5	116	3	260	274	295	2	70	7
YOR356W	40	43	64	58	68	35	35	26	33	18	12	22	47	37	29	170	24	1	70	59	70	431	41	81
YOR361C	254	246	235	260	331	299	202	188	183	135	133	123	175	173	162	7	6	173	241	249	237	207	143	140
YOR362C	247	299	416	347	379	425	264	281	285	258	433	389	348	379	313	125	76	250	163	164	225	71	339	184
YPL021W	288	302	314	308	314	298	462	460	457	623	591	551	514	539	539	464	505	957	681	828	789	1549	1566	1391
YPL032C	404	505	496	100	96	102	337	366	361	181	246	230	318	292	295	195	22	5	207	266	237	6	76	4
YPL043W	279	298	295	274	294	284	168	173	171	144	163	168	168	165	174	8	20	3	252	277	307	304	174	83
YPL047W	570	533	513	660	680	672	242	238	242	246	205	236	227	222	234	22	94	521	499	584	617	585	627	683
YPL050C	377	378	378	422	379	383	220	224	221	389	363	268	211	187	205	772	74	171	327	363	358	279	263	341
YPL053C	416	420	436	336	328	295	537	549	549	657	564	492	564	556	616	7530	3316	6932	471	444	474	516	1184	653
YPL069C	332	331	344	265	299	336	277	267	276	322	357	377	285	322	294	366	96	38	265	266	266	103	209	278
YPL086C	242	277	333	339	396	412	170	161	172	231	229	240	165	189	165	11	6	27	297	277	349	776	582	685
YPL106C	189	184	171	24	18	14	180	176	183	40	39	53	155	145	146	7	1	69	120	157	140	1	10	20
YPL108W	432	395	411	444	502	496	460	462	476	617	609	545	478	442	465	23	74	93	280	334	338	141	426	252
YPL116W	394	369	372	398	408	425	240	258	256	248	297	303	237	238	219	7	40	90	414	277	339	276	271	323
YPL126W	311	306	271	306	279	333	283	301	304	281	337	335	270	255	216	12	1	40	307	285	283	61	168	55
YPL127C	415	423	419	110	100	98	640	648	493	400	319	396	687	683	721	14	1053	313	449	518	514	57	168	13
YPL134C	244	241	223	247	240	242	190	187	187	163	192	179	214	191	215	7	42	62	196	255	206	70	151	151
YPL145C	167	175	197	6	5	5	364	362	362	71	60	53	352	314	322	13	48	81	255	233	227	6	31	5
YPL147W	254	269	276	284	258	256	176	178	176	160	149	172	172	171	163	16	186	32	137	156	167	136	75	62
YPL158C	534	462	437	454	442	458	303	319	316	224	248	297	262	250	284	11	247	79	236	288	273	122	202	128
YPL163C	5	8	6	0	0	0	74	67	71	60	47	77	67	61	59	2	2	1	26	36	39	22	4	1
YPL194W	479	460	445	462	420	445	303	305	307	293	322	329	276	273	308	152	399	192	324	383	367	213	257	197
YPL196W	295	286	272	287	248	240	427	444	455	494	480	451	415	408	382	15	128	97	149	129	136	133	140	138
YPL202C	408	365	329	117	109	82	263	263	266	364	357	327	256	239	236	10	42	38	245	378	357	29	111	13
YPL207W	117	99	138	82	84	64	79	83	73	66	112	119	76	69	55	2	38	45	69	85	87	1	30	2
YPL218W	29	35	32	6	7	5	308	308	313	265	246	273	595	654	640	108	146	112	64	42	41	3	43	4
YPL235W	158	172	317	208	215	166	145	139	135	102	152	150	139	155	123	122	1	2	124	117	123	89	86	96
YPL240C	966	926	883	984	1069	1045	817	804	821	832	630	622	843	875	969	558	259	368	1151	925	936	949	1085	1432
YPL247C	215	210	225	208	195	196	197	200	204	153	228	222	198	191	203	8	42	584	512	396	410	533	366	482
YPL270W	323	320	301	270	233	253	327	339	336	234	309	314	319	288	317	13	90	6	327	348	323	16	181	48
YPR004C	146	150	161	162	151	145	249	238	245	301	299	326	253	256	218	205	46	339	147	188	193	357	173	358
YPR011C	286	299	330	243	280	261	272	281	271	297	296	260	319	307	292	13	12	676	420	485	518	393	465	388
YPR013C	345	337	333	364	414	368	241	246	238	260	255	248	238	224	224	13	18	6	359	268	250	217	222	239
YPR021C	142	132	171	162	148	112	186	173	189	161	216	204	176	188	158	410	74	157	312	271	254	825	601	1153
YPR078C	270	274	257	297	264	307	262	267	266	309	300	301	258	267	275	158	54	39	222	296	277	281	245	435
YPR083W	227	264	278	234	205	231	272	257	265	190	281	263	277	289	252	161	36	59	234	251	290	223	150	143
YPR086W	21	23	25	1	1	2	94	90	97	79	67	65	94	98	94	115	12	33	50	47	49	2	38	21
YPR100W	479	478	463	525	487	481	552	581	541	707	574	584	556	603	619	1233	110	70	556	406	396	249	273	102
YPR119W	235	263	242	84	67	58	281	282	275	169	234	223	285	305	273	17	4	265	237	237	212	77	104	11
YPR122W	101	105	194	60	54	41	137	135	134	75	111	108	131	132	108	6	2	1	145	160	161	452	285	340
YPR131C	409	374	361	446	488	512	513	503	541	598	590	550	457	435	425	20	26	176	378	260	243	77	166	132
YPR175W	439	429	412	435	411	450	370	356	352	274	348	399	326	328	304	17	58	213	633	482	446	671	399	398
YPR196W	19	17	16	14	16	13	24	26	28	29	18	16	24	25	18	2	1	1	12	14	14	1	4	1
YAL001C	113	125	123	11	9	13	240	229	226	107	117	94	234	248	243	143	128	381	232	234	205	38	722	40
YAL002W	151	148	154	95	85	89	339	357	348	196	347	314	286	286	264	9	34	3	128	144	154	95	121	60
YAL003W	223	271	277	60	58	61	392	363	362	165	187	141	366	394	376	323	66	106	325	216	214	4	32	5
YAL005C	123	132	132	4	6	3	174	189	184	21	13	21	180	172	176	3	2	18	163	202	185	1	18	2
YAL007C	308	251	286	389	338	316	366	379	352	455	363	355	351	347	340	17	12	253	322	270	217	148	164	158
YAL009W	896	834	788	1122	1122	1128	514	541	531	575	681	526	568	585	600	988	110	110	930	591	577	675	499	532
YAL010C	481	481	422	422	370	383	514	537	520	635	590	642	501	508	538	388	273	1695	393	447	419	345	362	245
YAL011W	111	108	155	176	192	141	111	98	105	81	123	123	114	115	94	587	168	2	70	91	75	38	92	62
YAL015C	159	161	146	171	181	165	179	174	175	183	154	170	168	164	154	9	12	44	299	236	225	297	97	107
YAL016C-B	255	309	370	384	417	402	251	244	246	366	381	369	296	336	278	880	313	220	277	347	439	847	684	850
YAL016W	145	146	149	110	86	100	118	112	105	127	115	106	105	108	92	5	6	2	178	182	201	47	47	7
YAL018C	300	287	266	299	273	284	367	381	375	445	407	449	360	345	360	862	180	195	284	266	268	114	153	77
YAL020C	228	236	228	263	245	272	108	106	99	98	86	102	103	103	95	11	34	260	281	313	302	536	456	465
YAL021C_1	1	2	1	0	0	0	2	3	2	4	1	6	2	2	2	0	0	0	9	18	10	0	0	28
YAL022C	277	283	266	275	288	281	264	256	257	188	236	236	261	244	262	19	471	98	306	296	284	328	194	238
YAL028W	454	462	402	463	443	464	327	337	327	355	444	383	302	309	348	141	108	171	651	490	500	600	442	663
YAL029C	66	71	67	1	1	1	164	171	171	4	1	3	146	148	153	92	1	1	104	96	102	1	2	1
YAL030W	483	440	442	281	304	320	510	488	509	698	547	524	483	466	480	22	78	186	292	421	375	125	467	119
YAL031C	329	333	301	126	105	95	300	306	308	156	204	204	276	274	288	13	28	9	181	253	247	17	67	47
YAL032C	231	224	277	316	296	234	300	282	283	219	248	306	319	304	286	11	16	101	212	233	214	135	209	126
YAL033W	269	272	265	105	84	84	272	278	276	182	164	138	300	314	328	585	42	90	206	207	210	53	134	29
YAL034C	262	262	276	337	313	311	92	91	93	102	98	99	99	99	95	5	2	3	195	210	217	14	205	121
YAL037C-A	371	369	357	388	390	415	410	414	410	482	463	456	396	376	421	207	235	297	324	431	411	429	421	339
YAL038W	132	121	137	13	13	13	164	176	180	65	58	59	157	156	148	7	4	43	113	135	136	1	10	12
YAL042W	5	4	5	8	14	5	7	7	6	7	8	7	8	6	7	1	0	0	2	2	2	0	0	0
YAL043C	8	13	11	11	9	6	36	34	36	33	30	24	32	33	30	2	2	1	17	18	19	1	1	1
YAL044C	40	37	39	37	47	30	67	71	62	64	78	66	65	56	66	2	1	2	66	80	60	9	35	78
YAL048C	352	346	353	337	337	354	374	364	376	360	403	383	353	342	320	11	136	100	290	379	385	325	513	973
YAL049C_1	413	420	411	519	493	536	525	503	508	508	537	533	529	538	548	113	124	310	365	361	375	170	314	260
YAL049C_2	396	404	371	454	431	460	279	282	278	269	265	266	293	293	328	8	6	6	459	368	369	263	279	199
YAL051W	180	174	174	147	152	139	198	201	196	125	182	190	176	178	176	8	2	3	275	177	169	194	238	525
YAL054C	184	152	152	460	634	574	131	135	142	234	135	144	140	141	135	10	100	6	222	167	152	90	134	38
YAL055W	287	278	259	286	250	271	221	221	225	266	260	249	222	232	287	917	36	225	273	306	291	463	202	277
YAL056W	237	246	247	328	293	309	267	267	254	217	206	215	238	231	238	193	215	197	230	251	227	293	165	105
YAL059W	226	211	218	269	272	263	137	142	134	174	167	154	136	151	140	1019	62	141	205	239	251	521	236	379
YAL060W	361	310	309	327	343	355	129	127	132	129	153	132	119	117	118	4	150	3	256	264	237	78	100	37
YAL062W	235	238	223	245	221	248	225	216	209	209	178	215	219	213	231	9	237	4	271	286	259	231	99	113
YAL064C-A	204	199	193	221	220	250	267	258	258	341	336	344	266	301	297	264	437	9	329	317	325	458	297	257
YAL067C	136	124	183	144	146	119	132	118	126	112	170	168	133	137	127	60	20	268	118	155	157	186	222	101
YAL068C	367	367	349	435	403	433	342	345	343	499	388	371	360	374	376	346	94	261	375	447	459	506	456	404
YAR002W	28	33	29	4	4	4	515	503	521	321	354	313	573	542	532	397	241	1588	44	38	35	3	878	119
YAR003W	606	577	562	570	602	610	416	448	417	380	429	471	445	441	442	348	40	88	840	596	596	371	567	650
YAR015W	154	170	224	196	186	176	278	289	273	291	325	311	307	305	279	9	50	448	173	261	247	299	285	229
YAR018C	317	348	385	297	279	264	289	292	296	291	368	292	320	322	308	19	40	187	244	308	332	133	244	180
YAR020C	513	502	521	606	678	617	566	561	569	685	688	653	583	556	605	232	198	174	412	447	456	215	456	176
YAR023C	362	359	339	538	550	582	517	512	507	720	638	541	486	482	528	968	329	1083	501	382	375	915	611	1126
YAR027W	223	232	248	271	262	271	229	223	226	209	239	291	217	236	246	9	34	36	163	183	195	155	194	218
YAR028W	110	109	158	152	173	107	68	60	63	107	111	109	76	85	61	24	52	3	80	96	110	159	99	155
YAR029W	210	217	260	291	397	339	287	279	263	422	367	374	420	465	454	1112	303	494	284	182	204	369	368	470
YAR031W	178	190	170	178	178	165	522	505	522	622	599	512	498	496	513	17	22	382	100	129	115	42	100	69
YAR035C-A	298	276	289	105	138	121	188	180	184	36	35	37	182	183	208	85	2	6	323	233	216	115	123	113
YAR035W	530	524	526	589	642	640	181	189	190	148	215	159	182	168	168	14	176	431	292	289	283	119	225	9
YAR042W	36	40	54	2	3	1	62	64	60	19	8	11	62	58	49	1	1	1	48	58	47	1	1	1
YBL002W	248	230	230	159	144	156	289	276	299	305	224	198	315	298	360	969	28	385	252	289	282	240	253	338
YBL003C	171	158	157	65	61	54	216	232	228	201	115	134	251	247	258	4	315	2	70	101	106	9	56	74
YBL005W	199	196	195	27	37	45	239	238	254	132	178	217	208	202	177	126	34	3	239	314	338	24	34	4
YBL006C	195	201	182	217	223	219	153	160	153	178	189	172	169	161	183	6	237	419	140	195	170	124	153	108
YBL007C	50	57	60	14	9	15	18	16	18	1	4	2	21	21	21	1	58	1	40	48	58	1	13	6
YBL008W	283	269	261	149	132	156	122	116	119	64	49	87	112	110	104	7	32	2	159	214	239	42	58	58
YBL008W-A	157	128	166	188	189	164	135	147	140	238	192	143	141	151	142	7	26	159	168	189	154	128	167	86
YBL009W	351	310	297	191	166	152	321	322	316	149	190	193	306	307	336	28	58	7	153	159	161	11	86	7
YBL010C	74	75	65	52	41	38	206	205	195	199	254	202	221	230	224	10	14	92	49	111	100	227	93	156
YBL011W	236	220	234	285	272	298	183	185	181	190	194	207	193	196	179	204	221	246	201	238	220	416	308	326
YBL013W	455	426	393	484	488	496	276	273	280	302	294	268	266	279	279	111	68	276	268	354	326	278	277	307
YBL015W	121	122	116	102	107	112	63	62	65	29	67	79	63	58	54	2	4	2	144	161	160	20	87	1
YBL017C	36	44	40	24	21	28	51	50	51	21	26	31	43	38	45	2	1	1	47	51	49	16	16	6
YBL018C	356	366	347	465	369	429	346	348	322	440	445	412	341	355	361	20	102	368	358	444	423	253	196	36
YBL019W	241	231	238	252	250	279	197	198	198	230	244	255	174	176	171	75	36	5	150	199	188	145	98	138
YBL023C	103	121	124	4	3	2	211	202	218	14	3	10	207	205	205	8	36	118	214	244	222	2	26	10
YBL024W	713	646	630	511	563	542	412	414	421	387	279	372	412	390	366	17	28	8	323	391	398	159	127	70
YBL025W	110	116	113	117	136	123	178	185	182	232	252	239	207	199	212	554	710	62	55	59	65	41	70	137
YBL026W	309	271	283	388	353	388	107	113	106	150	145	108	111	110	122	122	42	57	216	300	302	458	328	573
YBL028C	430	375	386	436	378	390	418	414	410	523	481	410	422	391	416	276	16	7	238	285	284	72	200	13
YBL029W	253	251	233	63	62	71	263	287	275	86	138	107	299	283	290	12	38	434	182	203	203	442	93	44
YBL031W	54	55	69	53	46	30	108	104	96	83	91	104	99	95	80	129	6	1	28	24	30	16	53	2
YBL032W	302	297	286	299	212	142	183	191	170	108	156	152	199	204	230	943	26	70	139	136	139	1	51	12
YBL035C	27	21	19	24	21	22	24	27	24	21	27	26	23	22	35	1	1	85	18	17	18	1	4	55
YBL036C	19	25	27	10	9	11	75	81	77	78	45	81	69	63	78	1	2	148	40	53	52	58	46	99
YBL037W	75	71	63	38	35	49	60	68	60	43	27	55	55	56	55	2	2	1	43	53	56	1	12	2
YBL040C	507	490	447	468	416	379	346	345	357	444	444	443	380	385	350	16	56	10	328	479	465	139	183	163
YBL045C	130	139	139	115	107	111	120	128	134	96	131	117	133	123	111	204	110	104	133	176	163	72	80	11
YBL049W	451	395	401	478	524	503	155	152	149	239	261	173	181	167	190	9	10	74	208	270	250	192	403	270
YBL050W	447	431	418	249	209	210	566	549	569	507	472	453	562	557	583	152	34	21	326	419	413	24	167	75
YBL051C	168	237	272	2500	1807	1841	294	275	294	293	386	317	288	301	298	23	14	119	231	251	294	49	82	55
YBL052C	316	313	318	258	262	252	310	304	304	254	309	373	300	296	271	70	128	178	205	336	333	429	247	291
YBL054W	285	280	281	177	134	116	170	167	162	154	177	194	145	154	152	9	60	14	111	138	139	27	67	35
YBL055C	43	63	74	72	83	57	41	27	41	32	48	44	47	52	42	2	1	1	32	34	44	1	41	5
YBL056W	147	121	162	223	185	138	111	112	106	115	126	116	125	125	109	69	110	807	84	110	109	191	142	195
YBL057C	205	217	204	256	259	273	146	153	156	250	158	178	144	147	147	6	70	4	197	262	261	337	400	475
YBL059W	329	317	312	336	325	345	611	606	607	672	564	595	637	633	654	792	283	346	231	271	245	433	232	101
YBL061C	174	173	175	183	172	174	175	170	168	156	156	192	163	144	143	3	1	3	179	233	211	102	50	33
YBL063W	163	176	169	4	4	6	252	258	256	15	18	16	236	228	240	187	1	42	221	263	251	1	33	2
YBL064C	85	113	138	108	115	120	92	84	90	38	103	98	100	123	90	4	34	23	42	39	50	4	48	9
YBL066C	137	128	128	37	40	43	130	134	141	51	57	92	139	142	127	11	62	1	115	138	142	1	27	1
YBL067C	314	329	321	510	494	558	346	355	364	473	548	483	332	330	319	1135	868	750	265	354	348	815	640	1866
YBL068W	146	165	174	132	133	136	223	220	214	260	283	225	252	258	266	11	569	735	196	249	291	403	321	275
YBL069W	220	225	213	283	289	302	187	187	186	155	172	200	198	206	221	223	160	4	156	193	205	82	166	208
YBL071C-B	152	142	183	299	405	301	256	271	275	433	413	416	376	388	382	199	345	617	114	90	102	210	375	332
YBL071W-A	252	252	227	217	250	254	323	318	334	482	375	359	309	317	343	7	132	70	262	224	241	259	136	255
YBL072C	123	115	116	46	42	42	193	187	190	116	95	110	173	165	162	4	10	4	93	87	91	2	34	4
YBL074C	279	304	316	553	675	693	404	410	405	318	460	396	429	422	433	319	543	211	360	473	458	882	514	1017
YBL076C	48	48	57	23	23	24	54	56	59	67	39	45	52	53	37	2	1	1	29	41	52	46	28	7
YBL078C	137	149	134	169	179	148	191	191	194	254	225	202	190	186	211	131	162	120	141	177	176	112	269	610
YBL079W	189	188	196	111	110	119	129	132	132	47	76	98	134	144	128	7	2	2	163	202	210	16	62	27
YBL081W	89	90	91	35	33	32	280	289	285	192	176	184	263	256	282	7	60	84	83	99	109	33	94	67
YBL085W	354	340	333	394	377	395	310	304	299	222	240	302	270	252	266	11	20	304	286	352	343	461	1436	304
YBL086C	198	205	198	182	173	188	288	276	276	306	257	279	291	283	281	447	900	16	214	281	270	330	343	374
YBL087C	203	216	211	152	169	169	118	123	121	69	100	105	113	135	127	8	10	96	151	155	166	146	63	15
YBL089W	52	49	46	60	61	56	89	79	89	100	83	78	83	67	83	89	32	2	44	45	39	1	23	1
YBL090W	185	185	188	208	209	208	105	108	103	107	94	88	99	99	95	2	4	5	124	127	142	77	69	20
YBL091C	114	106	110	108	107	98	88	90	85	51	51	79	101	100	98	4	38	2	65	99	122	40	43	50
YBL091C-A	106	121	112	94	93	87	134	135	151	131	149	158	149	138	148	11	38	11	322	334	313	514	300	554
YBL092W	435	414	393	231	202	192	386	409	409	272	215	254	351	361	387	17	46	238	312	490	396	2	79	96
YBL102W	242	245	228	195	164	182	416	444	432	535	474	464	433	419	448	13	2	666	112	155	194	149	143	76
YBL103C	160	174	172	164	241	239	131	125	129	108	154	127	133	138	131	7	2	40	189	218	208	120	82	30
YBL104C	163	164	168	139	106	136	139	138	138	101	153	131	124	122	107	5	32	1	222	214	208	28	70	27
YBL105C	144	132	126	67	63	74	104	106	109	68	84	87	96	88	92	7	68	1	127	155	156	21	82	19
YBL106C	67	89	121	52	59	64	40	37	41	17	25	38	40	48	32	1	1	12	84	125	163	130	73	127
YBL107C	284	284	302	199	189	203	401	406	390	433	406	425	405	413	399	313	277	1157	273	404	434	168	253	236
YBR001C	264	248	261	256	211	214	198	203	195	145	128	159	209	201	197	11	235	522	205	281	242	228	135	73
YBR002C	154	176	165	172	177	178	41	37	39	29	46	48	41	45	39	71	1	3	157	181	192	64	234	79
YBR003W	59	62	58	55	71	57	260	252	249	260	220	254	270	281	254	125	253	159	40	42	34	3	27	2
YBR007C	407	373	342	443	444	449	346	347	363	401	420	448	338	329	316	18	16	223	336	385	413	231	322	192
YBR009C	255	266	279	210	195	205	386	369	395	426	431	421	411	444	412	276	68	335	251	287	289	174	383	694
YBR011C	201	224	225	176	166	182	234	226	227	259	274	269	253	268	229	203	62	89	224	258	303	152	246	202
YBR018C	218	201	189	252	265	264	168	158	159	156	137	139	174	166	191	7	70	42	39	55	59	12	28	16
YBR020W	96	105	107	109	82	98	100	102	98	112	130	113	101	95	90	8	1	1	72	98	83	49	68	20
YBR022W	414	399	391	401	412	425	385	393	401	511	461	472	421	425	392	150	122	319	283	342	330	144	402	147
YBR025C	543	507	515	193	201	222	390	393	392	232	258	185	353	370	346	13	52	10	362	439	419	86	180	92
YBR026C	296	282	277	352	369	331	171	172	174	203	161	180	167	177	191	8	184	6	263	318	315	537	231	159
YBR028C	384	376	379	330	332	327	589	574	600	668	618	607	584	582	580	640	589	335	358	408	388	283	226	223
YBR029C	166	182	175	244	317	261	339	342	353	443	395	407	361	351	336	6470	2787	4151	163	173	169	174	218	235
YBR030W	119	114	100	91	88	87	63	65	75	70	46	58	61	60	67	3	6	21	60	62	58	3	21	1
YBR031W	22	27	26	4	2	2	89	94	89	61	66	39	76	79	62	5	1	75	37	41	39	5	5	1
YBR034C	13	26	22	3	8	5	24	15	23	6	21	7	30	45	23	113	8	265	46	49	34	19	50	32
YBR035C	9	14	15	5	8	6	272	267	272	382	364	329	264	278	298	222	22	143	16	23	19	2	39	4
YBR036C	5	6	6	0	0	0	56	57	59	38	46	47	58	48	63	1	2	1	15	15	17	1	4	1
YBR037C	279	304	298	314	364	367	244	240	240	306	299	299	240	231	226	51	160	655	204	234	231	24	135	8
YBR040W	431	436	398	653	650	705	450	453	448	589	496	491	397	406	431	17	20	143	313	377	376	358	272	357
YBR041W	65	72	68	70	76	66	41	45	47	37	53	39	53	53	62	5	1	1	49	67	64	73	20	10
YBR043C	192	176	166	288	261	259	58	56	60	55	74	71	55	62	69	5	1	24	119	146	141	466	182	163
YBR044C	79	80	77	32	22	25	200	197	194	67	110	140	174	171	184	5	8	2	72	90	77	3	43	1
YBR045C	628	630	593	746	722	779	401	390	401	399	403	478	389	392	391	15	22	9	402	560	547	470	466	215
YBR046C	485	470	477	587	587	584	325	317	323	299	322	311	332	322	334	256	58	6	369	449	452	383	262	848
YBR048W	188	200	218	160	155	131	338	354	366	292	272	348	363	373	357	694	14	78	142	155	147	13	42	4
YBR050C	376	422	417	461	470	456	259	251	253	187	278	255	263	274	257	16	34	120	411	498	547	468	282	450
YBR052C	299	318	329	263	297	317	243	235	239	239	235	250	249	256	257	153	44	1626	330	386	403	338	213	233
YBR053C	450	447	466	433	446	459	485	492	483	506	492	503	462	442	478	1019	287	163	434	543	584	486	811	741
YBR056W	288	280	264	230	183	148	399	395	407	318	422	478	391	410	381	20	38	242	147	170	165	70	70	26
YBR056W-A	127	131	120	60	55	51	56	52	53	43	53	41	47	48	48	2	6	2	131	156	150	25	68	46
YBR058C-A	47	52	76	72	67	55	120	84	122	169	141	131	116	104	124	29	12	3	62	93	93	110	96	276
YBR060C	351	320	332	387	351	366	429	420	424	407	431	420	431	415	380	23	68	449	340	377	400	1554	640	1229
YBR061C	145	132	116	153	157	188	323	343	347	394	407	403	328	323	310	7	22	323	30	54	44	77	78	55
YBR062C_1	582	529	520	694	678	734	462	471	476	510	485	504	492	463	559	322	660	353	371	457	428	1911	1007	1181
YBR062C_2	242	239	229	261	225	271	248	259	248	313	288	295	243	239	244	14	42	8	293	324	295	712	263	673
YBR063C	154	167	157	141	131	160	295	304	301	365	360	330	386	392	414	506	184	137	268	332	311	490	232	328
YBR065C	309	294	282	509	523	524	267	284	277	326	333	319	251	271	271	13	110	201	190	212	223	145	241	225
YBR066C	576	559	534	596	555	567	485	501	499	783	710	628	487	498	485	119	14	48	455	639	662	694	562	444
YBR067C	329	323	315	325	373	361	440	448	445	316	273	287	413	408	439	15	28	348	283	344	344	347	365	421
YBR068C	244	237	223	227	215	199	276	280	289	310	330	324	259	241	294	175	1	101	222	314	326	129	190	121
YBR069C	184	211	193	162	163	167	246	247	248	301	275	297	211	215	221	7	44	98	267	306	320	188	102	133
YBR070C	350	320	292	341	327	330	259	270	244	312	321	261	277	296	274	83	80	601	323	500	532	826	372	535
YBR071W	316	308	300	576	635	647	396	419	404	411	392	377	411	422	456	14	30	970	279	343	354	513	437	467
YBR072C-A	385	378	413	521	561	485	243	251	246	249	236	250	293	302	343	277	128	238	352	400	391	746	671	1018
YBR072W	368	359	355	432	439	475	431	413	438	581	445	486	403	393	402	25	26	12	302	353	399	547	295	602
YBR074W	41	41	38	33	34	30	95	92	95	87	119	120	90	87	89	2	1	1	32	22	27	1	17	1
YBR076W	318	324	345	297	297	303	336	359	360	399	399	418	334	334	322	211	16	582	331	437	446	505	412	363
YBR077C	573	577	549	622	593	575	260	257	258	298	264	210	273	271	272	222	66	291	135	155	144	31	210	308
YBR078W	322	348	345	142	123	114	278	278	277	139	345	250	239	226	220	7	6	190	188	222	185	2	49	2
YBR080C	235	228	242	1	1	1	221	230	222	1	3	1	197	200	177	5	2	4	196	246	302	3	51	1
YBR082C	266	266	294	209	221	221	309	300	314	159	162	201	355	337	378	488	1799	330	239	280	292	1541	1004	1498
YBR083W	226	242	239	167	139	167	283	282	279	351	329	314	299	316	275	15	20	45	200	220	206	25	129	13
YBR084C-A	354	323	311	210	198	221	343	359	345	281	332	265	326	324	357	17	92	711	239	286	267	60	57	40
YBR084W	248	217	202	306	328	323	169	165	157	105	150	135	148	145	142	8	1	4	107	149	139	239	91	235
YBR085C-A	236	208	272	358	404	392	123	123	121	159	179	223	134	119	145	12	1	110	259	284	292	724	320	657
YBR085W	405	380	373	392	350	377	280	276	276	316	310	303	272	280	273	17	18	65	323	425	450	225	374	370
YBR087W	124	126	133	163	134	161	1065	1091	1054	1219	1366	1370	1185	1230	1113	473	694	2508	92	110	132	114	233	360
YBR090C	267	280	269	287	323	300	245	246	247	265	270	296	255	245	246	2281	427	1412	391	435	415	1166	999	2080
YBR092C	232	245	232	254	232	237	176	186	192	132	184	178	155	155	176	8	20	116	146	221	214	126	153	263
YBR093C	79	83	82	71	73	70	145	142	136	131	142	161	150	154	155	3	126	2	79	74	95	66	48	29
YBR096W	256	281	262	229	241	226	328	330	324	369	359	355	306	305	280	12	114	139	243	315	341	56	192	126
YBR098W_2	139	136	137	94	87	90	155	162	155	146	112	159	155	166	132	4	6	454	263	266	260	126	252	55
YBR102C	282	310	343	237	235	225	310	302	284	220	335	321	272	291	223	115	217	154	228	309	359	136	341	371
YBR103W	4	14	86	12	36	5	8	2	7	1	24	43	7	15	23	2	0	1	7	7	44	1	30	112
YBR104W	159	159	167	104	86	97	207	210	202	233	175	177	175	159	152	6	4	2	246	354	358	137	98	15
YBR105C	58	60	59	42	42	41	121	113	115	165	112	124	107	103	117	5	4	5	164	183	215	80	535	142
YBR106W	31	36	40	6	7	6	121	115	130	162	194	200	128	111	121	8	1	4	43	53	61	1	31	5
YBR107C	146	137	215	365	356	240	97	83	80	87	117	123	106	110	110	7	36	2	125	158	148	160	258	276
YBR108W	235	221	211	60	63	61	46	41	45	7	18	20	46	41	52	1	1	1	120	165	166	4	53	7
YBR110W	294	286	272	298	384	383	243	237	231	251	236	261	266	251	267	931	16	600	146	217	214	125	279	191
YBR111C	197	191	193	203	217	217	271	299	279	396	304	305	264	271	286	70	253	119	216	258	256	174	162	307
YBR111W-A	72	100	162	110	107	118	87	96	88	79	157	143	116	147	91	75	40	82	76	78	130	138	124	74
YBR117C	331	321	319	330	347	346	124	125	122	89	94	91	108	115	127	173	18	69	234	320	263	88	83	74
YBR118W	44	50	49	1	1	1	258	237	241	5	11	11	221	217	209	5	46	1	85	91	84	1	6	2
YBR120C	363	366	376	465	415	451	407	414	426	475	557	463	425	431	478	599	349	940	341	420	467	522	444	423
YBR125C	24	20	20	2	1	1	111	104	106	67	97	83	97	95	116	5	1	1	34	31	27	1	21	1
YBR126C	191	190	186	283	282	290	124	121	127	64	115	108	127	132	131	136	1303	146	180	233	222	84	123	117
YBR127C	93	103	105	11	14	13	157	146	160	4	7	16	155	150	154	11	2	2	79	77	72	4	7	1
YBR128C	48	52	47	21	18	25	155	170	164	97	130	138	148	161	142	133	20	1	63	61	63	1	27	1
YBR129C	423	426	412	157	183	181	225	221	220	88	93	93	215	209	194	10	36	3	216	234	230	1	115	25
YBR130C	345	353	327	417	417	416	265	272	260	219	262	248	251	258	268	17	10	9022	204	264	266	214	303	218
YBR133C_1	331	320	322	115	99	106	200	183	194	192	202	191	173	171	149	101	26	7	271	384	422	180	212	81
YBR138C	364	352	330	373	360	367	297	306	292	325	371	307	297	285	270	376	78	744	255	283	312	418	184	253
YBR140C	1	2	3	0	0	0	29	34	38	3	6	13	23	26	28	1	1	1	2	12	18	0	2	15
YBR141C	437	407	428	471	496	490	461	457	467	496	475	484	480	485	473	19	124	204	263	337	322	494	347	261
YBR143C	29	28	35	11	13	10	27	29	30	13	11	19	34	37	39	3	2	2	40	55	58	1	12	4
YBR145W	583	566	531	644	596	646	310	308	301	282	322	296	270	278	272	226	58	11	410	519	522	394	497	704
YBR147W	293	332	302	273	273	286	331	340	342	471	439	437	301	308	312	439	52	327	279	377	329	176	268	140
YBR148W	70	75	65	64	60	56	99	104	105	113	77	94	113	99	115	5	1	69	24	32	29	1	22	1
YBR149W	318	348	326	324	309	343	345	346	346	400	360	388	344	347	337	119	80	5	254	326	317	245	260	184
YBR151W	353	347	349	327	358	360	305	302	299	286	270	282	303	303	314	290	86	192	231	278	303	175	303	300
YBR152W	365	362	356	420	392	410	275	270	273	349	333	312	294	281	284	347	136	120	242	272	269	99	157	67
YBR154C	39	32	33	49	43	48	24	28	25	12	19	12	38	26	37	2	1	1	19	37	30	1	18	27
YBR155W	294	307	303	356	356	381	435	444	442	452	422	462	488	470	532	2060	1075	339	319	408	396	455	506	644
YBR156C	225	233	205	65	61	75	240	245	245	204	220	237	223	203	199	8	72	80	217	227	228	153	252	138
YBR157C	212	274	309	344	463	344	302	299	306	217	238	204	352	364	326	301	94	69	193	216	233	83	168	46
YBR160W	301	298	306	130	113	134	278	278	273	150	147	146	328	303	320	8	48	423	277	340	348	34	144	33
YBR161W	159	157	141	317	260	306	185	186	190	297	263	286	188	180	182	10	34	5	147	151	157	88	170	161
YBR163W	233	224	220	147	115	110	150	155	151	140	160	212	132	122	145	8	30	3	125	221	223	26	59	30
YBR165W	533	552	571	1104	1146	1045	502	510	526	628	696	666	524	524	535	1161	1873	2094	330	362	389	1089	762	767
YBR166C	326	301	310	299	246	286	336	316	315	316	363	340	314	308	321	343	273	52	276	359	370	647	289	632
YBR167C	355	387	372	426	411	420	366	369	361	415	406	441	396	387	389	264	132	87	242	304	280	154	422	116
YBR171W	496	471	471	578	553	565	397	383	406	389	423	391	410	390	396	613	503	170	264	331	324	163	228	74
YBR175W	197	181	213	194	203	220	99	102	106	128	74	104	93	94	100	7	1	4	219	283	311	129	126	70
YBR176W	419	390	388	454	480	465	85	92	97	128	105	97	102	105	111	17	20	228	413	542	524	475	391	637
YBR177C	320	313	314	321	286	295	351	357	361	361	445	448	355	365	347	18	64	268	284	376	345	125	227	216
YBR179C	310	346	317	38	26	34	262	264	261	88	127	106	271	288	255	78	2	3	226	222	240	5	39	1
YBR180W	207	224	211	180	166	183	222	226	226	203	299	265	219	247	231	11	26	64	311	395	428	455	309	530
YBR181C	67	68	63	70	78	71	58	55	52	102	76	79	72	67	72	94	1	2	57	63	59	29	18	182
YBR182C-A	12	16	14	24	30	24	128	128	129	184	129	129	169	161	172	379	1	3	14	17	11	3	16	2
YBR185C	317	339	324	311	331	322	393	404	413	500	452	438	421	426	425	373	267	29	227	265	279	153	184	121
YBR189W	182	209	217	54	40	43	323	307	311	72	116	113	299	309	281	11	54	25	299	381	363	13	75	1
YBR191W	262	276	280	332	366	383	232	221	229	290	245	289	208	219	195	89	16	100	215	231	240	152	84	33
YBR194W	6	7	6	0	0	0	105	104	113	140	85	113	114	116	116	1	10	71	10	12	13	1	13	1
YBR196C	173	164	156	97	83	89	316	314	315	246	268	282	276	265	257	19	26	192	204	256	283	11	56	24
YBR198C	391	357	360	279	276	265	175	175	172	169	180	165	185	173	175	5	2	6	198	251	242	170	95	194
YBR199W	152	167	156	130	117	110	180	178	181	193	224	184	147	148	139	6	54	3	250	410	392	41	84	10
YBR200W	248	272	281	225	228	218	314	307	303	312	342	313	298	317	291	733	20	95	299	459	493	752	411	747
YBR200W-A	349	361	310	433	447	457	357	366	376	576	544	444	378	371	428	586	680	92	302	363	373	419	282	567
YBR201W	246	276	270	121	116	133	383	382	381	360	306	351	442	409	478	16	110	138	483	556	595	318	375	239
YBR204C	226	224	203	269	297	272	257	239	250	328	334	281	258	277	221	247	351	175	312	255	222	302	342	658
YBR205W	274	253	251	264	264	255	345	348	365	340	361	344	349	332	369	723	48	4	242	283	270	136	231	117
YBR207W	453	441	445	508	556	538	279	280	292	267	325	227	291	281	277	43	80	103	317	364	399	404	345	507
YBR210W	308	310	303	209	208	221	324	334	335	412	355	329	297	297	305	9	8	186	267	316	336	338	201	132
YBR211C	131	152	116	121	154	149	147	151	156	221	141	138	138	143	140	8	2	4	145	194	174	243	92	209
YBR214W	291	311	291	202	210	221	189	193	180	176	146	154	194	189	178	11	124	169	433	465	460	346	294	548
YBR215W	425	404	404	336	327	338	327	338	336	314	304	338	330	332	350	113	273	56	332	414	416	462	154	323
YBR217W	409	404	496	550	589	399	431	400	426	504	503	525	441	466	403	519	138	250	331	385	379	191	325	355
YBR218C	7	8	7	2	1	0	60	59	63	27	37	22	51	50	60	1	1	2	6	9	8	0	5	1
YBR220C	53	52	53	76	75	75	56	53	50	55	78	66	55	47	63	2	1	1	26	29	30	1	5	1
YBR221C	199	215	202	112	108	99	228	225	223	148	165	113	249	268	251	919	32	376	289	342	355	92	82	48
YBR221W-A	324	305	306	386	411	444	137	139	143	219	95	109	156	169	182	8	535	459	444	322	323	450	324	297
YBR225W	150	191	240	79	76	76	66	57	64	32	61	72	63	83	48	79	1	3	61	79	108	71	42	100
YBR229C	330	329	290	380	347	387	290	291	286	273	257	278	258	259	249	6	12	6	247	303	304	263	225	248
YBR230C	169	191	192	18	14	16	346	344	365	134	95	122	380	373	392	11	62	378	253	292	305	1	52	4
YBR230W-A	254	242	223	146	133	135	207	173	181	240	122	178	185	184	199	13	36	4	225	234	240	2	89	2
YBR233W	355	349	332	578	495	432	354	374	364	342	362	420	356	345	371	63	38	6	305	400	379	130	225	175
YBR234C	394	378	370	423	411	431	284	294	296	348	301	292	282	287	281	120	152	748	302	344	361	277	329	485
YBR236C	455	432	446	310	300	304	64	62	63	38	55	75	64	69	66	9	6	5	295	352	382	541	498	526
YBR239C	230	225	223	78	93	106	233	203	192	83	112	111	174	181	173	146	34	41	266	383	367	77	119	166
YBR244W	96	92	124	108	108	72	181	173	180	162	134	144	202	205	184	3	36	1	130	181	153	83	204	226
YBR249C	234	233	259	116	105	109	446	445	447	445	449	466	434	466	465	314	36	4	204	280	274	171	148	23
YBR250W	316	328	353	345	337	360	291	301	293	320	325	341	291	312	284	322	68	103	286	319	350	163	297	444
YBR251W	285	280	282	288	307	303	309	321	323	413	362	341	308	294	292	21	18	4	205	239	219	203	224	136
YBR253W	489	468	445	575	551	585	445	484	462	552	462	493	466	470	487	207	110	114	327	412	392	301	331	364
YBR254C	508	536	527	575	562	526	496	501	469	557	612	609	461	473	495	346	285	394	348	360	390	371	269	431
YBR257W	410	412	426	244	191	189	483	500	512	569	631	517	495	492	476	452	160	348	382	498	505	279	482	287
YBR258C	302	307	306	378	376	374	307	307	296	336	323	322	316	302	296	922	28	6	240	270	259	195	194	290
YBR259W	183	197	196	180	152	151	244	238	236	247	292	312	226	238	225	676	18	51	180	208	223	210	153	166
YBR261C	5	6	5	0	0	0	143	138	140	170	156	140	134	140	146	2	2	1	7	10	8	1	17	5
YBR262C	388	435	394	325	296	353	158	159	155	215	168	179	152	148	154	11	38	4	457	534	564	451	421	544
YBR263W	135	182	230	205	225	237	121	103	109	93	116	104	115	133	94	6	12	433	153	186	235	191	167	122
YBR264C	304	305	277	379	372	362	250	254	249	282	273	274	289	283	320	130	2	682	175	208	200	195	146	122
YBR265W	698	665	669	663	650	655	640	657	650	749	697	724	639	630	678	29	106	1210	528	715	693	543	483	347
YBR267W	159	168	170	149	147	157	182	183	171	160	188	157	182	179	192	9	36	4	114	127	113	147	98	68
YBR268W	172	183	196	188	175	186	156	176	160	185	196	205	160	161	156	13	4	1	482	381	442	426	668	299
YBR271W	393	377	354	386	385	357	338	335	341	360	345	376	323	285	339	18	32	64	253	328	342	168	273	696
YBR274W_1	98	115	126	84	98	96	133	139	144	123	102	133	137	123	122	5	8	2	107	121	118	27	78	205
YBR274W_2	193	191	178	221	191	206	133	131	134	179	138	135	124	131	137	5	10	2	104	134	153	106	124	167
YBR276C	136	116	97	145	80	95	257	225	213	133	142	182	206	167	169	3	12	202	109	147	131	26	88	12
YBR278W	608	612	587	827	778	822	322	319	317	414	348	315	320	328	338	109	84	340	438	486	518	542	516	491
YBR279W	178	220	222	161	142	167	140	133	129	297	265	219	127	128	119	12	56	30	364	360	396	906	1817	426
YBR281C	346	324	326	268	265	257	360	349	346	296	316	335	314	299	325	273	96	5	278	329	314	270	218	510
YBR282W	115	132	148	87	103	98	404	398	389	482	410	402	400	383	424	14	36	213	344	339	351	274	205	199
YBR283C	359	360	333	169	162	151	289	290	292	161	221	232	282	275	260	10	30	50	194	200	215	6	70	55
YBR284W	325	296	298	231	208	240	173	181	190	119	202	152	162	163	152	196	64	6	248	300	324	350	186	363
YBR285W	376	405	361	459	409	432	449	458	471	683	562	523	488	468	496	967	1097	1641	393	482	492	762	801	515
YBR286W	319	290	308	214	249	230	296	288	292	194	239	242	282	271	263	9	251	4	204	307	292	7	59	2
YBR290W	130	152	125	102	103	117	153	151	152	119	84	97	138	132	152	68	20	2	246	170	151	91	80	13
YBR291C	256	270	267	297	322	305	229	235	239	235	233	271	248	257	202	2658	1442	1446	270	302	292	251	316	126
YBR294W	221	237	267	170	165	168	200	199	191	167	213	227	199	210	169	199	58	1218	255	165	195	97	87	77
YBR298C	2	3	4	0	0	0	11	11	12	7	14	9	10	10	12	0	0	1	4	6	7	0	0	0
YBR299W	85	100	133	98	106	114	80	79	80	56	92	112	74	104	74	2	2	32	66	81	94	32	69	73
YBR301W	335	321	290	367	358	421	254	242	265	319	278	253	234	234	260	12	26	55	309	300	305	225	217	115
YCL001W	186	217	202	118	97	94	183	181	184	176	232	189	191	197	200	7	106	53	235	212	213	87	78	14
YCL001W-A	128	140	114	157	149	139	136	142	133	186	162	160	125	127	124	11	48	316	88	102	105	45	86	10
YCL001W-B	359	370	336	392	356	369	334	330	348	584	445	415	358	394	411	1391	112	629	277	311	297	351	288	192
YCL002C	186	182	181	127	109	120	264	263	262	269	234	248	289	273	300	14	160	5	283	295	273	110	115	351
YCL004W	108	99	93	116	112	118	108	113	109	105	74	96	115	119	101	510	768	6	140	159	175	227	318	278
YCL010C	147	148	142	153	152	164	161	151	153	124	148	149	136	150	184	6	144	3	141	134	141	58	82	17
YCL011C	58	59	58	73	80	96	83	80	80	146	80	113	81	81	72	2	124	80	59	70	83	113	84	88
YCL016C	107	101	116	133	146	104	91	91	91	78	89	105	103	100	107	986	94	73	69	81	69	52	70	114
YCL017C	30	33	36	30	44	39	29	29	31	21	45	37	30	30	26	1	1	1	61	57	57	12	60	18
YCL025C	315	279	261	305	302	321	197	189	204	185	178	167	210	200	203	14	473	86	199	259	264	130	162	188
YCL026C-A	282	279	282	207	226	200	318	335	346	270	384	358	335	310	368	8	46	964	170	124	121	79	265	45
YCL029C	98	109	116	4	5	5	86	87	91	18	42	29	77	76	81	5	8	4	192	198	187	1	16	3
YCL030C	107	111	102	92	81	99	51	58	53	59	61	66	46	42	34	2	40	1	127	149	144	131	165	382
YCL031C_2	305	374	401	184	180	194	234	255	242	361	378	382	216	229	188	20	433	267	717	703	803	791	1901	869
YCL035C	182	192	189	182	178	163	281	280	268	317	320	238	297	299	310	13	1	529	264	257	262	158	172	170
YCL036W	37	53	82	43	52	49	29	25	27	22	41	36	36	49	31	2	1	1	77	42	63	62	62	19
YCL038C	31	46	43	8	5	7	70	71	69	52	47	60	69	57	59	2	1	1	59	43	40	1	32	1
YCL042W	339	310	299	325	388	357	219	228	222	339	318	312	218	210	221	11	80	3	318	344	364	360	255	204
YCL047C	174	183	158	53	72	67	203	204	203	16	37	36	251	254	283	4	24	2	220	238	232	154	179	341
YCL050C	639	599	562	639	644	720	525	523	552	563	483	485	533	512	563	24	383	13	693	792	780	912	780	537
YCL051W	35	39	36	16	20	18	296	305	310	331	338	361	288	257	314	119	28	5	100	75	69	45	112	18
YCL052C	456	448	406	484	506	505	299	305	308	307	314	358	280	273	308	417	1181	60	336	361	319	149	204	266
YCL055W	266	265	259	250	240	237	318	320	346	436	407	395	287	300	297	20	1452	7	145	182	171	139	103	255
YCL056C	561	576	511	616	626	633	671	663	659	759	694	715	658	663	659	551	1734	70	481	494	503	684	514	500
YCL057C-A	460	480	457	438	374	331	312	307	311	391	376	358	338	311	332	15	20	262	486	329	332	19	145	2
YCL061C_1	165	189	172	99	100	112	86	85	91	66	99	75	88	77	77	5	76	2	163	191	158	90	76	9
YCL061C_2	242	213	200	148	123	142	77	78	89	89	112	94	82	73	71	6	44	2	148	150	168	71	214	87
YCL063W	169	180	172	149	131	137	360	383	379	402	339	375	373	371	428	1026	1347	5	218	218	234	144	240	250
YCL064C	321	322	299	341	319	350	342	351	347	386	320	394	388	356	387	466	253	446	303	342	336	918	182	393
YCL069W	16	16	17	16	13	13	43	44	43	32	61	51	39	38	40	2	1	157	36	41	43	7	36	24
YCR002C	310	312	346	402	436	435	443	412	430	405	383	437	433	454	441	108	487	727	291	309	329	223	209	302
YCR003W	309	310	268	344	334	336	371	370	366	344	316	388	365	357	386	14	237	179	273	350	324	317	225	174
YCR004C	5	10	10	0	0	0	51	55	54	41	43	32	58	50	44	1	2	1	22	16	14	1	6	1
YCR005C	261	245	219	156	151	159	184	182	189	185	165	156	231	245	265	8	313	33	83	90	88	3	51	2
YCR007C	38	63	123	32	35	24	62	49	56	46	64	81	60	85	49	65	126	268	38	38	55	23	81	46
YCR009C	426	422	401	398	359	393	292	326	327	306	309	298	340	326	359	80	44	12	258	267	295	174	218	110
YCR010C	6	6	6	0	0	0	12	10	10	14	14	7	8	10	12	0	0	1	37	31	27	1	2	1
YCR012W	153	144	198	54	62	42	302	281	281	150	205	211	275	282	234	12	14	5	136	117	116	4	45	1
YCR015C	35	38	32	18	18	14	79	85	85	64	31	54	68	66	64	5	70	1	19	18	16	1	16	2
YCR016W	515	514	485	640	621	648	371	387	376	375	423	442	356	342	355	341	1408	182	354	360	377	334	353	930
YCR019W	216	233	241	238	227	235	311	302	297	311	328	316	315	337	309	116	1089	242	261	280	345	414	299	250
YCR020C	151	150	141	167	170	161	370	378	393	448	344	419	740	791	919	446	1684	2252	168	165	152	50	133	7
YCR020C-A	156	170	158	214	244	217	381	377	388	489	391	408	396	386	425	9	86	85	147	146	124	30	83	11
YCR021C	482	494	461	466	471	457	266	278	284	203	239	167	258	270	262	18	243	293	278	379	378	199	153	160
YCR024C	958	929	863	561	524	561	59	58	62	76	46	59	63	61	53	20	8	9	830	1108	1078	619	611	731
YCR028C	68	73	76	30	33	40	148	151	147	92	144	125	143	136	131	10	2	4	78	107	88	71	45	10
YCR028C-A	149	135	126	213	201	178	312	301	318	423	399	348	333	345	360	11	42	805	47	43	34	93	129	32
YCR030C	128	146	159	126	134	120	191	178	187	109	123	113	181	196	144	598	10	2	184	123	156	5	74	7
YCR031C	43	49	45	20	25	21	233	246	250	97	150	162	226	219	241	180	2	75	29	33	28	2	8	2
YCR035C	276	260	309	295	280	218	277	274	268	311	274	299	273	258	264	158	50	206	287	281	255	324	353	204
YCR036W	148	120	129	172	141	160	193	193	194	281	231	263	224	213	222	124	283	266	41	57	48	43	106	17
YCR037C	119	127	132	42	39	50	197	208	202	144	115	138	206	209	194	204	1	2	152	219	225	23	65	123
YCR043C	365	410	326	399	399	449	412	409	441	501	457	354	393	406	359	17	120	66	458	597	498	703	362	975
YCR045C	180	174	172	171	218	197	176	177	187	169	169	177	168	171	191	6	18	29	368	251	250	842	656	566
YCR046C	285	292	300	303	323	311	197	188	184	184	186	174	171	178	180	8	76	4	320	409	374	451	291	272
YCR047C	92	97	102	76	100	86	78	77	74	50	50	40	68	68	66	167	160	1	54	58	51	32	35	59
YCR053W	185	194	184	119	95	120	237	201	185	143	160	182	177	180	175	9	16	95	384	260	250	54	124	9
YCR054C	8	11	13	0	0	0	73	71	71	50	71	79	76	75	70	5	459	1	39	43	41	35	30	24
YCR059C	152	193	230	168	212	194	178	172	187	205	216	251	211	230	192	989	20	35	259	285	345	605	418	492
YCR060W	119	135	172	190	229	122	100	81	103	98	130	113	121	136	112	392	54	142	134	160	180	193	270	237
YCR061W	277	294	284	218	217	206	206	223	216	131	172	184	220	211	237	10	4	155	232	194	186	15	128	8
YCR065W	179	184	243	536	418	251	98	85	92	165	186	202	110	125	98	596	417	209	154	133	135	201	308	297
YCR067C	43	57	79	48	41	26	89	76	84	46	72	71	87	90	61	5	4	70	131	82	85	20	108	111
YCR068W	18	19	20	11	9	12	68	72	71	91	96	102	68	66	67	1	4	2	29	30	29	1	3	1
YCR069W	346	346	316	306	279	277	218	223	230	183	197	192	240	246	223	1054	68	44	522	345	348	788	371	416
YCR071C	95	105	84	98	104	111	25	27	25	51	21	22	23	30	22	2	2	1	155	102	88	122	146	69
YCR073W-A	173	202	177	189	168	183	182	177	181	240	196	205	187	196	218	8	18	78	703	450	502	304	235	574
YCR075W-A	351	362	326	438	430	439	373	371	382	569	435	406	382	405	425	211	152	1992	287	321	346	417	442	398
YCR076C	75	79	59	88	87	84	201	206	209	237	242	253	212	211	198	8	373	10	45	57	48	115	86	28
YCR077C	16	33	63	40	94	15	27	9	23	8	31	41	26	39	33	1	6	1	35	25	54	1	29	16
YCR079W	147	164	154	247	237	210	102	101	110	156	121	120	88	88	101	11	28	3	275	325	277	1002	460	778
YCR083W	245	238	247	246	228	253	188	198	201	251	225	212	183	181	177	11	10	31	295	227	221	380	189	119
YCR084C	3	6	5	0	0	0	14	11	11	7	11	16	15	17	17	1	1	1	7	7	9	0	8	0
YCR087C-A	304	295	298	349	398	362	154	146	152	220	183	161	165	157	185	231	28	120	232	285	257	261	154	269
YCR088W	143	167	164	5	3	5	78	79	78	2	1	1	74	65	78	2	1	3	152	174	152	1	14	1
YCR090C	108	67	62	107	100	80	80	102	81	123	91	85	81	68	74	4	46	2	69	77	120	85	51	53
YCR091W	361	346	338	423	382	380	255	244	252	204	284	278	248	227	254	11	598	118	249	326	316	267	359	316
YCR094W	79	69	67	48	35	40	289	277	284	236	327	293	266	265	278	7	2	37	65	77	74	319	495	645
YCR095C	133	136	131	90	69	87	169	175	172	226	213	236	200	188	193	202	166	188	263	307	308	96	849	268
YCR095W-A	88	89	152	122	130	91	152	146	132	129	173	195	144	155	140	6	2	40	134	126	130	237	204	102
YCR099C	378	390	369	461	427	416	306	307	311	267	305	275	319	321	323	13	108	334	126	133	126	111	120	213
YCR100C	36	38	38	40	30	30	93	94	91	144	157	156	94	92	88	134	118	2	35	43	48	36	60	83
YCR101C	578	569	544	743	714	725	467	491	491	620	524	575	442	442	474	21	92	14	658	536	508	690	537	519
YCR105W	299	307	285	247	261	260	326	322	297	278	295	323	324	326	325	11	50	247	399	553	486	335	533	447
YCR106W	25	29	24	14	11	11	63	60	62	58	34	36	54	51	46	1	1	119	18	8	8	0	3	0
YCR107W	387	384	379	390	356	379	172	181	168	116	191	162	171	169	164	14	425	140	263	283	276	225	128	180
YDL001W	386	359	338	300	298	297	359	360	342	289	215	287	328	310	331	71	156	83	205	204	193	13	97	32
YDL003W	507	497	476	552	516	503	585	592	584	494	548	606	541	521	538	155	2021	1189	418	394	369	112	211	62
YDL004W	397	404	387	514	515	537	447	447	446	662	492	502	433	445	411	204	1163	1245	322	333	342	213	255	216
YDL005C	218	220	208	219	212	217	317	330	336	384	429	420	313	285	301	590	4128	2215	254	290	285	234	229	206
YDL006W	210	206	194	260	281	263	226	235	231	222	239	223	241	227	255	120	307	25	177	212	222	93	74	65
YDL007W	219	255	331	73	67	74	178	173	168	109	153	157	182	216	171	92	76	238	176	177	210	9	111	15
YDL008W	495	491	458	551	530	557	486	467	468	631	643	525	475	457	489	1117	80	251	395	408	391	34	244	152
YDL012C	326	284	269	322	334	339	365	381	396	477	319	331	361	339	396	13	34	4	221	216	205	98	199	43
YDL013W	176	171	174	134	139	141	375	391	390	440	407	417	370	350	336	88	192	447	262	290	261	199	105	258
YDL014W	206	214	200	33	34	31	501	509	523	195	178	167	464	407	435	7	42	33	130	147	122	5	28	3
YDL018C	340	328	305	493	480	494	372	371	374	533	437	407	349	340	386	52	44	873	343	343	340	279	231	540
YDL019C	324	351	254	177	182	200	244	248	266	108	180	163	211	209	207	12	1301	166	338	403	349	96	171	403
YDL022W	76	77	75	20	12	14	187	173	180	51	46	48	182	170	191	7	108	3	69	67	58	4	21	1
YDL024C	78	83	79	45	58	37	126	139	128	169	167	174	125	126	133	7	1	2	150	213	175	100	115	123
YDL025C	151	141	134	70	76	59	224	219	235	200	221	220	234	213	269	11	347	25	313	341	341	27	80	8
YDL027C	0	1	0	0	0	0	9	10	11	10	21	12	6	9	8	1	0	0	0	1	1	0	0	0
YDL028C	214	260	350	230	275	274	180	163	190	192	266	261	223	281	211	14	194	469	181	204	291	190	295	535
YDL029W	234	200	213	129	130	121	188	180	198	95	160	156	180	184	180	11	12	2	192	231	210	27	58	40
YDL031W	336	296	305	253	274	279	365	377	378	308	332	330	333	328	362	2097	76	60	375	413	427	148	177	121
YDL033C	255	246	228	281	267	266	268	268	279	267	267	262	266	242	252	1023	4	74	307	330	285	174	200	98
YDL037C	541	490	488	581	584	613	374	370	362	399	339	347	359	359	377	22	122	117	329	323	292	47	256	252
YDL040C	1	1	1	0	0	0	190	186	186	161	203	213	166	169	178	6	1	1	3	2	2	0	7	2
YDL044C	179	176	173	169	153	194	144	137	143	149	142	132	146	134	150	5	26	65	209	201	188	176	219	64
YDL046W	217	184	246	290	297	251	199	191	179	183	218	220	199	197	180	35	439	1169	214	260	229	287	348	194
YDL048C	231	211	218	286	306	306	185	194	196	177	161	160	194	175	191	1057	461	80	227	230	207	249	157	204
YDL052C	189	198	185	174	219	171	204	207	212	213	243	209	188	199	202	282	76	4	245	252	245	802	446	407
YDL053C	34	51	84	43	53	47	42	41	45	44	55	63	53	69	63	74	8	20	44	50	68	43	124	51
YDL054C	176	187	208	140	130	135	203	198	192	141	184	161	188	205	161	8	38	73	201	211	212	158	135	66
YDL055C	362	349	360	499	461	453	364	393	379	525	394	472	374	370	325	209	138	176	427	475	495	454	440	460
YDL056W	335	316	283	315	308	332	208	199	203	154	158	170	185	189	203	14	60	103	224	206	197	66	106	130
YDL059C	326	302	302	374	396	395	250	243	255	252	193	248	292	290	301	26	128	197	235	285	270	620	190	542
YDL060W	513	440	430	424	398	416	311	309	291	260	285	275	277	286	265	14	142	1001	324	358	317	106	115	31
YDL061C	258	252	242	431	410	434	400	413	429	590	518	467	372	357	364	13	1805	590	167	192	176	225	204	397
YDL063C	73	91	99	111	118	124	144	130	135	99	177	192	131	149	112	5	315	2	45	51	47	1	87	5
YDL064W	222	204	187	229	245	259	694	722	741	1021	997	912	676	610	667	547	1821	2203	150	140	140	82	281	117
YDL066W	181	181	174	197	166	198	157	157	156	120	117	104	174	176	193	453	666	190	131	130	118	53	113	31
YDL067C	361	354	382	395	396	410	380	365	365	452	416	424	364	388	366	23	30	192	305	312	340	263	260	102
YDL069C	200	195	188	230	213	228	109	111	115	92	128	113	127	121	110	9	6	344	214	149	150	15	73	30
YDL070W	428	373	360	711	770	761	171	165	156	176	246	223	163	161	162	939	140	109	221	201	206	122	170	95
YDL072C	342	338	315	416	436	402	388	398	399	491	540	451	401	407	405	135	1035	332	244	283	274	571	581	592
YDL074C	228	203	205	387	386	396	305	339	332	296	326	400	304	320	299	477	483	608	99	124	103	143	112	106
YDL075W	34	29	29	12	9	10	508	537	546	615	458	446	470	459	451	10	192	72	13	8	14	2	18	1
YDL077C_1	152	162	157	88	83	88	131	144	138	93	123	126	131	130	129	4	1	187	149	185	175	217	259	293
YDL078C	347	316	300	295	279	309	200	203	198	220	179	212	182	157	156	14	116	10	535	539	576	565	427	429
YDL080C	222	225	204	135	113	132	240	237	231	139	168	160	230	247	263	92	4	6	269	311	322	47	88	48
YDL083C	49	42	48	41	30	36	214	205	195	179	169	166	186	181	181	3	1	4	9	12	9	3	7	2
YDL084W	385	393	384	212	223	164	243	244	256	220	219	190	225	242	235	219	12	6	582	641	668	799	481	1072
YDL085C-A	298	288	264	435	431	485	295	309	307	382	381	317	310	311	354	11	56	106	236	350	312	240	219	1058
YDL085W	364	348	324	323	315	331	386	396	400	352	355	367	382	370	422	1170	176	48	339	378	384	342	225	248
YDL087C	67	79	61	68	81	68	447	389	387	527	472	389	438	412	410	80	116	73	26	24	19	5	45	1
YDL088C	58	60	54	62	62	66	82	88	93	50	79	60	92	92	68	2	2	138	39	25	25	1	16	1
YDL090C	319	313	287	615	618	614	288	292	289	368	426	369	367	363	387	900	437	98	333	340	331	1149	721	1034
YDL091C	89	99	90	74	64	66	195	198	192	226	228	218	292	325	331	293	140	269	219	269	259	728	289	575
YDL092W	93	87	81	111	92	85	177	181	169	209	184	175	184	173	171	162	46	5	137	135	118	45	61	40
YDL098C	364	347	336	511	539	565	283	288	299	343	286	293	266	269	264	131	126	348	334	405	413	353	252	178
YDL100C	279	277	272	257	280	303	341	361	361	294	337	319	350	325	331	231	616	291	344	354	332	407	245	445
YDL101C	153	171	182	283	294	294	93	87	92	97	98	102	98	95	82	4	126	2	88	85	82	3	63	15
YDL102W	201	187	190	188	164	198	42	49	50	52	39	47	41	42	42	5	2	2	154	159	159	62	116	68
YDL105W	340	371	375	447	468	471	186	182	177	197	201	194	181	173	163	11	768	9	364	386	410	602	375	583
YDL106C	5	5	5	0	0	0	128	124	128	113	137	159	116	117	122	2	86	2	16	10	10	0	15	0
YDL107W	56	86	119	99	125	117	60	48	51	39	57	74	66	89	59	2	130	1	48	51	75	117	98	108
YDL109C	76	82	85	105	100	104	235	244	240	261	225	213	253	244	269	8	160	89	136	125	108	192	97	3
YDL110C	200	189	180	200	179	187	155	158	157	158	135	113	163	148	174	7	2	4	235	246	252	419	240	462
YDL113C	105	103	117	101	105	95	90	86	83	80	103	93	78	74	90	4	166	25	92	82	83	33	52	104
YDL114W	129	140	171	160	148	99	155	144	149	167	236	174	180	187	173	1891	1201	121	178	207	193	153	192	168
YDL115C	240	241	215	233	241	245	136	143	142	196	159	151	139	126	149	14	110	44	220	254	250	423	398	350
YDL116W	137	139	131	105	113	133	122	127	128	83	128	136	105	117	111	5	1	5	176	179	190	160	190	155
YDL120W	417	420	414	213	202	155	460	458	445	404	402	468	445	446	425	18	10	7	331	341	330	30	209	30
YDL121C	191	158	171	154	142	163	211	240	247	285	276	268	236	225	241	8	38	51	135	145	128	13	85	23
YDL123W	244	250	264	321	388	354	204	186	183	206	181	184	210	220	203	6883	13312	1375	367	409	480	1169	481	637
YDL124W	366	338	312	349	363	367	218	214	228	271	229	217	220	210	213	47	8	21	187	250	233	93	108	60
YDL128W	194	185	180	176	179	185	385	396	399	364	308	337	390	378	427	569	176	227	261	302	237	390	232	285
YDL129W	258	249	223	96	97	101	204	193	200	222	167	136	208	209	217	7	2	3	245	258	226	76	106	30
YDL130W	228	223	201	117	111	98	317	315	311	127	160	160	292	275	305	9	34	73	198	191	170	4	82	4
YDL130W-A	390	380	349	623	667	713	393	404	398	541	398	450	386	389	323	131	96	296	681	441	390	473	308	379
YDL133C-A	232	224	236	88	77	83	394	395	360	342	300	276	362	354	344	214	28	127	382	251	232	4	47	36
YDL133W	121	131	142	29	28	25	307	305	289	121	125	163	278	276	253	8	172	2	210	189	193	8	29	16
YDL134C	258	306	290	81	58	62	274	318	294	115	115	100	271	263	295	246	120	179	179	198	177	29	84	2
YDL136W	340	339	308	276	269	298	202	211	201	290	280	299	177	187	216	158	172	13	580	485	517	384	1807	285
YDL137W	431	437	417	52	37	35	218	227	234	47	45	46	198	179	226	8	42	2	300	298	223	13	40	4
YDL138W	33	44	59	20	18	23	154	144	150	105	143	165	168	182	128	5	62	1	42	47	50	5	32	8
YDL139C	185	229	285	229	232	244	183	183	183	250	259	270	213	237	215	331	1578	195	193	200	249	308	366	450
YDL141W	267	274	269	240	235	219	300	290	299	247	331	319	289	276	296	13	46	156	296	340	359	240	183	305
YDL143W	323	291	289	146	116	121	323	318	321	255	259	248	335	310	371	97	1257	84	418	433	453	62	151	81
YDL144C	205	201	200	179	211	195	166	174	169	131	159	171	175	171	170	11	361	10	280	309	310	101	233	238
YDL148C	197	187	188	163	171	171	240	250	249	251	351	336	234	234	205	2530	8	2	129	147	142	66	78	236
YDL149W	26	28	28	15	13	15	189	207	211	142	180	186	167	169	130	2	72	279	18	12	12	1	11	1
YDL150W	455	461	451	488	490	517	281	284	278	322	359	329	284	269	284	118	42	4	393	471	476	541	435	406
YDL155W	26	28	36	16	18	9	70	66	70	30	42	39	89	78	69	2	2	1	18	23	21	13	11	8
YDL156W	181	185	207	217	236	241	268	266	265	215	279	278	319	329	307	549	407	6	263	312	316	304	114	230
YDL159W-A	240	269	276	273	307	302	262	263	250	285	286	258	275	262	272	246	24	51	301	200	221	188	254	157
YDL160C	131	154	156	555	718	641	295	295	292	259	351	389	286	287	288	14	4588	43	209	188	201	1831	1398	1178
YDL160C-A	133	155	201	209	188	193	197	189	197	251	240	287	205	253	200	6	36	531	150	172	204	341	247	266
YDL164C	490	452	429	356	372	365	405	396	404	301	372	400	427	403	407	17	293	263	382	411	380	293	163	98
YDL165W	149	151	138	165	162	158	84	82	92	51	62	58	79	76	96	8	1	2	203	185	204	208	139	64
YDL166C	217	226	251	252	251	265	266	276	256	257	263	288	274	297	251	213	60	119	181	226	215	194	249	130
YDL167C	32	39	41	16	14	18	45	46	39	33	45	36	45	45	38	140	1	1	39	35	47	5	40	5
YDL168W	452	441	430	478	433	482	344	347	344	286	331	360	342	357	340	11	2099	390	237	315	289	145	223	142
YDL169C	39	27	38	59	58	41	34	34	30	35	12	20	35	33	29	2	1	1	14	9	9	2	21	0
YDL170W	239	269	246	300	325	317	243	228	236	250	304	276	241	231	247	11	106	9	249	250	233	149	176	199
YDL175C	99	127	162	137	138	138	131	116	128	110	145	161	148	171	124	3	46	1	121	118	150	114	181	108
YDL176W	359	392	373	270	261	254	358	358	356	254	269	315	338	313	344	12	4	231	169	191	233	42	161	36
YDL177C	1116	1020	948	1214	1210	1241	805	799	822	948	834	861	845	830	905	8095	8544	3299	519	591	579	687	657	712
YDL178W	502	481	468	469	491	485	298	307	314	365	294	366	299	323	329	17	168	164	343	319	313	456	257	465
YDL180W	368	353	347	351	326	312	325	328	322	305	264	288	338	359	362	141	407	17	328	363	331	100	196	270
YDL182W	2	3	3	0	0	0	217	230	220	103	123	123	207	192	221	6	38	4	4	5	4	1	8	1
YDL186W	298	210	240	318	300	271	58	67	64	89	68	75	71	62	78	5	68	5	572	736	675	1091	580	1051
YDL188C	206	224	205	27	21	23	355	357	370	115	82	88	383	402	401	173	68	99	350	577	572	51	110	30
YDL189W	316	315	284	352	339	356	317	335	325	483	409	456	356	315	324	73	269	244	232	294	299	701	387	463
YDL190C	130	138	117	119	123	129	144	161	149	140	157	184	139	143	151	76	124	4	78	72	69	41	49	38
YDL191W	400	389	343	276	298	308	562	519	490	565	604	568	477	476	493	22	247	2421	332	240	215	161	133	29
YDL192W	162	221	235	6	5	6	200	222	207	8	15	10	213	221	206	7	22	3	393	235	238	2	37	4
YDL193W	255	268	266	261	267	250	284	305	283	318	320	391	284	303	271	21	44	111	465	296	300	226	317	77
YDL194W	140	153	131	64	66	70	176	186	177	115	113	136	167	158	159	9	2	4	332	210	217	121	256	153
YDL195W	85	105	110	2	2	2	137	138	142	14	9	10	135	130	127	5	1	2	299	210	187	1	26	1
YDL199C	244	278	315	256	266	288	322	361	332	316	352	401	352	364	345	192	28	5	327	230	248	156	240	131
YDL200C	124	139	147	132	120	129	201	217	222	249	216	232	233	252	220	12	12	43	249	208	179	121	130	185
YDL201W	195	198	302	217	184	162	227	230	221	230	249	247	245	251	220	52	34	72	172	120	124	50	141	37
YDL202W	887	944	998	1246	1279	1244	59	66	62	88	105	93	71	65	73	186	12	103	1347	962	1028	1014	897	1107
YDL203C	761	719	662	791	864	815	628	641	613	514	681	657	605	551	563	1153	92	2447	1095	767	744	1189	974	949
YDL204W	94	122	139	55	65	63	58	63	56	35	56	47	72	73	66	5	10	34	272	236	274	196	64	15
YDL205C	127	148	164	136	130	149	192	187	184	145	157	160	216	213	203	10	2	131	180	123	139	208	126	78
YDL206W	26	27	24	30	37	30	44	47	44	47	47	51	49	57	37	77	2	79	11	6	5	0	3	0
YDL209C	109	128	158	105	115	123	167	165	163	90	146	131	182	204	164	9	36	28	142	100	119	88	83	66
YDL212W	350	349	338	513	470	396	444	455	456	605	428	482	422	436	407	21	52	121	546	367	419	538	209	416
YDL213C	50	122	206	64	125	42	69	34	74	60	129	111	78	122	95	30	2	91	114	60	120	31	64	52
YDL214C	242	236	255	373	470	455	250	255	237	226	255	262	218	225	237	12	46	125	256	173	162	7	72	29
YDL217C	93	107	154	108	129	129	89	86	95	101	150	123	110	139	118	499	6	33	148	112	129	96	124	61
YDL227C	369	388	375	408	370	424	148	157	150	174	202	221	165	155	152	14	26	35	437	295	316	345	335	245
YDL229W	161	172	172	11	10	6	277	275	221	38	38	38	255	256	247	13	40	43	417	255	241	1	25	2
YDL235C	614	606	636	752	841	754	84	86	80	124	112	149	87	87	80	19	78	124	503	466	470	1103	523	1048
YDL237W	138	122	123	123	138	135	183	173	179	159	192	189	201	210	200	768	110	934	253	175	164	136	81	50
YDL240W	218	259	249	115	149	125	61	63	64	87	112	67	49	50	42	2	6	3	139	76	76	2	86	4
YDL241W	1278	1317	1302	1868	1986	1984	663	699	662	1032	720	757	779	812	773	254	337	1452	1962	1334	1408	3082	3798	4579
YDL243C	300	295	299	297	273	309	326	340	341	485	353	401	319	330	342	34	36	420	517	374	358	361	287	304
YDR001C	134	138	136	75	64	72	415	429	393	333	370	367	428	458	469	10	28	3	161	120	116	11	103	85
YDR003W-A	341	344	337	362	327	315	278	295	287	412	260	240	276	291	298	168	277	8	378	270	272	186	217	108
YDR006C	70	65	72	101	86	93	195	198	190	64	62	79	168	168	153	905	4904	3113	102	70	69	40	69	80
YDR007W	107	102	89	107	111	102	71	65	66	41	53	59	61	71	65	2	1	75	28	21	21	1	26	2
YDR013W	552	574	583	293	332	301	403	464	435	369	428	445	389	433	400	1381	62	11	582	352	422	367	484	306
YDR014W	223	226	230	135	118	111	219	217	223	87	86	82	232	231	221	373	529	306	304	221	215	111	165	155
YDR018C	25	41	40	1	1	1	28	30	36	1	9	8	43	37	41	4	1	1	191	174	168	47	53	121
YDR020C	186	182	196	174	180	211	128	131	134	127	157	173	107	108	115	8	1	1	341	246	255	181	142	123
YDR021W	44	52	54	32	42	38	195	197	181	124	114	130	193	197	171	100	32	1	42	23	24	1	21	3
YDR022C	347	347	351	199	182	208	357	375	380	330	365	286	341	347	327	261	28	6	342	240	240	23	119	78
YDR023W	118	116	112	37	26	35	161	167	156	139	75	82	154	160	152	7	1	1	193	129	129	1	30	2
YDR025W	195	204	189	103	109	115	267	265	233	303	277	252	254	247	252	65	38	132	217	143	136	2	39	2
YDR026C	254	245	230	60	54	53	262	258	262	224	178	206	257	253	241	8	60	301	314	215	211	23	74	99
YDR028C	152	135	187	12	11	8	139	135	128	18	28	31	120	117	102	5	1	2	169	124	110	2	29	4
YDR032C	234	171	198	260	226	214	275	309	279	400	258	309	294	272	268	350	90	405	404	317	290	353	291	361
YDR033W	217	231	225	34	46	42	251	249	248	43	53	43	210	197	209	13	24	5	243	144	151	3	25	2
YDR035W	119	124	104	36	38	33	339	337	345	345	218	243	320	325	335	8	52	64	111	86	75	4	61	1
YDR036C	181	181	172	141	154	151	261	267	268	228	243	244	261	257	255	8	2	3	298	239	214	175	135	126
YDR037W	243	232	208	212	194	215	294	300	289	322	274	294	305	288	264	17	54	7	415	287	308	111	210	352
YDR041W	280	275	285	383	425	430	351	359	344	509	465	478	383	407	398	1617	269	1309	379	322	332	688	714	902
YDR042C	325	322	317	451	512	482	284	278	290	398	365	345	272	279	279	24	44	103	265	186	165	11	91	30
YDR044W	60	67	77	101	110	64	99	84	90	68	96	105	112	115	113	4	6	27	133	73	76	58	190	208
YDR045C	293	299	311	339	296	316	312	326	314	426	353	385	328	368	362	61	20	56	397	313	288	214	298	149
YDR049W	88	84	81	200	220	206	159	161	163	89	129	160	166	149	176	8	156	2	166	137	145	746	335	547
YDR050C	146	135	164	51	44	37	216	207	207	166	168	159	210	200	182	14	66	114	98	105	90	6	4096	43
YDR051C	511	533	528	627	658	700	535	540	526	634	689	697	527	543	532	416	237	289	547	437	417	493	553	787
YDR054C	408	405	397	262	304	289	507	500	494	377	302	356	491	476	472	14	54	67	530	378	340	19	108	22
YDR055W	109	77	72	182	135	128	194	157	158	145	98	98	165	129	161	1140	4	102	152	126	136	120	84	76
YDR056C	523	516	513	771	812	760	597	611	628	1002	834	755	639	622	643	747	399	602	604	473	474	678	750	682
YDR057W	435	461	445	482	465	532	436	451	428	434	433	437	417	431	408	23	20	283	657	463	522	840	461	666
YDR058C	413	420	415	244	228	221	331	325	340	378	396	368	335	319	337	17	78	583	279	306	297	221	247	75
YDR060W	218	220	198	72	64	68	315	298	294	155	150	171	270	274	271	76	263	101	423	258	250	219	82	71
YDR062W	397	383	346	450	448	496	260	270	262	313	305	329	239	226	221	16	34	4	477	384	370	281	175	335
YDR063W	368	361	350	210	204	227	329	343	339	333	366	278	338	351	336	12	78	65	528	364	334	296	111	96
YDR064W	505	493	498	329	370	375	380	360	358	255	379	314	340	351	292	213	34	50	417	302	286	839	388	1155
YDR065W	569	534	516	649	604	652	312	322	316	378	418	346	297	300	338	522	4	2454	459	373	383	242	331	478
YDR067C	711	661	657	871	980	961	678	674	727	747	834	753	733	683	781	684	251	246	963	741	745	658	827	738
YDR072C	241	245	229	107	111	112	263	285	274	118	133	141	244	243	215	364	12	262	280	202	195	27	131	27
YDR073W	97	97	98	101	102	102	98	103	96	100	92	81	91	100	99	3	2	4	197	115	103	27	58	20
YDR074W	126	140	139	63	55	66	249	238	231	138	159	148	206	207	214	642	56823	1200	153	146	144	17	118	7
YDR076W	326	334	326	387	368	403	276	280	281	318	288	306	319	330	331	270	124	336	396	292	333	511	353	307
YDR078C	551	513	503	526	553	510	448	467	439	565	504	490	490	475	428	103	102	84	564	431	418	344	428	676
YDR079C-A	263	270	278	292	336	303	342	326	327	413	377	438	362	344	374	231	194	318	219	265	267	242	403	464
YDR080W	496	484	476	278	244	273	202	213	213	118	158	184	166	169	176	116	10	7	343	244	224	228	225	96
YDR081C	356	337	320	307	335	340	341	354	362	425	348	457	320	299	284	19	68	410	486	414	393	1441	1147	2343
YDR083W	295	274	253	458	373	420	243	252	247	415	294	344	222	218	227	18	26	9	398	281	244	237	192	254
YDR085C	181	173	181	179	169	202	276	288	277	315	311	352	254	260	258	13	2	662	263	197	188	293	154	311
YDR087C	60	62	62	65	71	73	57	54	49	78	42	49	49	47	55	5	2	1	122	92	89	38	41	20
YDR088C	1	1	2	0	0	0	223	225	223	203	255	243	230	246	214	8	16	2	4	3	3	3	9	1
YDR091C	579	533	539	402	383	398	454	470	464	424	390	457	434	444	413	651	116	551	581	453	470	286	352	276
YDR092W_1	167	185	180	228	224	260	113	118	108	134	118	135	125	122	116	67	8	93	215	170	178	117	102	94
YDR092W_2	147	135	140	132	129	134	129	121	124	114	111	97	125	107	121	5	16	4	170	200	191	133	184	99
YDR098C	320	358	377	293	235	246	399	382	332	317	315	339	427	432	388	10	90	24	429	259	270	106	108	20
YDR099W	195	220	269	347	364	328	300	293	302	185	231	210	296	334	278	7226	11944	2974	214	159	173	26	71	6
YDR100W	322	348	268	168	179	196	464	468	478	465	499	411	518	551	454	14	243	9	624	474	355	254	166	43
YDR101C	399	398	381	351	341	366	358	358	369	276	292	313	362	381	344	1472	702	482	542	403	364	460	485	594
YDR103W	314	352	386	191	177	192	330	335	310	234	377	400	290	324	250	739	10	1000	521	357	420	682	383	526
YDR104C	346	359	350	201	186	195	232	243	228	181	168	189	178	191	182	11	409	14	379	269	260	163	152	205
YDR107C	165	184	204	132	136	134	236	261	247	178	274	285	244	251	206	5	8	63	305	178	193	104	104	113
YDR109C	475	450	440	455	441	473	309	313	297	267	328	269	324	297	303	13	152	478	750	567	576	607	614	649
YDR110W	473	449	445	502	516	526	296	281	291	210	272	263	285	280	275	80	22	318	350	262	264	114	504	257
YDR113C	404	385	372	241	208	195	348	316	322	206	218	223	326	303	339	315	32	43	735	594	569	50	186	57
YDR115W	557	547	558	619	574	581	629	656	639	802	758	777	736	709	797	28	257	228	1020	715	727	437	517	445
YDR116C	192	218	235	230	245	237	204	193	207	205	237	264	205	223	193	6	72	39	349	239	280	175	230	172
YDR118W	288	304	319	254	270	277	269	277	257	216	271	243	276	274	251	94	44	543	317	266	264	206	153	77
YDR120C	250	247	237	118	124	104	312	313	313	227	287	257	307	315	263	160	58	300	430	337	322	77	249	99
YDR121W	330	361	378	418	438	417	282	302	286	358	353	325	333	370	335	17	184	463	524	319	369	351	394	495
YDR122W	156	166	161	44	31	56	106	111	110	150	179	184	93	100	85	491	6	55	330	184	175	38	4381	64
YDR124W	82	69	63	74	66	69	112	107	105	84	78	99	115	111	112	106	1	588	106	65	63	16	37	1
YDR125C	381	399	366	391	391	390	318	323	312	421	421	417	301	324	332	375	369	253	447	318	315	540	369	424
YDR138W	455	428	423	533	552	528	289	299	295	272	290	320	308	288	287	86	34	5	566	404	391	376	166	120
YDR139C	36	38	36	59	67	70	535	533	550	794	618	639	568	569	610	1198	221	1253	36	22	15	91	156	14
YDR141C	95	77	79	30	32	28	280	303	290	82	180	143	222	228	205	5	1	100	71	56	40	33	54	33
YDR142C	127	173	230	89	144	74	173	127	160	118	207	189	188	213	191	39	62	5	180	120	129	49	91	161
YDR144C	556	515	481	533	556	599	293	301	289	253	283	263	269	293	283	19	58	49	787	570	600	827	503	747
YDR146C	287	289	288	336	308	336	374	361	352	252	297	352	332	336	332	152	14	997	232	147	147	162	79	7
YDR147W	288	295	288	265	230	257	272	276	284	384	329	310	238	244	214	13	52	515	262	375	399	364	526	295
YDR148C	79	93	87	90	90	103	363	357	362	306	451	403	367	369	394	50	64	158	86	55	55	1	55	4
YDR153C	4	7	7	0	0	0	82	78	74	79	81	75	67	61	75	1	2	1	15	10	12	1	15	1
YDR156W	309	322	327	339	340	363	135	139	141	200	179	192	135	131	144	11	14	86	685	479	424	458	286	384
YDR159W	491	482	412	307	242	317	153	153	160	155	159	135	136	128	138	8	2	3	372	383	361	91	91	404
YDR162C	255	249	249	209	209	212	217	220	235	271	185	236	218	223	215	960	34	603	456	377	401	730	289	185
YDR164C	414	375	368	463	423	442	276	280	288	375	279	290	241	244	261	19	34	43	294	229	227	219	168	105
YDR166C	528	522	476	312	295	286	638	640	647	489	530	547	566	545	536	349	273	99	761	565	528	43	216	31
YDR169C-A	278	261	247	207	213	245	198	201	205	235	166	197	214	209	210	12	36	139	199	240	216	168	163	102
YDR171W	587	567	544	125	134	128	304	308	291	184	165	206	312	323	353	6	56	59	455	331	371	15	119	12
YDR175C	3	6	13	6	8	3	18	13	15	3	12	13	14	27	9	0	0	0	7	4	7	2	12	0
YDR177W	252	261	242	124	129	136	172	181	175	94	90	135	194	187	180	389	108	136	383	302	278	148	258	24
YDR179C	91	98	90	105	101	116	592	614	607	980	747	768	620	604	605	979	375	2137	140	109	92	66	112	60
YDR180W	93	82	91	31	33	37	171	183	176	65	125	111	120	115	117	4	1	2	52	57	36	43	13	27
YDR181C	328	344	341	281	262	274	366	364	359	345	393	367	352	351	342	280	14	1596	486	352	328	214	320	403
YDR183W	98	107	127	109	134	116	96	88	95	133	105	105	95	115	101	2	26	340	82	54	59	16	15	15
YDR184C	65	57	61	59	64	52	156	146	148	216	222	213	157	147	140	8	90	151	53	32	27	3	7	4
YDR186C	267	260	244	162	150	165	179	176	172	120	113	123	172	163	166	5	30	89	98	62	65	2	39	11
YDR191W	204	215	189	240	232	247	163	153	161	139	119	107	178	177	182	7	1	67	284	238	239	221	313	124
YDR194C	106	121	133	96	86	87	70	69	69	53	18	30	72	79	77	3	1	2	108	50	64	1	33	1
YDR194W-A	136	151	161	201	234	212	122	130	133	165	134	148	134	141	129	1297	56	6	191	190	224	273	205	360
YDR195W	283	302	295	257	288	273	109	109	108	37	41	53	111	108	103	6	2	5	178	128	121	168	141	208
YDR197W	467	484	485	532	535	537	457	461	446	464	438	410	461	456	493	116	130	233	573	424	423	748	339	282
YDR198C	334	368	385	345	362	382	242	255	230	282	207	228	238	257	256	6	6	6	278	168	178	291	108	202
YDR200C	379	359	351	231	207	205	380	378	379	365	417	473	396	414	379	9	18	6	402	346	334	41	325	35
YDR201W	187	187	176	191	198	195	252	269	255	268	244	270	251	225	260	11	36	1552	293	188	190	263	186	263
YDR202C	341	349	343	295	299	288	284	283	279	333	317	322	283	287	313	1384	64	208	522	389	393	223	332	205
YDR205W	83	90	107	24	23	15	69	70	72	30	29	49	66	70	60	4	4	1	135	82	94	1	38	1
YDR208W	201	190	189	47	39	42	89	85	86	45	46	54	78	78	93	5	12	2	292	210	201	5	38	16
YDR213W	311	337	304	412	419	469	269	270	274	264	281	354	264	246	233	264	16	146	156	100	99	181	66	144
YDR214W	300	303	299	306	290	286	198	207	190	173	214	212	175	171	171	11	6	54	268	190	177	57	51	30
YDR218C	268	288	293	288	268	278	243	244	243	220	248	242	267	265	222	832	32	68	348	274	276	283	299	635
YDR219C	348	376	392	120	98	105	311	328	319	179	187	190	295	311	278	391	24	35	329	203	232	86	98	46
YDR222W	143	187	234	176	212	206	109	103	107	100	170	167	129	149	127	654	6	59	192	131	173	261	197	129
YDR223W	474	472	475	508	537	505	224	228	224	139	189	150	233	223	235	14	12	136	171	198	213	148	224	394
YDR228C	286	310	323	289	306	330	404	394	389	384	424	418	413	408	386	650	142	1197	280	337	346	386	455	251
YDR229W	345	379	351	186	178	185	310	287	303	196	179	190	338	321	352	68	80	2	253	256	271	88	191	129
YDR231C	67	71	67	49	53	50	457	467	469	444	439	448	509	461	475	4566	58	264	58	64	54	76	87	4
YDR234W	282	281	254	298	280	266	171	177	182	181	144	166	207	203	217	1032	30	43	270	282	247	92	108	151
YDR236C	209	266	354	285	290	297	260	235	245	272	269	367	264	326	252	617	48	729	190	159	225	61	169	131
YDR238C	126	120	119	90	85	88	92	89	90	70	79	62	90	85	86	6	24	2	125	130	139	36	46	17
YDR240C	717	706	683	755	756	753	525	518	510	637	569	600	489	466	520	322	148	416	464	517	488	299	418	317
YDR242W	285	285	349	264	250	244	214	194	208	186	242	210	229	207	213	256	18	356	247	269	255	54	250	364
YDR243C	401	434	470	458	452	476	331	327	334	314	355	324	346	343	315	168	70	130	341	442	427	224	372	133
YDR244W	110	109	118	142	141	155	345	349	336	233	358	394	371	408	371	199	134	82	48	46	36	2	40	7
YDR246W-A	63	67	60	67	63	73	38	41	40	32	45	48	51	51	56	3	2	2	56	65	65	6	34	27
YDR247W	217	226	222	90	119	112	132	126	126	80	90	120	129	130	112	125	6	14	242	291	343	82	91	184
YDR249C	220	199	207	251	268	257	173	170	181	113	114	143	184	196	199	223	88	4	163	174	172	38	94	157
YDR252W	114	113	144	148	180	127	207	200	190	233	228	241	231	226	218	355	4	2803	94	113	115	33	81	51
YDR253C	409	421	446	586	547	494	315	312	325	390	390	378	331	329	321	625	146	188	272	331	324	271	298	378
YDR254W	597	583	599	821	810	834	632	620	649	672	626	695	643	647	638	172	146	95	490	530	533	493	399	412
YDR256C	572	750	790	878	866	819	204	174	198	172	245	250	206	199	186	27	12	243	674	762	737	705	804	1133
YDR257C	0	1	5	0	0	0	7	2	6	2	17	23	8	19	14	0	0	0	0	1	3	0	1	0
YDR259C	115	128	179	127	115	103	206	195	184	127	164	160	205	210	210	5	46	2	197	174	188	223	129	189
YDR261C	198	211	215	168	130	155	309	246	247	319	348	307	281	271	289	720	72	545	253	314	287	333	233	199
YDR262W	267	293	294	117	102	120	138	141	147	196	134	142	141	153	143	8	1	3	220	237	239	25	158	107
YDR263C	170	170	174	194	169	193	121	124	133	119	139	131	154	144	156	399	44	474	113	141	143	138	187	49
YDR265W	215	226	225	242	231	244	237	227	240	234	227	213	242	224	241	14	62	7	255	300	297	198	284	176
YDR266C	308	301	294	1150	1321	1135	161	163	172	320	297	306	156	145	168	280	108	169	213	277	290	1466	890	2094
YDR272W	80	84	79	89	84	83	119	129	122	162	127	149	124	113	127	5	158	2	159	259	215	392	206	310
YDR277C	177	195	195	288	283	290	299	301	292	140	137	147	294	325	330	14385	3192	9793	184	241	232	237	150	175
YDR280W	300	300	288	326	346	322	534	521	512	564	576	589	522	526	526	445	176	176	295	350	330	3528	2591	3047
YDR283C	142	137	138	15	11	10	130	136	132	21	36	61	99	101	94	2	1	1	93	111	101	2	20	1
YDR285W	67	77	111	97	104	63	76	57	68	44	90	105	60	66	43	2	4	181	66	60	70	467	363	592
YDR288W	461	461	470	468	481	419	401	412	416	497	410	506	435	438	422	22	369	184	341	396	448	926	363	594
YDR289C	191	202	190	235	261	262	113	106	106	83	101	104	104	100	97	4	2	2	159	159	146	81	168	195
YDR292C	284	288	279	209	182	205	400	397	400	327	373	386	392	385	397	14	18	71	108	103	118	39	73	20
YDR294C	183	182	179	341	359	343	82	84	93	90	98	110	87	87	92	11	24	3	164	163	172	354	102	676
YDR295C	162	149	159	165	141	177	199	195	198	184	207	221	182	173	179	8	8	3	93	120	120	63	64	133
YDR296W	232	244	237	231	238	247	335	339	350	332	371	388	365	345	343	581	98	66	253	302	320	92	203	195
YDR297W	134	127	131	131	129	120	112	99	109	58	82	83	110	105	90	5	531	3	169	167	161	236	306	523
YDR299W	570	549	520	883	958	923	570	580	600	707	683	725	541	522	553	30	56	96	475	485	477	708	563	529
YDR301W	310	325	299	390	371	376	141	146	143	108	117	132	146	169	175	10	10	37	270	288	286	242	146	211
YDR304C	825	802	740	850	872	850	77	75	74	130	99	81	87	85	107	24	104	106	740	871	884	1458	814	940
YDR306C	86	77	84	47	45	43	277	304	272	163	172	157	275	249	227	20	92	297	61	86	71	5	33	1
YDR307W	209	221	221	185	170	181	204	196	208	183	224	227	201	193	199	9	20	135	245	271	250	145	125	110
YDR308C	400	420	429	677	651	695	391	382	397	363	406	446	360	378	358	271	34	150	315	348	335	165	232	200
YDR309C	152	156	158	53	47	47	232	241	240	196	210	226	244	235	240	19	28	3	153	146	144	4	61	8
YDR310C	27	34	34	5	10	7	129	127	115	98	143	104	108	110	144	5	2	100	69	84	86	56	25	11
YDR311W	116	105	114	180	147	111	72	78	75	50	89	95	75	75	77	7	16	1	73	83	93	161	40	105
YDR312W	1	1	4	0	0	0	8	7	7	10	12	6	10	7	12	0	2	0	2	3	2	1	0	9
YDR314C	187	181	175	165	170	148	243	236	248	152	238	251	261	243	254	11	40	416	127	120	127	28	66	34
YDR316W	85	107	87	64	61	72	117	118	127	99	140	105	120	135	113	340	40	2	66	79	74	13	31	23
YDR317W	80	114	160	116	124	65	125	91	124	118	196	196	118	137	114	73	92	2	111	117	131	74	106	229
YDR319C	411	407	403	519	469	487	186	194	189	184	183	211	193	200	173	11	12	100	227	275	270	288	275	126
YDR320C	115	129	127	162	143	149	167	160	160	194	162	194	146	150	166	8	2	3	170	193	200	59	130	74
YDR321W	71	70	71	52	57	50	29	26	25	15	16	21	29	34	29	2	2	1	49	44	50	41	88	5
YDR322W	290	304	304	326	334	350	249	253	253	272	269	309	287	302	300	645	403	3034	292	291	336	713	2311	476
YDR323C	174	173	167	179	169	180	161	152	163	191	206	187	147	155	157	9	192	139	144	162	151	31	102	61
YDR324C	436	460	466	420	418	416	364	358	376	344	341	402	335	347	336	22	1	115	264	282	299	96	147	142
YDR325W	180	180	166	85	71	74	275	285	284	201	218	286	253	247	234	5	10	5	195	232	238	334	134	105
YDR330W	182	185	170	234	239	232	329	325	331	394	326	339	303	310	323	13	116	209	197	232	244	1085	528	679
YDR332W	29	34	31	11	12	13	106	108	97	91	116	122	89	83	81	515	6	2	46	40	39	1	5	1
YDR333C	361	366	341	296	268	284	234	248	252	273	208	218	211	199	226	9	64	6	196	229	221	44	76	2
YDR339C	149	161	144	81	83	92	222	230	218	256	219	199	215	212	198	11	8	22	192	208	217	19	65	108
YDR346C	223	223	216	336	415	382	157	147	155	364	338	330	140	152	171	17	253	289	293	380	360	1451	1433	1417
YDR347W	364	387	425	520	551	556	376	378	371	367	415	448	436	463	433	161	269	72	281	358	416	241	333	179
YDR350C	77	122	168	101	137	64	128	74	131	112	188	168	132	153	127	4	34	19	68	91	119	19	89	29
YDR352W	269	276	264	283	270	313	244	243	246	248	202	234	246	231	209	10	1	158	174	256	224	188	169	96
YDR353W	323	311	305	479	357	380	228	225	219	223	233	202	215	219	208	196	100	226	213	290	262	492	488	490
YDR354W	337	354	342	362	325	365	283	295	296	302	244	277	294	319	309	380	46	447	253	285	273	897	871	1997
YDR356W	230	246	221	101	88	94	144	149	152	107	105	98	120	118	131	12	1	201	180	185	194	46	90	69
YDR359C	22	21	19	33	27	28	8	8	9	18	12	6	6	9	3	0	0	0	5	13	12	0	4	0
YDR362C	16	16	17	11	9	11	65	67	68	54	77	77	66	69	51	4	16	11	16	16	13	1	11	1
YDR364C	155	156	137	147	146	159	67	70	68	90	74	77	58	60	62	8	12	2	128	173	173	38	102	38
YDR367W	471	464	473	507	523	513	423	439	428	588	502	517	411	402	425	223	120	9	281	396	415	477	385	222
YDR369C	289	292	275	240	212	230	199	192	194	223	252	277	164	164	182	8	30	48	278	360	343	315	215	243
YDR372C	171	170	172	164	154	134	362	376	365	278	350	327	336	327	357	50	692	56	42	46	49	4	32	15
YDR373W	290	236	254	256	241	223	383	419	378	395	367	354	431	394	402	1403	602	709	253	325	301	470	440	80
YDR375C	125	130	135	118	111	112	236	229	230	251	215	288	208	225	217	8	16	3	119	119	130	49	111	3
YDR376W	556	546	520	625	634	647	428	430	418	436	486	495	413	419	413	113	112	2341	371	504	465	475	304	472
YDR377W	356	368	360	389	395	379	303	315	303	377	288	319	274	281	281	18	76	5	290	377	377	249	271	121
YDR378C	335	344	335	364	382	360	506	520	528	822	611	666	490	473	460	53	170	464	469	628	633	1291	771	1578
YDR379C-A	188	232	278	393	420	418	210	197	205	305	251	269	225	258	198	216	58	500	244	151	176	463	282	467
YDR381W	270	308	315	138	137	150	298	297	289	200	162	183	286	298	245	320	48	77	213	318	319	246	208	606
YDR383C	216	225	392	319	310	250	221	218	207	237	276	249	239	244	232	584	199	132	216	282	306	554	485	495
YDR386W	76	63	54	102	62	70	249	209	187	230	160	197	208	175	202	75	10	3	73	83	75	130	173	35
YDR389W	308	317	322	268	279	276	268	268	280	270	281	315	253	250	253	11	96	3	225	293	283	97	107	30
YDR393W	708	692	639	630	633	663	113	115	104	118	115	129	131	140	140	15	46	4	497	571	559	352	380	335
YDR394W	55	62	82	38	45	47	27	29	30	10	15	19	38	44	33	1	4	1	37	45	57	8	11	49
YDR397C	333	321	310	432	474	485	420	434	418	551	475	493	419	431	422	426	182	59	253	310	332	301	386	413
YDR400W	490	458	446	693	722	719	247	256	248	220	234	238	292	298	318	725	118	822	271	300	281	107	342	188
YDR402C	242	228	228	272	243	263	212	211	222	246	240	251	217	205	226	8	2	158	176	209	204	183	282	399
YDR404C	285	304	320	305	295	312	333	340	347	448	409	361	365	351	329	15	1	25	370	490	430	298	551	834
YDR405W	631	613	623	730	713	763	334	347	363	367	274	272	362	363	408	282	52	285	343	424	414	424	487	516
YDR407C	1	2	2	0	0	0	8	11	12	8	14	5	6	7	6	1	0	0	4	4	3	0	3	1
YDR409W	331	308	307	191	188	199	198	200	206	143	143	127	175	167	168	32	28	2	149	182	171	46	115	15
YDR416W	400	400	379	271	256	253	374	370	378	291	356	347	321	334	299	21	46	28	244	348	314	247	193	222
YDR418W	437	416	385	134	138	171	309	306	306	256	185	173	280	244	256	11	60	119	251	325	297	4	39	68
YDR421W	172	156	153	94	112	123	265	275	272	225	306	310	231	221	197	348	6	101	147	238	203	211	226	155
YDR422C	160	178	174	120	117	122	112	104	110	104	97	102	101	99	98	5	16	2	228	249	233	50	139	101
YDR425W	53	52	56	49	51	49	451	481	479	465	459	458	455	442	424	278	52	3	27	28	20	3	32	3
YDR427W	255	272	270	246	268	273	406	388	391	363	362	414	384	372	363	16	491	444	268	299	298	494	315	96
YDR428C	72	75	73	72	64	75	283	285	281	330	292	275	276	294	306	617	42	35	27	37	43	22	35	193
YDR430C	57	61	82	51	57	43	34	34	33	11	19	31	33	29	31	2	2	1	43	50	40	12	21	17
YDR432W	104	122	118	2	1	2	270	270	266	25	48	28	272	252	260	7	1	1	192	168	170	1	13	21
YDR434W	240	236	277	270	279	277	247	233	237	190	206	220	240	234	211	8	18	3	140	177	203	456	577	282
YDR436W	34	36	39	1	1	1	105	115	112	11	18	14	121	115	112	2	1	1	45	44	40	1	16	1
YDR437W	341	339	318	364	337	346	355	353	379	503	417	424	344	356	357	711	46	417	307	382	375	611	233	143
YDR446W	348	336	326	369	343	348	321	310	325	341	294	341	372	380	386	694	343	196	241	302	272	207	324	347
YDR449C	165	167	159	192	212	191	197	198	196	221	192	221	194	198	207	10	26	3	107	134	139	126	142	29
YDR450W	48	51	52	31	30	25	87	93	89	91	67	86	85	85	73	4	4	2	59	68	61	27	15	3
YDR451C	157	188	175	230	237	204	198	178	182	207	214	173	197	205	202	9	116	63	117	161	157	367	269	787
YDR456W	0	1	2	0	0	0	24	26	29	45	20	28	24	22	16	1	8	1	3	3	3	0	6	0
YDR459C	663	689	657	727	806	781	618	620	632	633	530	579	661	641	706	734	94	141	623	734	717	463	492	656
YDR460W	300	293	318	348	336	387	274	265	259	314	301	302	257	268	231	59	26	8	301	418	408	592	364	510
YDR461W	161	163	164	186	170	167	88	86	91	89	101	103	85	86	73	341	2	4	113	141	152	210	200	112
YDR463W	151	144	190	237	256	217	165	165	162	181	211	195	159	161	169	4	6	4	129	134	115	21	58	10
YDR465C	50	60	65	39	29	35	279	271	273	250	287	269	308	323	300	6	10	5	41	47	50	23	60	5
YDR468C	343	382	419	572	617	576	356	378	373	454	480	459	379	400	364	121	355	512	323	376	388	353	439	236
YDR472W	28	29	42	63	88	58	132	112	117	111	125	116	139	153	148	2	4	2	8	7	7	1	18	2
YDR476C	705	645	632	791	821	866	133	142	131	151	156	144	126	126	135	18	138	11	683	845	821	1290	904	1046
YDR479C	169	164	151	279	274	274	91	90	97	81	64	83	87	85	87	4	1	3	68	75	79	91	50	26
YDR480W	216	235	258	251	267	270	109	105	102	137	124	128	100	93	82	9	4	4	297	332	386	348	240	319
YDR481C	74	74	71	67	50	56	191	191	189	182	294	269	185	176	191	8	50	208	65	60	58	8	37	4
YDR482C	413	401	428	382	384	391	434	445	433	524	501	458	454	449	452	198	48	20	446	522	526	550	332	400
YDR484W	75	86	88	82	86	76	194	194	197	208	176	207	175	166	150	450	8	95	49	38	39	1	23	2
YDR485C_1	348	363	351	475	475	475	402	426	419	586	483	528	362	331	367	21	800	193	295	332	319	846	508	425
YDR485C_2	166	176	160	138	110	140	138	132	133	145	139	178	113	108	120	5	4	3	196	206	186	285	126	126
YDR487C	19	20	36	24	29	19	74	76	76	116	123	114	91	118	67	498	8	675	9	13	11	1	38	1
YDR489W	382	364	341	503	586	571	428	422	426	519	557	471	446	443	481	63	82	1104	230	261	254	337	305	180
YDR495C	49	60	80	31	26	17	78	59	78	26	43	43	70	66	62	3	2	3	61	64	75	9	72	1
YDR496C	125	126	136	101	100	102	172	189	175	120	114	151	156	157	149	2	16	1	56	93	90	14	31	8
YDR498C	166	167	213	240	231	176	260	252	257	199	287	286	265	268	260	504	241	22	230	299	285	278	316	450
YDR499W	86	93	101	60	66	69	186	185	177	146	210	207	162	159	150	146	14	1	77	86	98	36	71	36
YDR500C	117	113	119	90	77	77	454	471	471	504	409	442	476	455	441	10	86	110	29	33	34	5	25	4
YDR501W	47	55	75	42	40	48	52	45	51	48	48	54	49	60	44	2	6	1	35	33	50	5	32	20
YDR502C	240	222	221	183	159	180	154	156	154	116	152	128	138	136	124	11	26	2	166	206	196	106	91	102
YDR503C	190	211	232	383	419	425	92	82	83	47	49	50	93	98	78	7	2	91	96	122	140	281	171	273
YDR506C	189	178	232	113	104	90	173	170	157	121	121	135	165	166	147	17	2	21	252	292	290	38	141	69
YDR508C	2	2	2	0	0	0	109	120	118	87	112	101	100	100	105	3	1	38	4	3	5	2	9	1
YDR510W	258	259	259	284	322	298	229	230	231	205	199	180	256	249	278	83	215	1317	137	145	147	83	113	42
YDR512C	326	377	346	424	463	437	311	300	325	301	333	299	319	303	322	7437	1957	6256	263	325	316	446	303	751
YDR513W	372	364	364	456	475	451	387	390	391	390	426	428	397	377	395	929	289	1102	316	352	361	837	508	1000
YDR514C	381	369	338	312	290	302	405	406	416	431	376	396	346	362	347	20	36	188	243	396	369	327	366	322
YDR515W	286	278	282	324	235	247	371	379	386	490	479	457	352	347	374	15	22	614	368	414	440	754	496	881
YDR516C	403	362	361	323	361	341	255	263	261	224	260	304	276	266	262	9	86	16	306	393	428	552	228	250
YDR517W	354	352	377	398	406	400	479	480	493	534	680	613	458	469	435	404	257	803	365	446	456	463	450	407
YDR518W	201	222	228	183	163	187	127	135	128	136	115	125	127	126	124	6	1	4	277	378	387	214	177	320
YDR519W	300	311	309	291	331	344	250	255	260	402	302	296	258	268	276	92	30	72	306	357	356	325	233	387
YDR520C	96	91	90	66	61	73	95	95	92	27	26	33	102	107	95	5	1	103	62	93	89	110	46	207
YDR522C	377	352	354	347	350	370	331	337	327	353	287	323	344	317	356	71	10	4	223	302	290	137	137	94
YDR523C	109	97	98	120	121	107	442	458	448	685	505	592	424	426	401	88	84	369	42	64	48	10	83	25
YDR527W	151	190	237	218	218	188	203	193	199	146	203	276	226	263	205	545	12	36	135	166	203	425	488	550
YDR528W	64	72	70	38	45	44	404	395	414	337	360	362	364	333	329	11	50	2	212	176	187	44	135	59
YDR530C	232	233	210	189	223	214	203	203	211	178	193	186	198	201	228	9	4	5	336	342	323	118	345	279
YDR531W	375	411	381	448	455	478	356	356	361	453	463	423	361	361	335	53	78	645	390	353	346	370	239	260
YDR532C	395	380	337	417	363	417	345	353	340	477	373	352	344	326	368	565	489	70	361	382	370	1239	569	903
YDR533C	453	429	419	505	522	536	363	376	367	367	338	379	388	369	453	23	379	89	334	387	349	307	394	395
YDR534C	10	11	11	3	5	5	100	104	101	119	94	109	97	90	97	2	32	64	7	6	8	0	10	1
YDR536W	173	175	162	224	224	210	182	184	181	153	181	208	174	180	163	8	16	195	211	225	245	911	432	320
YDR538W	300	324	402	358	398	367	259	245	249	325	339	363	273	292	248	164	194	90	288	307	373	360	435	419
YDR539W	546	525	562	573	622	639	238	232	228	213	261	295	228	235	219	42	84	188	329	388	406	551	361	421
YDR541C	585	591	589	703	684	718	338	333	336	310	302	346	329	352	331	21	305	411	527	543	525	737	661	570
YEL001C	153	152	214	250	258	191	152	146	148	177	157	162	143	138	128	21	20	3	243	182	164	88	109	55
YEL003W	376	347	320	414	419	459	267	274	277	334	389	368	276	261	310	16	253	8	253	311	269	269	259	273
YEL004W	206	219	231	203	190	202	184	191	178	136	190	185	206	228	194	5	86	7	242	158	171	185	191	197
YEL006W	449	433	412	408	406	397	312	318	326	311	254	278	329	303	312	100	10	183	311	315	309	37	172	124
YEL009C	306	302	302	37	47	42	383	371	376	198	161	173	331	315	301	12	12	68	299	210	207	3	78	2
YEL011W	163	149	156	148	131	138	64	64	65	37	53	63	63	62	65	5	1	2	88	85	90	8	96	3
YEL012W	185	186	184	110	106	109	189	187	180	166	178	132	169	173	179	158	48	2	103	120	104	18	113	28
YEL016C	207	188	196	244	239	246	171	163	168	109	150	142	166	142	150	6	2649	24	241	241	244	325	124	397
YEL018W	263	272	257	235	256	251	196	198	196	211	192	186	189	190	183	109	1	10	221	297	273	93	124	311
YEL019C	566	515	523	689	613	634	430	433	430	507	544	450	442	408	454	29	205	231	344	461	431	515	319	295
YEL023C	439	435	433	365	308	369	679	687	703	788	834	886	632	591	676	27	281	217	634	738	688	266	326	504
YEL026W	143	143	150	163	215	188	155	154	157	158	217	163	170	175	206	8	30	151	166	192	163	132	143	122
YEL027W	51	51	48	20	17	14	132	132	130	36	23	29	127	119	122	4	1	44	55	32	29	1	7	1
YEL029C	403	392	374	402	384	377	390	401	393	512	476	470	395	382	401	172	102	9	317	379	377	440	384	379
YEL032W	32	30	30	18	21	20	14	14	17	13	8	4	15	14	13	2	1	1	32	44	42	1	7	46
YEL034W	174	204	199	390	517	476	312	295	290	405	373	396	254	253	244	8	34	5	253	240	237	1	19	23
YEL035C	334	355	376	887	1144	1097	75	73	70	102	96	97	60	56	46	292	4	4	558	553	540	17	106	29
YEL037C	93	87	80	182	192	182	60	59	56	31	53	39	57	48	47	2	1	3	75	88	87	96	59	71
YEL039C	255	264	239	219	228	228	230	231	214	263	228	230	259	266	291	176	778	51	389	272	290	249	218	317
YEL040W	255	281	237	205	239	217	222	215	221	275	250	211	212	216	174	273	24	10	531	352	276	66	96	54
YEL041W	73	76	76	91	115	117	75	74	83	85	74	78	77	74	60	1	10	66	111	118	107	34	45	105
YEL046C	248	218	262	107	118	125	104	107	101	76	82	105	99	103	83	5	1	54	185	121	137	1	39	13
YEL048C	113	129	116	69	71	68	246	243	243	341	286	263	230	225	245	713	46	254	290	354	302	332	289	154
YEL049W	25	20	20	28	36	32	16	17	17	41	9	15	19	17	24	1	4	1	9	6	7	0	6	0
YEL050C	155	153	148	228	238	250	86	93	89	129	74	115	101	98	85	3	8	3	157	104	112	31	36	157
YEL051W	175	165	169	109	112	99	245	237	234	274	236	223	240	236	256	10	52	82	187	180	172	7	100	66
YEL052W	73	72	89	97	99	81	178	181	181	152	198	201	189	187	169	8	311	19	56	58	56	10	77	26
YEL053C	1	1	2	0	0	0	24	24	26	20	17	23	25	24	16	2	1	1	7	4	6	0	0	1
YEL056W	411	380	379	395	384	414	402	409	386	341	296	370	380	392	382	6	8	269	464	370	346	179	251	279
YEL057C	88	91	146	120	119	68	102	74	85	77	122	110	96	94	78	3	2	3	248	178	211	117	182	182
YEL058W	167	167	163	155	194	179	287	291	293	248	337	360	269	266	256	8	82	82	266	166	159	68	151	30
YEL059C-A	347	331	317	360	358	369	258	272	256	362	360	330	276	295	334	574	160	98	221	231	251	183	226	40
YEL060C	332	303	275	333	344	279	190	192	196	123	187	203	176	192	224	11	46	193	257	305	299	36	72	33
YEL061C	211	198	172	24	17	18	159	158	170	47	87	69	132	123	131	4	1	89	109	90	89	1	7	1
YEL062W	289	297	285	330	358	317	250	242	252	219	250	246	240	215	233	15	20	208	240	274	298	527	225	410
YEL063C	234	231	232	282	274	307	211	209	222	193	226	189	225	218	217	433	748	610	245	238	241	50	139	21
YEL064C	13	15	19	1	1	1	56	55	58	43	47	44	48	42	48	2	4	1	32	40	29	1	15	1
YEL066W	188	228	258	255	298	278	168	160	154	214	215	185	169	183	127	29	32	7	307	256	262	327	281	222
YEL072W	125	116	109	98	100	108	228	212	209	246	244	226	246	224	251	254	194	409	154	198	184	312	276	285
YER001W	142	135	131	151	133	154	260	262	264	200	279	215	238	260	246	2378	1648	1966	213	155	151	67	133	210
YER006W	118	94	92	99	85	95	50	47	48	32	39	47	48	51	52	6	16	193	184	118	125	24	59	20
YER007C-A	110	114	100	76	74	62	461	452	378	170	174	191	445	425	458	182	24	321	147	115	106	27	45	10
YER009W	38	43	97	12	14	8	86	80	82	43	75	77	83	95	77	4	16	3	95	56	49	1	32	1
YER010C	319	397	384	442	482	519	430	379	416	404	422	523	431	464	460	799	728	1228	658	442	451	1435	729	882
YER011W	80	74	124	76	70	63	125	125	112	151	142	144	163	161	162	388	190	80	230	262	230	239	343	506
YER012W	188	220	271	163	150	156	236	214	231	145	203	235	258	282	250	10	16	152	172	161	199	18	104	64
YER013W	607	596	593	524	559	523	224	227	229	152	225	229	196	205	199	13	6	376	252	267	269	45	177	162
YER014C-A	335	351	348	365	376	355	293	285	293	342	296	295	273	262	251	11	64	1493	399	379	378	297	263	188
YER016W_1	65	61	59	59	53	58	149	151	150	146	148	149	135	128	144	5	1	1	72	76	69	30	47	43
YER018C	443	454	431	488	503	535	394	414	409	455	444	411	423	431	474	1710	198	46	394	548	496	282	319	401
YER019C-A	0	1	1	0	0	0	21	23	26	28	12	27	26	25	25	1	1	1	1	2	1	0	0	0
YER019W	124	122	120	126	115	128	47	45	42	22	27	29	49	45	43	2	1	1	245	192	204	160	97	88
YER020W	369	344	334	227	263	245	405	409	411	271	349	372	417	399	395	13	223	199	409	410	415	287	305	166
YER021W	202	228	240	179	182	191	194	186	180	109	147	151	181	187	164	11	2	2	212	236	240	156	128	208
YER022W	15	20	16	12	14	15	50	51	51	72	78	83	51	47	41	2	1	1	9	10	9	0	3	1
YER023W	87	94	112	93	104	91	74	71	68	58	54	57	73	85	63	5	14	37	132	81	117	81	109	77
YER024W	437	424	439	449	426	464	223	213	222	172	150	194	202	202	182	8	24	76	333	348	319	72	143	57
YER025W	499	548	502	56	62	56	507	527	540	109	122	127	510	488	534	131	122	200	570	507	490	15	206	52
YER026C	253	236	299	431	394	299	225	234	217	138	148	173	228	221	200	4883	962	3967	296	241	229	65	124	291
YER028C	1021	1014	930	80	62	58	959	963	940	226	196	204	960	940	1025	39	98	939	898	1129	1073	25	481	71
YER032W	33	42	38	12	9	23	156	155	151	82	158	118	139	147	126	5	68	168	34	45	38	1	18	1
YER034W	78	77	66	38	59	53	132	147	143	146	156	147	142	140	149	5	46	2	79	69	61	4	34	9
YER035W	34	34	29	45	58	61	31	30	33	38	40	28	30	31	31	4	6	2	63	89	81	214	77	193
YER036C	341	333	382	349	357	383	299	301	291	315	317	374	289	304	261	13	6	138	215	233	261	91	100	21
YER037W	5	8	13	5	8	4	25	19	21	24	49	27	24	29	20	26	36	2	9	13	16	2	11	23
YER038C	10	8	8	8	6	7	27	28	28	16	30	24	27	23	30	1	1	1	3	2	2	0	2	0
YER039C-A	75	76	78	78	86	84	128	128	133	78	102	81	154	156	141	116	112	5	109	75	65	197	139	160
YER041W	26	23	23	37	42	33	7	7	6	19	9	7	4	5	9	0	0	2	27	31	38	24	35	101
YER042W	246	249	264	274	263	244	208	195	201	213	256	214	182	178	195	11	26	7	243	255	248	503	228	325
YER043C	27	35	32	36	36	26	400	397	398	290	236	285	337	335	335	102	6	3	14	9	12	2	7	3
YER044C	15	13	12	22	21	23	291	288	290	408	227	283	311	292	299	686	38	1	7	5	6	1	12	3
YER046W	184	184	173	268	262	256	329	339	335	415	391	351	340	327	339	73	106	614	73	103	98	139	230	74
YER048C	66	61	55	113	130	144	146	153	161	102	136	131	165	162	159	11	54	154	56	60	74	597	446	673
YER048W-A	144	170	170	93	98	94	288	307	289	329	267	248	270	304	273	17	32	121	187	132	143	51	55	27
YER050C	457	475	481	597	594	608	361	352	361	487	477	413	387	435	425	1193	1189	713	325	348	341	425	515	403
YER051W	226	251	226	338	356	363	350	304	273	377	415	359	292	329	341	962	196	1358	222	221	224	622	345	478
YER053C	69	71	77	58	67	57	78	72	73	64	85	63	74	77	64	4	2	1	86	50	51	1	24	1
YER054C	153	189	274	141	154	190	96	91	103	69	115	137	122	168	119	10	6	3	108	97	128	38	82	172
YER055C	420	365	334	399	417	425	52	51	57	42	43	34	44	45	61	11	4	75	259	286	258	117	235	284
YER056C-A	415	411	398	244	238	276	396	389	402	324	329	311	353	353	327	11	20	107	485	330	309	60	88	58
YER057C	571	578	548	305	294	295	435	441	461	284	397	340	385	363	388	101	158	227	329	358	356	218	444	407
YER058W	505	482	494	616	646	582	410	402	418	522	605	513	416	417	409	673	1552	674	431	509	507	393	551	454
YER059W	65	56	55	16	15	20	30	31	29	29	38	35	27	26	32	2	96	1	48	56	49	54	35	11
YER060W	208	218	214	200	214	215	223	231	230	152	208	209	221	213	205	11	4	58	415	307	371	286	288	300
YER063W	289	272	246	329	430	386	174	170	178	143	143	138	173	184	224	2178	1891	4207	242	240	244	79	195	98
YER065C	408	406	378	388	405	358	308	321	313	323	404	367	284	278	299	83	245	5	227	256	241	127	238	207
YER066W	166	143	179	214	194	151	143	152	148	124	170	147	173	163	176	45	209	2	92	101	87	21	95	8
YER067W	332	312	317	389	409	444	259	282	277	378	295	309	273	262	320	134	16	165	271	302	295	234	212	225
YER068W	271	288	292	181	181	183	259	247	247	150	136	129	241	238	241	5	70	6	215	217	201	3	94	10
YER069W	326	289	290	304	289	285	256	260	258	257	268	322	213	220	223	7	16	71	289	218	230	136	76	98
YER070W	234	196	210	138	129	125	194	200	201	135	185	190	159	162	136	288	640	869	101	135	137	38	71	1
YER071C	753	719	682	630	589	642	1289	1315	1307	1698	1564	1579	1237	1189	1228	705	812	224	485	518	470	92	350	407
YER074W	549	540	514	328	337	382	827	863	863	733	681	682	771	772	740	28	28	769	431	537	512	35	135	209
YER074W-A	417	439	422	482	443	485	466	477	477	666	522	548	468	462	462	122	247	317	327	346	363	192	210	174
YER076C	29	37	45	61	47	38	56	50	58	62	44	52	54	52	49	2	1	16	24	41	40	53	59	102
YER077C	113	112	122	120	124	106	98	97	95	90	67	111	86	83	76	3	2	5	102	93	90	141	63	209
YER078C	418	408	398	501	439	500	369	375	363	380	312	397	356	354	359	21	22	39	486	396	408	774	455	1169
YER079W	20	27	33	21	29	25	158	159	167	192	211	198	195	230	185	3	20	71	9	12	14	2	24	4
YER080W	114	123	112	117	139	132	240	227	226	183	230	213	236	244	232	8	58	67	123	142	137	34	68	36
YER081W	520	503	457	483	499	517	419	443	447	431	439	439	403	394	394	15	24	9	311	341	316	144	97	83
YER082C	199	190	173	197	201	195	300	284	289	213	234	284	306	292	319	599	375	1188	66	74	74	34	71	21
YER083C	193	196	194	149	150	131	96	101	96	72	75	109	107	97	111	48	610	657	270	296	310	74	177	99
YER086W	261	256	254	190	216	218	303	300	301	242	265	256	296	305	318	11	4401	5	178	197	199	43	73	21
YER087W	28	32	45	28	45	28	42	33	34	18	15	13	34	36	33	2	1	1	32	34	33	1	19	1
YER088C	147	145	148	66	45	45	183	168	161	76	102	97	172	168	183	6	32	3	101	103	96	6	27	173
YER089C	641	633	696	1082	1019	834	674	597	637	761	630	671	738	798	758	923	561	425	510	612	656	518	998	1052
YER091C	113	109	160	96	100	111	108	105	106	76	87	140	112	110	99	95	2	2	107	141	162	7	69	32
YER092W	2	3	5	0	0	0	80	80	91	10	32	22	66	67	62	1	1	78	6	4	4	1	4	0
YER093C	208	207	255	116	105	119	160	166	161	118	111	141	146	137	137	7	2	4	223	259	282	766	399	578
YER094C	389	385	382	360	361	322	231	219	219	227	276	267	233	228	263	19	2	10	423	271	274	417	171	44
YER095W	191	188	175	33	24	23	205	222	225	59	57	60	232	239	242	71	311	380	216	254	244	7	101	42
YER096W	330	325	298	359	356	372	184	196	195	163	214	217	177	179	187	12	18	99	235	297	298	256	139	255
YER098W	402	385	353	198	178	203	301	327	323	329	367	338	316	275	267	1541	60	215	379	267	258	325	189	225
YER106W	521	521	513	591	613	605	421	421	413	460	459	456	484	476	419	20	6059	340	486	570	588	565	692	714
YER107C	329	316	301	270	256	271	365	379	363	374	353	369	360	333	355	15	397	7	461	475	441	346	292	192
YER109C_2	62	71	77	44	34	42	53	54	51	35	33	52	51	57	43	6	14	98	151	118	124	105	146	44
YER110C	82	82	91	17	23	18	191	177	178	63	49	61	169	147	149	4	1	3	79	98	81	1	5	1
YER111C	30	45	45	6	6	5	75	58	53	19	29	25	34	55	30	23	48	1	46	41	35	35	43	21
YER113C	39	43	57	36	41	36	93	88	89	87	93	94	87	106	74	5	10	67	12	7	12	0	7	1
YER114C	136	125	159	38	29	21	127	124	123	79	86	92	115	108	99	2	2	2	180	246	226	11	53	48
YER115C	565	530	534	529	470	454	297	307	299	335	331	357	339	375	381	16	884	1588	358	453	471	304	327	335
YER116C	285	295	281	339	311	308	441	447	448	566	489	507	430	422	423	334	72	298	315	330	320	223	207	276
YER117W	347	353	350	292	361	340	409	442	439	402	304	378	403	392	398	8	24	6	401	270	295	176	87	211
YER120W	101	110	120	25	31	21	473	476	471	202	284	252	440	450	432	346	38	55	101	111	121	19	66	9
YER123W	482	514	492	540	503	557	219	216	214	51	105	92	207	206	169	2407	176	6	697	458	474	70	122	162
YER124C	124	114	107	86	89	92	154	164	160	104	77	84	154	141	148	6	275	3	108	124	108	96	63	63
YER125W	167	179	259	1	1	2	122	123	122	8	16	14	100	99	101	2	1	2	302	227	214	1	34	5
YER126C	198	185	177	35	42	41	191	181	189	69	62	48	184	183	191	5	38	101	256	210	199	141	63	110
YER127W	615	583	545	708	806	719	434	425	442	485	413	444	438	419	440	673	172	82	707	533	480	479	440	381
YER128W	680	601	600	614	626	617	378	379	378	438	435	416	393	374	420	15	475	143	955	735	737	1189	534	504
YER130C	558	535	499	334	278	280	408	410	402	217	254	219	374	387	432	22	60	62	439	566	559	239	206	191
YER131W	477	490	505	401	391	429	660	675	683	676	671	685	628	604	636	1306	102	156	359	381	409	250	138	95
YER132C	119	127	146	66	52	71	70	66	71	37	60	39	55	53	38	2	2	1	78	97	104	88	63	54
YER133W	214	218	264	43	37	37	293	290	288	130	159	153	261	232	240	80	54	9	201	234	208	4491	3852	7741
YER134C	403	405	405	451	435	452	566	573	580	752	762	704	609	597	667	1160	718	1327	363	449	467	717	472	290
YER136W	438	477	451	145	127	118	515	561	541	228	245	204	482	496	471	279	70	147	299	339	331	13	95	4
YER140W	405	391	393	269	301	266	404	400	414	281	294	335	383	375	368	14	74	202	326	410	421	413	717	205
YER141W	142	172	202	185	201	182	304	296	310	278	359	366	325	337	356	75	4	104	213	222	241	171	328	179
YER142C	414	411	416	460	492	455	407	403	406	460	443	443	402	404	441	22459	80	213	426	543	554	965	577	1133
YER143W	416	424	449	428	430	414	425	418	453	341	415	396	472	460	480	100	225	86	483	591	568	556	568	491
YER146W	28	25	27	29	31	35	80	75	78	133	70	77	76	69	70	3	2	1	27	25	24	1	28	1
YER148W	487	500	517	598	608	594	592	597	609	707	651	679	607	621	666	167	38	35	473	592	578	379	353	138
YER150W	157	169	174	167	158	177	295	253	256	174	207	199	262	267	268	11	30	132	210	225	266	182	179	188
YER151C	222	231	231	205	180	175	65	70	69	36	55	48	63	69	51	7	44	3	78	75	71	7	40	3
YER153C	106	118	123	120	107	124	27	23	26	10	1	8	23	25	31	2	2	1	90	107	83	15	91	1
YER154W	324	305	297	283	253	292	135	142	146	124	126	136	140	132	141	515	42	6	134	211	228	271	193	403
YER156C	315	307	299	363	381	394	468	503	447	417	518	528	488	495	481	687	445	211	350	224	240	230	279	298
YER157W	249	287	257	111	102	110	303	324	300	219	212	286	292	307	279	5	48	52	370	257	261	71	137	150
YER158C	446	463	455	337	418	382	252	257	248	225	267	277	230	236	176	15	16	206	295	210	230	4	96	2
YER159C	506	542	540	372	362	389	639	592	642	649	512	520	648	643	659	217	108	93	703	569	524	190	234	151
YER161C	330	305	287	448	410	430	293	293	293	368	331	342	294	278	310	734	622	730	352	373	342	400	289	443
YER163C	237	260	309	270	286	276	160	155	151	196	222	217	154	162	155	71	6	10	425	322	417	344	227	650
YER164W	383	444	434	20	15	18	235	231	232	31	43	52	213	217	211	7	8	32	208	202	189	2	59	6
YER165W	129	124	131	435	349	293	251	269	265	565	534	571	220	208	185	14	34	112	265	177	172	424	372	675
YER167W	436	475	432	111	93	92	418	427	429	75	110	124	361	329	345	11	74	132	372	398	375	22	69	7
YER168C	198	203	211	178	198	182	271	261	276	206	194	200	292	284	273	8	2	193	397	363	376	555	347	494
YER169W	4	4	8	8	7	6	13	12	10	3	12	4	12	12	14	1	12	1	6	5	5	0	4	0
YER171W	145	156	152	101	121	119	193	186	187	190	179	197	179	176	157	171	90	3	165	157	152	26	173	61
YER172C	152	144	135	33	34	35	90	92	93	32	31	50	71	69	61	5	12	2	128	149	131	3	35	30
YER173W	268	268	258	198	217	230	402	423	425	472	465	458	404	408	423	15	180	105	234	311	298	180	131	174
YER174C	368	331	333	372	349	391	350	352	346	347	326	299	354	354	383	15	120	5	329	347	321	120	243	417
YER175C	667	631	610	814	787	811	426	435	435	465	501	459	429	413	468	154	375	45	349	450	455	255	302	316
YER175W-A	191	199	198	234	231	224	143	116	118	100	89	110	152	141	129	77	74	108	155	178	184	215	193	307
YER176W	48	70	102	34	40	44	18	15	19	7	11	12	22	22	20	2	1	95	15	20	28	1	19	4
YER177W	5	8	8	0	0	0	3	2	1	0	0	0	3	2	1	0	0	0	36	48	44	12	11	11
YER179W	96	105	152	147	137	83	113	101	104	69	110	127	132	125	105	6	150	26	174	179	198	324	470	434
YER180C	279	254	243	165	158	155	112	113	113	98	108	104	95	101	92	9	70	3	74	81	83	62	99	9
YER180C-A	30	36	37	10	10	12	66	74	70	120	85	80	65	66	67	1	1	2	165	140	135	16	110	230
YER182W	400	393	384	403	414	418	432	442	431	549	505	431	439	415	448	11	8	68	335	442	433	435	292	817
YER183C	270	268	360	316	322	220	181	172	169	202	194	207	204	218	208	287	2550	1235	290	384	356	670	660	769
YER185W	575	533	502	642	621	662	568	568	564	629	631	643	579	563	555	202	1933	26	474	551	486	562	455	511
YER186C	560	546	519	547	547	569	635	649	646	784	754	667	596	569	640	952	1373	245	458	509	493	469	360	672
YFL001W	133	151	175	21	22	19	342	329	337	211	197	148	356	360	353	279	964	612	359	313	312	58	710	88
YFL002C	498	472	479	540	574	546	367	363	374	373	393	407	363	332	320	503	509	34	462	517	476	328	342	256
YFL005W	184	173	234	51	52	30	155	150	154	29	61	51	141	142	124	7	68	59	95	95	83	13	36	2
YFL008W	553	540	518	274	243	274	503	498	513	318	407	428	364	374	400	22	36	348	291	395	384	399	221	124
YFL009W	448	451	440	397	414	453	336	334	329	280	303	349	297	298	286	222	86	11	449	602	564	815	633	723
YFL010C	50	51	51	41	45	54	217	220	211	188	190	159	222	217	229	187	4	1	34	27	36	1	43	1
YFL013C	291	307	347	365	355	378	183	181	175	193	213	189	180	192	189	9	14	944	185	216	240	378	189	306
YFL014W	9	8	5	5	4	3	6	3	3	13	5	5	6	8	16	39	30	8	4	6	4	1	8	11
YFL016C	441	451	452	229	232	226	742	746	726	1004	812	730	792	834	870	723	221	3137	621	576	566	388	716	600
YFL017C	62	69	62	66	59	68	120	136	132	198	212	177	96	106	113	5	20	1	33	48	43	158	50	32
YFL018C	209	203	197	192	199	197	305	303	306	316	350	349	274	287	239	10	423	251	190	230	216	187	117	159
YFL021W	68	74	84	169	278	198	293	288	278	310	484	531	279	295	246	13055	7260	7858	30	34	32	103	124	98
YFL022C	193	193	193	177	186	196	112	111	118	55	67	89	109	103	102	5	2	3	163	154	140	19	49	94
YFL026W	311	317	317	337	392	364	293	293	293	299	330	300	280	273	250	192	327	149	243	291	295	338	229	416
YFL028C	348	360	362	424	446	484	233	231	231	245	226	237	230	237	219	12	377	2	215	235	240	97	389	257
YFL029C	483	459	412	510	549	510	347	344	335	431	341	374	323	300	300	148	24	91	568	403	385	135	467	144
YFL037W	66	79	95	1	1	1	409	413	380	1	1	1	428	397	373	13	20	5	405	267	223	1	29	5
YFL038C	712	684	642	64	75	72	580	573	593	132	134	135	587	571	571	145	313	655	1124	904	851	151	319	144
YFL040W	29	23	25	22	17	22	103	99	100	92	122	163	90	82	81	2	1	27	57	28	32	1	23	1
YFL041W-A	164	174	197	181	200	173	172	164	170	269	194	217	200	206	232	14	128	110	309	216	227	248	198	408
YFL042C	54	72	106	53	67	70	23	23	23	14	28	25	23	29	18	17	2	1	77	53	78	40	279	53
YFL045C	625	596	585	548	559	528	453	434	448	509	514	489	454	448	441	210	86	1485	430	589	588	375	310	401
YFL047W	308	290	273	446	428	443	321	324	312	295	268	274	317	319	349	162	82	189	323	380	327	305	237	239
YFL049W	136	147	164	119	124	130	145	145	154	91	111	119	141	144	134	4	4	57	219	209	208	103	139	121
YFL050C	96	115	130	77	68	75	127	126	132	76	87	109	120	133	106	8	136	154	120	129	136	49	82	9
YFL051C	488	470	479	586	611	610	393	400	399	539	541	518	371	386	355	28	76	9	400	563	579	863	592	598
YFL052W	366	366	366	383	383	410	164	162	175	172	179	158	206	192	181	287	68	5	364	519	481	471	482	322
YFL054C	79	74	67	63	69	73	123	127	123	71	81	93	122	119	127	3	2	4	141	150	132	107	75	240
YFL056C	119	117	122	80	86	101	253	269	255	544	405	397	243	255	285	14	22	5	183	215	229	306	224	38
YFL060C	143	144	145	140	137	149	191	197	204	181	169	157	256	227	250	309	114	215	239	223	231	499	336	703
YFR001W	213	237	229	43	35	31	485	472	457	365	262	285	515	520	516	797	1187	699	442	370	340	85	2052	70
YFR002W	15	14	19	8	10	9	241	223	222	171	222	249	222	245	188	1	8	142	11	6	6	1	7	2
YFR004W	326	331	334	294	297	321	469	394	390	418	395	372	379	364	344	70	36	9	334	406	401	205	160	100
YFR005C	1	1	2	0	0	0	109	120	110	63	98	101	104	105	109	2	14	1	3	2	3	1	1	1
YFR009W	307	311	304	119	109	116	272	289	292	229	204	238	283	270	262	8	235	7	246	246	238	18	72	52
YFR010W	291	282	261	340	278	294	175	197	197	143	116	160	171	161	164	136	134	4	252	277	271	276	138	172
YFR013W	513	451	446	377	354	391	297	293	289	324	304	279	278	251	282	83	30	208	259	271	243	98	158	21
YFR017C	462	462	449	477	474	493	418	389	406	505	431	387	450	453	469	13	64	273	394	492	493	81	182	83
YFR018C	21	19	22	20	18	23	21	18	21	18	23	22	18	24	15	1	2	1	17	14	12	1	4	2
YFR022W	782	752	699	775	739	801	495	482	472	445	457	505	472	469	489	376	307	277	395	436	443	639	436	308
YFR023W	517	504	507	457	428	432	430	422	427	383	559	489	414	389	408	107	471	1196	449	629	651	1427	729	1279
YFR024C-A	84	74	69	12	17	15	24	23	26	5	12	9	24	27	26	1	1	1	13	13	14	1	3	2
YFR026C	491	510	496	654	628	613	374	385	384	402	390	419	414	418	406	451	120	574	444	461	472	747	469	643
YFR027W	481	504	468	483	473	492	646	632	668	685	669	724	669	649	674	214	56	264	513	709	670	918	654	1581
YFR028C	78	95	99	1	1	1	266	256	258	5	3	4	263	228	246	120	18	120	172	193	176	3	15	1
YFR031C	182	189	209	89	82	52	147	173	111	82	102	78	118	139	131	1014	92	126	223	185	179	155	285	476
YFR031C-A	148	163	212	121	123	80	68	58	61	69	38	43	73	75	60	5	8	16	107	112	114	11	47	10
YFR032C	292	292	304	773	899	855	519	504	511	665	628	626	507	516	516	1012	170	303	463	331	305	116	259	299
YFR032C-A	184	165	170	25	17	19	630	658	647	240	206	194	611	596	617	74	106	8	255	174	170	6	43	7
YFR032C-B	11	14	41	11	11	9	8	4	4	5	8	6	8	8	6	1	0	0	43	45	56	21	93	9
YFR033C	374	417	469	839	751	739	186	168	175	178	202	222	171	194	162	13	12	7	490	310	319	277	411	439
YFR034C	441	419	390	217	203	214	264	284	296	206	293	222	242	244	248	2535	339	144	541	369	347	22	124	20
YFR036W	228	248	278	293	314	291	248	246	228	240	183	185	236	241	234	71	6	23	113	63	70	23	49	8
YFR037C	71	119	177	65	75	37	97	69	92	72	94	95	109	123	90	7	1	2	271	195	257	43	133	129
YFR038W_1	87	92	104	52	39	40	171	174	173	188	127	169	166	170	174	10	1	177	393	296	320	62	163	323
YFR038W_2	102	112	95	99	101	102	65	58	63	41	46	64	69	73	69	3	46	709	103	50	50	1	13	1
YFR039C	319	331	363	360	405	382	319	303	278	304	378	337	316	323	294	14	14	122	433	291	333	207	285	479
YFR040W	55	47	58	126	137	118	57	57	47	38	43	39	62	60	55	881	1937	449	29	27	23	113	86	29
YFR042W	384	375	350	484	538	534	404	406	415	496	389	393	409	395	413	239	365	185	150	175	162	152	218	260
YFR044C	666	640	643	783	808	750	331	341	338	292	327	387	356	347	363	20	335	390	815	637	704	401	965	842
YFR045W_1	337	366	359	375	375	378	384	374	359	324	398	406	369	408	345	357	104	104	327	408	458	376	419	516
YFR045W_2	218	212	219	200	181	191	237	227	224	209	206	243	206	194	227	10	40	28	255	290	303	48	251	126
YFR046C	98	102	96	108	84	81	53	49	35	30	28	24	63	57	63	7	10	2	111	70	80	214	152	45
YFR047C	105	109	97	90	70	79	184	184	176	187	191	195	201	199	189	7	180	102	126	83	97	114	55	41
YFR048W	448	433	415	435	396	418	449	458	456	462	472	474	427	379	370	107	507	10	367	415	408	238	324	596
YFR050C	274	291	335	285	276	301	548	535	548	548	642	642	555	545	534	86	1744	53	416	460	479	531	334	263
YFR051C	388	362	351	614	643	724	372	378	377	391	409	386	403	377	436	401	8	523	469	329	315	186	362	335
YFR052W	228	241	249	190	198	207	389	397	397	400	413	351	363	360	362	482	62	5	348	474	450	409	283	357
YFR053C	395	296	263	175	147	162	565	467	439	398	379	432	428	369	387	756	42	203	220	297	276	25	149	27
YGL001C	151	167	171	29	25	21	371	359	358	192	217	221	375	389	383	334	3475	727	312	261	238	433	1486	55
YGL004C	319	324	300	375	395	393	289	277	290	258	295	255	268	262	302	10	62	11	286	348	351	116	226	182
YGL005C	251	229	210	344	364	379	181	186	184	215	187	194	178	181	198	12	24	2730	268	297	266	588	228	669
YGL006W	302	307	290	121	114	137	175	174	167	136	166	164	145	154	155	16	6	350	364	435	397	110	106	107
YGL006W-A	107	84	93	91	109	110	328	314	320	574	470	444	437	417	478	12	231	119	41	55	51	157	117	250
YGL008C	131	156	151	7	4	5	244	240	241	12	18	27	222	215	213	3	88	3	161	142	145	1	12	2
YGL009C	158	156	132	152	128	144	190	187	194	217	199	188	172	170	193	9	154	637	139	126	111	41	50	14
YGL010W	471	437	435	619	627	594	403	414	414	419	410	428	409	403	398	310	419	18	325	348	360	168	316	222
YGL011C	364	355	332	209	179	202	482	469	484	426	364	416	434	439	465	20	162	127	356	365	353	172	205	143
YGL012W	121	115	113	164	135	140	96	101	102	110	102	94	113	121	130	211	295	61	147	139	133	608	362	703
YGL013C	5	9	8	0	0	0	77	77	81	10	5	20	63	65	56	2	2	42	20	12	15	1	7	1
YGL014W	360	327	310	1006	1213	1253	338	303	280	208	229	245	256	259	289	350	199	56	315	341	312	303	269	423
YGL017W	132	125	114	97	89	79	81	76	78	52	35	49	75	79	75	2	24	1	62	53	52	2	38	2
YGL019W	135	140	141	154	146	159	394	386	398	419	398	386	387	388	405	521	309	3	88	87	81	62	86	104
YGL021W	315	321	286	213	163	175	233	241	247	115	160	155	221	221	220	11	80	3	269	242	254	91	127	31
YGL025C	338	334	306	327	297	320	169	180	176	164	194	161	154	145	152	9	50	2	186	215	198	27	87	30
YGL026C	136	131	130	98	76	87	127	118	122	66	87	99	114	109	118	11	1	4	115	105	103	3	45	18
YGL029W	131	126	123	130	143	137	496	488	504	610	597	538	466	434	469	237	156	470	51	37	34	2	72	4
YGL030W	361	365	330	501	580	493	367	384	388	523	357	368	345	336	399	11	481	175	243	240	209	708	224	566
YGL031C	104	114	108	68	58	52	139	140	151	112	93	89	151	138	149	129	6	2	119	133	135	16	58	13
YGL032C	197	216	245	205	161	174	262	251	261	252	219	228	257	268	252	7	16	5	290	307	299	140	159	222
YGL037C	458	433	407	581	555	525	329	332	341	459	338	337	337	361	363	25	537	875	337	341	342	308	270	193
YGL038C	184	168	203	207	190	147	215	228	230	222	259	225	218	207	179	25	104	21	210	233	202	288	179	57
YGL039W	353	335	321	322	347	381	388	393	404	371	417	382	383	371	375	489	144	51	224	246	243	137	170	79
YGL041C-B	202	186	177	181	202	190	179	183	193	241	154	180	210	219	266	151	46	686	140	155	147	225	154	133
YGL043W	67	71	82	197	215	251	132	127	128	191	176	204	138	148	135	25	497	1249	56	58	71	527	212	305
YGL044C_2	206	217	222	116	111	111	122	116	131	306	338	314	104	102	106	146	8	171	277	260	283	97	1598	65
YGL045W	293	263	262	333	334	341	200	201	197	224	235	210	186	175	198	11	26	8	416	450	473	730	553	786
YGL048C	495	540	714	545	588	554	439	452	446	488	731	600	504	606	528	22	932	262	405	440	529	365	474	374
YGL049C	227	227	199	296	258	285	152	163	161	137	129	148	142	144	152	42	337	203	262	244	244	824	687	578
YGL050W	228	251	244	147	139	162	311	315	315	311	214	274	326	292	302	12	48	13	291	295	294	32	110	37
YGL051W	1	3	3	0	0	0	26	25	26	17	29	25	29	33	28	1	110	1	7	5	4	1	0	1
YGL053W	249	258	259	583	667	664	447	451	456	595	542	530	439	408	460	17	894	457	395	460	468	1125	643	1299
YGL054C	258	266	233	206	161	154	345	332	348	387	343	307	345	340	371	136	76	4	200	222	190	46	179	57
YGL056C	42	40	44	16	14	16	100	96	85	73	83	66	106	99	116	5	70	1	11	11	11	1	2	1
YGL057C	57	63	64	76	79	85	253	256	250	282	297	301	394	424	435	146	1402	7	28	24	23	2	76	2
YGL058W	251	250	217	263	234	262	185	179	190	174	139	148	180	166	183	5	776	70	292	323	320	366	191	227
YGL059W	161	161	139	119	122	133	271	280	255	269	262	246	232	235	214	17	24	172	130	106	107	67	154	74
YGL060W	207	220	233	222	251	251	241	215	237	156	290	276	224	215	175	6	36	6	146	191	179	171	201	79
YGL061C	431	413	402	354	328	363	1049	1074	1092	1135	969	1077	1092	1077	1155	155	499	262	556	591	557	5038	461	1068
YGL062W	248	245	225	178	159	174	257	265	255	261	278	257	233	227	220	12	46	532	347	365	318	325	218	245
YGL063W	177	177	169	162	175	188	182	175	176	176	179	174	171	169	170	5	44	4	244	258	270	116	209	199
YGL064C	314	319	315	344	342	347	386	379	368	326	351	391	388	381	366	31	178	81	490	502	485	453	580	555
YGL065C	337	340	327	335	330	347	298	301	324	287	324	303	328	336	353	209	347	53	287	288	304	718	191	56
YGL067W	391	354	318	485	450	505	336	338	329	319	362	362	375	348	373	1799	4000	1046	314	375	341	388	271	528
YGL070C	290	287	269	413	382	425	531	537	565	660	562	530	549	551	582	1439	307	37	191	230	214	109	137	183
YGL071W	377	329	311	148	177	108	285	285	279	194	288	294	260	258	275	12	12	4	299	329	284	11	27	13
YGL073W	327	341	342	754	716	569	339	341	335	260	346	357	304	298	309	101	166	6	299	298	268	57	88	53
YGL075C	329	326	280	394	415	414	462	459	467	487	451	443	484	445	443	986	1628	250	105	128	122	234	368	160
YGL076C	47	40	53	24	28	22	79	68	69	47	58	53	76	82	73	3	12	15	40	44	44	1	19	1
YGL077C	248	226	219	242	223	226	317	308	312	272	320	263	288	279	297	15	225	188	166	196	207	15	108	2
YGL078C	121	113	115	108	93	97	130	128	131	118	102	108	108	107	116	11	40	709	125	133	141	27	37	29
YGL079W	444	419	401	543	504	513	456	469	455	581	582	515	425	420	404	119	379	27	405	435	438	2225	795	1207
YGL081W_1	359	357	331	378	353	384	378	396	386	419	434	446	418	427	456	170	303	67	343	376	385	651	343	363
YGL081W_2	287	282	282	239	246	250	225	231	229	211	270	241	210	213	218	143	8	178	258	259	258	243	149	40
YGL082W	314	301	295	355	363	379	425	426	426	502	489	419	392	426	415	828	96	85	223	200	237	400	253	494
YGL083W	267	245	237	162	173	174	358	342	342	291	420	377	322	303	334	22	26	9	372	440	401	288	217	283
YGL086W	185	181	156	102	66	68	113	117	124	92	116	158	112	114	99	3	6	1	184	224	211	54	44	228
YGL089C	279	257	242	266	247	237	376	381	365	499	498	490	361	338	386	183	377	44	222	198	221	113	121	172
YGL090W	137	141	132	170	154	156	252	249	256	277	276	292	250	251	263	9	1989	5	139	131	115	40	92	87
YGL091C	304	313	312	394	345	360	209	198	208	219	224	222	232	246	246	581	237	132	176	170	192	42	98	162
YGL093W	274	272	256	273	244	246	210	202	202	216	212	176	174	194	185	11	140	87	210	208	212	138	195	111
YGL094C	235	218	223	93	85	94	203	194	207	80	121	117	167	159	153	8	104	161	321	408	359	23	85	64
YGL095C	345	347	301	177	163	175	188	202	197	145	153	170	180	164	193	13	64	153	217	246	226	5	138	10
YGL096W	581	585	574	431	407	424	387	398	413	548	478	474	481	524	500	661	543	67	304	417	422	324	193	165
YGL098W	225	234	223	347	368	371	344	352	353	452	417	405	342	348	353	14	18	263	239	140	142	15	122	4
YGL099W	357	386	353	304	229	216	268	267	259	269	247	297	252	267	258	460	606	2	363	245	258	333	638	445
YGL101W	258	277	257	266	276	297	219	233	221	163	169	167	219	212	237	19	38	5	412	254	240	251	97	193
YGL103W	491	485	455	580	680	670	532	539	523	745	636	639	470	471	502	145	487	245	673	444	493	274	253	165
YGL104C	113	121	134	49	52	57	197	197	187	149	173	189	165	172	164	8	1	4	199	246	224	5	93	32
YGL105W	218	223	222	49	36	38	190	178	177	44	45	45	187	180	195	10	28	6	668	407	407	56	118	223
YGL107C	180	176	174	112	110	133	244	242	229	249	238	243	220	223	237	240	10	4	299	246	215	137	94	116
YGL108C	338	332	317	252	252	250	427	444	454	557	460	420	496	513	510	1330	331	87	396	343	337	79	204	377
YGL110C	135	173	193	45	51	51	187	178	189	103	111	130	212	231	186	128	14	3	222	141	177	170	172	183
YGL112C	60	62	63	51	56	57	143	141	144	160	175	141	140	143	150	5	16	126	162	84	86	15	55	3
YGL115W	176	185	172	55	66	66	261	256	261	45	48	42	244	234	241	7	14	2	341	168	162	2	193	7
YGL117W	128	145	124	135	120	155	371	391	365	536	531	532	349	358	362	83	12	11	202	126	145	305	198	563
YGL121C	285	267	272	294	276	318	325	318	309	450	364	338	331	356	363	3770	90	358	467	344	325	575	276	249
YGL122C	206	218	210	153	138	109	344	362	321	123	170	178	344	331	332	13	36	6	458	295	285	677	630	753
YGL124C	378	383	370	271	306	343	281	296	278	238	301	288	245	242	236	18	96	63	302	209	207	137	105	38
YGL127C	371	330	342	425	416	429	245	247	251	341	324	325	259	254	276	140	26	36	575	396	396	252	329	288
YGL130W	426	422	376	140	171	170	272	261	269	52	70	57	287	302	320	114	2	128	328	210	213	100	100	173
YGL135W	302	330	323	291	331	350	318	340	315	375	302	283	286	288	282	110	126	543	346	233	218	123	72	46
YGL137W	288	294	271	86	98	87	332	321	316	142	186	218	292	283	308	11	20	132	565	374	361	24	61	1
YGL138C	361	364	355	449	406	452	400	383	411	504	462	534	413	414	400	829	233	174	423	365	351	951	1000	702
YGL140C	207	217	212	165	148	175	139	130	135	111	112	110	115	109	127	5	1	1	258	150	148	66	62	18
YGL143C	172	172	201	232	217	169	130	120	122	108	114	132	134	147	131	94	46	144	263	164	173	104	124	98
YGL144C	176	175	155	121	119	121	120	119	122	121	136	120	100	104	95	8	12	3	306	185	201	449	119	191
YGL146C	350	349	346	326	354	361	374	382	389	422	399	424	378	377	321	189	60	922	458	335	307	316	148	123
YGL147C	287	296	287	75	51	56	275	264	273	107	107	108	246	248	237	11	40	7	476	313	286	8	38	1
YGL151W	1	2	3	0	0	0	18	17	18	10	26	18	12	13	11	4	1	1	8	3	5	0	1	0
YGL153W	561	540	513	436	385	394	417	433	424	464	517	530	486	463	497	1016	62	10	602	499	421	61	187	114
YGL155W	507	487	480	685	727	768	397	403	399	516	482	479	415	440	410	367	553	336	585	398	434	616	436	723
YGL156W	134	121	144	100	86	78	124	124	120	74	87	105	123	112	110	7	1	81	174	114	107	59	96	10
YGL158W	294	316	328	318	321	308	331	327	322	323	332	335	327	342	293	264	16	54	616	442	450	228	352	279
YGL159W	313	304	293	318	288	353	265	276	275	322	338	325	255	265	249	349	8	5	471	316	307	346	272	549
YGL161C	205	208	186	197	208	195	139	136	147	129	100	100	148	131	174	105	42	29	246	178	168	53	102	36
YGL163C	197	176	166	53	58	56	108	103	100	39	43	53	97	95	104	5	2	3	201	129	127	4	35	1
YGL164C	182	195	172	144	135	156	181	189	175	195	191	182	171	156	158	8	1	138	370	233	263	288	225	194
YGL166W	491	466	424	94	66	70	291	302	287	189	155	148	278	288	333	5	48	4	376	307	302	16	82	3
YGL167C	197	209	209	118	93	94	155	165	124	53	95	85	133	128	122	5	20	33	295	229	220	9	41	35
YGL168W	229	227	224	451	487	531	387	380	371	419	357	366	405	401	443	871	313	782	160	124	133	206	130	148
YGL169W	302	289	285	370	388	370	258	259	263	266	208	243	272	262	289	5	4	116	420	279	285	885	418	722
YGL172W	374	399	345	232	244	242	443	420	410	357	385	345	375	384	382	18	48	14	527	388	400	181	192	123
YGL173C	152	141	184	189	164	111	90	93	89	22	64	65	91	86	82	5	1	2	174	104	99	138	75	336
YGL174W	222	239	230	226	241	270	324	323	322	372	363	336	378	376	420	343	54	468	387	245	260	574	307	528
YGL175C	328	326	301	406	405	403	149	155	157	185	150	145	169	175	167	7	331	54	405	260	268	229	137	286
YGL176C	72	81	90	95	77	79	175	169	166	143	181	191	203	199	179	121	36	4	208	160	120	244	223	32
YGL179C	166	164	181	218	207	169	170	166	159	180	191	184	168	182	164	19	140	163	262	212	193	305	281	244
YGL188C-A	345	333	335	279	285	310	368	375	382	687	535	536	424	416	426	1116	42	15	513	676	681	528	604	545
YGL194C	508	536	502	547	523	549	424	430	440	519	474	513	426	418	427	206	118	188	540	633	648	884	613	763
YGL196W_1	94	98	140	113	110	91	71	63	60	68	75	70	72	70	62	1	2	4	151	134	141	39	94	39
YGL196W_2	195	212	216	189	188	191	172	178	173	146	197	182	169	162	169	220	12	5	268	363	381	97	193	154
YGL197W	14	16	18	2	1	4	5	9	6	2	3	5	6	5	10	0	0	0	6	5	6	0	0	1
YGL198W	323	345	388	92	96	78	362	361	367	182	234	224	368	369	383	132	8	6	279	264	273	6	75	10
YGL201C	214	250	317	219	223	217	98	94	94	36	101	74	114	129	109	5	2	4	231	246	289	238	261	220
YGL202W_2	31	44	48	1	1	1	214	216	222	107	117	149	185	194	174	8	18	149	248	183	175	2	49	1
YGL207W	95	102	96	254	251	244	248	238	247	195	215	229	203	186	176	3221	5773	1614	31	53	42	2	34	5
YGL208W	457	405	403	299	326	317	278	270	272	251	271	237	287	297	300	151	12	55	342	410	402	294	294	267
YGL209W	481	449	441	205	170	133	361	391	374	200	178	188	402	362	383	48	70	615	505	481	383	138	219	134
YGL210W	146	162	167	80	67	66	91	96	99	127	123	133	94	96	90	5	34	2	371	386	434	270	147	101
YGL212W	117	125	155	39	45	25	144	130	138	105	79	85	152	166	146	3	6	2	155	131	131	18	111	30
YGL213C	22	25	26	19	20	21	261	256	243	297	214	219	250	261	265	1650	30	446	44	50	53	74	74	68
YGL221C	207	223	222	154	161	176	95	88	92	104	72	83	90	85	95	5	16	13	321	323	308	118	140	64
YGL222C	211	222	252	386	436	412	253	248	253	339	388	391	232	250	236	412	60	23	305	305	325	1064	455	858
YGL226C-A	1	2	2	0	0	0	319	321	317	292	247	269	336	321	327	252	22	162	5	3	4	2	12	7
YGL228W	358	386	354	462	513	510	295	292	305	262	322	338	309	324	324	16	267	1766	196	189	195	195	146	33
YGL233W	20	17	17	13	12	10	119	122	127	96	112	113	107	99	110	817	28	318	8	5	4	1	19	2
YGL234W	149	167	153	93	91	86	145	134	141	83	145	121	137	132	140	5	24	3	277	312	325	121	126	46
YGL235W	191	196	187	194	216	186	210	195	185	242	242	217	206	210	215	1088	12	2441	192	241	220	283	243	94
YGL237C_1	269	282	285	267	284	288	220	216	226	249	231	243	247	237	268	12	38	4	250	262	269	104	184	49
YGL237C_2	215	224	216	145	160	151	201	196	195	157	170	162	214	225	207	11	84	349	351	392	373	128	233	204
YGL240W	77	84	74	74	68	74	98	96	93	134	92	82	92	93	87	4	10	157	48	54	47	28	48	11
YGL242C	696	685	655	851	818	870	483	479	503	604	519	493	493	486	522	26	96	1000	436	544	476	545	379	368
YGL243W	34	39	41	28	30	26	239	232	233	253	236	259	264	266	253	566	122	936	17	15	13	2	23	3
YGL245W	449	467	455	278	272	288	232	224	234	179	183	206	217	215	227	215	8	111	387	444	489	70	183	126
YGL246C	450	466	471	470	486	498	452	448	453	501	538	513	475	456	467	23	88	123	425	462	486	408	631	762
YGL248W	370	389	400	497	592	563	422	415	408	359	349	412	453	464	454	1056	136	139	259	242	247	38	242	69
YGL249W	190	183	186	100	73	73	320	307	320	272	290	377	325	320	335	1464	44	648	173	193	230	65	151	148
YGL250W	238	264	284	334	354	325	249	262	253	252	312	293	251	253	241	17	10	19	279	430	421	434	509	428
YGL252C	90	135	186	118	142	72	170	120	170	165	232	239	179	202	171	6	28	2	132	124	160	51	122	56
YGL253W	264	275	264	154	145	133	303	313	301	206	278	262	283	277	293	8	36	49	148	174	175	20	151	33
YGL254W	134	127	114	45	49	47	31	33	30	58	31	26	31	27	26	1	46	1	93	112	117	1	27	42
YGL257C	188	192	179	186	198	193	204	216	232	197	234	259	185	183	188	116	138	6	231	286	268	163	127	254
YGL258W	39	52	46	29	25	30	236	246	244	337	270	288	234	224	225	9	1	212	47	58	58	52	40	1
YGL259W	659	591	543	886	868	885	571	589	572	816	583	669	643	623	626	406	237	3123	516	736	769	936	921	988
YGL261C	189	192	184	182	189	210	252	244	258	312	250	224	266	272	280	153	96	128	178	225	234	365	419	410
YGL262W	353	368	366	406	432	438	448	450	454	602	514	502	464	458	445	264	66	5	293	405	369	504	387	550
YGL263W	147	145	144	129	122	147	260	270	266	337	303	355	258	272	281	1073	12	220	139	176	174	386	206	377
YGR002C	13	15	20	7	5	11	172	165	172	184	164	173	196	207	211	174	6	120	29	24	36	3	52	205
YGR003W	269	277	267	221	222	228	301	305	311	238	318	349	294	311	309	906	160	1043	189	218	223	159	228	196
YGR004W	480	483	460	480	477	460	273	286	286	311	315	308	280	301	275	9	38	56	207	207	197	11	107	11
YGR005C	334	357	380	405	436	446	287	283	283	236	332	311	279	299	315	14	38	137	232	278	305	144	277	146
YGR008C	547	526	497	579	603	621	417	415	437	537	477	451	454	448	472	608	184	27	461	635	639	845	516	823
YGR009C	121	114	116	66	54	60	81	84	78	62	63	51	71	66	80	158	1	2	37	45	43	2	15	1
YGR010W	11	15	24	10	6	8	112	105	113	50	100	116	137	161	107	141	6	91	16	17	22	53	38	26
YGR013W	459	415	401	456	475	490	235	236	243	172	202	225	235	248	213	17	74	36	405	452	440	346	412	738
YGR016W	253	233	232	215	240	223	360	375	386	437	427	399	411	390	424	137	182	1255	235	296	265	126	271	152
YGR017W	275	270	264	238	259	246	322	325	329	412	306	357	302	301	321	9	42	207	260	329	318	445	336	332
YGR028W	178	186	165	113	97	106	270	271	260	231	215	191	236	243	249	103	922	7	191	187	183	45	86	54
YGR029W	356	385	360	430	432	401	347	337	341	328	350	327	352	337	340	23	565	234	449	542	485	621	355	485
YGR030C	603	543	517	627	584	591	412	418	434	578	466	409	398	395	432	29	122	11	419	458	433	117	331	154
YGR031W	514	455	420	435	433	485	347	357	360	302	370	363	338	354	356	1684	6	654	284	301	272	33	172	162
YGR033C	222	247	250	269	239	230	316	312	328	458	348	394	313	298	287	16	1758	125	344	358	386	1069	685	1255
YGR034W	203	175	190	153	140	161	132	138	136	153	140	134	119	115	125	4	70	87	137	164	165	31	35	7
YGR035W-A	180	214	232	186	188	177	130	134	125	200	192	203	150	163	202	13	98	79	107	136	174	75	131	104
YGR036C	272	248	237	191	210	239	296	256	257	213	184	201	243	245	241	14	36	32	282	367	367	763	493	574
YGR037C_1	606	565	499	671	728	687	320	328	319	471	295	334	299	297	328	21	46	17	308	304	289	176	237	161
YGR037C_2	151	168	176	147	144	132	219	214	221	237	184	238	208	216	224	7	1	50	396	269	235	76	341	136
YGR038W	373	344	335	416	457	455	313	308	321	274	240	272	340	337	357	391	712	139	235	281	304	122	6740	268
YGR041W	144	166	179	126	125	140	278	272	277	265	255	293	256	259	238	10	72	3	297	304	297	230	151	213
YGR042W	192	194	196	240	187	233	252	254	253	277	319	289	238	244	239	206	543	524	248	256	264	254	299	155
YGR043C	33	35	33	38	39	30	348	356	354	393	409	376	351	310	321	14	128	293	30	32	31	41	38	13
YGR045C	237	231	238	227	222	212	273	278	289	300	331	290	280	270	293	252	166	226	242	223	234	121	180	260
YGR046W	171	229	272	172	178	195	315	329	333	432	442	340	325	378	384	12	44	5	189	175	184	7	174	6
YGR047C	164	150	135	110	97	123	207	207	216	165	236	263	160	168	176	245	48	116	130	141	121	94	45	17
YGR048W	184	194	194	204	236	230	317	300	319	406	336	289	329	290	332	539	1365	1711	216	228	224	382	207	196
YGR049W	299	298	258	295	266	284	271	255	266	324	288	289	246	251	283	213	146	7	317	303	292	382	125	186
YGR052W	64	87	83	5	5	2	268	255	263	1	1	1	282	266	259	3	76	3	207	199	168	1	36	4
YGR055W	373	346	328	180	236	202	342	330	353	226	327	286	334	326	317	398	377	177	263	256	225	24	74	3
YGR056W	10	21	17	2	1	1	104	104	112	68	67	49	102	102	111	5	86	1	77	117	117	286	183	276
YGR057C	540	496	499	683	660	709	412	431	413	499	463	431	404	383	377	21	237	33	511	584	518	500	467	708
YGR062C_2	314	348	331	303	233	262	230	228	223	220	245	183	232	222	219	13	54	96	289	288	273	29	144	3
YGR063C	132	124	122	173	178	184	21	21	25	30	19	23	23	24	23	479	2	2	61	84	75	69	67	72
YGR065C	142	131	116	129	152	160	98	93	87	58	31	57	92	83	87	7	347	3	109	121	101	35	46	91
YGR067C	332	346	318	287	266	299	241	243	255	264	261	281	263	234	254	11	407	1077	418	502	462	748	393	419
YGR068C	295	306	308	596	427	386	303	299	306	375	469	434	294	294	276	15	50	1837	308	325	320	1009	628	910
YGR070W	101	114	96	63	35	67	202	208	209	80	129	138	192	194	196	8	102	118	127	133	120	14	27	18
YGR072W	166	144	153	199	178	149	135	142	128	160	102	130	158	150	153	8	339	30	144	156	127	136	205	247
YGR074W	438	421	407	477	507	506	478	475	481	608	594	559	471	462	503	60	620	50	491	567	529	502	435	1192
YGR076C	247	248	241	270	304	270	251	236	247	288	289	272	262	232	247	11	136	181	199	209	197	60	109	183
YGR077C	23	17	16	19	17	25	75	70	69	77	86	83	62	54	71	2	1	82	10	6	5	0	12	2
YGR079W	319	305	341	1118	1004	970	228	214	222	169	243	191	217	225	232	11	94	66	264	274	268	201	245	182
YGR080W	175	184	174	183	182	184	175	161	162	108	107	124	176	159	167	141	152	5	297	288	274	88	155	177
YGR084C	193	189	170	192	178	184	186	179	189	219	166	188	181	170	159	10	76	5	224	228	213	125	127	139
YGR086C	115	145	175	20	18	17	89	86	87	62	94	66	77	101	87	3	1	30	70	59	69	1	41	7
YGR088W	180	195	182	186	151	160	150	152	150	131	157	142	166	185	175	193	259	170	166	182	174	110	102	149
YGR090W	469	427	409	640	713	697	381	403	402	370	431	475	335	329	325	17	2	6	526	341	323	51	130	38
YGR093W	245	239	235	106	95	116	250	215	200	128	108	130	190	195	195	7	4	3	271	195	212	103	56	18
YGR095C	645	607	602	749	781	841	329	319	320	283	314	277	346	352	355	23	16	734	628	524	458	326	421	359
YGR096W	143	139	148	154	167	179	109	101	98	99	73	77	102	100	90	5	1	3	225	164	134	36	53	110
YGR097W	223	226	221	201	182	206	194	193	180	98	166	134	173	163	187	9	16	2	307	195	207	67	68	61
YGR099W	429	464	349	401	406	422	242	225	235	196	295	225	228	237	212	14	26	64	471	377	312	398	232	356
YGR100W	24	35	32	1	3	2	116	114	105	97	119	102	96	94	101	3	1	1	80	51	46	1	8	1
YGR101W	205	203	236	161	141	154	218	230	215	179	170	159	239	256	230	26	48	33	349	251	266	76	86	222
YGR102C	230	242	244	204	210	203	400	398	419	521	562	517	401	382	350	15	333	875	595	447	437	240	338	410
YGR104C	214	253	257	263	249	226	234	248	221	215	244	291	254	284	234	799	325	250	329	179	216	126	253	216
YGR105W	52	62	76	63	78	70	41	38	41	29	49	42	56	75	56	80	1	1	84	64	84	78	158	85
YGR106C	20	24	24	21	31	27	335	330	331	393	328	402	320	317	316	12	152	395	29	18	20	4	29	3
YGR108W	79	81	73	47	58	48	170	169	169	229	273	305	143	134	146	11	4	100	141	84	80	6	49	3223
YGR109C	168	158	159	90	77	105	162	167	184	177	175	128	165	165	164	8	8	26	191	181	177	426	198	138
YGR111W	252	259	259	230	237	237	314	328	341	358	336	335	349	335	356	12	18	157	487	319	338	274	232	228
YGR113W	235	249	247	272	261	282	301	324	293	283	269	308	286	321	274	133	686	264	422	300	339	440	299	251
YGR116W	192	179	149	228	264	298	109	111	96	78	101	89	93	100	84	4	1	47	197	126	134	253	85	101
YGR117C	211	208	230	196	195	192	126	114	113	128	146	122	111	106	99	5	6	242	181	116	133	75	47	63
YGR118W	326	352	348	269	317	281	368	350	360	312	273	325	378	353	386	137	58	97	254	215	215	27	90	80
YGR119C	719	682	674	630	594	627	348	347	355	378	318	326	324	320	318	83	42	331	460	575	560	1024	564	632
YGR120C	428	430	457	224	242	226	402	387	410	262	333	293	363	361	371	16	34	181	523	546	566	200	215	52
YGR121C	95	98	108	64	69	75	96	98	102	62	25	56	93	100	101	5	1	1	78	72	79	53	35	139
YGR121W-A	397	363	360	498	476	511	175	174	182	222	191	191	180	159	174	14	4	5	255	330	297	257	209	539
YGR122W	48	42	41	43	42	47	64	67	66	75	49	51	56	66	72	142	1	2	30	30	33	24	95	5
YGR124W	178	172	200	60	63	61	145	151	147	106	114	139	144	153	156	2	2	12	247	153	154	26	62	18
YGR125W	127	130	179	62	51	48	68	58	66	51	52	59	59	63	53	5	16	2	97	56	59	4	27	18
YGR126W	340	327	331	302	251	299	294	284	281	170	179	158	305	301	277	636	180	41	215	242	245	47	123	114
YGR127W	179	179	198	136	144	150	280	281	293	307	295	304	312	302	283	6	2	3	125	165	164	25	115	4
YGR128C	24	37	29	28	25	19	38	38	39	22	31	44	30	35	28	2	1	1	14	11	11	1	9	1
YGR129W	255	247	229	266	285	300	272	274	275	377	324	335	282	277	296	11	168	121	344	257	262	102	1912	226
YGR132C	127	116	110	140	112	123	218	206	203	240	183	194	205	205	213	9	535	255	123	118	107	149	79	7
YGR133W	581	524	490	663	625	675	374	368	357	335	372	387	419	424	462	91	283	7	731	505	467	455	354	409
YGR136W	405	390	383	363	353	361	249	261	267	291	224	212	238	234	253	5	48	25	502	400	413	123	171	217
YGR140W	417	395	348	293	287	302	259	258	256	179	202	238	242	228	219	112	170	1730	453	329	333	472	316	518
YGR142W	10	15	10	1	1	1	26	22	22	15	14	13	22	17	23	3	24	1	15	15	21	1	4	1
YGR145W	50	62	58	68	65	79	265	213	210	195	246	237	197	194	202	2	6	94	74	80	81	307	190	284
YGR146C	249	230	252	281	264	286	302	274	290	331	310	315	287	279	314	315	441	454	211	236	246	56	548	146
YGR146C-A	123	121	109	109	124	112	87	86	93	129	78	72	101	106	115	6	235	2	110	145	141	52	86	279
YGR147C	10	10	11	6	10	8	2	2	1	0	0	0	2	2	2	0	0	1	4	3	2	0	4	0
YGR148C	87	97	157	80	87	58	98	89	90	58	95	109	97	114	85	89	8	146	129	88	87	7	36	83
YGR150C	93	95	87	52	56	55	132	134	141	170	124	122	109	115	109	4	22	119	126	115	131	50	55	114
YGR152C	145	164	156	50	40	43	264	270	277	235	263	209	271	252	276	11	22	100	245	251	256	79	121	6
YGR153W	99	121	135	121	95	115	199	184	189	219	200	215	203	221	180	734	100	2487	101	96	109	33	1028	121
YGR155W	200	216	218	275	278	313	195	206	194	184	201	205	193	200	184	164	162	45	201	139	142	340	226	163
YGR157W	41	41	42	12	9	11	215	211	215	121	120	135	193	191	216	5	8	2	24	17	17	2	16	2
YGR158C	291	253	240	287	262	315	271	269	281	291	244	211	262	237	286	135	54	156	145	148	153	59	127	13
YGR161W-C	14	20	24	23	23	18	20	19	19	29	30	29	19	21	17	1	10	1	28	37	49	141	76	97
YGR163W	1	2	2	0	0	0	144	149	149	136	114	127	135	135	151	5	44	1	5	3	3	0	0	2
YGR167W	355	338	329	437	457	472	253	246	260	298	237	247	267	250	271	14	325	368	378	399	349	561	258	647
YGR168C	94	103	108	128	123	135	138	127	136	133	152	153	136	137	140	2	6	4	104	68	75	37	71	132
YGR169C	417	458	494	629	683	703	229	213	217	342	315	360	242	247	231	378	14	255	402	500	550	728	763	1051
YGR169C-A	61	97	155	81	95	83	65	59	63	75	116	110	71	87	52	2	4	10	72	65	102	133	114	63
YGR170W	115	116	118	66	48	61	142	145	144	99	73	95	123	134	145	9	112	42	208	154	149	67	113	43
YGR171C	234	236	225	210	200	225	302	307	312	301	356	360	273	264	277	11	168	6	270	334	291	185	147	76
YGR172C	48	49	47	57	50	56	280	273	277	337	281	271	274	259	245	11	6	80	51	58	58	10	28	192
YGR173W	77	83	114	99	95	63	147	133	143	134	188	196	160	157	133	155	28	5	99	136	134	365	372	531
YGR174C	101	112	134	79	64	54	169	154	154	152	129	155	169	166	150	4	10	105	134	130	124	24	125	9
YGR174W-A	388	298	258	634	460	434	430	371	331	481	304	379	374	300	349	20	76	192	229	337	319	153	203	553
YGR175C	501	534	516	483	466	413	447	449	428	351	411	459	430	441	392	20	20	13	636	477	482	162	191	211
YGR177C	265	236	247	205	195	195	126	126	122	163	136	120	114	122	117	5	2	81	250	248	248	151	130	115
YGR178C	118	132	128	31	35	36	118	122	124	34	42	43	123	123	132	4	8	1	190	161	158	10	34	3
YGR180C_1	220	232	278	217	234	239	226	217	216	241	265	286	220	233	165	137	1	36	148	163	185	158	272	55
YGR181W	132	168	232	179	216	201	158	163	133	175	225	260	233	279	221	19	44	538	172	101	170	181	247	217
YGR185C	156	164	136	62	62	61	157	162	162	170	141	195	147	140	164	5	1	43	65	75	91	4	17	1
YGR187C	69	80	77	123	101	104	142	152	153	157	168	165	210	217	207	76	88	647	57	38	50	133	96	11
YGR188C	192	183	174	107	93	99	183	223	194	177	205	174	181	182	188	614	84	63	143	118	121	53	130	41
YGR189C	320	303	313	220	173	163	240	234	220	260	252	278	207	195	213	7	22	7	388	277	252	33	80	5
YGR192C	167	173	189	10	8	8	291	280	279	70	59	61	262	280	249	11	1	20	206	217	199	3	32	1
YGR193C	385	420	432	373	394	408	220	216	220	251	296	268	224	221	214	9	20	7	279	341	370	221	227	217
YGR194C	372	358	329	221	216	224	343	360	352	372	330	356	299	301	294	17	10	105	361	492	552	223	360	373
YGR195W	509	541	554	629	689	700	464	447	436	544	555	537	460	465	457	213	98	161	376	475	499	601	593	572
YGR197C	8	7	12	2	6	3	17	11	14	10	24	15	22	20	18	1	1	1	29	15	19	31	41	10
YGR199W	189	200	199	216	204	219	201	185	201	182	222	230	185	169	153	9	22	83	122	131	121	35	95	46
YGR200C	195	200	193	195	191	184	129	127	122	156	119	153	138	121	110	10	6	272	359	267	280	115	104	147
YGR201C	332	366	425	463	444	450	331	316	322	327	357	341	377	393	350	180	247	177	262	262	320	464	414	130
YGR202C	89	94	117	122	130	93	186	185	186	171	189	172	195	204	198	71	551	386	115	120	103	178	221	174
YGR204C-A	327	305	276	347	356	362	334	336	350	541	370	364	329	320	372	13	104	288	491	325	302	338	369	503
YGR204W	67	64	65	63	67	63	28	27	26	17	18	22	30	29	25	1	2	1	16	16	16	1	13	1
YGR205W	289	282	261	404	416	440	278	275	291	303	261	276	265	263	278	9	88	78	197	207	190	56	172	103
YGR207C	231	268	325	169	199	234	166	160	158	166	217	165	173	188	169	8	96	138	282	225	260	168	171	412
YGR208W	435	404	386	486	478	483	336	345	361	419	407	364	355	354	372	117	34	112	543	382	407	262	315	368
YGR209C	186	208	213	263	262	307	92	91	87	88	93	88	99	102	95	137	10	4	182	165	196	110	229	208
YGR210C	153	162	156	83	84	89	151	156	157	134	157	136	173	151	177	5	24	651	300	234	232	90	150	282
YGR211W	265	277	281	356	337	317	240	231	218	125	189	190	240	229	205	86	1	4	188	199	237	163	210	172
YGR214W	18	24	22	1	1	1	26	25	28	3	8	15	24	23	12	1	1	17	62	46	46	1	9	1
YGR216C	229	221	222	180	173	196	737	742	746	716	732	773	654	627	628	1619	196	570	201	141	136	71	167	208
[truncated: 2,134 more rows]
