# Supplementary material for: Gene-by-environment interactions influence the fitness cost of gene copy-number variation in yeast
Source: G3 (Bethesda). 2023 Jul 22;13(10):jkad159. doi: 10.1093/g3journal/jkad159 (PMC10542507; doi:10.1093/g3journal/jkad159)
Supplement: jkad159_Supplementary_Data [file jkad159_supplementary_data.zip › Robinson-Vanacloig_Dataset2_MobyNaCl_EdgeR-Output.xlsx]

## Sheet: EdgeR_BY4743_Moby_NaCl_FDR_valu
BY4743:	logFC	logCPM	LR	PValue	BY4743_FDR		BC187:	logFC	logCPM	LR	PValue	BC187_FDR		NCYC3290:	logFC	logCPM	LR	PValue	NCYC3290_FDR		YPS128:	logFC	logCPM	LR	PValue	YPS128_FDR
YDR225W	-0.179148	6.14647	0.74208	0.388995	0.529726		YDR225W	-0.300006	6.1833	2.15951	0.14169	0.193269		YDR225W	-0.180308	6.42053	0.0292784	0.864138	0.892893		YDR225W	-1.87692	3.79016	2.39371	0.121824	0.23192
YIL077C	0.179069	8.40454	2.51895	0.112485	0.206899		YIL077C	0.583291	8.56422	59.1716	1.44504e-14	8.28343e-14		YIL077C	-1.87615	7.64863	2.93537	0.0866586	0.138339		YIL077C	0.553175	8.71141	2.45021	0.117509	0.226841
YNR059W	-0.0874124	8.12164	0.722875	0.395203	0.536059		YNR059W	-0.0514927	6.55977	0.0881037	0.766602	0.81326		YNR059W	-2.48913	7.63662	3.3496	0.0672213	0.113213		YNR059W	0.00171025	7.09808	5.03616e-06	0.998209	0.999419
YGR138C	-0.031391	7.5079	0.0575016	0.810489	0.883362		YGR138C	0.135759	7.50522	1.22768	0.267859	0.336288		YGR138C	2.10696	9.23593	4.75012	0.0292963	0.0581564		YGR138C	0.133369	8.22404	0.126221	0.722382	0.814182
YDR379W	-0.266751	7.64036	4.39405	0.0360646	0.0830852		YDR379W	-2.10037	3.77266	28.2815	1.04894e-07	3.73409e-07		YDR379W	-2.83076	7.38791	3.41876	0.0644595	0.109499		YDR379W	-1.26501	3.43748	1.17386	0.27861	0.426611
YLR262C	-0.118949	9.28859	2.73995	0.097868	0.184978		YLR262C	-1.05511	9.24047	285.817	4.05583e-64	1.59645e-62		YLR262C	-0.739747	9.44428	0.284466	0.593789	0.663637		YLR262C	-0.462481	9.22727	1.51895	0.217778	0.359743
YNR073C	0.572374	6.79452	5.63008	0.0176548	0.0468943		YNR073C	0.570873	7.24325	4.40815	0.0357675	0.0565088		YNR073C	-1.60907	6.6048	1.97249	0.160184	0.227538		YNR073C	0.0786089	6.30688	0.00796307	0.928894	0.953161
YOL018C	-1.36989	5.12251	24.5704	7.16443e-07	6.10527e-06		YOL018C	-0.841825	5.09459	12.7922	0.00034807	0.000805022		YOL018C	-5.23862	4.56487	27.6361	1.4642e-07	2.33302e-05		YOL018C	-1.57608	5.35176	3.07574	0.0794683	0.170089
YFR049W	0.337829	8.97404	13.9392	0.000188823	0.000947094		YFR049W	0.058909	8.95039	0.745474	0.387913	0.463902		YFR049W	-0.767114	9.11755	0.52611	0.468247	0.54576		YFR049W	-1.28183	8.2144	7.78571	0.00526612	0.0231541
YMR257C	-0.509868	7.82454	17.8464	2.39472e-05	0.000151789		YMR257C	-0.290374	7.08754	3.68404	0.0549356	0.0826533		YMR257C	-4.494	7.39381	6.99641	0.00816735	0.0214141		YMR257C	-2.25474	6.19649	4.59271	0.0321082	0.0876508
YNL108C	-0.0948415	7.31601	0.523387	0.4694	0.605503		YNL108C	0.255649	6.95621	3.03201	0.0816366	0.118346		YNL108C	-3.10385	7.60356	3.13465	0.0766448	0.125306		YNL108C	-0.338332	6.71887	0.210602	0.646296	0.754625
YPL109C	0.0644123	7.54829	0.285171	0.593332	0.717161		YPL109C	-0.331565	5.70973	2.44183	0.118138	0.164843		YPL109C	-2.54317	6.92478	4.5753	0.0324362	0.0630864		YPL109C	-1.20232	4.96201	0.895629	0.343956	0.494317
YDR410C	0.110797	8.00011	1.00109	0.317048	0.456571		YDR410C	-0.201176	7.82025	4.06829	0.0436956	0.0675117		YDR410C	0.559967	8.54605	0.321075	0.570963	0.64177		YDR410C	0.844994	8.64628	5.89884	0.0151509	0.0510756
YJL125C	-0.0103564	8.35546	0.0128988	0.909576	0.944357		YJL125C	0.194061	8.33024	6.59946	0.010201	0.0181962		YJL125C	-0.0979931	8.61572	0.00980781	0.921111	0.94115		YJL125C	-0.60875	8.29698	2.19255	0.138679	0.255078
YMR297W	-0.136351	6.55981	0.591105	0.441992	0.580844		YMR297W	0.19853	7.05536	1.96315	0.161177	0.21572		YMR297W	-2.4349	6.66993	2.51544	0.112736	0.171997		YMR297W	0.0854711	7.46084	0.0259827	0.871943	0.919556
YOL086C	-0.893274	8.02526	63.3645	1.71785e-15	3.83777e-14		YOL086C	-1.85164	7.37946	187.921	9.04105e-43	1.63889e-41		YOL086C	-3.39033	7.70164	5.91912	0.0149775	0.0345435		YOL086C	-3.60564	7.44719	26.6806	2.40019e-07	1.18095e-05
YPL243W	-0.119439	8.60744	1.61357	0.203991	0.32577		YPL243W	0.127311	8.94552	3.87574	0.0489888	0.0744104		YPL243W	-2.51189	7.93272	5.88044	0.01531	0.0351554		YPL243W	-0.650279	8.6373	3.69962	0.0544248	0.127951
YIL005W	-0.0831949	9.30541	1.24511	0.264488	0.397646		YIL005W	0.349938	9.2874	33.4954	7.14317e-09	2.83056e-08		YIL005W	-2.89989	8.56483	7.1757	0.00738974	0.0198323		YIL005W	-0.568324	8.82978	2.80949	0.093708	0.192206
YKL021C	-0.013679	8.08403	0.0166778	0.897245	0.93739		YKL021C	0.313798	8.46836	18.4699	1.72612e-05	4.80408e-05		YKL021C	-4.50252	7.13791	12.5295	0.000400569	0.00198985		YKL021C	-0.240629	7.49725	0.195732	0.658188	0.763863
YMR290C	0.00750938	9.1625	0.0101204	0.919868	0.949538		YMR290C	-0.666774	8.71088	100.739	1.04946e-23	9.26795e-23		YMR290C	-3.7923	8.19567	11.757	0.000606139	0.00278662		YMR290C	-2.57935	8.16836	27.9282	1.25901e-07	8.05211e-06
YOR133W	-2.95165	3.95431	36.2108	1.77085e-09	2.17826e-08		YOR133W	-3.0659	4.60494	86.8833	1.15119e-20	9.0626e-20		YOR133W	-3.23357	3.77261	15.8401	6.89249e-05	0.000459546		YOR133W	-2.45163	4.81601	5.97044	0.0145477	0.0496905
YPL029W	-0.000834643	6.80316	2.61783e-05	0.995918	0.998678		YPL029W	-0.282054	6.1866	2.02345	0.154887	0.208517		YPL029W	-3.65046	5.86216	11.1214	0.000853366	0.00366628		YPL029W	-1.5793	5.9504	3.15854	0.0755308	0.163601
YDL089W	0.391716	8.29243	16.652	4.49022e-05	0.000265495		YDL089W	0.196218	8.72288	7.94984	0.00480918	0.00917228		YDL089W	-1.32118	7.86514	1.18494	0.276353	0.350036		YDL089W	-0.520649	7.77266	1.08193	0.298265	0.447614
YDR284C	0.226293	7.92887	4.24624	0.0393373	0.0890854		YDR284C	0.185703	8.30157	6.10231	0.0135006	0.0233171		YDR284C	-5.08708	6.7683	20.0937	7.37409e-06	8.51316e-05		YDR284C	-0.281666	7.72115	0.345905	0.55644	0.683844
YDR348C	-0.198198	7.61605	1.41279	0.234594	0.362866		YDR348C	-0.630213	6.92092	6.93138	0.00846962	0.0154275		YDR348C	-3.36633	7.23847	8.48871	0.00357356	0.0115568		YDR348C	-4.05491	6.18664	11.0098	0.000906317	0.00606118
YER008C	-1.98928	7.25121	161.833	4.49908e-37	2.47929e-35		YER008C	-3.9369	6.69356	305.68	1.90722e-68	8.75836e-67		YER008C	3.46734	10.5128	11.6146	0.000654348	0.00295542		YER008C	-5.10324	7.18334	25.2883	4.93707e-07	1.97256e-05
YER122C	-0.127174	8.68076	1.7575	0.184937	0.303158		YER122C	-0.254927	8.60555	10.7826	0.00102461	0.00220788		YER122C	-1.29461	8.25578	1.86807	0.171697	0.239981		YER122C	-1.73081	8.34364	17.8154	2.43404e-05	0.000368494
YGL015C	0.122053	8.36132	1.77817	0.182374	0.299583		YGL015C	0.170295	8.2079	4.7493	0.0293102	0.0470992		YGL015C	-2.72318	7.75492	5.33016	0.0209595	0.0447908		YGL015C	-0.773281	7.38952	1.7169	0.190093	0.326374
YGL226W	0.000391298	8.16753	1.53736e-05	0.996872	0.998805		YGL226W	-0.481476	7.49726	15.0925	0.000102371	0.000256735		YGL226W	-3.33996	7.33844	10.1157	0.00147012	0.00573748		YGL226W	-3.08938	6.67959	10.2737	0.00134943	0.00814189
YGR233C	-0.019348	8.88071	0.0587862	0.808425	0.882986		YGR233C	-0.19027	8.72856	8.26209	0.00404815	0.00785538		YGR233C	0.195024	9.57476	0.0358525	0.84982	0.881825		YGR233C	-0.881685	8.27929	5.7575	0.0164185	0.0541019
YHL013C	0.352328	9.16752	23.6915	1.13079e-06	9.29137e-06		YHL013C	0.506555	9.48892	73.0794	1.2454e-17	8.42428e-17		YHL013C	-0.268789	9.20321	0.0652123	0.79844	0.839042		YHL013C	0.645539	9.25623	2.83608	0.0921685	0.189897
YKL088W	-1.56866	6.27624	38.101	6.71742e-10	8.64894e-09		YKL088W	-3.58225	6.64393	266.527	6.48462e-60	2.27126e-58		YKL088W	-3.03453	6.51046	4.67962	0.0305226	0.0601573		YKL088W	-2.47443	7.36351	16.0919	6.03424e-05	0.000746692
YNL135C	-0.172805	8.18251	2.69287	0.100798	0.189362		YNL135C	0.972448	9.33732	190.773	2.15629e-43	3.97854e-42		YNL135C	0.0734724	8.75239	0.00430406	0.947692	0.959768		YNL135C	1.053	8.96436	7.53185	0.00606175	0.0258587
YNL265C	0.186332	7.33699	2.11646	0.145723	0.253904		YNL265C	0.397946	8.31296	28.1372	1.13012e-07	4.0024e-07		YNL265C	1.65011	8.90698	2.24737	0.133842	0.197208		YNL265C	-0.432979	7.40661	0.60589	0.43634	0.58103
YAL012W	0.105406	7.38381	0.594758	0.440585	0.579547		YAL012W	-0.527649	7.57624	24.0401	9.43504e-07	3.04173e-06		YAL012W	-5.2658	6.37225	18.4845	1.71293e-05	0.000152249		YAL012W	-2.08737	7.42076	11.2914	0.000778679	0.00539075
YBR213W	0.260037	9.00479	9.63993	0.00190392	0.00712763		YBR213W	0.131714	8.90295	3.45613	0.0630178	0.0933521		YBR213W	-2.84196	8.09458	6.61418	0.010117	0.025361		YBR213W	-0.10437	8.49057	0.0962936	0.756324	0.836693
YDL017W	0.0772087	8.22732	0.557768	0.455161	0.59288		YDL017W	0.134944	8.8245	4.03924	0.0444537	0.068555		YDL017W	-0.983795	7.99887	0.71133	0.399003	0.478519		YDL017W	0.047467	9.06929	0.0135396	0.907367	0.942722
YDL211C	0.135549	9.0911	3.25424	0.0712392	0.142928		YDL211C	-0.166286	8.91247	5.88348	0.0152836	0.0261452		YDL211C	-0.871432	8.95098	0.643788	0.422342	0.501016		YDL211C	-0.53932	8.8627	2.10617	0.146706	0.266873
YDR182W	0.262684	8.62825	8.76148	0.00307659	0.0107577		YDR182W	0.316604	8.35763	18.2447	1.94269e-05	5.37066e-05		YDR182W	-1.46796	7.95801	2.3392	0.126154	0.187688		YDR182W	-0.500189	8.20463	1.84699	0.174134	0.304698
YDR246W	0.424487	8.07246	16.0863	6.05203e-05	0.000345962		YDR246W	0.177503	8.29086	5.04093	0.0247551	0.0405682		YDR246W	-2.63166	7.29005	4.45417	0.0348162	0.0670216		YDR246W	0.571476	9.56893	1.71065	0.190902	0.327339
YDR328C	0.163465	8.96156	4.07524	0.0435161	0.0962291		YDR328C	0.175011	8.63549	6.80772	0.00907644	0.0164027		YDR328C	1.51083	10.0653	2.61641	0.105763	0.16265		YDR328C	0.809176	9.63635	3.19759	0.0737469	0.160842
YDR504C	0.436548	8.23851	16.0391	6.20481e-05	0.000351294		YDR504C	0.589492	8.64453	51.8355	6.03513e-13	3.13357e-12		YDR504C	-2.51207	7.51571	5.52566	0.0187395	0.0411533		YDR504C	0.0516724	7.61844	0.0108142	0.917176	0.947435
YDR524C	-2.92924	7.41235	359.788	3.1315e-80	6.47125e-78		YDR524C	-2.3504	7.35616	249.495	3.34594e-56	1.0094e-54		YDR524C	-4.57498	7.21281	16.1341	5.90123e-05	0.000404474		YDR524C	-4.2922	6.28859	14.959	0.000109873	0.00117339
YGR135W	-0.379809	6.68895	4.65279	0.0310031	0.0733883		YGR135W	-0.356998	6.55466	4.40461	0.035842	0.0566049		YGR135W	-2.52941	5.94645	6.09885	0.013527	0.0319913		YGR135W	-3.05237	5.18993	6.16293	0.0130455	0.0458868
YGR161C	0.388638	7.75277	12.0794	0.000509825	0.00226084		YGR161C	1.38928	8.47918	336.602	3.50634e-75	1.93222e-73		YGR161C	1.74959	8.60511	3.25561	0.0711792	0.118316		YGR161C	2.59455	10.3001	17.6013	2.72408e-05	0.000404987
YGR213C	0.0373884	7.87663	0.0994027	0.752548	0.840843		YGR213C	0.0433299	8.26452	0.302119	0.582557	0.651952		YGR213C	-2.44784	7.10507	5.16928	0.0229897	0.0480367		YGR213C	-0.503414	8.08664	1.71024	0.190954	0.327339
YHL039W	0.165451	7.28397	1.60437	0.205286	0.326702		YHL039W	0.130922	7.97544	2.29393	0.12988	0.17891		YHL039W	-5.47736	6.30997	20.3681	6.38843e-06	7.81165e-05		YHL039W	-2.07619	6.29777	6.29337	0.012119	0.0434792
YIL117C	0.359407	7.11211	5.94385	0.0147687	0.0403165		YIL117C	-2.66032	1.22247	2.74504	0.0975566	0.138272		YIL117C	0.10237	7.47829	0.00885603	0.925025	0.944215		YIL117C	0.278176	2.16997	0.0475964	0.8273	0.889019
YJL078C	0.0144478	6.81603	0.00677403	0.934405	0.957099		YJL078C	0.0236059	7.82556	0.0613569	0.804364	0.844319		YJL078C	-2.90928	6.04078	7.7666	0.00532213	0.0154314		YJL078C	-1.40129	7.30387	4.9516	0.0260665	0.07518
YLR395C	0.515027	5.00011	3.30556	0.0690458	0.139339		YLR395C	0.338271	6.40663	2.19326	0.138616	0.189451		YLR395C	-3.69692	4.3099	18.3268	1.86069e-05	0.00016202		YLR395C	-0.869558	5.70513	1.02235	0.311962	0.461633
YML034W	-1.1444	7.27314	60.8834	6.05564e-15	1.29678e-13		YML034W	-1.50959	6.6367	71.2342	3.1724e-17	2.10796e-16		YML034W	-0.640032	8.13599	0.214021	0.643634	0.706919		YML034W	-3.36278	7.04085	12.0716	0.000511957	0.00388242
YMR227C	-0.291058	7.87253	6.83168	0.00895552	0.0268017		YMR227C	-0.0681812	8.14982	0.769194	0.380466	0.456317		YMR227C	-2.84227	7.10158	7.34244	0.00673454	0.0185104		YMR227C	-0.934406	8.09107	5.6707	0.0172506	0.0562277
YOR126C	0.530399	8.55085	32.1974	1.39276e-08	1.51481e-07		YOR126C	0.398578	8.21034	22.9602	1.65393e-06	5.18643e-06		YOR126C	-1.74285	8.38998	1.38366	0.239479	0.312624		YOR126C	0.335925	7.41508	0.382719	0.536151	0.666765
YOR147W	-0.02323	7.95431	0.0367516	0.847972	0.90724		YOR147W	-0.323435	7.86941	10.8959	0.000963785	0.00209208		YOR147W	-2.52751	7.4346	4.04095	0.0444087	0.0810695		YOR147W	-1.75127	7.34143	8.03313	0.00459293	0.0209059
YPL005W	-0.519709	3.36934	0.950184	0.329672	0.470489		YPL005W	-0.629387	2.322	0.863223	0.352838	0.428151		YPL005W	-5.96217	2.54431	26.0511	3.32502e-07	2.33302e-05		YPL005W	-4.90463	1.93866	9.05511	0.00261962	0.0135167
YPL089C	0.0822009	8.03169	0.543793	0.460865	0.598039		YPL089C	0.285758	8.28856	14.5674	0.000135235	0.000331511		YPL089C	-3.63385	7.45236	5.07603	0.0242588	0.0502062		YPL089C	1.03608	8.74595	6.22609	0.0125881	0.0446581
YPR132W	-0.0432448	8.53539	0.248499	0.618134	0.735814		YPR132W	-1.18477	5.35175	25.6321	4.131e-07	1.38583e-06		YPR132W	-4.55627	7.68415	8.94033	0.00278942	0.00950426		YPR132W	-2.8227	3.90698	6.35277	0.0117198	0.0426766
YBL075C	-0.299725	5.84978	1.35542	0.244333	0.373596		YBL075C	-0.118319	7.78471	1.03834	0.308209	0.380247		YBL075C	-4.44157	4.95428	19.8122	8.54353e-06	9.37931e-05		YBL075C	0.212712	8.29849	0.333103	0.563838	0.691574
YBR047W	0.163455	9.52954	3.53461	0.0601003	0.124884		YBR047W	0.184506	9.33248	7.96964	0.00475685	0.00908086		YBR047W	-3.35759	8.71888	7.04194	0.00796229	0.021041		YBR047W	-0.677621	8.90846	3.93727	0.0472274	0.115634
YBR059C	-1.90529	5.19651	33.6821	6.48959e-09	7.53412e-08		YBR059C	-3.16994	1.322	4.1193	0.0423967	0.0657261		YBR059C	-3.44055	4.65341	9.82655	0.00172011	0.00651025		YBR059C	-3.8308	1.50256	5.2493	0.0219556	0.0666733
YBR131W	0.241197	8.42637	7.02181	0.00805227	0.0245609		YBR131W	-0.138846	8.82132	4.49697	0.0339549	0.0538304		YBR131W	1.36864	10.4382	1.44041	0.230073	0.303315		YBR131W	0.188485	9.02149	0.205088	0.650645	0.758077
YBR139W	0.0584849	8.10602	0.275371	0.599751	0.721616		YBR139W	-0.225109	6.39811	1.43939	0.230238	0.294604		YBR139W	-3.52269	7.19809	8.40472	0.00374247	0.0119534		YBR139W	-1.15467	5.31598	1.18795	0.275743	0.423345
YBR170C	0.0433753	8.61482	0.218689	0.64004	0.754503		YBR170C	-0.344608	7.92489	13.9205	0.00019071	0.000458525		YBR170C	-2.96388	7.98959	4.32771	0.0374966	0.0708789		YBR170C	-1.59793	7.05537	3.87081	0.0491328	0.118822
YBR196C-B	0.624687	7.70054	29.4344	5.78405e-08	5.8306e-07		YBR196C-B	0.709806	8.16163	77.2365	1.51662e-18	1.07256e-17		YBR196C-B	-3.94653	7.86806	3.74829	0.0528616	0.0935261		YBR196C-B	0.141405	8.37362	0.145353	0.703016	0.79933
YBR227C	0.00661659	8.85082	0.004241	0.948076	0.967745		YBR227C	0.0705601	8.79287	1.07943	0.298825	0.370439		YBR227C	-2.18873	8.83073	2.42755	0.119219	0.179763		YBR227C	-0.0236159	8.61781	0.00363226	0.951942	0.970258
YBR242W	0.241798	8.56996	8.21954	0.00414417	0.0138912		YBR242W	0.259239	9.04492	17.2381	3.29751e-05	8.83253e-05		YBR242W	-1.41624	8.00186	2.04706	0.152501	0.219306		YBR242W	1.04455	9.43984	5.6211	0.0177455	0.0574783
YDL020C	0.328792	8.81656	15.906	6.65657e-05	0.000372282		YDL020C	0.92428	8.52102	121.751	2.61666e-28	2.84597e-27		YDL020C	-2.53174	7.78024	4.18416	0.0408035	0.0757257		YDL020C	0.900302	8.48181	5.80026	0.0160238	0.0534515
YDL036C	0.310326	7.80639	7.91091	0.00491376	0.0161179		YDL036C	-0.284627	7.6982	5.37824	0.0203895	0.0339386		YDL036C	-1.75118	7.08213	3.28607	0.0698703	0.116723		YDL036C	0.0314087	7.6807	0.00363157	0.951947	0.970258
YDL043C	0.66379	3.2225	1.54217	0.214295	0.337273		YDL043C	-1.43881	4.14303	19.2112	1.17025e-05	3.33101e-05		YDL043C	0.0481845	4.087	0.000636803	0.979868	0.9843		YDL043C	0.240374	3.56483	0.0621477	0.803133	0.871983
YDL127W	-0.0308065	8.06799	0.0855887	0.769862	0.853727		YDL127W	0.160132	8.48255	4.92338	0.0264956	0.0430618		YDL127W	-1.14783	7.5622	1.30181	0.253882	0.327598		YDL127W	-0.107658	8.39093	0.0852517	0.770303	0.847395
YDL135C	0.463385	7.77928	17.4623	2.93066e-05	0.000181595		YDL135C	-1.20767	3.77266	10.8987	0.000962316	0.00208999		YDL135C	-4.80883	6.52368	15.3675	8.84983e-05	0.000565322		YDL135C	-1.78585	3.3924	1.87719	0.170654	0.300902
YDL146W	-0.161245	7.23373	0.924777	0.336224	0.47734		YDL146W	-0.0302306	5.39811	0.0174505	0.894905	0.918689		YDL146W	-1.96103	7.00557	1.84913	0.173884	0.242546		YDL146W	-1.0668	3.6819	0.776818	0.378116	0.527601
YDL174C	-0.359382	6.45954	3.05692	0.080394	0.15725		YDL174C	0.340603	8.14897	17.136	3.47974e-05	9.27257e-05		YDL174C	-2.72085	6.32174	3.83483	0.050198	0.0895805		YDL174C	-0.397079	7.29315	0.469947	0.493011	0.631623
YDR066C	0.506005	8.75443	30.7557	2.9265e-08	3.07767e-07		YDR066C	0.0300951	8.48255	0.17407	0.676519	0.734644		YDR066C	-3.61034	7.77704	8.84293	0.00294226	0.00988647		YDR066C	-0.105361	9.12805	0.0837928	0.772222	0.848828
YDR077W	0.321265	8.89896	13.7758	0.000205969	0.00101584		YDR077W	-0.653966	7.87352	23.1189	1.52289e-06	4.79367e-06		YDR077W	-4.50409	7.70745	15.1851	9.74701e-05	0.000613156		YDR077W	-5.12388	7.80962	24.4129	7.77466e-07	2.79414e-05
YDR090C	-0.365152	8.32954	11.0581	0.00088301	0.00364948		YDR090C	-1.41753	8.62335	389.928	8.5795e-87	6.95276e-85		YDR090C	-3.25865	7.6499	7.71051	0.00549003	0.0158341		YDR090C	-3.88746	7.95528	20.6575	5.49226e-06	0.000119857
YDR176W	-0.977009	7.2417	47.9259	4.42637e-12	7.20243e-11		YDR176W	0.187103	8.90596	6.14582	0.0131723	0.0228551		YDR176W	-1.67783	7.06426	2.39009	0.122106	0.183115		YDR176W	-2.7811	6.26689	5.6975	0.0169891	0.0555066
YDR221W	-0.0402836	7.63552	0.0759209	0.782903	0.863324		YDR221W	-0.119686	7.29009	0.837372	0.36015	0.435615		YDR221W	-5.64531	6.57755	21.0714	4.42475e-06	6.34982e-05		YDR221W	-1.55057	6.10512	3.10627	0.0779912	0.167485
YDR226W	0.139257	7.67371	1.44581	0.229201	0.356123		YDR226W	-0.11759	8.12592	1.74336	0.186714	0.245289		YDR226W	-5.01892	6.82242	18.7616	1.4812e-05	0.000137117		YDR226W	-0.992755	7.25588	2.84066	0.0919067	0.189641
YDR286C	0.433568	8.63431	26.3949	2.78268e-07	2.58445e-06		YDR286C	0.0765385	8.07956	0.870876	0.350713	0.426054		YDR286C	-2.91881	7.9337	4.39282	0.0360905	0.0688727		YDR286C	0.0328611	8.25743	0.00806961	0.928422	0.953161
YDR287W	0.0864832	8.01599	0.651374	0.419622	0.560536		YDR287W	0.653176	8.70051	78.3789	8.50571e-19	6.14582e-18		YDR287W	-3.31341	7.15152	9.72535	0.00181744	0.00678543		YDR287W	0.243099	8.34654	0.402354	0.525876	0.65927
YDR488C	-0.335351	7.4527	6.9817	0.00823473	0.0249884		YDR488C	-0.0456922	7.3664	0.130738	0.717669	0.772026		YDR488C	-2.79002	6.86216	6.55145	0.0104799	0.0261081		YDR488C	-2.42479	5.89087	6.30313	0.0120525	0.0433888
YER109C_1	0.822433	1.32204	0.32923	0.566113	0.693052		YER109C_1	-2.09469e-05	1.58504	3.90565e-10	0.999984	1		YER109C_1	8.1148	6.98424	23.0233	1.60052e-06	3.76932e-05		YER109C_1	-0.646037	1.73702	0.273096	0.601262	0.722599
YFL004W	-0.373671	7.89897	8.37602	0.00380203	0.0129013		YFL004W	-0.705263	7.65471	41.7979	1.01214e-10	4.53706e-10		YFL004W	-5.20143	7.06441	14.8815	0.000114483	0.000700977		YFL004W	-4.55479	7.1667	24.8831	6.09153e-07	2.30975e-05
YFL012W	-0.257271	6.88479	2.07327	0.1499	0.25922		YFL012W	-0.140393	7.57624	1.74701	0.186253	0.244765		YFL012W	-4.92282	6.00011	19.0139	1.29771e-05	0.000125314		YFL012W	-0.94363	6.99819	2.13249	0.144207	0.263253
YFL044C	0.267286	3.39243	0.22755	0.633346	0.748747		YFL044C	0.400305	5.15658	2.92835	0.0870365	0.125295		YFL044C	-5.25789	2.11542	17.7583	2.50817e-05	0.000200508		YFL044C	0.966171	7.48919	3.23829	0.0719357	0.158228
YGL047W	0.231667	9.29931	10.9197	0.000951467	0.00388963		YGL047W	-0.269496	8.99254	13.7913	0.000204283	0.000489166		YGL047W	-1.6841	8.68762	2.47394	0.115748	0.175425		YGL047W	-0.868903	8.92883	5.27528	0.0216303	0.0657823
YGL087C	0.287042	8.58005	11.4051	0.000732424	0.00311111		YGL087C	0.143374	8.35543	3.59235	0.058046	0.086796		YGL087C	0.825817	9.7939	0.269359	0.603762	0.672057		YGL087C	0.468713	8.13958	1.48461	0.223055	0.366119
YGL123W	0.0357308	6.38956	0.0318676	0.858318	0.91351		YGL123W	-0.236385	6.49193	1.07637	0.29951	0.371177		YGL123W	-4.07714	5.5444	16.3547	5.25264e-05	0.000366709		YGL123W	-3.69396	6.08403	12.2269	0.000471048	0.00364182
YGL126W	-0.0545291	8.03628	0.271096	0.602597	0.723362		YGL126W	0.238914	7.90897	6.51158	0.0107174	0.019019		YGL126W	-1.81251	7.68061	1.98142	0.159241	0.226712		YGL126W	-1.63036	6.54698	4.22818	0.039758	0.102745
YGL141W	-0.203518	8.17337	2.70446	0.100068	0.188505		YGL141W	-0.470745	7.86941	25.1402	5.33086e-07	1.76401e-06		YGL141W	-2.28093	8.02037	2.10587	0.146735	0.212418		YGL141W	-1.12717	7.61969	4.37204	0.0365332	0.0968197
YGL162W	0.687878	8.24486	48.6997	2.98309e-12	4.95145e-11		YGL162W	1.34092	8.71661	195.511	1.99243e-44	3.77738e-43		YGL162W	1.58465	9.08211	2.2439	0.134142	0.197439		YGL162W	2.11025	8.93367	30.1396	4.02032e-08	3.86418e-06
YGL171W	-0.105425	7.94165	0.99504	0.318514	0.458362		YGL171W	0.0386557	7.97353	0.185188	0.666952	0.726929		YGL171W	-5.32488	7.02987	21.0541	4.46507e-06	6.38322e-05		YGL171W	-2.79964	6.76608	7.79372	0.00524282	0.0230877
YGL227W	0.199062	6.78801	1.42896	0.231935	0.359559		YGL227W	-0.462667	5.35175	3.94296	0.047068	0.0719423		YGL227W	-5.67424	5.58507	25.4286	4.59069e-07	2.33302e-05		YGL227W	-4.07746	4.08756	12.1905	0.00048034	0.00369005
YGR196C	-0.0637536	7.13625	0.200609	0.65423	0.764988		YGR196C	-0.223583	7.10336	2.59518	0.107189	0.150684		YGR196C	-4.12355	6.1086	12.6242	0.000380785	0.00192159		YGR196C	-0.843121	7.11381	1.79316	0.180542	0.313139
YGR240C	-1.0004	6.51582	23.0072	1.61395e-06	1.30283e-05		YGR240C	-2.07794	6.45951	98.786	2.81312e-23	2.44771e-22		YGR240C	-4.8434	5.91097	15.9827	6.39225e-05	0.000435242		YGR240C	-2.46543	6.6148	8.42668	0.00369754	0.0176874
YGR248W	-1.46148	3.17004	6.64663	0.00993435	0.0291403		YGR248W	-4.2974	1.66304	9.50618	0.00204781	0.00419197		YGR248W	-3.53948	2.73695	17.6424	2.66577e-05	0.000211471		YGR248W	-2.85423	2.73704	4.25716	0.0390851	0.101287
YGR255C	0.016589	8.73764	0.0373264	0.846802	0.906692		YGR255C	-0.0229966	8.4966	0.106713	0.743917	0.795411		YGR255C	-3.69683	7.83614	9.92211	0.00163305	0.00623431		YGR255C	-1.49825	8.10425	14.131	0.000170512	0.00168999
YHL015W-A	0.380976	8.82453	21.6751	3.22958e-06	2.49493e-05		YHL015W-A	0.339376	8.9318	27.3362	1.70982e-07	5.93339e-07		YHL015W-A	-1.16401	8.37715	1.53112	0.215944	0.288274		YHL015W-A	0.406229	9.00144	1.2011	0.273102	0.421228
YHR046C	0.0773519	8.19322	0.607284	0.435812	0.574605		YHR046C	0.604499	8.44233	59.4041	1.28404e-14	7.39129e-14		YHR046C	-2.1926	7.64381	3.69645	0.0545285	0.0959005		YHR046C	-0.563717	7.66659	1.16919	0.279568	0.427314
YHR084W	-1.56789	7.04451	89.0506	3.84848e-21	1.187e-19		YHR084W	-3.6473	6.76384	292.835	1.19886e-65	4.99891e-64		YHR084W	-1.16562	7.3471	1.0259	0.311124	0.386846		YHR084W	-4.69423	6.60991	14.8334	0.000117438	0.00123819
YIL026C	-0.586411	6.96012	9.03956	0.002642	0.00945401		YIL026C	-1.26518	6.96201	64.8004	8.28818e-16	5.15114e-15		YIL026C	-2.58594	6.46758	3.94666	0.0469645	0.0849101		YIL026C	-0.519689	7.22727	0.775126	0.378636	0.52797
YIL033C	0.0294195	1.87458	0.000972926	0.975117	0.983445		YIL033C	-0.641007	2.05897	0.671739	0.412446	0.489136		YIL033C	1.6544	4.33322	1.98262	0.159115	0.226651		YIL033C	0.192161	2.16997	0.0291081	0.86453	0.915007
YIL071C	0.445341	5.96204	4.38863	0.0361795	0.0833035		YIL071C	-0.225927	5.61478	1.0977	0.294771	0.366183		YIL071C	-2.56083	5.53383	2.90252	0.0884411	0.140371		YIL071C	-0.425397	5.61474	0.190267	0.662695	0.767203
YIL101C	0.123872	5.80316	0.311747	0.57661	0.701753		YIL101C	0.250268	5.02982	1.0584	0.303579	0.375657		YIL101C	-2.96865	5.11542	7.73675	0.0054108	0.0156384		YIL101C	1.11124	6.09101	1.85793	0.172864	0.303205
YIR038C	0.044418	8.80746	0.264871	0.606793	0.72671		YIR038C	0.235462	8.86013	13.2726	0.000269319	0.000631724		YIR038C	-0.278402	13.7678	0.0292689	0.86416	0.892893		YIR038C	-0.241281	8.48454	0.482762	0.487174	0.62667
YJL006C	-0.161202	9.57155	5.23421	0.0221469	0.0565718		YJL006C	-0.157196	9.06212	4.91007	0.0267006	0.0433098		YJL006C	-1.67855	9.11631	2.61889	0.105598	0.162486		YJL006C	-0.611886	9.00849	2.70678	0.0999227	0.202385
YJL026W	-1.68933	7.65595	177.985	1.33443e-40	7.99306e-39		YJL026W	-2.73465	4.58504	73.4725	1.0205e-17	6.92567e-17		YJL026W	-5.05209	7.23849	12.6438	0.000376823	0.00190625		YJL026W	-3.08672	5.6959	8.01348	0.00464305	0.0210876
YJL027C	0.0546252	7.52498	0.169609	0.68046	0.784037		YJL027C	0.257674	7.29775	3.42421	0.0642471	0.095003		YJL027C	-3.3038	6.94842	8.24524	0.0040859	0.0127257		YJL027C	-0.790535	7.03165	1.0177	0.313065	0.462577
YJL153C	-0.200125	4.70055	0.449581	0.502534	0.63516		YJL153C	0.410442	5.80743	3.96976	0.0463245	0.070937		YJL153C	-4.53524	3.95425	25.8554	3.67978e-07	2.33302e-05		YJL153C	-2.78782	3.79017	5.6067	0.0178919	0.0578165
YJL192C	-0.0279761	7.90198	0.0500649	0.82295	0.891471		YJL192C	-0.146834	6.21924	0.570535	0.450047	0.526328		YJL192C	-2.805	7.73463	3.43928	0.0636635	0.108504		YJL192C	-3.53985	5.56996	11.0767	0.000874182	0.00588435
YJR013W	-0.607875	6.74383	12.8481	0.000337821	0.00156878		YJR013W	0.0539873	7.88577	0.298949	0.584542	0.653303		YJR013W	-4.45345	6.04812	16.5095	4.84073e-05	0.000340251		YJR013W	-0.210734	8.09984	0.29818	0.585025	0.710106
YJR024C	0.1055	7.27001	0.613701	0.433398	0.573969		YJR024C	-0.252658	6.5775	2.21815	0.136396	0.186836		YJR024C	-0.884601	6.82219	0.818375	0.365656	0.444617		YJR024C	-3.61004	6.25435	8.27022	0.00403007	0.0189923
YJR125C	0.371146	8.79289	20.8581	4.94609e-06	3.68328e-05		YJR125C	-0.751638	5.92291	13.8057	0.000202725	0.000485718		YJR125C	-3.38305	8.01222	7.21141	0.00724415	0.0195049		YJR125C	-0.30431	7.24163	0.214737	0.64308	0.752269
YKL041W	0.267888	8.91748	6.73776	0.0094393	0.0279633		YKL041W	0.788881	9.28316	150.574	1.2986e-34	1.80711e-33		YKL041W	2.52801	10.6905	6.94845	0.00838921	0.0218893		YKL041W	3.08847	10.7886	19.0886	1.24789e-05	0.000217616
YKR001C	0.121916	7.30845	0.754765	0.384972	0.526328		YKR001C	-0.388737	6.02614	3.59537	0.0579408	0.0867014		YKR001C	-4.51803	6.51041	8.819	0.00298109	0.0099764		YKR001C	-2.79088	4.05899	5.44542	0.0196198	0.0619469
YKR101W	-0.256377	7.22893	3.46781	0.0625741	0.12873		YKR101W	-0.189167	6.08045	0.869245	0.351164	0.42637		YKR101W	-3.75387	6.54178	5.65284	0.0174271	0.0387987		YKR101W	-3.57531	6.05539	8.4432	0.0036641	0.0175681
YLL029W	-0.251501	7.12078	2.57616	0.108484	0.201332		YLL029W	-0.359146	7.09986	6.27699	0.0122316	0.0214027		YLL029W	-1.40456	6.8866	1.31705	0.251122	0.324644		YLL029W	-1.72062	6.87251	3.4357	0.0638016	0.144966
YLL038C	0.493362	6.87458	9.23307	0.00237683	0.00865502		YLL038C	-0.388253	7.04082	7.50884	0.0061397	0.0114977		YLL038C	-4.14173	5.74603	13.7272	0.000211369	0.00115861		YLL038C	-4.63557	6.40667	13.6007	0.000226107	0.0021
YLR073C	0.0188624	6.44857	0.00976945	0.921265	0.950234		YLR073C	0.718297	8.10511	63.9672	1.26507e-15	7.78054e-15		YLR073C	-3.41704	5.67721	10.441	0.0012325	0.00497491		YLR073C	0.683973	9.11854	3.72187	0.0537042	0.126979
YLR179C	-0.407748	6.65594	5.42257	0.019878	0.0517355		YLR179C	0.486229	6.37801	5.555	0.0184279	0.0309856		YLR179C	-2.4176	6.34283	4.26748	0.0388486	0.072883		YLR179C	0.641425	7.31139	1.12209	0.289468	0.439206
YLR324W	0.0415862	8.3708	0.154263	0.694494	0.794669		YLR324W	0.551607	8.99112	58.1937	2.37537e-14	1.33389e-13		YLR324W	-0.315324	8.35598	0.0867365	0.768368	0.814691		YLR324W	0.409314	8.48586	1.33072	0.248677	0.394845
YLR364W	0.297261	7.40241	5.47272	0.0193156	0.0504941		YLR364W	-0.0458737	8.20628	0.319678	0.571801	0.642363		YLR364W	-3.42023	6.37213	7.63428	0.00572694	0.0163689		YLR364W	-0.967329	8.30157	5.4841	0.0191902	0.061057
YLR449W	0.432723	8.41373	21.1781	4.18524e-06	3.16806e-05		YLR449W	1.03242	4.85806	16.6432	4.51106e-05	0.000118527		YLR449W	-4.4364	7.21928	13.3292	0.000261299	0.00137473		YLR449W	-1.04006	4.14304	0.768302	0.380743	0.529328
YML054C	-0.100271	7.28705	0.533476	0.465149	0.602209		YML054C	-0.0432586	5.52364	0.0405156	0.840476	0.873304		YML054C	-5.09657	6.79871	6.88594	0.00868763	0.0225257		YML054C	-0.528843	4.42633	0.187387	0.665101	0.768267
YML056C	0.230756	7.46227	3.08825	0.0788594	0.154467		YML056C	0.474917	7.62943	20.3425	6.47464e-06	1.89516e-05		YML056C	-3.84156	6.45405	9.80897	0.00173663	0.00655478		YML056C	-2.59696	7.29166	12.0087	0.000529534	0.00400103
YMR005W	0.159376	8.24487	2.77507	0.0957426	0.181682		YMR005W	1.32663	7.02614	75.368	3.90672e-18	2.7046e-17		YMR005W	-2.8313	7.49322	5.60325	0.0179272	0.0396856		YMR005W	-1.05214	5.99254	1.48755	0.222597	0.365658
YMR032W	-0.181548	5.9812	0.793489	0.373047	0.514621		YMR032W	-0.0314005	7.12764	0.0521013	0.819446	0.856453		YMR032W	-4.12802	5.42072	14.146	0.000169156	0.000972352		YMR032W	-2.79188	6.18993	10.6028	0.00112915	0.00709235
YMR196W	-0.519413	7.22733	11.7725	0.000601124	0.00260697		YMR196W	-1.06233	6.99631	50.4505	1.22208e-12	6.21261e-12		YMR196W	-4.00615	6.38951	11.5347	0.000683094	0.00305875		YMR196W	-2.85647	6.58757	10.3905	0.00126662	0.00773339
YMR233W	0.689144	9.00713	71.166	3.28398e-17	8.03119e-16		YMR233W	0.166078	7.5712	2.42015	0.119783	0.166913		YMR233W	-1.20446	8.20517	0.952304	0.329134	0.406062		YMR233W	-0.546406	7.35027	0.8145	0.366793	0.516408
YMR281W	0.185217	3.24804	0.124276	0.724443	0.819634		YMR281W	-1.43764	3.66304	13.4958	0.000239099	0.000565977		YMR281W	-0.683624	3.66259	0.526128	0.468239	0.54576		YMR281W	0.378799	3.19643	0.142243	0.706061	0.802572
YMR288W	0.0237437	2.00011	0.000737451	0.978335	0.985489		YMR288W	-1.92891	2.80743	10.8241	0.00100185	0.00216562		YMR288W	-4.08697	1.58485	8.2083	0.00416993	0.0128806		YMR288W	-1.16364	2.22245	1.06214	0.302727	0.451849
YNL024C	0.0793704	8.26064	0.627233	0.428372	0.569449		YNL024C	-0.54425	6.53923	10.054	0.00152014	0.00318206		YNL024C	-3.10532	7.33247	7.53586	0.00604829	0.0171099		YNL024C	0.575827	7.4526	0.985158	0.320929	0.47186
YNL067W	-1.08675	5.54958	18.2953	1.89178e-05	0.000123129		YNL067W	-1.44791	8.10599	259.539	2.16222e-58	7.20683e-57		YNL067W	-3.93147	4.91496	16.8147	4.12122e-05	0.00029778		YNL067W	-2.7632	7.82877	19.1718	1.19463e-05	0.000209213
YNL149C	0.610043	6.36643	10.5128	0.00118551	0.00469772		YNL149C	0.467104	8.01874	26.7062	2.36859e-07	8.12396e-07		YNL149C	-2.63759	5.62452	4.75559	0.0292033	0.0579997		YNL149C	0.188553	7.41506	0.103103	0.748137	0.832257
YNL187W	-1.83365	2.54443	5.80985	0.0159367	0.0429816		YNL187W	0.428781	5.33398	3.76721	0.0522666	0.0789386		YNL187W	-2.78536	2.32187	10.4446	0.00123011	0.00497491		YNL187W	-2.6177	2.22246	4.42629	0.0353893	0.0944498
YNR015W	0.0712525	6.85809	0.185609	0.666597	0.773454		YNR015W	0.283409	7.59626	6.32358	0.0119143	0.0209184		YNR015W	-3.85659	5.78144	13.8579	0.000197167	0.00109528		YNR015W	0.728514	8.32644	3.35032	0.067192	0.150763
YNR036C	0.139536	8.71264	1.45311	0.22803	0.35457		YNR036C	0.104714	8.25589	1.72316	0.189287	0.24812		YNR036C	-0.276082	8.72645	0.0682299	0.793932	0.835154		YNR036C	-0.0334898	8.70337	0.0095914	0.921983	0.950487
YNR074C	0.39728	8.32578	14.8964	0.000113579	0.000601825		YNR074C	1.20349	8.83665	118.968	1.06426e-27	1.12784e-26		YNR074C	-2.24676	7.75266	3.90876	0.048035	0.0864295		YNR074C	-0.42397	7.119	0.417985	0.517944	0.653438
YOL049W	0.28266	9.08978	13.9227	0.000190488	0.000953132		YOL049W	-0.133058	8.84452	2.61509	0.105851	0.149007		YOL049W	-1.91694	8.19472	2.97264	0.0846834	0.136027		YOL049W	0.990748	9.52586	5.16588	0.0230348	0.0690877
YOL061W	0.504374	2.93871	0.730138	0.392838	0.534079		YOL061W	-1.44169	3.34585	10.6122	0.00112343	0.00240204		YOL061W	-1.98673	2.73684	6.70193	0.00963084	0.0243749		YOL061W	-1.43751	2.93867	1.95391	0.162166	0.288644
YOL147C	0.295206	8.31601	10.0938	0.00148773	0.00570387		YOL147C	-0.0934627	7.72345	0.825476	0.363584	0.438999		YOL147C	-1.63391	7.83059	1.49223	0.22187	0.294473		YOL147C	0.325188	8.43326	0.762488	0.382551	0.530743
YOR241W	0.0549409	7.7483	0.222943	0.636807	0.751549		YOR241W	-0.162853	8.46972	4.51616	0.033576	0.0533211		YOR241W	-5.44383	6.7902	18.8528	1.41207e-05	0.000132338		YOR241W	-1.98631	8.14815	15.5236	8.14801e-05	0.000942532
YOR258W	1.0224	4.70055	10.5642	0.00115296	0.00458191		YOR258W	0.127497	5.52364	0.331227	0.564937	0.635862		YOR258W	-3.62153	2.8413	18.5286	1.67376e-05	0.000149733		YOR258W	-3.03885	6.50523	2.78045	0.0954215	0.194658
YOR347C	0.281903	8.17836	4.48637	0.0341661	0.0795542		YOR347C	0.0840129	8.3122	1.14105	0.28543	0.35554		YOR347C	-4.25718	6.97165	10.9404	0.000940917	0.00397223		YOR347C	0.286942	8.46695	0.514772	0.47308	0.613733
YOR360C	-2.42603	7.69245	213.588	2.26552e-48	1.87268e-46		YOR360C	-0.581063	7.62457	15.8707	6.78198e-05	0.000174533		YOR360C	-2.19431	7.68183	3.96401	0.0464828	0.0843343		YOR360C	-5.25443	7.66782	54.3902	1.64382e-13	3.39696e-10
YPL045W	0.00425725	8.16669	0.00171298	0.966986	0.978349		YPL045W	-0.182068	8.4812	5.82202	0.0158268	0.026974		YPL045W	-1.04439	8.25485	0.758272	0.38387	0.463492		YPL045W	-0.0918749	8.09104	0.0542691	0.815795	0.881485
YPL051W	0.488294	8.27778	17.3957	3.03505e-05	0.000187222		YPL051W	0.453473	8.12333	31.2258	2.29689e-08	8.66154e-08		YPL051W	-3.88227	7.2095	9.91955	0.00163532	0.00623505		YPL051W	-0.697643	7.23369	1.24138	0.265204	0.412806
YPL079W	-0.105546	7.90399	0.857877	0.354333	0.496932		YPL079W	0.275265	9.20993	19.9001	8.15963e-06	2.36492e-05		YPL079W	-2.63064	7.12761	5.78023	0.0162074	0.0368253		YPL079W	-1.39852	8.12765	12.3198	0.000448186	0.00350825
YPL088W	0.00915517	8.62094	0.0119887	0.912812	0.945554		YPL088W	0.118097	8.49326	2.88157	0.0895984	0.12858		YPL088W	0.312355	8.79692	0.114765	0.734783	0.784717		YPL088W	-0.360369	8.07063	0.810161	0.368073	0.517079
YPL090C	0.353121	2.93871	0.359455	0.548809	0.678704		YPL090C	-2.09569	2.90697	13.5786	0.000228782	0.000543735		YPL090C	-3.2579	2.58491	14.8839	0.000114333	0.000700977		YPL090C	-2.6758	2.322	4.33049	0.0374355	0.098423
YPL157W	0.0947272	8.23453	0.96242	0.326578	0.467364		YPL157W	0.167463	8.20138	3.742	0.053061	0.0800077		YPL157W	-0.477147	8.17483	0.225301	0.63503	0.699702		YPL157W	-0.416087	8.19973	1.28089	0.257733	0.404869
YPL160W	-0.486111	7.97739	19.7124	9.00167e-06	6.30575e-05		YPL160W	-1.44543	7.47851	145.878	1.38035e-33	1.85227e-32		YPL160W	-5.29809	7.06082	17.8451	2.3963e-05	0.000194576		YPL160W	-4.81934	7.05359	16.7882	4.17913e-05	0.000566306
YPL245W	0.161199	7.48929	1.70214	0.192009	0.311327		YPL245W	0.164951	7.57876	2.37779	0.123072	0.170563		YPL245W	-3.99323	6.4595	12.3305	0.000445609	0.00215656		YPL245W	-0.180829	8.07598	0.212436	0.644865	0.753741
YPL250C	0.881086	7.9259	64.4723	9.78988e-16	2.21102e-14		YPL250C	-0.24825	6.58253	1.7961	0.180185	0.237773		YPL250C	-1.02276	7.23354	1.05361	0.304678	0.380319		YPL250C	-2.11573	5.48659	2.83882	0.0920116	0.189668
YPR163C	-0.888487	7.25593	30.1791	3.93935e-08	4.08053e-07		YPR163C	-0.1747	8.14473	2.57662	0.108453	0.152357		YPR163C	-3.49138	6.70973	7.35573	0.00668494	0.0184192		YPR163C	-1.71544	6.8053	5.23915	0.022084	0.0670141
YAL013W	0.00041605	8.57439	2.41291e-05	0.996081	0.998678		YAL013W	0.652701	9.07243	108.127	2.52157e-25	2.40685e-24		YAL013W	-3.51769	7.73479	10.3017	0.00132911	0.00530745		YAL013W	-0.700922	8.92932	3.94965	0.0468811	0.115059
YAL019W	-0.183469	7.32804	1.54394	0.214032	0.337116		YAL019W	-0.335547	7.25746	5.30481	0.0212666	0.0352002		YAL019W	-4.07961	6.46768	7.97368	0.00474625	0.0141838		YAL019W	0.049457	7.78683	0.00837632	0.927078	0.952663
YAL027W	0.185326	6.42357	0.634226	0.42581	0.566786		YAL027W	0.349331	6.95233	5.33437	0.0209089	0.0346636		YAL027W	-3.6837	5.29156	10.9597	0.000931172	0.00394721		YAL027W	-1.04261	5.63912	1.36186	0.243215	0.388411
YAL039C	0.420852	8.42916	21.5903	3.37552e-06	2.59313e-05		YAL039C	-0.362347	6.86632	4.8668	0.0273782	0.0443221		YAL039C	-2.55859	7.64265	5.06099	0.0244702	0.050593		YAL039C	-0.561777	7.93179	1.52652	0.216635	0.358428
YAL040C	-0.16935	8.05449	2.39519	0.121709	0.220692		YAL040C	0.187798	6.65113	1.2246	0.26846	0.336778		YAL040C	3.44193	10.5387	11.7708	0.000601681	0.00277229		YAL040C	-2.30571	4.64395	3.59801	0.0578489	0.134395
YAL053W	-1.00894	6.22893	19.5663	9.71683e-06	6.74952e-05		YAL053W	-5.44842	2.22247	21.4131	3.70234e-06	1.11855e-05		YAL053W	-4.80231	5.67723	19.1903	1.18314e-05	0.000116426		YAL053W	-2.72491	3.32201	5.78608	0.0161536	0.0536248
YAR002C-A	0.474085	8.18084	12.354	0.000440044	0.0019747		YAR002C-A	0.415688	6.35469	4.70941	0.0299979	0.0481107		YAR002C-A	-1.90518	7.78884	1.5555	0.212326	0.284639		YAR002C-A	-2.15007	4.23531	2.84883	0.0914405	0.188867
YBL016W	-0.183813	8.43613	3.94244	0.0470824	0.102579		YBL016W	-0.0324361	8.47581	0.209648	0.647043	0.708969		YBL016W	-0.499917	8.33071	0.267221	0.605202	0.673479		YBL016W	0.259664	8.8197	0.601043	0.43818	0.582877
YBL027W	-0.0290015	6.65832	0.0287575	0.86534	0.91706		YBL027W	-1.08922	6.93671	51.1165	8.70449e-13	4.48015e-12		YBL027W	-5.39071	5.51843	24.1627	8.8529e-07	2.97152e-05		YBL027W	-3.27976	7.34292	20.3207	6.54889e-06	0.000135333
YBL033C	0.39382	6.48123	4.36162	0.0367573	0.08427		YBL033C	0.372199	5.72345	3.29018	0.0696955	0.102218		YBL033C	-5.70308	5.86636	24.6542	6.85936e-07	2.67854e-05		YBL033C	-0.638563	5.32799	0.525487	0.46851	0.610329
YBL080C	-0.361135	5.74158	2.43471	0.118676	0.216222		YBL080C	-0.0203337	5.64393	0.0099857	0.920401	0.940192		YBL080C	-4.93908	4.89894	24.4738	7.53281e-07	2.75188e-05		YBL080C	-3.16527	4.24802	6.25237	0.0124027	0.0442517
YBR005W	0.525451	8.4465	30.6599	3.07452e-08	3.22513e-07		YBR005W	-0.0485307	5.84974	0.0572667	0.810869	0.850374		YBR005W	0.175894	8.30514	0.0334038	0.854981	0.885179		YBR005W	-2.38153	4.39241	2.79583	0.0945095	0.193275
YBR010W	-0.512641	8.65296	32.7782	1.03295e-08	1.14962e-07		YBR010W	-2.09285	7.13621	170.003	7.38829e-39	1.17445e-37		YBR010W	-2.76906	8.02051	5.48988	0.0191269	0.0417598		YBR010W	-2.45168	7.41373	15.5351	8.09875e-05	0.000942532
YBR013C	0.0266914	8.02155	0.064058	0.800193	0.877474		YBR013C	-0.488251	7.56613	15.2499	9.4183e-05	0.00023837		YBR013C	-3.19439	7.40664	8.55273	0.00345004	0.0112364		YBR013C	-0.456225	7.23846	0.603698	0.437171	0.581909
YBR024W	0.0809393	9.81041	1.79049	0.180866	0.297817		YBR024W	0.147262	9.94503	5.51827	0.0188189	0.0316044		YBR024W	-0.575601	9.64016	0.347489	0.555538	0.626306		YBR024W	0.306781	10.0657	0.311217	0.576935	0.703025
YBR039W	0.226806	8.81656	7.01473	0.0080842	0.0246401		YBR039W	0.109753	8.66304	2.6469	0.103752	0.1463		YBR039W	-3.20927	7.93376	8.94536	0.00278175	0.00948594		YBR039W	-0.526029	8.3938	1.81826	0.17752	0.309515
YBR055C	-0.161869	8.88377	4.22699	0.039786	0.0898555		YBR055C	-0.783317	7.77046	55.7909	8.06051e-14	4.43007e-13		YBR055C	-3.71696	7.90899	11.9223	0.000554645	0.0025867		YBR055C	-2.70358	7.0001	11.1729	0.000830002	0.0056514
YBR088C	0.339208	9.18911	21.653	3.26693e-06	2.51907e-05		YBR088C	1.08122	9.43366	281.148	4.22094e-63	1.60047e-61		YBR088C	1.87365	10.4149	4.10237	0.042823	0.0785216		YBR088C	0.200402	8.20135	0.296727	0.585942	0.710384
YBR091C	0.285653	7.912	5.92664	0.0149136	0.0406851		YBR091C	0.208163	8.08842	6.12123	0.0133568	0.0231074		YBR091C	0.285045	8.36535	0.079804	0.777563	0.822541		YBR091C	0.59621	8.61352	2.32864	0.127013	0.239591
YBR095C	0.0792585	8.15577	0.656068	0.417952	0.559027		YBR095C	0.127113	7.98117	1.97592	0.159821	0.214182		YBR095C	-1.51451	7.57111	2.31731	0.127941	0.189935		YBR095C	-1.88481	7.02246	6.26414	0.0123206	0.0440493
YBR098W_1	0.367819	8.02155	11.8285	0.0005833	0.00253766		YBR098W_1	-0.235555	7.94357	6.25577	0.0123789	0.0216422		YBR098W_1	-5.44212	6.72122	20.8706	4.91389e-06	6.81004e-05		YBR098W_1	-0.326577	7.62089	0.426275	0.513823	0.649428
YBR132C	-0.288403	7.65236	6.22133	0.012622	0.0355603		YBR132C	-1.18942	6.69356	46.275	1.02766e-11	4.92728e-11		YBR132C	-2.52745	7.03162	4.87165	0.0273013	0.0550153		YBR132C	-0.570305	7.34435	0.974634	0.323527	0.473323
YBR146W	-0.0169632	8.23851	0.0305172	0.861322	0.915362		YBR146W	0.0173869	8.25353	0.052105	0.81944	0.856453		YBR146W	-2.54413	7.61349	4.89847	0.0268805	0.0544327		YBR146W	-1.2818	8.04993	3.91464	0.0478673	0.116511
YBR158W	-0.253112	7.58883	4.06457	0.0437919	0.0967353		YBR158W	1.80586	5.89489	55.7133	8.38499e-14	4.59618e-13		YBR158W	-3.50492	6.93671	7.9402	0.00483485	0.0143862		YBR158W	-1.75888	3.34585	2.52943	0.11174	0.219185
YBR164C	0.110274	8.53733	1.70366	0.19181	0.311127		YBR164C	0.666774	8.81172	98.3336	3.53523e-23	3.05672e-22		YBR164C	-1.51248	8.17565	1.68273	0.194562	0.2653		YBR164C	0.582036	8.19642	2.37052	0.123646	0.234574
YBR172C	-0.448705	7.30085	11.039	0.00089215	0.00367257		YBR172C	-2.33343	6.85806	178.279	1.15152e-40	1.96662e-39		YBR172C	-4.94354	6.2512	18.9919	1.31276e-05	0.000126401		YBR172C	-5.06421	6.82878	20.6826	5.42074e-06	0.000119807
YBR173C	0.111832	6.59007	0.408753	0.522603	0.652938		YBR173C	-0.408628	7.00383	6.22747	0.0125783	0.0219443		YBR173C	-2.60738	6.24161	6.86649	0.0087827	0.0227294		YBR173C	0.0499481	7.42911	0.00798288	0.928806	0.953161
YBR182C	0.120997	7.2225	0.783847	0.375967	0.51744		YBR182C	0.0816007	7.60987	0.536908	0.463717	0.540328		YBR182C	-1.64167	7.02217	1.4545	0.227807	0.301096		YBR182C	-1.13293	6.68423	2.4411	0.118194	0.227418
YBR183W	0.179005	8.74886	4.23968	0.0394895	0.0893323		YBR183W	0.959566	9.57182	218.783	1.66675e-49	3.78498e-48		YBR183W	0.342877	8.96651	0.130405	0.718012	0.770391		YBR183W	0.461598	8.52751	1.74541	0.186454	0.321224
YBR186W	0.129873	8.059	1.53758	0.214978	0.337963		YBR186W	0.0379561	7.88068	0.148858	0.699629	0.756361		YBR186W	-1.06377	7.645	1.2271	0.267972	0.341548		YBR186W	0.691193	8.48854	3.31806	0.0685226	0.15253
YBR188C	0.0586324	8.76332	0.420574	0.516651	0.646478		YBR188C	0.603094	7.90396	36.8263	1.29137e-09	5.41849e-09		YBR188C	-2.11277	8.4129	2.37848	0.123017	0.18408		YBR188C	0.00834048	7.96584	0.00031264	0.985893	0.992621
YBR193C	0.177572	8.84507	3.58576	0.0582766	0.121645		YBR193C	0.063755	8.75106	0.942725	0.331578	0.405447		YBR193C	-3.42355	7.8766	10.443	0.00123117	0.00497491		YBR193C	0.0909354	8.60491	0.0729393	0.787104	0.861293
YBR195C	-0.44555	6.79453	6.87994	0.00871685	0.0261632		YBR195C	0.299027	7.43053	5.32624	0.0210067	0.0347978		YBR195C	1.44913	8.27038	1.83175	0.175921	0.245056		YBR195C	-0.380462	7.03348	0.367737	0.54424	0.673826
YBR202W	-0.626504	6.47043	8.96547	0.0027513	0.00977741		YBR202W	-1.62256	6.2947	42.5432	6.91373e-11	3.14005e-10		YBR202W	-4.62323	6.04449	18.1575	2.03372e-05	0.000171538		YBR202W	-3.53353	5.64396	9.21657	0.00239834	0.0125473
YBR212W	-0.320671	8.20468	7.22617	0.00718485	0.0222601		YBR212W	-0.702824	8.3377	86.5371	1.37137e-20	1.07346e-19		YBR212W	-3.68696	7.66768	7.76587	0.00532426	0.0154314		YBR212W	-2.96874	6.94262	9.94301	0.00161461	0.00920442
YBR216C	0.622446	7.67841	24.7765	6.43762e-07	5.61404e-06		YBR216C	-0.376962	7.35616	4.98752	0.0255307	0.0417234		YBR216C	-1.64392	7.25258	1.89422	0.168726	0.236709		YBR216C	-0.405352	6.83717	0.231969	0.630068	0.744822
YBR223C	-0.244188	7.47449	3.72626	0.0535631	0.113701		YBR223C	-0.972974	6.14303	19.2708	1.13426e-05	3.23304e-05		YBR223C	-3.48147	6.94253	6.5352	0.010576	0.0262842		YBR223C	-0.726814	7.89488	2.72666	0.0986853	0.200229
YBR228W	0.18885	8.96925	5.6404	0.0175512	0.0467255		YBR228W	0.113888	8.37366	2.38022	0.12288	0.170424		YBR228W	-3.57033	8.17996	10.0689	0.0015079	0.00586278		YBR228W	-1.31983	8.29623	11.1186	0.000854648	0.00578112
YBR231C	0.829909	8.14221	55.1722	1.10419e-13	2.15266e-12		YBR231C	-0.530199	8.02614	29.7165	5.00073e-08	1.83065e-07		YBR231C	-2.45294	8.075	3.53157	0.0602108	0.103982		YBR231C	-0.102802	7.79122	0.0224741	0.880833	0.924449
YBR241C	-0.188168	7.42358	2.21309	0.136845	0.241494		YBR241C	-1.14547	4.95427	21.6538	3.26567e-06	9.93156e-06		YBR241C	-3.53567	6.88272	8.56725	0.00342263	0.0111824		YBR241C	-3.4249	5.15661	6.21836	0.0126432	0.0447766
YBR245C	0.302456	7.96397	7.83974	0.00511099	0.0167118		YBR245C	-0.617288	7.12592	18.4385	1.75472e-05	4.87384e-05		YBR245C	-4.3673	6.60495	14.5627	0.000135574	0.000815615		YBR245C	-1.02498	7.78797	5.14297	0.0233407	0.0696569
YBR246W	0.187318	9.06709	6.02675	0.0140907	0.0387986		YBR246W	0.00425293	8.79557	0.00394776	0.949901	0.961769		YBR246W	-0.651021	8.92864	0.500947	0.479084	0.555415		YBR246W	-0.547978	8.3888	2.06966	0.150255	0.271417
YBR273C	-0.265218	7.00574	2.78532	0.0951315	0.180772		YBR273C	0.515211	8.24642	43.2666	4.77667e-11	2.22069e-10		YBR273C	-2.90783	6.76156	3.98972	0.0457786	0.0832394		YBR273C	0.636179	7.51703	1.23439	0.266555	0.414007
YBR293W	-0.0810012	5.24804	0.108096	0.742322	0.832117		YBR293W	0.201206	7.65948	3.19083	0.0740526	0.108182		YBR293W	-3.16713	4.43744	14.3418	0.000152441	0.000893669		YBR293W	3.34236	9.41606	51.3627	7.67829e-13	1.05781e-09
YBR295W	-0.219081	7.61482	3.50451	0.061202	0.126664		YBR295W	-0.913667	7.04811	36.7342	1.35382e-09	5.67477e-09		YBR295W	-4.32319	6.42071	11.6566	0.000639742	0.00290875		YBR295W	-0.197056	8.23286	0.23683	0.626505	0.742571
YBR296C-A	0.33584	8.89189	13.2933	0.000266357	0.00127414		YBR296C-A	0.35088	9.00336	30.0565	4.19649e-08	1.55135e-07		YBR296C-A	-0.759593	8.68993	0.583578	0.444913	0.523435		YBR296C-A	-0.116238	8.50652	0.121599	0.727307	0.819509
YCL008C	-1.51609	4.53409	18.3641	1.82462e-05	0.000119891		YCL008C	-2.39722	6.319	120.272	5.51547e-28	5.90555e-27		YCL008C	-1.59281	5.08739	1.41863	0.233628	0.306146		YCL008C	-3.39613	5.77709	9.88473	0.00166656	0.00937526
YCL032W	-0.116998	6.6246	0.352316	0.552805	0.68226		YCL032W	-0.173155	7.57498	2.30276	0.129144	0.178037		YCL032W	-4.17037	5.79017	14.8941	0.000113716	0.000699356		YCL032W	-1.30055	7.5636	6.33589	0.0118318	0.0429323
YCL045C	-0.476966	6.55214	6.1961	0.0128032	0.0359237		YCL045C	0.0242681	7.65352	0.0554214	0.813885	0.852239		YCL045C	-3.51405	5.94645	9.95511	0.00160403	0.00616168		YCL045C	-1.16822	7.41933	2.39599	0.121646	0.231796
YCL048W	0.341694	8.73989	17.3709	3.07496e-05	0.000189401		YCL048W	-0.244161	7.73591	5.61145	0.0178435	0.0300763		YCL048W	-3.87786	7.64625	8.61066	0.00334202	0.0109696		YCL048W	-0.388563	8.53987	1.24918	0.263709	0.411443
YCL049C	0.22347	8.37297	6.04035	0.0139825	0.0385837		YCL049C	0.266959	8.26139	11.9901	0.000534841	0.0011994		YCL049C	-3.12347	7.41793	8.22129	0.00414019	0.0128271		YCL049C	0.874433	9.2672	5.06065	0.024475	0.0718146
YCL057W	-0.018384	6.42637	0.00812102	0.928194	0.954617		YCL057W	-1.25738	6.67956	53.5548	2.51474e-13	1.34109e-12		YCL057W	-4.90937	5.3635	21.3539	3.8184e-06	5.75966e-05		YCL057W	-4.30306	6.53409	15.447	8.48511e-05	0.000974138
YCR014C	0.0213935	8.50988	0.0457819	0.830573	0.895402		YCR014C	0.0396043	8.2793	0.230115	0.631438	0.695558		YCR014C	-0.0872097	8.52388	0.00724154	0.932184	0.95035		YCR014C	-0.0182324	8.06702	0.0016955	0.967155	0.980831
YCR027C	-0.267477	7.65951	5.18867	0.0227346	0.057681		YCR027C	-0.694484	7.64873	43.1929	4.96004e-11	2.30077e-10		YCR027C	-5.61185	6.82879	21.8473	2.95238e-06	5.10552e-05		YCR027C	-2.02502	6.84139	6.01088	0.0142179	0.0488468
YCR044C	0.34827	6.13624	2.95403	0.0856636	0.16583		YCR044C	0.453294	7.96682	24.0335	9.46758e-07	3.04747e-06		YCR044C	-3.24774	5.01497	10.9815	0.000920272	0.00390903		YCR044C	-1.15546	7.37367	2.57239	0.108743	0.215557
YCR048W	-0.106915	6.97739	0.433094	0.510475	0.641079		YCR048W	0.0831451	7.49326	0.549104	0.458684	0.535067		YCR048W	-5.14029	6.13966	18.64	1.57871e-05	0.000143088		YCR048W	-1.20606	7.43052	3.19481	0.0738722	0.16103
YCR063W	-0.142331	8.01134	1.48702	0.222679	0.347939		YCR063W	-0.674144	7.74603	42.4251	7.34398e-11	3.3245e-10		YCR063W	-2.59188	7.47704	3.56055	0.0591681	0.102533		YCR063W	-0.320565	7.87656	0.485711	0.485847	0.625352
YDL010W	0.799698	8.38955	49.3049	2.19118e-12	3.68645e-11		YDL010W	-1.97364	1.58504	2.8534	0.0911809	0.130372		YDL010W	-1.73152	7.42345	3.08138	0.0791934	0.128901		YDL010W	0.859968	3.00006	0.435785	0.509164	0.645316
YDL030W	-0.156344	7.26221	1.39872	0.236938	0.365397		YDL030W	-0.276905	6.83296	2.94808	0.0859797	0.124076		YDL030W	-2.67313	7.00353	3.57895	0.0585162	0.101574		YDL030W	-1.27651	7.3429	3.56961	0.058846	0.136024
YDL051W	0.557433	8.76773	47.4778	5.56318e-12	8.98149e-11		YDL051W	1.7481	9.23608	428.26	3.88695e-95	3.56995e-93		YDL051W	2.05301	10.2058	3.92394	0.0476033	0.0857275		YDL051W	-0.143156	7.86835	0.0949412	0.757987	0.837456
YDL057W	-1.05708	6.62704	25.9144	3.569e-07	3.26342e-06		YDL057W	-2.28867	6.41793	115.411	6.39533e-27	6.62454e-26		YDL057W	-5.85693	5.95819	24.4181	7.75375e-07	2.75188e-05		YDL057W	-4.63934	6.58508	18.0647	2.13528e-05	0.000339427
YDL065C	-0.20954	7.61727	2.67	0.102256	0.191281		YDL065C	0.281885	9.05128	20.0929	7.37689e-06	2.1486e-05		YDL065C	-3.58506	6.94062	7.10804	0.0076739	0.0204753		YDL065C	-1.56399	7.80637	11.2385	0.000801163	0.0055095
YDL076C	0.267213	8.29012	6.90295	0.00860538	0.0259606		YDL076C	0.358046	7.30993	6.77702	0.00923387	0.0166508		YDL076C	-1.48289	8.18973	1.05179	0.305095	0.380723		YDL076C	-0.612602	6.79231	0.774438	0.378848	0.528087
YDL082W	-0.0399859	7.96301	0.0949894	0.757927	0.844571		YDL082W	-0.176403	8.07511	4.59928	0.0319853	0.0510604		YDL082W	-2.81839	7.07147	6.48429	0.0108832	0.0269742		YDL082W	-2.13821	7.07156	10.2701	0.00135207	0.00814593
YDL093W	-0.316157	5.91499	2.27302	0.131644	0.234436		YDL093W	-0.240358	4.33398	0.698149	0.403406	0.480207		YDL093W	-3.88136	5.38648	7.26679	0.00702411	0.019074		YDL093W	-2.15961	4.10162	3.97349	0.0462219	0.113797
YDL097C	-0.380241	4.00011	0.807848	0.368757	0.509894		YDL097C	0.42986	4.61478	2.41838	0.119919	0.167046		YDL097C	-3.697	3.84134	19.6134	9.48033e-06	0.000100467		YDL097C	-0.0493351	4.34583	0.00264485	0.958984	0.974307
YDL099W	0.0103244	6.48929	0.00241918	0.960772	0.975404		YDL099W	0.107178	6.45403	0.303766	0.581531	0.65117		YDL099W	-5.16565	5.54957	23.2718	1.40648e-06	3.65247e-05		YDL099W	-3.19295	5.32803	5.31327	0.0211637	0.0650428
YDL117W	-0.236656	7.75389	4.60794	0.0318243	0.0749884		YDL117W	-1.35845	8.2022	213.401	2.48845e-48	5.47062e-47		YDL117W	-1.2707	7.33372	1.07561	0.299682	0.374761		YDL117W	-1.08198	7.83508	5.79159	0.016103	0.0535468
YDL122W	-0.261645	7.62582	3.18294	0.0744108	0.147289		YDL122W	-0.234402	7.41511	3.97718	0.0461208	0.0706775		YDL122W	-4.39578	6.70052	13.3287	0.000261374	0.00137473		YDL122W	0.0714921	7.56229	0.0199017	0.887812	0.929649
YDL125C	-1.20757	5.13625	19.963	7.89543e-06	5.58764e-05		YDL125C	-1.55421	3.41511	12.7849	0.000349436	0.000807728		YDL125C	-2.1518	5.29147	4.41777	0.0355666	0.068117		YDL125C	-1.78256	4.17	2.87582	0.0899193	0.186191
YDL142C	-0.236363	7.15998	2.55384	0.110026	0.203129		YDL142C	-5.69106	2.36931	25.3955	4.67002e-07	1.55655e-06		YDL142C	-0.706234	7.7833	0.265834	0.60614	0.674077		YDL142C	-1.94844	3.60494	1.66314	0.19718	0.334495
YDL159W	0.0682017	8.93035	0.620795	0.430752	0.571524		YDL159W	0.159663	9.0043	4.91992	0.0265488	0.0430975		YDL159W	-1.26004	8.28454	1.65814	0.197855	0.268815		YDL159W	-1.17203	7.84975	6.73657	0.0094456	0.0366459
YDL173W	0.1214	7.38956	0.922107	0.336922	0.477615		YDL173W	0.226382	7.67838	4.94454	0.0261732	0.0425881		YDL173W	-0.670869	7.02963	0.487569	0.485014	0.561187		YDL173W	-1.60177	7.16499	6.58315	0.0102948	0.0389996
YDL179W	0.189416	7.67253	2.55703	0.109805	0.202872		YDL179W	0.193822	7.8298	4.07536	0.0435129	0.0672797		YDL179W	-3.86831	7.25425	4.85482	0.027569	0.0554197		YDL179W	-3.31183	5.53926	7.99143	0.00469992	0.0212525
YDL181W	0.267778	8.30465	6.89652	0.00863637	0.0260161		YDL181W	0.288386	9.12333	21.3636	3.79912e-06	1.14444e-05		YDL181W	-1.69212	7.96458	1.91166	0.166778	0.234534		YDL181W	-0.646429	7.9963	2.46871	0.116133	0.225456
YDL183C	0.407787	8.27157	10.7089	0.0010662	0.00429492		YDL183C	-0.227952	7.57246	3.76693	0.0522756	0.0789386		YDL183C	-2.35097	7.53137	4.34224	0.0371781	0.0705678		YDL183C	-1.75069	7.51711	6.90134	0.00861309	0.0340794
YDL197C	-0.537255	5.29167	3.82168	0.0505935	0.108701		YDL197C	-0.443017	6.62943	6.87416	0.00874508	0.0158663		YDL197C	-2.923	5.05152	5.5227	0.0187713	0.0411792		YDL197C	-2.63923	6.77928	11.4893	0.000699997	0.00497949
YDL218W	0.166697	8.01599	2.56893	0.108982	0.202058		YDL218W	0.0514747	8.27309	0.322084	0.570358	0.641091		YDL218W	-1.39106	7.65938	1.83092	0.176018	0.245109		YDL218W	-0.362834	8.02704	0.777641	0.377863	0.527601
YDL219W	0.332248	8.29626	11.4067	0.000731803	0.00311111		YDL219W	0.232395	8.61356	12.1847	0.000481837	0.00108741		YDL219W	-1.1938	7.72901	1.15998	0.281469	0.355753		YDL219W	-0.150852	8.6529	0.191778	0.661441	0.765967
YDL220C	-0.490715	8.02894	19.6027	9.53337e-06	6.63324e-05		YDL220C	-1.75786	7.68307	214.68	1.30876e-48	2.90813e-47		YDL220C	-2.39084	7.66298	4.30379	0.0380276	0.0716302		YDL220C	-3.411	7.48661	17.3958	3.03492e-05	0.000443227
YDL222C	-0.520467	7.39386	15.4652	8.40373e-05	0.000457008		YDL222C	-1.83766	7.06796	132.771	1.01485e-30	1.20528e-29		YDL222C	-2.90892	7.7072	3.01004	0.0827503	0.133492		YDL222C	-3.91069	7.20794	21.3888	3.74948e-06	9.11564e-05
YDL230W	0.267827	9.01459	11.7625	0.000604373	0.00261831		YDL230W	0.263323	9.48053	16.7045	4.36762e-05	0.000115123		YDL230W	-1.82065	8.61102	2.57254	0.108733	0.166566		YDL230W	-0.0440473	9.34657	0.0108243	0.917138	0.947435
YDL234C	-0.211408	7.28397	1.838	0.175185	0.29113		YDL234C	0.0616446	5.61478	0.088601	0.765963	0.813039		YDL234C	2.46522	9.40128	5.64671	0.0174881	0.0389012		YDL234C	-2.03875	4.36932	2.5738	0.108646	0.215557
YDR002W	-3.14565	7.55472	432.853	3.88986e-96	1.46153e-93		YDR002W	-3.56457	6.91097	311.242	1.17103e-69	5.56308e-68		YDR002W	-5.04258	7.42916	16.6479	4.50002e-05	0.000321775		YDR002W	-5.54922	7.2886	40.3677	2.10389e-10	7.18651e-08
YDR003W	0.136155	7.75611	1.4919	0.221921	0.346899		YDR003W	-0.529814	7.93475	27.5425	1.53676e-07	5.34184e-07		YDR003W	-2.32282	7.14977	4.19718	0.0404913	0.0752493		YDR003W	-0.496284	8.78251	2.24868	0.133729	0.249076
YDR004W	0.0869163	8.83616	1.03474	0.309049	0.447164		YDR004W	0.15446	9.51479	6.15477	0.0131059	0.0227609		YDR004W	-1.3344	8.36629	1.71628	0.190173	0.261103		YDR004W	0.0263113	9.65527	0.00352557	0.952652	0.970259
YDR027C	-0.219949	6.72803	1.4332	0.231242	0.358756		YDR027C	-0.26529	6.80313	2.89046	0.0891055	0.127917		YDR027C	-2.80387	6.31593	4.67647	0.0305785	0.0602201		YDR027C	-1.67796	6.51316	4.92694	0.0264412	0.0758898
YDR047W	-0.20523	8.12939	4.05773	0.0439695	0.097024		YDR047W	-0.545079	8.38594	50.3584	1.2808e-12	6.49515e-12		YDR047W	-3.94009	7.98771	4.23811	0.0395262	0.0739193		YDR047W	-1.63602	7.89086	12.2992	0.000453155	0.00353375
YDR059C	0.181146	9.25041	6.15428	0.0131094	0.0366338		YDR059C	-0.254877	8.75329	15.068	0.000103705	0.000259609		YDR059C	0.495284	9.69586	0.242853	0.622153	0.689003		YDR059C	-0.569651	8.98163	2.31958	0.127754	0.240879
YDR068W	0.0970522	8.52236	1.28264	0.257408	0.390124		YDR068W	0.712148	9.33136	113.612	1.58439e-26	1.60891e-25		YDR068W	-3.31562	7.45266	8.4265	0.00369792	0.0118569		YDR068W	-1.04163	7.76605	5.16387	0.0230615	0.0691175
YDR069C	-0.0218244	7.52759	0.0257567	0.872496	0.922021		YDR069C	0.177842	8.6074	6.51772	0.0106805	0.0189697		YDR069C	-3.05389	6.53661	7.49661	0.00618154	0.017368		YDR069C	-0.421151	8.08398	1.08617	0.297322	0.446847
YDR070C	-1.04045	5.81603	20.6243	5.58834e-06	4.09037e-05		YDR070C	0.289398	8.42144	8.00044	0.0046766	0.00893592		YDR070C	-4.01884	5.48657	12.033	0.000522655	0.00247155		YDR070C	0.923621	9.31554	5.28353	0.0215281	0.0655679
YDR079W	0.268974	8.84403	7.83597	0.00512167	0.0167335		YDR079W	-0.536028	6.55722	9.23651	0.00237237	0.00479228		YDR079W	-0.758075	8.60839	0.621517	0.430484	0.50927		YDR079W	-0.481215	7.34288	0.615334	0.432786	0.577539
YDR082W	-0.0530183	8.7727	0.365079	0.545699	0.675262		YDR082W	0.135239	7.81599	2.00427	0.156857	0.210689		YDR082W	-2.2199	8.04624	3.78721	0.0516458	0.0917315		YDR082W	-1.64644	6.87456	4.79526	0.0285381	0.0805107
YDR096W	-1.19954	6.72122	40.4183	2.05009e-10	2.76897e-09		YDR096W	-1.93087	7.61724	258.189	4.25786e-58	1.37482e-56		YDR096W	-5.15621	6.01878	19.8413	8.41449e-06	9.29868e-05		YDR096W	-4.10842	6.97549	21.831	2.97746e-06	7.7885e-05
YDR108W	-0.235076	8.18994	5.39157	0.0202343	0.0524315		YDR108W	-0.0468163	8.12678	0.355036	0.551276	0.623201		YDR108W	-1.45827	8.19223	1.01845	0.312887	0.388921		YDR108W	-2.15532	7.75499	12.8921	0.000329981	0.00277762
YDR137W	0.0397348	8.63854	0.231139	0.63068	0.747092		YDR137W	-0.219603	8.71489	10.3713	0.00127993	0.00271557		YDR137W	-4.78717	7.74041	11.0195	0.000901567	0.00384142		YDR137W	0.189962	9.43189	0.211815	0.645349	0.75388
YDR143C	-0.757461	7.64157	28.6049	8.87571e-08	8.73412e-07		YDR143C	0.813482	8.14813	83.1471	7.61689e-20	5.73417e-19		YDR143C	-1.49371	7.45662	1.49537	0.221385	0.293924		YDR143C	1.67272	9.47607	15.8833	6.73715e-05	0.00081896
YDR145W	-0.0321114	8.5668	0.124421	0.724288	0.819634		YDR145W	-0.088729	8.32875	1.38639	0.239015	0.304892		YDR145W	-2.82019	7.78795	5.85165	0.0155625	0.0355751		YDR145W	-1.45229	8.35544	13.4285	0.00024783	0.00224132
YDR151C	0.132425	8.74774	2.49132	0.114476	0.209999		YDR151C	0.324123	8.70167	15.3426	8.96719e-05	0.000227371		YDR151C	-4.10085	7.96007	8.14159	0.00432613	0.0132346		YDR151C	-1.16107	7.95622	6.1248	0.0133298	0.0465305
YDR152W	0.164577	7.74718	1.88831	0.169392	0.2839		YDR152W	1.02975	8.39882	135.379	2.72811e-31	3.28725e-30		YDR152W	-3.40198	6.99253	5.98298	0.0144446	0.0336335		YDR152W	1.18775	8.59373	10.7702	0.00103146	0.00673467
YDR158W	0.103398	7.51712	0.656217	0.417899	0.559027		YDR158W	-0.69069	7.43331	34.0087	5.48665e-09	2.18672e-08		YDR158W	-4.324	6.30693	15.4319	8.55311e-05	0.000550623		YDR158W	-2.28953	7.11384	11.0779	0.000873637	0.00588435
YDR163W	0.076381	6.64397	0.182538	0.669201	0.775636		YDR163W	0.301427	7.59626	7.5572	0.00597708	0.0112135		YDR163W	-3.07673	6.29465	4.39106	0.0361278	0.0688727		YDR163W	0.637789	8.48517	2.11941	0.145442	0.265041
YDR165W	0.408047	5.96973	3.09333	0.0786139	0.154059		YDR165W	0.170624	6.36056	0.218952	0.63984	0.702752		YDR165W	-0.792893	5.92275	0.719384	0.396346	0.475915		YDR165W	-0.567353	5.53923	0.38571	0.534563	0.665868
YDR169C	0.20855	8.35766	4.60111	0.0319513	0.0751592		YDR169C	0.54306	9.21682	68.1828	1.49019e-16	9.66869e-16		YDR169C	-2.00643	7.75151	2.39725	0.121549	0.182412		YDR169C	-0.231493	8.64392	0.304086	0.581332	0.706661
YDR172W	-0.357575	7.63068	4.88624	0.0270716	0.0658545		YDR172W	0.0656459	7.88983	0.434438	0.509819	0.584003		YDR172W	-2.81964	7.22082	5.27561	0.0216262	0.0459306		YDR172W	-0.707314	7.84555	2.42092	0.119725	0.229403
YDR174W	0.583345	7.78037	27.7234	1.39957e-07	1.3515e-06		YDR174W	-0.402674	7.36931	10.8472	0.00098943	0.002141		YDR174W	-3.01614	6.63426	8.13268	0.00434745	0.0132899		YDR174W	-0.961752	7.42214	2.94317	0.0862415	0.181116
YDR178W	0.246005	8.0132	5.11352	0.0237401	0.0596075		YDR178W	0.146681	8.1833	1.82384	0.176857	0.233979		YDR178W	-1.4027	7.60854	1.60775	0.204809	0.276535		YDR178W	-1.02426	7.77157	4.34332	0.0371545	0.0979333
YDR179W-A	-0.182175	6.00386	0.607173	0.435854	0.574605		YDR179W-A	0.432751	7.54053	15.2322	9.50686e-05	0.000240317		YDR179W-A	-2.63162	5.85383	3.93647	0.0472498	0.0852905		YDR179W-A	0.103402	7.35906	0.0344835	0.852682	0.908066
YDR189W	-0.127427	7.97165	0.958214	0.327637	0.468555		YDR189W	-0.531615	6.93278	11.5704	0.000670089	0.00148338		YDR189W	-1.72758	7.65334	2.08151	0.149093	0.215229		YDR189W	-0.409076	7.90494	0.845149	0.357928	0.508182
YDR233C	-1.27521	7.20632	37.7297	8.12599e-10	1.03657e-08		YDR233C	-3.61165	7.6037	611.436	5.45136e-135	1.18581e-132		YDR233C	-3.92882	6.66306	13.404	0.000251083	0.00133524		YDR233C	-3.84307	6.25435	13.6148	0.000224405	0.00208889
YDR235W	1.51179	3.80746	6.04009	0.0139846	0.0385837		YDR235W	-2.71043	3.5444	29.9227	4.49629e-08	1.65773e-07		YDR235W	-6.74488	3.11551	33.3037	7.88317e-09	8.14529e-06		YDR235W	-1.85764	2.54438	2.54335	0.110759	0.218285
YDR237W	0.351792	8.25906	11.8872	0.000565219	0.0024694		YDR237W	0.302204	8.63125	17.682	2.61089e-05	7.08057e-05		YDR237W	0.221006	8.66811	0.0349264	0.85175	0.883162		YDR237W	-0.303714	8.08487	0.561073	0.453828	0.597157
YDR245W	0.165111	8.0955	1.84918	0.173878	0.289774		YDR245W	0.521691	8.24642	45.8586	1.27102e-11	6.06598e-11		YDR245W	-1.5851	7.43462	2.30502	0.128957	0.191306		YDR245W	-0.321523	7.521	0.300869	0.583338	0.708682
YDR251W	-0.0309289	7.2622	0.0499794	0.823099	0.891471		YDR251W	-0.780589	7.05716	22.5867	2.00867e-06	6.22326e-06		YDR251W	-3.53672	6.69119	4.88748	0.0270521	0.054615		YDR251W	-3.23026	6.755	15.7301	7.30539e-05	0.00086762
YDR255C	0.378778	5.17003	1.69141	0.193415	0.313362		YDR255C	-0.0167201	6.07689	0.00301786	0.95619	0.967175		YDR255C	-1.92346	8.00522	0.997635	0.317883	0.394001		YDR255C	0.158244	5.53921	0.023874	0.877206	0.922048
YDR268W	0.13746	8.35986	2.01706	0.15554	0.266742		YDR268W	0.236588	8.73985	13.154	0.000286903	0.000669928		YDR268W	-1.50731	7.98393	2.19882	0.138117	0.202209		YDR268W	-1.44528	7.63913	5.63299	0.0176255	0.0571343
YDR305C	-0.00623571	9.32129	0.00701211	0.933264	0.956642		YDR305C	-0.796251	8.86323	125.226	4.54194e-29	5.11593e-28		YDR305C	-2.97529	9.00709	5.48511	0.0191791	0.0418519		YDR305C	-1.8111	8.05628	11.8058	0.000590471	0.00438136
YDR315C_1	0.139479	8.39671	1.89637	0.168485	0.282839		YDR315C_1	0.166139	8.11815	4.21017	0.0401822	0.0627164		YDR315C_1	-3.44076	7.5092	9.53357	0.00201748	0.00737244		YDR315C_1	-0.5115	7.54953	1.01099	0.314666	0.464041
YDR315C_2	-0.123784	8.50592	1.49269	0.2218	0.34684		YDR315C_2	0.128675	8.44371	3.01283	0.0826077	0.119544		YDR315C_2	-3.25644	7.97831	9.28629	0.00230875	0.00819765		YDR315C_2	0.0238499	9.17163	0.00365935	0.951763	0.970258
YDR363W-A	0.139724	7.86429	1.57841	0.20899	0.330688		YDR363W-A	-0.112646	7.9764	1.36709	0.242313	0.308243		YDR363W-A	-4.40243	6.74829	15.6289	7.70661e-05	0.000500808		YDR363W-A	-0.0212459	7.36637	0.00147887	0.969324	0.981435
YDR368W	0.081511	8.77544	0.933704	0.333902	0.475049		YDR368W	-0.0425769	8.92933	0.45432	0.500291	0.575		YDR368W	-1.86676	8.07586	2.77054	0.0960139	0.150313		YDR368W	0.0462046	9.08308	0.0166738	0.897257	0.936455
YDR371W	-0.0377754	9.17919	0.239288	0.624721	0.741946		YDR371W	-0.357683	9.60154	15.09	0.000102502	0.000256909		YDR371W	-1.13436	9.02308	0.718197	0.396736	0.476169		YDR371W	-0.0325625	8.72399	0.00887582	0.924941	0.951888
YDR382W	-0.100836	8.41444	1.26625	0.260471	0.393756		YDR382W	-0.624886	7.1899	21.5245	3.49346e-06	1.05854e-05		YDR382W	-3.68319	7.56866	10.4374	0.00123487	0.00497538		YDR382W	-2.0977	7.13965	10.4911	0.00119953	0.00739334
YDR384C	0.333538	10.0682	29.3689	5.98308e-08	6.01656e-07		YDR384C	0.120874	9.56073	4.25672	0.0390953	0.0612281		YDR384C	-2.6218	9.24519	4.96998	0.0257909	0.0528215		YDR384C	-0.257034	9.08442	0.514708	0.473108	0.613733
YDR387C	-0.200962	7.65236	2.32762	0.127096	0.228187		YDR387C	-0.0433141	6.22247	0.0516124	0.820281	0.85672		YDR387C	-5.47349	6.80316	18.1445	2.04763e-05	0.00017166		YDR387C	-2.9887	4.67252	4.27438	0.038691	0.100446
YDR390C	-0.0238134	8.15155	0.0439573	0.833933	0.897097		YDR390C	-0.803028	8.01967	83.4556	6.51639e-20	4.95078e-19		YDR390C	-4.84393	7.09814	17.5295	2.82883e-05	0.000217162		YDR390C	-3.27488	6.63915	15.0301	0.00010581	0.00113884
YDR399W	0.381334	9.09594	25.725	3.93698e-07	3.59195e-06		YDR399W	0.419628	9.32388	47.4237	5.71883e-12	2.79715e-11		YDR399W	-1.82452	8.22078	3.58932	0.058152	0.100984		YDR399W	-0.756711	8.59252	5.08124	0.0241861	0.0711974
YDR408C	0.188928	7.14136	1.78554	0.181471	0.298694		YDR408C	0.253915	7.89287	6.70347	0.00962257	0.0172647		YDR408C	-2.18474	6.32793	3.07667	0.0794231	0.12904		YDR408C	-0.225164	7.79555	0.243615	0.621607	0.739272
YDR419W	-0.031751	8.59257	0.114429	0.735157	0.827903		YDR419W	0.0787747	8.80797	1.4431	0.229638	0.294019		YDR419W	0.236755	9.02069	0.0540613	0.816141	0.853736		YDR419W	1.05732	9.89685	4.70339	0.0301031	0.0833888
YDR429C	-1.34774	4.93085	18.1332	2.0598e-05	0.000133644		YDR429C	-2.66032	1.22247	2.74504	0.0975566	0.138272		YDR429C	-4.6295	4.04446	25.9256	3.54833e-07	2.33302e-05		YDR429C	-1.7565	1.50255	1.44093	0.229989	0.372032
YDR447C	-0.311482	8.27934	9.63404	0.00191004	0.00714408		YDR447C	0.58937	8.55338	65.9172	4.70263e-16	2.98555e-15		YDR447C	0.2519	8.67283	0.0711714	0.789639	0.832121		YDR447C	-1.25175	7.58253	6.12285	0.0133446	0.0465427
YDR453C	0.373421	4.5547	1.23285	0.266854	0.399485		YDR453C	-0.000348215	3.41511	7.40186e-07	0.999314	1		YDR453C	-3.6364	3.93863	18.7021	1.52811e-05	0.000140038		YDR453C	-1.61397	2.16999	1.7858	0.181438	0.314153
YDR454C	0.0591594	6.78583	0.121375	0.727548	0.821124		YDR454C	-0.506753	5.49726	5.15739	0.0231477	0.0381609		YDR454C	-3.96348	6.29461	6.33155	0.0118608	0.0287513		YDR454C	-1.88551	5.36349	2.88916	0.0891777	0.185119
YDR462W	-0.0430391	7.82348	0.0997158	0.752171	0.84065		YDR462W	0.867031	5.00757	13.4066	0.000250738	0.000591495		YDR462W	-5.02321	7.19313	8.3737	0.00380689	0.012074		YDR462W	-1.01718	3.17	0.856852	0.354621	0.505048
YDR466W	-0.167111	7.95915	2.38572	0.122448	0.221867		YDR466W	0.0461659	8.36129	0.347859	0.555328	0.626924		YDR466W	-2.42173	7.40368	3.82209	0.0505811	0.0901473		YDR466W	0.386575	8.52031	0.765767	0.38153	0.530038
YDR470C	-0.0107183	7.64757	0.00745493	0.931195	0.955313		YDR470C	-0.196314	4.71889	0.603762	0.437146	0.514737		YDR470C	-5.7321	6.61973	21.8038	3.02005e-06	5.16818e-05		YDR470C	-1.97668	4.59503	2.89317	0.0889558	0.184844
YDR473C	0.277864	7.909	6.40661	0.0113697	0.0327234		YDR473C	0.103596	7.98781	1.31781	0.250985	0.317321		YDR473C	-3.69615	6.84133	9.34414	0.002237	0.00798403		YDR473C	0.519589	8.5495	2.36367	0.12419	0.235124
YDR478W	0.0206841	8.67607	0.0624234	0.802706	0.878805		YDR478W	-0.292119	8.64993	19.3318	1.0986e-05	3.14005e-05		YDR478W	-2.38021	8.22635	3.27813	0.0702089	0.117005		YDR478W	-0.860394	8.01688	4.25353	0.0391688	0.101432
YDR486C	-0.504242	9.03446	43.7426	3.74533e-11	5.52838e-10		YDR486C	-1.16246	8.44095	236.041	2.87039e-53	7.80482e-52		YDR486C	-0.300201	9.60498	0.0737653	0.785931	0.829044		YDR486C	-1.22636	8.63247	11.6012	0.000659078	0.00474559
YDR490C	-0.329881	7.18333	4.95984	0.0259426	0.0636326		YDR490C	0.1848	8.3122	5.80389	0.0159908	0.0271975		YDR490C	-2.15212	6.8202	3.43099	0.0639838	0.10887		YDR490C	-0.222726	7.47983	0.165314	0.684311	0.7832
YDR494W	-0.294741	7.96878	7.45068	0.00634127	0.0200217		YDR494W	-0.163759	8.03716	3.15165	0.0758502	0.110578		YDR494W	-1.47238	7.81251	1.16198	0.281056	0.355557		YDR494W	-0.523391	7.97257	1.46345	0.226383	0.36938
YDR511W	0.0134226	7.83511	0.0137383	0.906693	0.942733		YDR511W	0.0720965	7.78689	0.567486	0.45126	0.527597		YDR511W	-1.06411	8.05417	0.676811	0.410687	0.490144		YDR511W	-0.931344	7.7858	3.74481	0.0529716	0.125968
YDR529C	-0.124667	6.99258	0.614147	0.433231	0.573969		YDR529C	0.544964	6.71661	10.6064	0.00112698	0.00240837		YDR529C	-3.63438	6.65086	5.42877	0.0198076	0.0428857		YDR529C	-1.68483	5.12248	2.82309	0.0929176	0.190774
YEL002C	-0.0763498	7.31752	0.350597	0.553775	0.682882		YEL002C	-0.262056	5.06616	1.28921	0.256194	0.323299		YEL002C	-1.91723	6.93268	2.64147	0.104107	0.160671		YEL002C	-2.28885	4.05898	4.58723	0.0322111	0.0878736
YEL015W	0.338279	7.37659	5.96824	0.0145658	0.0399473		YEL015W	1.6781	9.54117	305.757	1.83487e-68	8.5208e-67		YEL015W	-1.17264	7.0962	0.939131	0.332502	0.409742		YEL015W	4.63083	11.6611	24.2347	8.52815e-07	2.9488e-05
YEL017C-A	0.654333	7.85601	25.3953	4.67065e-07	4.19449e-06		YEL017C-A	0.95913	5.2793	15.8793	6.75128e-05	0.000173851		YEL017C-A	0.756979	9.39737	0.182739	0.66903	0.728809		YEL017C-A	-0.4159	4.08753	0.100412	0.751335	0.833629
YEL042W	-0.721623	8.26065	50.5473	1.16326e-12	2.04586e-11		YEL042W	-0.817291	8.10598	102.621	4.05762e-24	3.63777e-23		YEL042W	0.494608	12.5062	0.0736336	0.786118	0.829044		YEL042W	-2.35316	7.19977	11.513	0.00069111	0.00492476
YER003C	-0.222681	8.25041	5.156	0.0231662	0.0585601		YER003C	0.108904	8.61233	2.44848	0.117639	0.164202		YER003C	-0.939974	8.13263	0.869706	0.351037	0.429368		YER003C	-0.959214	7.78471	4.4022	0.0358926	0.0954594
YER005W	-0.36011	7.81389	10.25	0.00136688	0.0053095		YER005W	-0.148302	8.29546	3.18996	0.0740917	0.108182		YER005W	-1.91773	7.46621	3.03067	0.0817044	0.132021		YER005W	-0.220344	8.70396	0.40357	0.525251	0.659236
YER007W_1	0.262283	8.36934	7.45355	0.00633115	0.0200051		YER007W_1	-0.0134301	8.59813	0.0376385	0.846171	0.878479		YER007W_1	-2.37216	7.4662	3.6712	0.0553603	0.096992		YER007W_1	0.100818	8.47845	0.0481353	0.82634	0.888698
YER044C-A	0.233661	8.52105	6.80627	0.00908385	0.0270738		YER044C-A	0.0127488	6.89893	0.00655437	0.935475	0.95226		YER044C-A	-0.470526	8.17313	0.240088	0.624142	0.690651		YER044C-A	-2.13026	5.40949	3.27535	0.0703281	0.155353
YER049W	0.0294235	8.40808	0.102422	0.748942	0.838174		YER049W	-3.575	2.27309	15.3157	9.09565e-05	0.000230486		YER049W	-0.366212	8.09523	0.151312	0.697285	0.753827		YER049W	-0.125981	4.52362	0.0131344	0.908758	0.943883
YER053C-A	0.427893	7.02247	7.41093	0.00648288	0.020391		YER053C-A	0.106188	7.1833	0.46117	0.497078	0.572263		YER053C-A	-4.64144	6.10862	17.7425	2.52919e-05	0.000201798		YER053C-A	-2.58805	6.23532	5.95753	0.0146546	0.0499319
YER061C	0.110148	8.1507	1.06338	0.302445	0.439988		YER061C	0.0768394	8.40095	1.06531	0.302007	0.373935		YER061C	-1.18656	8.66994	0.610429	0.434626	0.513378		YER061C	-0.0134942	8.45262	0.00103352	0.974354	0.984357
YER073W	-0.412	8.25436	15.5015	8.24394e-05	0.000448909		YER073W	-0.709924	8.19401	80.6725	2.66407e-19	1.97323e-18		YER073W	-5.1071	7.53669	17.3566	3.09826e-05	0.000234216		YER073W	-1.7942	7.97928	12.4887	0.000409412	0.00326846
YER101C	0.117062	6.5547	0.365889	0.545254	0.674913		YER101C	0.584796	7.73365	19.9275	8.0433e-06	2.33448e-05		YER101C	-1.78332	7.02965	1.34172	0.24673	0.320168		YER101C	-5.11662e-05	6.77703	1.07347e-08	0.999917	1
YER112W	0.176597	9.02062	3.56066	0.0591642	0.123249		YER112W	-0.0218329	8.80474	0.103613	0.747536	0.797925		YER112W	0.475109	9.48262	0.246818	0.619325	0.686975		YER112W	1.94799	9.86882	15.6855	7.47941e-05	0.000883212
YER129W	-0.264724	7.20956	3.76136	0.0524499	0.111798		YER129W	0.368662	6.85806	4.73524	0.0295507	0.0474488		YER129W	6.44273	13.6503	21.7999	3.02613e-06	5.16818e-05		YER129W	-1.64686	6.91098	5.93941	0.014806	0.0503232
YER137C	-0.736668	6.54186	16.1025	6.00061e-05	0.000343974		YER137C	0.200848	7.76826	4.14686	0.0417118	0.0648345		YER137C	-2.72782	6.57995	3.78905	0.051589	0.0917064		YER137C	1.92441	8.66413	20.2229	6.89213e-06	0.000141223
YFL027C	-0.111308	6.76609	0.445924	0.504277	0.636196		YFL027C	0.774878	7.92291	23.8884	1.02086e-06	3.26819e-06		YFL027C	-2.65115	6.47027	5.2504	0.0219417	0.0464545		YFL027C	0.955243	7.68067	3.72032	0.0537541	0.127024
YFL030W	0.0943894	8.62582	0.974775	0.323492	0.464395		YFL030W	-0.0487133	7.8817	0.23381	0.628713	0.693316		YFL030W	-1.71468	8.05257	2.70201	0.100222	0.155779		YFL030W	-1.1172	8.08929	3.29153	0.0696382	0.154242
YFL034C-A	0.301928	9.02847	13.3785	0.000254528	0.00122749		YFL034C-A	0.600267	8.59937	78.519	7.92326e-19	5.735e-18		YFL034C-A	-2.28546	8.64894	2.78301	0.0952692	0.14926		YFL034C-A	-0.172487	8.03989	0.187772	0.664778	0.768267
YFL034W	-0.751988	6.97357	11.8084	0.000589656	0.00256262		YFL034W	-4.46179	3.89085	77.3399	1.43931e-18	1.02386e-17		YFL034W	-6.11185	6.21929	23.1028	1.53563e-06	3.75548e-05		YFL034W	-4.48126	5.29779	12.3636	0.000437774	0.00345951
YFR003C	0.174478	8.23213	2.92902	0.0870001	0.167945		YFR003C	0.0749801	8.21196	0.649862	0.420162	0.496719		YFR003C	-2.44678	7.3938	5.52281	0.0187701	0.0411792		YFR003C	-1.20137	7.90296	6.61928	0.0100881	0.0386055
YFR006W	-0.108334	8.87048	1.77299	0.183013	0.300275		YFR006W	-0.11116	7.17832	0.747104	0.387395	0.463416		YFR006W	-1.48338	8.71058	1.29875	0.254443	0.328218		YFR006W	-0.21482	6.77044	0.0843752	0.771454	0.848209
YFR011C	0.411764	8.22972	16.2945	5.42204e-05	0.00031518		YFR011C	-0.610978	7.15658	17.7209	2.55803e-05	6.95092e-05		YFR011C	-2.26031	7.30379	5.2111	0.0224431	0.0471814		YFR011C	-0.0541255	7.57118	0.00872055	0.925599	0.952327
YFR015C	-0.198392	7.465	2.4844	0.11498	0.210738		YFR015C	-0.0175137	7.54053	0.0248296	0.874792	0.902075		YFR015C	-0.908917	7.33822	0.531556	0.465954	0.544007		YFR015C	-0.802404	7.74827	2.96902	0.0848732	0.178788
YFR016C	-0.389361	6.86223	3.82137	0.0506028	0.108701		YFR016C	-1.78628	7.59004	212.271	4.39007e-48	9.40113e-47		YFR016C	-4.15384	6.13962	13.0884	0.000297128	0.00153888		YFR016C	-1.43485	7.52886	7.49054	0.0062024	0.0263188
YFR025C	0.166556	7.71778	1.96525	0.160953	0.273302		YFR025C	-0.325967	7.78798	11.5252	0.000686607	0.00151751		YFR025C	-3.89878	7.11551	5.4065	0.0200619	0.0432755		YFR025C	0.384076	8.43468	0.849167	0.356788	0.50726
YFR030W	-0.442077	7.05359	6.75509	0.00934807	0.0277365		YFR030W	-0.666073	7.95815	51.7787	6.21227e-13	3.22149e-12		YFR030W	-3.01392	6.5774	4.96075	0.025929	0.0529469		YFR030W	-0.379915	8.1413	0.53321	0.46526	0.607799
YFR035C	-0.290272	7.96011	5.84292	0.0156399	0.0423035		YFR035C	-0.610869	8.96778	88.3228	5.55997e-21	4.41911e-20		YFR035C	-2.4506	7.3823	5.89048	0.0152229	0.0349924		YFR035C	-1.44314	6.96971	2.60386	0.106604	0.212437
YFR043C	-0.309461	8.212	9.58681	0.0019598	0.00732355		YFR043C	0.0612256	8.62335	0.785294	0.375527	0.451441		YFR043C	-3.97865	7.80742	7.06946	0.00784089	0.0208134		YFR043C	-0.381447	8.25273	1.07084	0.300755	0.450044
YFR055W	0.00155114	8.09902	0.00021252	0.988369	0.992933		YFR055W	0.0982629	8.48724	1.97861	0.159537	0.213872		YFR055W	-1.22802	7.79978	1.56318	0.211201	0.283353		YFR055W	0.279107	9.04805	0.311141	0.576981	0.703025
YGL018C	0.0528222	8.0787	0.257539	0.611816	0.731242		YGL018C	0.401515	8.81065	32.0758	1.48275e-08	5.72729e-08		YGL018C	-0.478512	7.92757	0.244373	0.621066	0.688232		YGL018C	0.16444	8.43119	0.183671	0.668237	0.770814
YGL028C	0.0229896	7.38381	0.0336808	0.854387	0.911393		YGL028C	-0.497528	7.47986	18.8128	1.44193e-05	4.06793e-05		YGL028C	-1.31019	7.23675	1.36745	0.24225	0.315444		YGL028C	0.334972	8.4622	0.980159	0.322159	0.472273
YGL040C	-0.100284	7.36934	0.564119	0.452605	0.591219		YGL040C	0.231418	7.65113	4.58072	0.0323336	0.0515964		YGL040C	-3.62412	6.4485	10.0406	0.00153125	0.00592661		YGL040C	0.0864219	8.00192	0.0470804	0.828224	0.889019
YGL084C	0.168135	8.18416	2.35445	0.124926	0.225368		YGL084C	0.0572358	7.55466	0.282484	0.595078	0.662783		YGL084C	-4.24655	7.51425	6.78853	0.00917455	0.0234498		YGL084C	-1.24964	7.2144	4.34369	0.0371464	0.0979333
YGL092W	-0.824509	5.53409	12.1363	0.000494493	0.00219521		YGL092W	-1.36199	5.28548	33.1972	8.32703e-09	3.26005e-08		YGL092W	-2.98981	5.00743	6.83407	0.00894354	0.0230308		YGL092W	-4.0197	4.63431	11.2075	0.000814673	0.00556536
YGL120C	0.133348	8.26611	1.66142	0.197411	0.318214		YGL120C	-0.0301796	6.73478	0.0324383	0.857069	0.886675		YGL120C	-5.97936	7.13626	23.7902	1.07425e-06	3.18616e-05		YGL120C	-2.83484	6.11904	8.5114	0.00352928	0.0171003
YGL133W	-0.126442	6.53668	0.186433	0.665902	0.773082		YGL133W	-0.294001	5.8622	2.07945	0.149294	0.202372		YGL133W	-1.83146	6.26675	2.38606	0.122422	0.183522		YGL133W	-4.46943	5.66781	9.76894	0.00177484	0.00984622
YGL139W	-0.0432126	7.60002	0.0877571	0.767048	0.852207		YGL139W	-0.132009	8.1242	2.84139	0.0918647	0.131194		YGL139W	-1.74595	7.57611	1.68577	0.194159	0.264925		YGL139W	-0.431899	7.42633	0.620957	0.430692	0.576068
YGL142C	-0.160758	6.00386	0.502009	0.478619	0.614716		YGL142C	0.0998054	6.02982	0.236235	0.626939	0.692197		YGL142C	-3.41882	5.44301	11.3031	0.000773771	0.00338412		YGL142C	-1.02461	5.26685	1.14412	0.284783	0.434115
YGL145W_1	0.0343515	6.6025	0.0382791	0.844884	0.905812		YGL145W_1	-0.220745	8.07956	7.45949	0.00631028	0.0117957		YGL145W_1	-4.28534	5.55468	17.0239	3.69131e-05	0.000274392		YGL145W_1	-0.596113	7.23368	0.95435	0.328614	0.478901
YGL154C	-0.478083	5.78147	3.30326	0.0691425	0.139466		YGL154C	0.0623534	5.99254	0.0998776	0.751977	0.801139		YGL154C	-1.75582	5.61466	1.88988	0.169215	0.237234		YGL154C	-3.20923	4.34587	5.73088	0.0166691	0.0547151
YGL170C	-0.0841085	8.40028	0.763533	0.382225	0.524237		YGL170C	-0.5946	8.51906	61.9085	3.59794e-15	2.14578e-14		YGL170C	-5.92728	7.42359	21.5655	3.41945e-06	5.34042e-05		YGL170C	-1.71676	7.88375	12.1808	0.000482836	0.00369548
YGL202W_1	-0.456393	7.99635	17.2788	3.22768e-05	0.000198512		YGL202W_1	-2.36876	5.17666	80.3855	3.08044e-19	2.26942e-18		YGL202W_1	-2.7	7.35466	5.85706	0.0155147	0.0355051		YGL202W_1	-2.79524	4.86634	5.36952	0.0204917	0.0639185
YGL205W	0.059558	7.79344	0.272905	0.60139	0.722542		YGL205W	-0.207873	7.94357	4.9686	0.0258116	0.0420659		YGL205W	-2.19639	7.04439	4.1461	0.0417305	0.0769278		YGL205W	-0.545997	7.79772	1.45999	0.226932	0.369446
YGL225W	-0.561506	7.28089	18.102	2.09378e-05	0.000135001		YGL225W	-1.67015	6.58754	83.5809	6.11603e-20	4.65517e-19		YGL225W	-4.794	6.86216	8.78106	0.00304375	0.010145		YGL225W	-3.33113	6.40099	10.1469	0.00144545	0.00853316
YGL230C	0.151891	8.41162	2.50365	0.113583	0.208454		YGL230C	0.3099	7.47716	7.20006	0.00729012	0.013415		YGL230C	-0.789511	8.24306	0.589646	0.442556	0.521553		YGL230C	0.54908	5.96966	0.351827	0.553081	0.681743
YGL231C	0.466647	8.79668	33.5609	6.90673e-09	7.99594e-08		YGL231C	-0.224446	7.8298	5.52912	0.0187025	0.0314217		YGL231C	-2.73996	7.9658	4.17011	0.0411431	0.0761848		YGL231C	0.117948	7.70969	0.0615941	0.803994	0.872289
YGL236C	-0.510346	6.34293	4.85927	0.027498	0.0665393		YGL236C	-0.411142	6.54954	5.84132	0.0156541	0.0267128		YGL236C	-4.94643	5.49729	21.9071	2.86172e-06	4.99434e-05		YGL236C	-1.47969	7.57247	6.89888	0.00862498	0.0340794
YGL241W	-0.218232	8.39529	4.05227	0.0441121	0.0972866		YGL241W	-0.789336	7.83613	67.4929	2.11442e-16	1.35697e-15		YGL241W	-2.91839	7.51834	6.45633	0.0110558	0.027345		YGL241W	-0.773792	7.72345	2.57297	0.108703	0.215557
YGR001C	-0.812227	7.11386	20.8607	4.93922e-06	3.68328e-05		YGR001C	-2.77322	5.38666	97.3348	5.85425e-23	5.01984e-22		YGR001C	0.444079	8.32688	0.168927	0.681067	0.739841		YGR001C	-0.797868	7.57625	0.631853	0.426677	0.572866
YGR007W	-0.0557993	8.21362	0.313186	0.575732	0.701503		YGR007W	0.0547001	8.29009	0.426325	0.513798	0.587583		YGR007W	-4.15425	7.54557	8.12471	0.00436661	0.0133091		YGR007W	-0.410001	7.66775	0.690485	0.405999	0.553269
YGR015C	-0.0504909	5.78583	0.0504271	0.822322	0.891471		YGR015C	0.303252	8.0893	12.9554	0.000319008	0.000740293		YGR015C	-4.34291	4.79882	21.5674	3.41603e-06	5.34042e-05		YGR015C	0.144118	7.69353	0.0827148	0.773652	0.84927
YGR021W	0.0823386	8.70055	0.651521	0.419569	0.560536		YGR021W	0.0766437	7.94063	0.587665	0.443323	0.519936		YGR021W	0.0279738	8.66515	0.000855364	0.976668	0.982359		YGR021W	0.222129	8.27152	0.350231	0.553982	0.682447
YGR026W	0.163687	7.9812	2.27129	0.13179	0.234476		YGR026W	-0.307659	7.56105	7.27561	0.0069897	0.0129024		YGR026W	-4.38549	6.99442	12.4441	0.000419306	0.00205271		YGR026W	-2.42764	6.76829	8.93753	0.00279371	0.0140982
YGR027C	0.0563864	8.32654	0.342442	0.558423	0.687283		YGR027C	-0.16376	6.328	0.696658	0.403909	0.480528		YGR027C	-3.0267	7.33094	6.00885	0.0142343	0.0332644		YGR027C	-2.31309	4.58505	4.21261	0.0401247	0.10326
YGR035C	0.309389	7.60744	6.94863	0.00838836	0.0253986		YGR035C	0.205607	8.14643	6.03047	0.014061	0.0241638		YGR035C	-3.33758	6.78142	6.88033	0.00871494	0.0225824		YGR035C	-0.725548	7.03165	1.28375	0.257203	0.404344
YGR040W	0.290357	8.44167	9.22134	0.00239211	0.00870297		YGR040W	0.454937	8.75996	48.1021	4.04599e-12	1.99072e-11		YGR040W	-1.51254	7.57362	2.46573	0.116353	0.176214		YGR040W	0.921287	9.24952	5.36059	0.0205968	0.0640809
YGR053C	-0.157329	7.03537	0.822403	0.364479	0.5055		YGR053C	0.673828	8.09195	66.5592	3.39547e-16	2.16566e-15		YGR053C	-3.17369	7.80032	2.79826	0.0943668	0.148296		YGR053C	0.781153	7.61962	2.21658	0.136535	0.252822
YGR060W	-0.758866	7.58257	32.8222	1.00987e-08	1.12805e-07		YGR060W	-2.71266	6.10511	124.118	7.93804e-29	8.77218e-28		YGR060W	-3.64166	7.68271	4.40707	0.0357904	0.0684505		YGR060W	-3.96408	6.33996	16.5202	4.81335e-05	0.000625584
YGR066C	0.197977	8.911	4.89334	0.0269605	0.065623		YGR066C	0.184715	8.13193	5.376	0.0204157	0.0339686		YGR066C	-1.53005	8.53391	1.52813	0.216393	0.2885		YGR066C	1.45494	9.51175	10.4336	0.00123743	0.00757675
YGR071C	0.132799	7.16166	0.746855	0.387474	0.52835		YGR071C	0.263205	6.88475	2.83984	0.0919533	0.131276		YGR071C	-2.30041	6.29769	4.41604	0.0356027	0.0681546		YGR071C	0.751482	6.08748	0.820218	0.365116	0.514728
YGR075C	-0.345001	7.86533	10.3975	0.00126184	0.00495271		YGR075C	-0.874859	5.95427	18.7113	1.52076e-05	4.26699e-05		YGR075C	-4.70431	6.90497	14.3669	0.000150425	0.00088562		YGR075C	-1.11729	6.05897	1.87584	0.170808	0.30103
YGR078C	0.651588	7.10863	19.0341	1.28406e-05	8.62541e-05		YGR078C	-0.0433	5.97735	0.0471669	0.828069	0.863372		YGR078C	-3.5669	7.29728	3.83194	0.0502846	0.0896963		YGR078C	-1.082	3.322	0.500808	0.479145	0.619815
YGR089W	-0.171011	7.2932	1.31679	0.251168	0.38249		YGR089W	-0.108223	7.41229	0.817271	0.365979	0.441375		YGR089W	-1.77566	7.9216	1.29241	0.255604	0.329306		YGR089W	-0.386223	7.61355	0.531294	0.466063	0.60803
YGR103W	-0.17009	8.71264	4.06721	0.0437233	0.0966355		YGR103W	0.29263	8.83454	15.1046	0.000101715	0.00025571		YGR103W	-0.385792	8.56528	0.173259	0.677232	0.736385		YGR103W	-0.423435	8.48991	0.79887	0.371431	0.521265
YGR112W	-0.172112	7.59878	1.90746	0.167246	0.28133		YGR112W	0.263861	8.21034	11.2814	0.000782896	0.00172112		YGR112W	-1.11858	7.36039	1.31277	0.251893	0.325539		YGR112W	0.968548	8.9735	4.08308	0.0433148	0.109071
YGR130C	0.110727	6.58507	0.362104	0.54734	0.677089		YGR130C	-0.981776	5.84557	21.4984	3.54123e-06	1.07223e-05		YGR130C	-1.02454	7.38212	0.412913	0.520495	0.594419		YGR130C	-0.782479	7.00756	1.50011	0.220654	0.363477
YGR131W	0.459232	8.85237	23.8941	1.01785e-06	8.41356e-06		YGR131W	0.203456	8.22568	5.773	0.0162742	0.0276568		YGR131W	-2.60235	8.00097	6.17151	0.0129824	0.0308724		YGR131W	-0.727234	7.50787	1.67724	0.195291	0.332156
YGR143W	-0.102755	7.63553	0.706626	0.400566	0.540849		YGR143W	-2.0432	5.71889	75.8744	3.02301e-18	2.10339e-17		YGR143W	-3.53917	6.75274	11.0623	0.000881007	0.00377327		YGR143W	-2.62498	7.42637	12.0177	0.000526963	0.0039889
YGR149W	0.448016	7.55725	13.8542	0.000197557	0.000982555		YGR149W	0.0726931	6.6559	0.191737	0.661475	0.72172		YGR149W	-4.3023	6.24802	11.058	0.00088303	0.00377411		YGR149W	-1.10791	5.45403	1.47033	0.225294	0.36804
YGR154C	0.173222	7.51843	2.00462	0.156821	0.268381		YGR154C	0.353527	8.45128	23.9187	1.00491e-06	3.2221e-06		YGR154C	-3.31011	7.41609	3.98999	0.0457714	0.0832394		YGR154C	0.0914005	8.02702	0.0513537	0.820724	0.884922
YGR165W	0.161929	7.48661	1.39709	0.237211	0.365546		YGR165W	-0.655896	6.00757	10.3473	0.00129664	0.0027468		YGR165W	-4.97261	6.79217	7.86652	0.00503584	0.0148242		YGR165W	-1.35659	5.69589	2.21798	0.136412	0.252707
YGR166W	-0.120114	7.985	1.24519	0.264474	0.397646		YGR166W	0.20306	8.60987	8.8634	0.00290946	0.00579229		YGR166W	-2.09621	8.01572	1.93586	0.164119	0.23174		YGR166W	-0.290613	8.50785	0.675507	0.411138	0.558408
YGR183C	0.543336	8.33921	24.9077	6.01427e-07	5.28871e-06		YGR183C	0.228646	9.15868	11.8553	0.000574982	0.00128454		YGR183C	-1.89325	7.42623	3.43319	0.0638984	0.108814		YGR183C	3.99008	11.5756	18.1767	2.01331e-05	0.000323775
YGR206W	0.291328	8.68602	11.1899	0.000822425	0.00344385		YGR206W	0.159994	8.16582	3.90079	0.0482633	0.0735577		YGR206W	0.725364	9.41732	0.442006	0.506156	0.581418		YGR206W	-0.99741	7.71088	3.93368	0.0473282	0.115813
YGR212W	0.054947	7.57249	0.202851	0.652429	0.763878		YGR212W	0.0940912	8.15574	1.33305	0.248264	0.314747		YGR212W	-4.92501	6.64156	16.4324	5.04166e-05	0.000353173		YGR212W	0.0799884	8.1464	0.0407324	0.840055	0.899003
YGR215W	0.400757	8.52432	19.4619	1.02624e-05	7.08091e-05		YGR215W	0.227599	8.44302	6.988	0.00820579	0.0150064		YGR215W	0.0728993	8.79954	0.00571005	0.939765	0.955486		YGR215W	0.469447	7.85074	1.0173	0.31316	0.462577
YGR234W	0.0657737	9.09814	0.711355	0.398994	0.539432		YGR234W	-0.0503436	8.48858	0.438173	0.508005	0.582087		YGR234W	-2.89274	8.20951	7.09041	0.00774976	0.0206244		YGR234W	-0.0725632	8.8699	0.0350059	0.851583	0.90758
YGR247W	0.154426	9.43126	5.20041	0.0225816	0.0573983		YGR247W	0.0841604	9.60185	1.84254	0.174654	0.231434		YGR247W	-1.43021	8.85745	1.9591	0.16161	0.228763		YGR247W	-0.527036	9.16203	2.07372	0.149855	0.270932
YGR254W	-0.507993	8.02525	21.619	3.32539e-06	2.55937e-05		YGR254W	-0.0204338	8.55466	0.088718	0.765813	0.813039		YGR254W	-4.37999	7.30084	15.3988	8.70421e-05	0.000557744		YGR254W	-0.542381	8.87709	2.02957	0.154265	0.277086
YGR257C	0.0680894	7.61727	0.285653	0.59302	0.717072		YGR257C	0.619066	7.53535	29.7836	4.83057e-08	1.77149e-07		YGR257C	-4.8598	6.71664	18.4562	1.73859e-05	0.000153629		YGR257C	-1.67479	6.59752	3.04137	0.0811672	0.172296
YGR261C	-0.606806	7.99164	29.4801	5.64947e-08	5.70886e-07		YGR261C	-0.490084	8.55594	42.9579	5.59308e-11	2.57419e-10		YGR261C	-3.0873	7.41932	7.4716	0.00626798	0.0175512		YGR261C	0.212536	8.55463	0.381115	0.537007	0.667303
YGR267C	0.0437239	8.87253	0.190026	0.662895	0.771135		YGR267C	-0.0189621	8.66423	0.0761551	0.782577	0.826576		YGR267C	-0.598261	11.9487	0.145031	0.703329	0.759254		YGR267C	-0.230713	8.75827	0.407302	0.523342	0.657839
YGR270W	-1.44317	6.27624	36.7495	1.34326e-09	1.68233e-08		YGR270W	-1.29943	5.98497	34.5157	4.22833e-09	1.70162e-08		YGR270W	-5.83782	5.73256	25.567	4.27293e-07	2.33302e-05		YGR270W	-1.17608	6.78796	2.25739	0.132978	0.248013
YGR277C	0.341704	7.73932	7.98681	0.00471192	0.0155422		YGR277C	0.194689	7.62578	3.07541	0.0794847	0.115429		YGR277C	0.474366	8.38281	0.203844	0.651636	0.713244		YGR277C	0.982848	7.58623	3.63279	0.0566517	0.132209
YGR278W	-0.452487	3.24804	0.761851	0.38275	0.524331		YGR278W	-4.08624	1.58504	8.13985	0.00433029	0.00835453		YGR278W	-6.02237	2.58495	26.7184	2.35365e-07	2.33302e-05		YGR278W	-3.57142	2.62457	7.33772	0.00675224	0.0281611
YGR286C	-0.0234799	9.48527	0.123252	0.725534	0.820194		YGR286C	0.144162	9.42913	5.86667	0.0154302	0.0263542		YGR286C	-0.937592	9.35088	0.786036	0.375301	0.454474		YGR286C	-0.0089413	9.19931	0.00059508	0.980538	0.988293
YHL040C	0.363623	7.21443	6.88279	0.00870296	0.0261405		YHL040C	0.197782	7.8085	3.9787	0.0460791	0.0706398		YHL040C	-4.11559	6.89064	4.72058	0.0298037	0.0589936		YHL040C	-1.88955	6.42356	5.04088	0.0247559	0.0723081
YHL044W	0.460698	8.92788	31.4184	2.08e-08	2.20994e-07		YHL044W	-1.47395	2.00007	3.01771	0.0823594	0.119226		YHL044W	-0.116581	9.01219	0.0107362	0.917474	0.938206		YHL044W	-0.0198699	3.60493	0.00076082	0.977995	0.986107
YHR006W	0.474191	9.17253	37.9232	7.35854e-10	9.44499e-09		YHR006W	0.703595	8.69065	91.5176	1.10603e-21	9.05195e-21		YHR006W	-0.593133	8.6395	0.372573	0.541605	0.612939		YHR006W	-2.57301	7.61113	18.4321	1.76063e-05	0.000292237
YHR033W	-0.109045	8.39314	1.38465	0.23931	0.368094		YHR033W	0.089695	8.37656	1.36987	0.241833	0.307727		YHR033W	0.0519709	9.05593	0.00128014	0.971459	0.978562		YHR033W	0.128555	8.99486	0.116406	0.732966	0.823435
YHR045W	0.248046	8.30541	7.01335	0.00809042	0.0246409		YHR045W	0.0243667	8.22649	0.0997369	0.752146	0.801139		YHR045W	-1.29592	7.64379	1.45119	0.228336	0.301699		YHR045W	-1.426	7.04812	4.80648	0.0283528	0.080152
YHR050W	0.371673	6.73932	3.47012	0.0624867	0.128614		YHR050W	0.680851	6.61478	15.4595	8.4292e-05	0.000214387		YHR050W	-2.42999	5.95024	3.52126	0.0605863	0.104378		YHR050W	-0.5879	6.75938	0.638914	0.424104	0.570581
YHR059W	0.203136	10.1673	10.4142	0.00125053	0.00492234		YHR059W	0.219553	10.4931	6.14479	0.01318	0.0228551		YHR059W	-0.287379	10.1534	0.0898059	0.764424	0.812176		YHR059W	0.124453	10.2293	0.0486147	0.825492	0.888016
YHR070W	0.14465	8.26611	2.01467	0.155785	0.26693		YHR070W	-0.203857	7.95427	5.07227	0.0243115	0.0399045		YHR070W	-0.718069	7.91376	0.552487	0.457303	0.534815		YHR070W	-3.35928	6.72348	9.98974	0.00157415	0.00904863
YHR100C	0.604161	8.76442	52.9659	3.39384e-13	6.31834e-12		YHR100C	0.2852	8.01409	8.55403	0.00344759	0.00677872		YHR100C	0.115343	8.92801	0.0116535	0.914034	0.935538		YHR100C	0.614418	8.3212	2.91418	0.0878041	0.183095
YHR141C	0.161084	8.40879	2.69065	0.100939	0.189369		YHR141C	-1.54349	7.97736	266.065	8.17757e-60	2.84016e-58		YHR141C	-4.31094	7.23531	14.1505	0.000168754	0.000971395		YHR141C	-3.8698	7.17836	19.3666	1.07878e-05	0.00019327
YHR152W	0.283657	5.17003	1.23435	0.266562	0.399339		YHR152W	0.332	4.27309	1.29322	0.255455	0.322676		YHR152W	-4.25763	4.2606	22.478	2.12563e-06	4.37076e-05		YHR152W	-3.26984	2.93868	5.93173	0.0148706	0.0503773
YHR154W	-0.342752	8.17087	12.4634	0.000415	0.00187023		YHR154W	-1.46032	6.96778	85.1002	2.8362e-20	2.18694e-19		YHR154W	-1.69654	7.8795	2.24287	0.134232	0.197501		YHR154W	-3.51026	6.56996	10.0857	0.00149422	0.00875975
YHR158C	-0.633256	6.5725	12.1746	0.000484437	0.0021552		YHR158C	-0.43882	7.54954	15.6151	7.7632e-05	0.000198425		YHR158C	-3.20165	5.86216	9.96035	0.00159947	0.00615514		YHR158C	-1.84432	7.03351	6.29037	0.0121396	0.043515
YHR172W	-1.75475	6.58006	59.2074	1.41898e-14	2.97698e-13		YHR172W	-1.95246	7.16498	173.171	1.50149e-39	2.46256e-38		YHR172W	0.662471	8.07839	0.272954	0.601357	0.669922		YHR172W	-1.11961	8.03074	7.45605	0.00632236	0.0266908
YHR182W	-0.0501145	4.97739	0.0344684	0.852714	0.910212		YHR182W	-2.25149	3.00007	16.564	4.70366e-05	0.00012343		YHR182W	-4.03226	4.1016	21.0049	4.58118e-06	6.48426e-05		YHR182W	0.118458	5.82446	0.0191996	0.889796	0.931002
YHR183W	-0.0101988	8.31299	0.0119069	0.913108	0.945597		YHR183W	-0.716374	7.328	29.4126	5.84953e-08	2.13193e-07		YHR183W	-5.84552	7.32655	22.8096	1.7887e-06	4.03151e-05		YHR183W	-2.46585	7.14985	13.8631	0.000196624	0.00190315
YHR186C	-1.63286	4.20957	17.6683	2.62967e-05	0.000165425		YHR186C	-2.18856	3.52364	24.3411	8.0699e-07	2.62621e-06		YHR186C	-2.51522	5.58969	1.97617	0.159795	0.227418		YHR186C	-0.50317	5.10858	0.260265	0.609938	0.729842
YHR191C	0.143608	8.78311	3.19486	0.0738703	0.14643		YHR191C	-0.326793	8.0085	12.7567	0.000354731	0.00081951		YHR191C	-1.76406	8.39229	3.00932	0.0827868	0.133499		YHR191C	0.076559	9.18243	0.0393465	0.842764	0.901434
YHR192W	0.346584	7.75722	4.33805	0.0372697	0.0852552		YHR192W	0.356693	8.21358	6.57847	0.0103219	0.0184041		YHR192W	-4.25763	7.07156	12.6659	0.000372391	0.00188614		YHR192W	-1.52999	6.94064	4.64637	0.0311193	0.085516
YHR199C-A	0.308659	8.03811	8.25573	0.00406237	0.0136613		YHR199C-A	0.302994	8.60432	6.83553	0.0089362	0.0161832		YHR199C-A	-0.819863	7.49172	0.725168	0.394454	0.47447		YHR199C-A	0.282263	8.13959	0.545492	0.460165	0.603192
YHR202W	-0.314908	6.38381	2.29044	0.130173	0.232501		YHR202W	0.648819	5.38666	8.77948	0.00304638	0.00604239		YHR202W	-5.27483	5.42077	23.827	1.05392e-06	3.18616e-05		YHR202W	-1.3309	3.08753	1.24098	0.265283	0.412806
YIL004C	0.161526	8.97739	3.35312	0.0670779	0.136703		YIL004C	0.0793786	8.30841	0.932197	0.334293	0.408525		YIL004C	2.43967	11.0537	5.63225	0.017633	0.0391392		YIL004C	0.29522	9.04988	0.640386	0.423571	0.570049
YIL007C	0.0921408	9.00339	0.828893	0.362593	0.50356		YIL007C	-1.88464	3.62457	20.9957	4.60314e-06	1.36869e-05		YIL007C	0.479121	9.27469	0.25206	0.615628	0.683242		YIL007C	-1.69313	4.20954	1.78714	0.181275	0.314134
YIL008W	0.214881	9.23373	7.50344	0.00615811	0.0195921		YIL008W	0.166372	8.80313	6.35585	0.0116995	0.0205674		YIL008W	-0.335832	9.14028	0.131416	0.716968	0.76967		YIL008W	0.776472	9.52032	3.44658	0.0633826	0.144417
YIL022W	0.0164685	8.79453	0.0407459	0.840029	0.901543		YIL022W	0.0187119	8.62882	0.0637249	0.800703	0.841848		YIL022W	-2.25151	8.51173	2.9033	0.0883986	0.140371		YIL022W	0.131202	8.98256	0.138774	0.709503	0.804452
YIL034C	0.364489	8.15661	11.9533	0.000545504	0.00239593		YIL034C	0.246797	8.39811	10.052	0.00152179	0.00318298		YIL034C	-1.50411	7.66882	1.69171	0.193376	0.264119		YIL034C	0.128565	8.37363	0.126984	0.72158	0.813944
YIL038C	-0.449633	6.33103	4.95624	0.0259966	0.0637272		YIL038C	-0.496082	5.61478	5.61599	0.0177974	0.0300108		YIL038C	-5.17905	5.48123	22.858	1.74419e-06	3.96085e-05		YIL038C	-1.08379	6.29163	1.64669	0.19941	0.336667
YIL041W_1	-1.66213	3.82454	10.7619	0.00103611	0.00419417		YIL041W_1	-3.95511	3.4812	50.4605	1.21589e-12	6.18875e-12		YIL041W_1	-4.051	3.56482	23.3084	1.38e-06	3.65247e-05		YIL041W_1	-3.6817	5.53408	10.6551	0.0010977	0.00696898
YIL053W	0.362574	6.62946	3.81284	0.0508612	0.108973		YIL053W	0.251708	6.54182	1.45247	0.228132	0.292271		YIL053W	-2.99155	5.7988	9.32131	0.00226504	0.00807714		YIL053W	-2.71074	6.29778	6.31574	0.0119671	0.0431965
YIL068C	0.381979	3.95431	0.84998	0.356558	0.498699		YIL068C	0.0648606	4.98497	0.0773464	0.780926	0.825043		YIL068C	-2.58203	3.02971	12.6203	0.000381586	0.00192212		YIL068C	-0.498817	5.70048	0.236539	0.626717	0.742609
YIL095W	-3.14883	7.38239	83.8883	5.23546e-20	1.53462e-18		YIL095W	-5.12722	6.64153	351.604	1.89631e-78	1.15256e-76		YIL095W	-3.34213	7.09811	8.85543	0.00292218	0.00984301		YIL095W	-4.43204	6.71436	24.8868	6.07978e-07	2.30975e-05
YIL096C	0.617918	7.7561	24.6236	6.96925e-07	5.96354e-06		YIL096C	0.534589	8.07154	17.9873	2.22384e-05	6.1152e-05		YIL096C	-3.52974	8.79248	3.01226	0.082637	0.133361		YIL096C	-0.445269	7.37366	0.548968	0.45874	0.601514
YIL116W	0.156982	8.59692	3.24361	0.0717027	0.14351		YIL116W	0.322715	8.33992	17.6535	2.65034e-05	7.18285e-05		YIL116W	-3.47522	7.58	8.42466	0.00370166	0.0118596		YIL116W	-0.528145	7.83084	1.10417	0.293353	0.443301
YIL123W	0.347479	8.27778	10.3192	0.00131652	0.00513804		YIL123W	0.314343	8.58504	6.51576	0.0106922	0.0189824		YIL123W	-3.43532	7.8854	4.19714	0.0404922	0.0752493		YIL123W	-0.344442	8.22486	0.895257	0.344057	0.494317
YIL126W	-2.51795	6.89494	114.774	8.8214e-27	3.5397e-25		YIL126W	-5.66665	6.87455	454.601	7.19026e-101	7.42934e-99		YIL126W	-3.19029	6.92471	5.35606	0.0206504	0.0442219		YIL126W	-4.79422	6.06261	16.5624	4.70741e-05	0.000618437
YIL128W	-0.0900055	7.85394	0.529615	0.466769	0.603238		YIL128W	-0.837524	7.16833	34.7799	3.69163e-09	1.48999e-08		YIL128W	-2.94971	7.05894	5.87212	0.0153825	0.0353003		YIL128W	-1.61764	7.19484	6.99039	0.00819487	0.0326925
YIL138C	0.405216	7.80208	11.2581	0.000792783	0.00333324		YIL138C	-0.280366	7.38378	5.34097	0.0208299	0.0345718		YIL138C	-3.62383	7.04061	5.92607	0.0149185	0.0344844		YIL138C	0.756267	8.16827	3.89496	0.0484311	0.117606
YIL146C	0.321764	8.77873	13.3729	0.000255285	0.00122971		YIL146C	0.456706	5.53405	4.7324	0.0295995	0.0475087		YIL146C	-0.0667922	8.87886	0.00424402	0.948058	0.959903		YIL146C	0.672298	3.62455	0.318514	0.572502	0.699217
YIR017C	0.14258	8.40525	2.47201	0.11589	0.211934		YIR017C	0.458587	7.77925	18.5577	1.64836e-05	4.60315e-05		YIR017C	-4.0797	7.90483	7.68834	0.00555787	0.0160074		YIR017C	-2.68212	6.80746	8.04993	0.00455055	0.0208047
YIR021W	0.02113	7.88071	0.0336282	0.8545	0.911393		YIR021W	0.075337	8.11121	0.853045	0.355692	0.431234		YIR021W	-1.16385	7.76579	0.82215	0.364552	0.443667		YIR021W	-0.515733	7.29314	0.592063	0.441622	0.586135
YIR025W	0.00357873	7.37225	0.000748128	0.978179	0.985489		YIR025W	-0.36474	6.97735	6.29065	0.0121376	0.0212653		YIR025W	-3.56366	6.97353	8.25219	0.00407028	0.0127058		YIR025W	-0.383641	7.77375	0.678085	0.410247	0.557563
YIR042C	0.0121887	8.6684	0.0209684	0.884865	0.92821		YIR042C	0.36965	8.81546	31.2064	2.32e-08	8.74072e-08		YIR042C	-3.49575	7.87862	8.55399	0.00344765	0.0112364		YIR042C	0.529938	8.92435	2.39315	0.121868	0.23192
YJL002C	-0.15171	8.8853	3.30243	0.0691775	0.139469		YJL002C	0.129353	9.1409	3.51972	0.0606429	0.0900924		YJL002C	-2.79439	8.12246	7.18456	0.00735338	0.0197681		YJL002C	-1.19352	8.78907	12.3295	0.000445858	0.00350329
YJL003W	0.403674	8.98072	20.6231	5.59172e-06	4.09037e-05		YJL003W	0.0307615	8.65948	0.215757	0.642292	0.704509		YJL003W	-2.17081	8.33465	3.51232	0.060914	0.104855		YJL003W	-0.834232	8.94843	4.85954	0.0274937	0.0780972
YJL024C	0.0393221	8.47314	0.187474	0.665028	0.772284		YJL024C	-1.22979	7.91496	159.061	1.8147e-36	2.6691e-35		YJL024C	-2.74074	7.80304	4.48868	0.0341201	0.0658349		YJL024C	-1.14374	8.05356	6.44062	0.011154	0.0413801
YJL059W_1	0.085205	7.059	0.229882	0.631612	0.747552		YJL059W_1	-0.339918	6.1899	2.14764	0.142789	0.194576		YJL059W_1	-3.65105	6.30073	8.58734	0.00338509	0.011086		YJL059W_1	-0.868624	6.50523	1.18237	0.276874	0.424766
YJL076W	-1.05565	6.3039	24.6628	6.82893e-07	5.87999e-06		YJL076W	-0.418224	6.79015	5.73555	0.0166248	0.0282063		YJL076W	-3.50432	5.80742	7.37232	0.00662355	0.0182883		YJL076W	-1.37336	6.90094	2.54194	0.110858	0.218285
YJL101C	-0.691714	7.17004	22.905	1.7021e-06	1.36864e-05		YJL101C	-1.18112	6.80743	49.9414	1.58406e-12	7.97434e-12		YJL101C	-3.33357	6.91691	5.27385	0.0216481	0.0459536		YJL101C	-1.47217	7.28394	6.10224	0.0135011	0.0469301
YJL104W	0.0181895	9.06216	0.0562633	0.812503	0.884635		YJL104W	0.445726	9.57498	55.7167	8.37057e-14	4.59437e-13		YJL104W	-2.04914	8.55589	3.93224	0.0473689	0.0854073		YJL104W	-0.76712	8.46562	3.8776	0.0489345	0.118412
YJL105W	0.133968	7.80746	1.14216	0.285196	0.42022		YJL105W	0.041479	8.05445	0.192319	0.660993	0.721576		YJL105W	-3.41624	6.9169	8.46147	0.00362749	0.0116947		YJL105W	-0.473041	8.42632	1.66903	0.196389	0.333748
YJL121C	0.09884	6.08403	0.146165	0.702227	0.800857		YJL121C	-0.383885	5.63428	1.31405	0.251663	0.31808		YJL121C	-3.87502	5.61465	7.83192	0.00513314	0.0150048		YJL121C	-1.76028	6.06618	3.77993	0.0518709	0.124064
YJL128C	-2.15539	6.66309	55.6806	8.52575e-14	1.67795e-12		YJL128C	-1.93756	6.1833	67.5914	2.01139e-16	1.29487e-15		YJL128C	-1.45436	6.82435	1.35192	0.244943	0.318149		YJL128C	-4.59824	5.80747	11.4058	0.000732139	0.00514614
YJL139C	-0.0876182	8.11212	0.762832	0.382444	0.524259		YJL139C	0.302256	8.17666	14.1838	0.000165793	0.000402126		YJL139C	-3.7298	7.29161	8.1759	0.00424506	0.0130639		YJL139C	-0.210276	8.33766	0.146317	0.70208	0.798705
YJL159W	-1.45848	6.68194	25.9709	3.466e-07	3.18333e-06		YJL159W	-3.45904	4.22247	76.6533	2.03766e-18	1.42498e-17		YJL159W	-5.14236	5.89896	18.1857	2.00374e-05	0.000170752		YJL159W	-2.95535	3.82452	5.48597	0.0191697	0.0610389
YJL170C	0.136515	8.45269	2.09375	0.147903	0.256341		YJL170C	-0.183718	7.85078	3.67614	0.0551965	0.0830157		YJL170C	-3.18115	7.68307	9.28126	0.0023151	0.00821315		YJL170C	1.63582	10.1472	7.67281	0.0056059	0.0244143
YJL186W	0.43698	7.30996	10.6398	0.00110681	0.00444121		YJL186W	0.516141	7.61724	21.0372	4.50452e-06	1.3413e-05		YJL186W	-5.19408	6.10165	20.5522	5.80262e-06	7.42083e-05		YJL186W	-0.504059	7.6427	0.888724	0.345823	0.495249
YJL191W	0.194249	8.18167	3.65148	0.0560195	0.117886		YJL191W	0.310007	8.29852	16.3422	5.28735e-05	0.000138133		YJL191W	-4.11157	7.18495	12.1007	0.000504029	0.00239718		YJL191W	-0.71614	7.82343	2.50942	0.113168	0.221536
YJL197W	-2.63749	3.059	16.0108	6.29838e-05	0.000355617		YJL197W	-4.29652	1.66304	9.47923	0.00207811	0.00424559		YJL197W	-3.21526	2.93858	16.935	3.86813e-05	0.000284973		YJL197W	-2.3057	1.93866	3.03634	0.0814192	0.172302
YJL208C	0.0848191	7.99352	0.582331	0.4454	0.584149		YJL208C	0.467617	7.8245	20.5789	5.72244e-06	1.68573e-05		YJL208C	-4.68916	7.30994	13.8308	0.000200034	0.00110675		YJL208C	0.628177	7.95906	1.91581	0.166319	0.294893
YJR011C	-0.144191	6.92096	0.83894	0.3597	0.50089		YJR011C	-2.98058	3.29776	31.7653	1.73975e-08	6.66395e-08		YJR011C	-1.84137	6.59741	1.88229	0.170074	0.238196		YJR011C	-2.85653	4.17002	5.13429	0.0234576	0.069849
YJR041C	-0.236488	7.19651	1.81201	0.178267	0.294948		YJR041C	-0.565268	7.45266	21.1769	4.18778e-06	1.25421e-05		YJR041C	-0.964576	7.82921	0.427447	0.513244	0.587763		YJR041C	-0.818049	6.4731	1.16144	0.281166	0.429438
YJR045C	-3.30974	6.9446	186.176	2.17301e-42	1.42556e-40		YJR045C	-3.14819	5.9465	152.62	4.63897e-35	6.54364e-34		YJR045C	-3.95093	6.93869	11.5258	0.000686369	0.00306677		YJR045C	-4.56737	6.5725	21.7649	3.08183e-06	8.01082e-05
YJR050W	0.192057	8.4711	4.44558	0.0349917	0.0810654		YJR050W	0.115334	8.6373	3.03285	0.0815947	0.118327		YJR050W	-2.15434	7.84549	3.40056	0.0651743	0.110447		YJR050W	-0.907939	8.26217	4.89614	0.0269169	0.0768283
YJR055W	-0.181223	7.83406	2.73972	0.0978822	0.184978		YJR055W	-0.000718075	8.02429	6.68793e-05	0.993475	0.996852		YJR055W	-3.0034	7.34578	7.30195	0.00688797	0.0188156		YJR055W	-0.783754	7.4636	1.61603	0.203646	0.341863
YJR060W	0.247032	8.53279	6.23116	0.0125522	0.03546		YJR060W	0.217752	8.29928	6.60193	0.0101868	0.0181788		YJR060W	-1.98583	7.84549	3.66786	0.0554712	0.0971452		YJR060W	-1.77353	7.43194	6.7269	0.00949694	0.036683
YJR078W	-0.366569	7.74942	10.0138	0.00155372	0.00592939		YJR078W	0.174737	8.56803	6.5013	0.0107796	0.0191077		YJR078W	-2.17616	7.71424	2.94889	0.0859364	0.137527		YJR078W	0.261932	9.48922	0.402891	0.5256	0.65927
YJR084W	-5.04445	2.00011	13.7509	0.000208724	0.00102453		YJR084W	-4.08623	1.58504	8.13917	0.0043319	0.00835453		YJR084W	-5.26071	2.11542	17.968	2.24652e-05	0.000184958		YJR084W	-3.99705	2.93868	8.84568	0.00293783	0.0146927
YJR085C	-0.208824	6.91499	1.59086	0.207203	0.328831		YJR085C	0.336786	7.28548	6.70312	0.00962444	0.0172647		YJR085C	-3.27381	6.43467	7.25493	0.00707067	0.0191251		YJR085C	0.429564	8.43187	1.07126	0.30066	0.450044
YJR107W	-0.568196	3.80746	1.8105	0.178448	0.295127		YJR107W	0.424993	5.4812	3.87602	0.0489806	0.0744104		YJR107W	-3.86906	3.737	21.6553	3.26315e-06	5.33272e-05		YJR107W	-2.61596	2.84138	5.34108	0.0208286	0.0645699
YJR109C	-0.459225	6.41796	3.71859	0.0538099	0.114167		YJR109C	-0.711965	6.248	13.649	0.000220357	0.00052492		YJR109C	-3.67718	5.63912	12.5868	0.000388473	0.00194378		YJR109C	-5.38153	6.55214	15.0089	0.000107006	0.00114871
YJR110W	-0.765318	8.56871	35.9706	2.00319e-09	2.45673e-08		YJR110W	-0.319696	8.2692	17.8659	2.37027e-05	6.48335e-05		YJR110W	-3.78034	8.00572	11.945	0.00054795	0.00256476		YJR110W	-1.11664	8.05987	6.25669	0.0123725	0.0441968
YJR119C	0.0216737	6.73933	0.0142661	0.904926	0.941606		YJR119C	-2.53539	2.77266	16.1332	5.90394e-05	0.000153272		YJR119C	-6.15017	5.74158	26.8491	2.19979e-07	2.33302e-05		YJR119C	-1.48712	3.80744	1.45981	0.22696	0.369446
YJR124C	0.0059657	8.2006	0.0034768	0.95298	0.970395		YJR124C	-0.00881532	8.16749	0.0116194	0.91416	0.934741		YJR124C	-3.46089	7.73247	5.28677	0.021488	0.0457547		YJR124C	-0.587772	8.10422	2.30135	0.129262	0.242627
YJR153W	0.201989	7.5963	2.09802	0.14749	0.255801		YJR153W	-0.0881805	7.08222	0.240074	0.624153	0.690108		YJR153W	-3.11481	6.70741	8.70135	0.00317974	0.0105051		YJR153W	-1.35355	7.4704	4.92429	0.0264817	0.0759534
YKL003C	0.12656	8.67371	2.15527	0.142081	0.248717		YKL003C	-0.158764	7.61478	1.99195	0.158137	0.212132		YKL003C	-0.793053	8.735	0.489801	0.484016	0.56019		YKL003C	-0.428678	8.3137	1.38053	0.240011	0.383888
YKL025C	0.246786	7.833	3.94136	0.0471128	0.102591		YKL025C	-0.160914	7.05897	1.32878	0.249023	0.315225		YKL025C	-3.37794	7.10855	4.60947	0.0317959	0.0621336		YKL025C	-0.511888	7.443	0.880985	0.347932	0.497579
YKL033W	-0.603964	6.47043	9.3322	0.00225162	0.00827932		YKL033W	-0.490098	6.1833	4.57508	0.0324402	0.0517072		YKL033W	-0.0617542	7.34106	0.00217388	0.962812	0.971272		YKL033W	-3.89119	4.47042	10.6466	0.00110274	0.00696912
YKL037W	0.15208	7.86223	1.8701	0.171463	0.286211		YKL037W	0.395367	7.89792	17.4849	2.89591e-05	7.79219e-05		YKL037W	-0.817524	7.64476	0.569623	0.450409	0.527797		YKL037W	0.858233	6.94449	1.71445	0.19041	0.326676
YKL049C_1	0.0103226	8.45817	0.0124882	0.911021	0.944394		YKL049C_1	0.0947896	8.50191	1.26693	0.260344	0.327849		YKL049C_1	-1.63538	7.91686	2.91957	0.0875113	0.13942		YKL049C_1	-0.252754	9.10202	0.490514	0.483698	0.623247
YKL056C	-0.591243	7.0572	16.0279	6.24161e-05	0.000352894		YKL056C	-1.47248	6.69124	61.2083	5.13437e-15	3.01425e-14		YKL056C	-5.17338	6.41797	20.229	6.87053e-06	8.13636e-05		YKL056C	-3.09395	6.4568	7.66415	0.00563289	0.0244803
YKL072W	-0.103792	8.50857	1.19467	0.274389	0.408274		YKL072W	-0.512756	8.41229	34.3707	4.5552e-09	1.82783e-08		YKL072W	-1.50563	8.16726	1.29736	0.254696	0.328371		YKL072W	-0.965037	7.96007	4.27817	0.0386049	0.100404
YKL084W	0.181654	8.9543	4.54426	0.0330292	0.0772795		YKL084W	0.392123	9.34843	38.1005	6.71928e-10	2.86888e-09		YKL084W	-2.07831	8.53008	2.83057	0.0924858	0.145783		YKL084W	0.412956	9.31631	1.05168	0.305121	0.453805
YKL087C	-0.00177588	7.41796	0.000170296	0.989588	0.993679		YKL087C	0.602633	8.21115	56.9711	4.42268e-14	2.46015e-13		YKL087C	-4.67522	6.96589	17.5709	2.7679e-05	0.000216662		YKL087C	-1.05343	7.38666	3.15553	0.0756703	0.163631
YKL093W	0.302501	8.87765	14.3771	0.000149613	0.000767182		YKL093W	0.126658	8.98544	3.79192	0.0515006	0.0779107		YKL093W	-2.7687	8.51887	3.52568	0.0604249	0.104187		YKL093W	-0.1695	8.97302	0.209825	0.646904	0.75463
YKL107W	-0.284777	4.29779	0.609945	0.434809	0.574152		YKL107W	0.350751	5.12936	2.25385	0.133283	0.183009		YKL107W	-3.64969	3.54435	20.7038	5.36108e-06	7.10171e-05		YKL107W	0.534499	5.51311	0.366894	0.544702	0.673826
YKL135C	-2.36265	6.98881	174.114	9.34944e-40	5.52017e-38		YKL135C	-1.01824	7.61601	86.7171	1.25209e-20	9.83819e-20		YKL135C	-3.85232	6.97353	8.14502	0.00431795	0.0132193		YKL135C	-0.548052	8.08575	1.66183	0.197356	0.334495
YKL138C	0.428259	9.38309	25.2033	5.15951e-07	4.59574e-06		YKL138C	-0.00298853	8.97688	0.00227256	0.961978	0.971854		YKL138C	-1.49298	9.22633	1.22942	0.26752	0.341254		YKL138C	0.271122	9.41367	0.46064	0.497325	0.635181
YKL142W	-0.375402	8.2055	13.9283	0.000189914	0.00095141		YKL142W	0.347855	8.80205	25.5855	4.23204e-07	1.41628e-06		YKL142W	-2.56491	7.75824	5.17325	0.0229373	0.0479514		YKL142W	0.271234	8.30837	0.521418	0.470238	0.611476
YKL144C	0.211283	7.93969	3.6847	0.0549138	0.116032		YKL144C	0.105158	6.7858	0.218252	0.640375	0.702967		YKL144C	-0.728402	7.82006	0.541948	0.461627	0.539108		YKL144C	-0.210279	7.78142	0.197035	0.657125	0.763738
YKL157W_1	-0.308146	7.7716	5.36427	0.0205534	0.0531585		YKL157W_1	-0.211109	7.70858	4.32209	0.0376207	0.059053		YKL157W_1	-3.08392	7.13785	5.6839	0.0171213	0.0382705		YKL157W_1	-2.64251	6.95623	10.1653	0.00143105	0.00848568
YKL157W_2	-0.238299	7.60991	3.67704	0.0551668	0.116448		YKL157W_2	-0.477329	6.90697	9.4868	0.00206955	0.00423229		YKL157W_2	-3.05638	6.72116	8.36382	0.00382765	0.0121131		YKL157W_2	-1.70918	6.78144	5.87833	0.0153283	0.0515476
YKL165C	-0.316837	7.49463	5.49644	0.0190552	0.0500034		YKL165C	-0.9889	7.91596	91.5756	1.07411e-21	8.80812e-21		YKL165C	-4.0613	6.54441	9.60483	0.00194066	0.00711692		YKL165C	-0.246943	7.7097	0.220865	0.638382	0.749341
YKL170W	0.289401	8.48526	10.4778	0.00120819	0.00477841		YKL170W	-0.0518404	8.14218	0.419679	0.517097	0.59054		YKL170W	-0.78569	8.41214	0.400586	0.526787	0.599452		YKL170W	-0.265431	7.41087	0.225128	0.63516	0.747258
YKL174C	-1.148	7.2112	64.6277	9.04743e-16	2.06591e-14		YKL174C	-1.50441	7.94161	231.345	3.03442e-52	7.88758e-51		YKL174C	-1.96071	6.9425	2.89359	0.0889326	0.141043		YKL174C	-2.78504	7.81496	25.2779	4.96362e-07	1.97256e-05
YKL182W	-2.03934	5.96974	80.1473	3.47509e-19	9.70442e-18		YKL182W	-2.55081	6.14643	110.57	7.35009e-26	7.23237e-25		YKL182W	-4.67815	5.59503	17.8067	2.44522e-05	0.000198159		YKL182W	-5.12097	6.09814	17.1814	3.39751e-05	0.000484204
YKL214C	0.403947	8.74157	24.3617	7.98411e-07	6.73435e-06		YKL214C	-0.0932581	7.14813	0.482526	0.48728	0.563179		YKL214C	-0.308198	8.68919	0.091546	0.762221	0.810669		YKL214C	0.187723	8.17829	0.261066	0.609389	0.729607
YKR011C	-0.322441	7.88683	8.81844	0.00298201	0.0104712		YKR011C	-0.562497	8.29852	50.9048	9.69556e-13	4.96552e-12		YKR011C	-2.8955	7.4958	4.51615	0.0335764	0.0649678		YKR011C	-1.15897	7.91794	5.41434	0.019972	0.062581
YKR018C	0.451912	6.35472	4.65471	0.0309686	0.0733484		YKR018C	1.34441	7.5775	135.843	2.15914e-31	2.62463e-30		YKR018C	-2.66283	5.78119	2.89604	0.0887974	0.140883		YKR018C	0.939862	6.6748	1.6074	0.204857	0.3432
YKR029C	-0.206006	7.78475	2.53726	0.111188	0.204968		YKR029C	-0.346023	7.17998	6.96099	0.00833061	0.0152122		YKR029C	-3.27615	7.26037	5.09108	0.0240491	0.0498721		YKR029C	4.34316	10.2027	47.435	5.6859e-12	3.91664e-09
YKR035W-A	-0.227513	7.82135	4.1367	0.0419629	0.0936968		YKR035W-A	0.389527	6.77925	5.93433	0.0148487	0.0254225		YKR035W-A	-3.00937	7.02427	8.15865	0.00428563	0.0131692		YKR035W-A	-1.38665	6.83086	3.962	0.0465384	0.114422
YKR059W	-1.24526	7.03538	62.7227	2.37952e-15	5.23115e-14		YKR059W	-2.25762	7.18825	224.088	1.16061e-50	2.87234e-49		YKR059W	-1.18197	7.66273	0.597473	0.439544	0.518446		YKR059W	-4.41687	7.11559	25.7888	3.80891e-07	1.69271e-05
YKR060W	-0.146859	7.78584	1.62923	0.201809	0.323411		YKR060W	0.04443	7.90496	0.231049	0.630747	0.694982		YKR060W	-2.85205	7.39808	6.04535	0.013943	0.0327794		YKR060W	-0.764104	7.93179	3.29505	0.0694891	0.154076
YKR078W	-0.0521405	8.2512	0.263015	0.608056	0.727737		YKR078W	0.0971032	8.26686	1.48696	0.222689	0.286632		YKR078W	-3.03768	7.65942	5.19909	0.0225988	0.0474597		YKR078W	-0.873475	7.12074	1.98896	0.15845	0.282882
YKR094C	-0.237066	8.31224	4.77641	0.0288522	0.0692504		YKR094C	-2.031	7.78144	248.99	4.31069e-56	1.29102e-54		YKR094C	-2.29509	7.66418	3.84583	0.0498698	0.0891828		YKR094C	-2.75837	7.59132	20.2201	6.90224e-06	0.000141223
YKR098C	0.117152	8.14901	0.61214	0.433983	0.573969		YKR098C	0.255823	8.06347	9.52834	0.00202323	0.00414691		YKR098C	1.15714	8.99638	1.29146	0.255779	0.329325		YKR098C	2.29417	8.92381	38.7063	4.92615e-10	1.19764e-07
YKR106W	0.188532	7.8715	3.15517	0.0756867	0.149314		YKR106W	0.111012	8.79232	2.78269	0.0952879	0.135382		YKR106W	-2.44695	7.34875	4.32729	0.037506	0.0708789		YKR106W	0.0524312	8.85076	0.024906	0.874602	0.920233
YLL018C-A	0.331437	8.61788	12.3494	0.000441117	0.00197737		YLL018C-A	0.149788	9.02475	4.69704	0.0302146	0.0484206		YLL018C-A	0.421803	9.19704	0.149543	0.698973	0.755059		YLL018C-A	3.00591	10.8768	17.7648	2.49962e-05	0.000377042
YLL025W	-0.00535529	8.33401	0.00298587	0.956423	0.972422		YLL025W	0.040054	7.91496	0.146756	0.701655	0.757963		YLL025W	-1.12712	8.01397	1.36451	0.242757	0.316004		YLL025W	-0.17453	8.12418	0.176021	0.674815	0.775587
YLR008C	-4.99391	5.99636	220.092	8.63671e-50	7.7599e-48		YLR008C	-4.90854	4.27309	109.417	1.31503e-25	1.26396e-24		YLR008C	-5.97855	6.07693	24.4893	7.47248e-07	2.75188e-05		YLR008C	-3.35997	5.27312	9.02482	0.00266338	0.0136742
YLR014C	-1.06416	5.81603	17.9529	2.26443e-05	0.000144651		YLR014C	-0.311384	6.25116	1.22044	0.269275	0.337451		YLR014C	-0.139421	6.59973	0.00876673	0.925402	0.944367		YLR014C	-0.112531	6.42632	0.0214887	0.883455	0.925791
YLR017W	0.0497777	8.08757	0.20393	0.651567	0.763518		YLR017W	0.451042	7.11382	10.8079	0.00101069	0.00218096		YLR017W	-1.73642	7.69807	1.62981	0.201729	0.273503		YLR017W	0.70126	7.7415	2.31351	0.128254	0.241713
YLR044C	0.213703	8.23931	4.58379	0.0322758	0.0757501		YLR044C	0.635468	8.69356	69.1207	9.26189e-17	6.04729e-16		YLR044C	0.153351	8.04877	0.0251909	0.873892	0.901372		YLR044C	-0.551513	7.62698	1.19625	0.274072	0.421597
YLR060W	-0.360394	7.04086	5.45479	0.0195147	0.050886		YLR060W	-0.0117373	8.22327	0.0228534	0.879839	0.906375		YLR060W	-2.9039	6.41504	6.81336	0.00904783	0.0231914		YLR060W	-1.80355	6.7572	5.47069	0.019338	0.0613855
YLR071C	-0.116695	7.5145	0.915201	0.338738	0.479447		YLR071C	-0.401193	8.08134	21.743	3.11728e-06	9.48728e-06		YLR071C	-3.23986	6.52625	9.20002	0.00242013	0.00848379		YLR071C	-0.60736	7.92882	1.78599	0.181416	0.314153
YLR084C_1	-1.07971	6.79019	18.878	1.39349e-05	9.24448e-05		YLR084C_1	-1.29692	5.65829	36.0419	1.93116e-09	8.00551e-09		YLR084C_1	-4.78249	6.10863	17.5188	2.84482e-05	0.000217332		YLR084C_1	-0.687093	7.02428	0.878848	0.348517	0.498244
YLR116W	0.120558	8.08048	1.31409	0.251655	0.38309		YLR116W	0.264118	9.00804	17.8674	2.36839e-05	6.48335e-05		YLR116W	0.334703	8.5664	0.0594466	0.807373	0.846922		YLR116W	-0.0554527	8.71429	0.0261052	0.871644	0.919556
YLR119W	0.077325	7.06799	0.261577	0.609039	0.728344		YLR119W	0.79822	7.71889	53.9647	2.04125e-13	1.09993e-12		YLR119W	0.770821	8.17968	0.2132	0.644271	0.707055		YLR119W	0.601723	7.45947	1.21759	0.269834	0.41725
YLR120C	0.148295	7.54056	1.47618	0.224373	0.349799		YLR120C	0.320835	8.09898	15.704	7.4066e-05	0.000189545		YLR120C	0.440159	8.08351	0.142735	0.705577	0.761148		YLR120C	-0.50502	7.11726	0.679334	0.409816	0.557161
YLR133W	-1.21097	7.23534	74.8204	5.15542e-18	1.31527e-16		YLR133W	-1.83058	7.1833	152.52	4.87728e-35	6.8564e-34		YLR133W	-1.61512	7.30978	1.73993	0.187147	0.257556		YLR133W	-2.32617	7.20629	10.7443	0.00104601	0.00679127
YLR138W	-1.08094	4.18333	8.34666	0.00386397	0.0130754		YLR138W	-1.88254	5.30993	58.7913	1.75315e-14	9.95298e-14		YLR138W	-2.28752	4.15636	5.35276	0.0206895	0.0442827		YLR138W	-3.66831	5.08756	10.0731	0.00150452	0.00879514
YLR143W	-0.384452	7.10515	5.94779	0.0147358	0.0403064		YLR143W	-1.78365	5.71432	62.9899	2.07764e-15	1.25173e-14		YLR143W	-3.16382	6.60978	5.5075	0.0189351	0.0414067		YLR143W	-1.42195	7.47311	6.87768	0.00872787	0.0344201
YLR151C	0.137847	7.00386	0.716325	0.397352	0.537563		YLR151C	-0.187726	6.99254	1.54308	0.21416	0.27686		YLR151C	-0.314964	6.91077	0.0833734	0.772777	0.818316		YLR151C	0.108781	7.31594	0.0289948	0.864791	0.915049
YLR154C	-0.40262	8.09287	14.9134	0.000112563	0.000597204		YLR154C	-0.620639	7.87044	31.2976	2.21359e-08	8.37798e-08		YLR154C	-4.97374	7.391	19.0853	1.25002e-05	0.000121561		YLR154C	-1.69097	7.51184	6.35458	0.0117079	0.0426707
YLR170C	0.148097	6.56235	0.476068	0.490209	0.624163		YLR170C	0.128725	6.64873	0.560605	0.454017	0.530384		YLR170C	-1.56022	6.24466	2.40468	0.120973	0.181821		YLR170C	-1.56023	5.42074	3.02577	0.0819512	0.173162
YLR177W	-0.305059	5.07336	1.3091	0.252557	0.38418		YLR177W	-0.851332	6.67014	22.4039	2.20927e-06	6.81921e-06		YLR177W	-4.03704	4.11553	22.0282	2.68681e-06	4.78646e-05		YLR177W	-0.720225	6.46222	0.820793	0.364948	0.514728
YLR190W	-0.0123425	8.35913	0.0160096	0.899313	0.938364		YLR190W	0.345705	9.10555	26.3205	2.89198e-07	9.81327e-07		YLR190W	0.0283583	8.4393	0.000933873	0.975621	0.981719		YLR190W	-1.02047	8.25746	7.73458	0.00541731	0.0236428
YLR195C	-0.103039	6.36643	0.233814	0.62871	0.745612		YLR195C	-0.246869	7.29316	3.44166	0.0635717	0.0941053		YLR195C	-2.08435	6.30666	1.95949	0.161568	0.228763		YLR195C	2.78211	9.77339	29.8189	4.74348e-08	4.17123e-06
YLR201C	0.25005	8.4609	7.89407	0.00495971	0.0162429		YLR201C	-0.186308	8.28548	5.96028	0.0146317	0.0250613		YLR201C	-0.543002	8.25808	0.302422	0.582368	0.652992		YLR201C	0.0404063	8.72512	0.0145549	0.903973	0.940852
YLR207W	-0.255641	6.81816	1.91279	0.166654	0.280562		YLR207W	-0.393848	7.24484	9.04412	0.00263541	0.00528232		YLR207W	-3.72877	6.19319	8.40566	0.00374056	0.0119534		YLR207W	-1.89258	7.02246	8.3977	0.00375696	0.0178272
YLR234W	-0.335957	7.79561	8.13464	0.00434275	0.014463		YLR234W	-0.476726	8.56041	48.4897	3.32023e-12	1.64736e-11		YLR234W	-2.25943	7.50119	4.10255	0.0428186	0.0785216		YLR234W	-2.66448	7.94847	22.3799	2.23705e-06	6.2052e-05
YLR238W	0.521586	8.00479	20.2502	6.7948e-06	4.88499e-05		YLR238W	-0.301626	5.1833	1.71334	0.190553	0.2497		YLR238W	-1.33455	7.43455	1.71591	0.190221	0.261103		YLR238W	0.965123	5.89889	1.22513	0.268356	0.415866
YLR266C	0.124774	6.54443	0.489123	0.484319	0.619986		YLR266C	-0.551406	5.97353	7.67828	0.00558895	0.0105379		YLR266C	-5.6406	5.26063	26.7754	2.28532e-07	2.33302e-05		YLR266C	-2.28583	6.27932	3.76388	0.0523711	0.125115
YLR268W	0.20914	8.0608	4.00295	0.0454207	0.0996411		YLR268W	0.122142	8.73139	3.18974	0.0741018	0.108182		YLR268W	-2.3946	7.46763	4.3853	0.0362502	0.0690742		YLR268W	-0.408551	8.69761	1.22564	0.268257	0.415866
YLR271W	0.184336	8.68661	4.72529	0.0297222	0.0710068		YLR271W	0.0612356	8.77266	0.421013	0.516432	0.590106		YLR271W	-0.775673	8.7525	0.434867	0.509611	0.585061		YLR271W	2.14535	9.88771	17.5055	2.86474e-05	0.000424371
YLR283W	0.223926	8.04814	3.33855	0.0676741	0.137634		YLR283W	-0.040206	7.29009	0.0979388	0.754317	0.802883		YLR283W	-2.36333	7.19968	3.55788	0.0592635	0.102612		YLR283W	-0.360232	8.22809	0.683787	0.408286	0.555615
YLR300W	0.0322376	8.16753	0.0864345	0.76876	0.85342		YLR300W	0.244968	8.52037	8.60645	0.00334975	0.0066052		YLR300W	0.287594	8.52656	0.0944626	0.758579	0.807211		YLR300W	-0.130746	8.64691	0.151147	0.697441	0.794562
YLR304C	0.0924083	8.15914	0.743357	0.388588	0.529694		YLR304C	-0.413232	6.95233	6.91072	0.00856806	0.015593		YLR304C	-0.860449	7.81789	0.655717	0.418076	0.496861		YLR304C	-2.27877	6.79451	8.37669	0.00380065	0.0179932
YLR306W	0.212047	7.86533	1.99896	0.157407	0.268717		YLR306W	0.39964	8.61785	30.7111	2.99442e-08	1.12e-07		YLR306W	-3.50258	7.0946	8.96617	0.00275024	0.00940956		YLR306W	0.525563	9.01265	2.0208	0.155158	0.278518
YLR323C	0.0335146	8.64637	0.152988	0.695696	0.795604		YLR323C	0.319607	8.88577	24.1532	8.89703e-07	2.87952e-06		YLR323C	-1.95291	8.16571	3.16902	0.0750473	0.123623		YLR323C	-0.28232	8.5642	0.641018	0.423342	0.570049
YLR325C	0.484158	7.79993	16.0934	6.02924e-05	0.000345136		YLR325C	0.469542	7.74603	5.46328	0.0194201	0.032469		YLR325C	-2.27332	7.72864	2.23059	0.135302	0.198863		YLR325C	1.02908	7.70047	4.59889	0.0319927	0.087393
YLR336C	-0.50248	7.29013	13.1911	0.000281277	0.00133469		YLR336C	-0.650362	6.73929	13.3484	0.000258649	0.00060773		YLR336C	-3.95202	6.71888	6.7693	0.00927393	0.0236017		YLR336C	-0.397684	7.01686	0.364632	0.545945	0.674953
YLR354C	-0.288354	8.57565	8.29409	0.00397743	0.0133975		YLR354C	-1.16169	8.42074	218.817	1.6381e-49	3.74047e-48		YLR354C	-2.86099	7.86731	6.82468	0.00899065	0.0231084		YLR354C	-4.64449	7.18168	19.2512	1.14597e-05	0.000202827
YLR385C	0.132477	8.25592	1.48653	0.222755	0.347939		YLR385C	0.174442	8.30538	5.49722	0.0190467	0.031974		YLR385C	-2.20602	8.14948	2.54519	0.11063	0.169158		YLR385C	-0.00106675	7.96871	7.11289e-06	0.997872	0.999323
YLR389C	-1.00968	4.80747	10.2915	0.00133647	0.00520606		YLR389C	0.115684	7.16833	0.725647	0.394298	0.47072		YLR389C	-3.77566	4.26057	18.9558	1.3378e-05	0.000127989		YLR389C	-0.186181	7.33988	0.0862653	0.76898	0.846841
YLR397C	-0.115503	7.82135	0.973738	0.32375	0.464603		YLR397C	0.210482	8.07422	6.54898	0.0104944	0.0186713		YLR397C	-2.87928	6.78577	7.51934	0.00610399	0.0172203		YLR397C	-0.622874	7.76052	1.41824	0.233693	0.376111
YLR403W	-1.00894	7.56744	22.6865	1.90699e-06	1.52155e-05		YLR403W	-2.86705	7.0113	197.247	8.33065e-45	1.60142e-43		YLR403W	-5.49048	6.7749	20.7732	5.17007e-06	6.89287e-05		YLR403W	-3.09308	6.8929	15.7335	7.29215e-05	0.00086762
YLR423C	-0.00362633	8.03537	0.00100165	0.974752	0.983317		YLR423C	-0.40066	6.82238	5.75596	0.0164328	0.0279033		YLR423C	-1.07904	8.03516	0.751401	0.386033	0.465832		YLR423C	-1.20094	6.88679	2.90398	0.0883613	0.183886
YLR425W	-0.466041	8.11732	15.5516	8.02818e-05	0.000440644		YLR425W	-0.887599	8.10947	107.657	3.19507e-25	3.02872e-24		YLR425W	-3.0805	7.28084	7.85709	0.00506218	0.0148805		YLR425W	-1.75867	7.66306	12.3025	0.000452348	0.00353375
YLR438C-A	0.481072	8.76221	34.9102	3.45274e-09	4.12433e-08		YLR438C-A	0.78987	8.78743	139.997	2.66649e-32	3.40143e-31		YLR438C-A	-0.274748	8.53127	0.0766596	0.781876	0.825836		YLR438C-A	2.47491	10.4182	15.1599	9.87777e-05	0.00108289
YLR442C	-0.0139517	7.04268	0.00733875	0.931732	0.955313		YLR442C	0.0362	8.26764	0.224518	0.635618	0.699231		YLR442C	-0.85919	6.9247	0.632648	0.426386	0.505378		YLR442C	-2.02271	6.38667	4.59969	0.0319777	0.087393
YLR452C	0.122016	8.51778	1.9819	0.15919	0.270866		YLR452C	-0.063883	8.21034	0.682134	0.408853	0.485571		YLR452C	-2.22694	7.7016	3.23679	0.0720014	0.119271		YLR452C	-0.991578	8.07511	5.73634	0.0166174	0.0545942
YLR453C	-0.0516776	8.22492	0.262835	0.608179	0.727737		YLR453C	0.175672	8.31598	4.52499	0.0334032	0.0531392		YLR453C	-2.80846	7.52225	5.0953	0.0239908	0.0497781		YLR453C	0.0931324	7.77701	0.0325649	0.856793	0.910784
YLR456W	0.470346	8.58632	26.7597	2.30397e-07	2.16416e-06		YLR456W	0.227561	8.63064	9.23344	0.00237635	0.00479798		YLR456W	-2.85521	7.46356	7.38901	0.00656237	0.0181907		YLR456W	0.651789	8.56861	3.32065	0.0684149	0.15253
YLR459W	-0.117952	8.31224	1.36247	0.243109	0.372275		YLR459W	-0.0211019	8.31749	0.069003	0.792794	0.835659		YLR459W	-0.193684	8.68285	0.0311045	0.860008	0.889715		YLR459W	-1.02606	8.31824	7.54352	0.00602264	0.0257944
YLR461W	0.333538	8.14136	9.70817	0.00183451	0.00690371		YLR461W	0.772378	8.24642	47.1649	6.52584e-12	3.18058e-11		YLR461W	-3.14902	7.57992	5.14961	0.0232516	0.0485102		YLR461W	1.10656	8.64867	10.3409	0.00130114	0.00788506
YML024W	0.060441	6.7483	0.104767	0.746183	0.835765		YML024W	-0.808533	6.08754	10.1515	0.00144185	0.00303883		YML024W	-4.83708	5.84977	20.2701	6.72428e-06	8.03911e-05		YML024W	-3.2931	6.47584	10.1081	0.00147616	0.00867848
YML041C	-0.13491	8.19076	1.94529	0.163095	0.275807		YML041C	-0.163337	7.82025	2.72907	0.0985364	0.139565		YML041C	-1.30233	7.86714	1.09187	0.296057	0.371126		YML041C	-3.24713	6.79452	11.0588	0.000882657	0.00592211
YML048W	-0.43872	6.78366	6.11837	0.0133784	0.0372093		YML048W	-1.08015	6.4812	33.2066	8.28675e-09	3.24944e-08		YML048W	-0.634478	6.88451	0.425164	0.514372	0.588762		YML048W	-0.217128	7.77263	0.20466	0.650986	0.758108
YML050W	0.0498227	7.80639	0.210751	0.646179	0.759284		YML050W	0.0406225	8.27309	0.292534	0.588601	0.657091		YML050W	-3.7824	6.95806	8.22739	0.00412628	0.0128032		YML050W	-2.3345	7.58256	16.0706	6.10237e-05	0.00075163
YML053C	-0.177137	8.43821	3.30711	0.0689805	0.139275		YML053C	-2.79212	7.02614	213.106	2.88627e-48	6.27748e-47		YML053C	-3.69534	7.71764	7.3734	0.00661956	0.0182883		YML053C	-4.32531	7.28706	25.1937	5.18503e-07	2.02417e-05
YML063W	0.0122337	8.59319	0.0176457	0.894322	0.935519		YML063W	1.17849	9.40131	199.707	2.42002e-45	4.67381e-44		YML063W	-3.80808	7.67363	9.23566	0.00237346	0.00838421		YML063W	-2.75213	8.02062	23.9736	9.7667e-07	3.2553e-05
YML070W	-0.0855844	8.55662	0.701421	0.402307	0.542667		YML070W	0.120381	9.39597	4.10987	0.0426336	0.0660684		YML070W	-2.03544	7.80734	3.64604	0.0562028	0.0980938		YML070W	-0.712042	9.22164	2.90771	0.0881569	0.183553
YML081C-A	0.160826	8.908	4.28015	0.03856	0.0875171		YML081C-A	0.0316955	8.38809	0.17752	0.673513	0.732526		YML081C-A	-0.00437027	8.84897	2.2395e-05	0.996224	0.997431		YML081C-A	-0.0364003	8.52361	0.0107011	0.917609	0.947538
YML081W	-0.214437	7.75054	2.68636	0.10121	0.189707		YML081W	0.32094	8.46972	19.281	1.12825e-05	3.22033e-05		YML081W	-4.84313	6.66545	18.5584	1.64781e-05	0.000148052		YML081W	-0.740321	7.49324	1.71689	0.190094	0.326374
YML082W	-0.0409677	7.1034	0.0810136	0.775929	0.858152		YML082W	0.487907	6.4038	5.76692	0.0163306	0.0277412		YML082W	-1.77076	6.75483	1.60031	0.205859	0.277591		YML082W	-2.18523	4.19649	3.18291	0.0744119	0.161866
YML097C	-0.0857505	7.58632	0.486404	0.485536	0.620016		YML097C	-0.454255	5.89085	4.9696	0.0257966	0.0420581		YML097C	-4.31547	6.9308	7.47194	0.00626681	0.0175512		YML097C	-4.12059	5.26064	10.898	0.000962693	0.00634579
YML098W	0.0143133	9.12896	0.0254282	0.873305	0.922404		YML098W	0.362785	9.38737	20.9795	4.64227e-06	1.37735e-05		YML098W	-1.79387	9.0069	1.70982	0.191008	0.261858		YML098W	-0.101083	9.02795	0.080423	0.776725	0.852191
YML115C	1.35769	7.45953	47.1278	6.6505e-12	1.05312e-10		YML115C	1.84086	8.65709	114.595	9.65415e-27	9.87639e-26		YML115C	-2.60389	5.82021	7.74108	0.00539785	0.0156118		YML115C	2.02295	8.42418	29.9192	4.50438e-08	4.13702e-06
YML121W	0.214257	8.82029	3.95674	0.0466841	0.101872		YML121W	0.257231	9.55594	13.2715	0.000269473	0.000631725		YML121W	-0.731553	8.44628	0.618424	0.431634	0.510427		YML121W	-0.108652	9.0791	0.0790025	0.778654	0.853854
YML130C	-0.161211	8.72519	3.87106	0.0491256	0.106135		YML130C	0.0706346	8.85909	1.19771	0.273779	0.342888		YML130C	-3.71484	7.91198	11.6968	0.00062608	0.00286555		YML130C	-2.63361	7.54828	18.2429	1.94448e-05	0.000315158
YMR017W	0.194512	7.47584	2.34277	0.125866	0.226273		YMR017W	0.0642933	7.87147	0.481729	0.48764	0.563438		YMR017W	-0.864488	7.59842	0.470857	0.492593	0.568272		YMR017W	-1.04226	7.50126	3.31834	0.0685108	0.15253
YMR026C	-0.749027	6.19979	14.2293	0.000161831	0.000822689		YMR026C	0.020226	7.87864	0.0459071	0.830345	0.865052		YMR026C	-3.08282	5.70038	6.83403	0.00894371	0.0230308		YMR026C	0.176811	8.39019	0.172939	0.677513	0.777822
YMR031C	0.189837	6.78365	0.84191	0.358851	0.500213		YMR031C	0.132788	5.89085	0.406984	0.523504	0.596538		YMR031C	-5.36814	5.88275	22.6868	1.90675e-06	4.227e-05		YMR031C	-3.58606	5.38093	9.18392	0.0024415	0.0127248
YMR040W	0.344937	8.74718	17.6237	2.69217e-05	0.000168843		YMR040W	0.237882	8.46428	10.243	0.00137201	0.00289903		YMR040W	-3.477	7.90485	7.25533	0.00706908	0.0191251		YMR040W	-0.515212	8.26215	1.39745	0.237151	0.380787
YMR041C	-0.28624	7.21767	4.46073	0.0346826	0.0805751		YMR041C	-2.06743	5.05897	64.5733	9.30054e-16	5.75436e-15		YMR041C	-6.42533	6.49731	26.2231	3.04165e-07	2.33302e-05		YMR041C	-4.67014	5.69592	12.908	0.000327176	0.00276639
YMR073C	-0.233811	7.27624	3.1457	0.0761275	0.150041		YMR073C	0.125056	7.69704	1.1398	0.285694	0.355654		YMR073C	-3.43654	6.7142	6.93288	0.00846254	0.0220667		YMR073C	0.184289	7.56356	0.117012	0.732298	0.823113
YMR088C	0.248072	8.08669	5.18153	0.0228282	0.0578829		YMR088C	-0.672435	7.73139	41.5522	1.14768e-10	5.11138e-10		YMR088C	-2.3391	7.4164	3.65081	0.056042	0.0980201		YMR088C	-3.01639	7.51449	26.7581	2.30589e-07	1.17657e-05
YMR102C	-0.688217	7.24487	16.9954	3.747e-05	0.000226078		YMR102C	-0.0240136	8.47581	0.101328	0.750241	0.799986		YMR102C	-3.51729	6.83296	8.21992	0.00414331	0.0128272		YMR102C	-0.392677	7.90695	0.841812	0.358879	0.509357
YMR108W	-0.235116	7.32654	2.72709	0.098659	0.185937		YMR108W	-0.5439	6.627	10.5769	0.00114511	0.00244586		YMR108W	-3.28366	6.52101	8.07287	0.00449329	0.0135751		YMR108W	-1.61005	6.45952	4.41124	0.0357029	0.0950163
YMR114C	0.228957	7.96685	4.37182	0.0365379	0.0839528		YMR114C	0.104416	7.78906	0.964786	0.325984	0.399079		YMR114C	-3.76241	7.00005	10.2227	0.00138723	0.00550759		YMR114C	-0.666162	7.78251	2.19414	0.138536	0.254929
YMR116C	-0.460043	7.34589	11.89	0.000564364	0.00246827		YMR116C	-0.67302	7.43609	31.7206	1.78023e-08	6.80007e-08		YMR116C	-3.29579	6.64391	6.61322	0.0101224	0.025361		YMR116C	-1.36389	7.4946	6.13409	0.01326	0.0464043
YMR119W	-1.04778	4.2225	7.12487	0.00760218	0.0233258		YMR119W	-5.3574	2.17	20.0794	7.42918e-06	2.16231e-05		YMR119W	-2.19243	5.70012	1.45874	0.227131	0.300394		YMR119W	-2.5031	3.17001	4.93943	0.0262507	0.0755006
YMR132C	0.402212	7.56996	9.31544	0.0022723	0.00833313		YMR132C	0.23989	8.15405	8.16786	0.00426391	0.0082498		YMR132C	0.117941	7.63995	0.0128163	0.909865	0.931501		YMR132C	0.825113	9.11203	5.33486	0.020903	0.0646621
YMR134W	0.399765	9.12379	19.5422	9.84002e-06	6.8122e-05		YMR134W	0.410478	9.31258	32.5366	1.16967e-08	4.53495e-08		YMR134W	-0.517158	8.68925	0.291678	0.589147	0.659162		YMR134W	-0.0202366	8.99723	0.00339235	0.953554	0.9707
YMR143W_1	-0.12777	8.32504	1.61473	0.203829	0.32577		YMR143W_1	-0.963716	8.48389	175.203	5.40576e-40	8.93681e-39		YMR143W_1	-3.19405	7.53275	8.16859	0.0042622	0.0131069		YMR143W_1	-2.55874	7.92788	31.4434	2.05339e-08	2.29369e-06
YMR168C	0.0199045	6.73482	0.012663	0.910403	0.944381		YMR168C	0.477897	6.95427	10.0731	0.00150451	0.00315642		YMR168C	-2.84192	6.08022	4.31205	0.0378433	0.0714183		YMR168C	-0.339885	5.82449	0.0706729	0.79036	0.86315
YMR175W	0.400259	6.5079	4.11948	0.0423921	0.0943315		YMR175W	0.280714	7.6725	6.20238	0.0127578	0.0222303		YMR175W	-3.08472	5.59996	6.80798	0.00907513	0.0232389		YMR175W	-1.46917	6.31297	2.82523	0.0927936	0.190614
YMR177W	-0.400686	7.30693	7.68593	0.0055653	0.0179418		YMR177W	-0.591968	6.88882	14.7707	0.000121408	0.000300648		YMR177W	-2.28835	7.26826	2.67933	0.101658	0.157656		YMR177W	-1.36696	6.09812	2.47602	0.115595	0.224825
YMR178W	0.037982	8.44167	0.160356	0.688829	0.790595		YMR178W	-0.128637	7.81386	1.78055	0.182082	0.240122		YMR178W	-1.69872	8.08467	1.95635	0.161904	0.229082		YMR178W	0.0325015	8.00286	0.00659004	0.9353	0.957304
YMR193W	0.26177	8.9125	11.2915	0.000778612	0.00328368		YMR193W	0.259736	8.41441	12.6863	0.000368337	0.000847155		YMR193W	-0.445623	9.17462	0.0909001	0.763036	0.811327		YMR193W	0.0402533	8.58563	0.0117077	0.913835	0.946113
YMR197C	0.150673	9.07737	4.09628	0.0429777	0.0951913		YMR197C	-0.300457	9.05219	21.5282	3.48666e-06	1.05725e-05		YMR197C	-1.98734	8.57929	3.14111	0.0763416	0.125053		YMR197C	0.0307549	9.50356	0.00352606	0.952649	0.970259
YMR198W	0.407188	8.15577	16.0727	6.09578e-05	0.000347671		YMR198W	-0.443509	8.09459	27.1036	1.92839e-07	6.65277e-07		YMR198W	-2.37796	7.33092	4.53356	0.0332363	0.0643701		YMR198W	-0.525433	7.78142	1.25416	0.26276	0.410425
YMR226C	0.398361	5.7727	3.2486	0.0714843	0.14335		YMR226C	-0.58002	6.65829	12.0999	0.000504246	0.00113572		YMR226C	-4.14561	4.62456	20.9826	4.63485e-06	6.53783e-05		YMR226C	-1.83196	7.25118	6.96672	0.00830397	0.0330321
YMR253C	-0.6606	5.20956	5.79278	0.0160921	0.0432864		YMR253C	0.288165	6.61233	2.93984	0.0864193	0.124537		YMR253C	-2.55438	6.09795	2.33069	0.126845	0.188512		YMR253C	-3.91592	5.24169	7.23087	0.00716604	0.0294715
YMR273C	-1.15989	5.80317	24.6795	6.77008e-07	5.85371e-06		YMR273C	-1.79174	5.09459	48.2282	3.7939e-12	1.87787e-11		YMR273C	-1.85132	5.46484	2.09332	0.147944	0.213894		YMR273C	-4.4026	5.78584	8.58236	0.00339436	0.0166483
YMR279C	-0.268284	6.38956	1.46725	0.22578	0.351468		YMR279C	-0.175086	5.95427	0.772216	0.379532	0.455725		YMR279C	-3.61935	6.02231	7.26327	0.00703792	0.0190943		YMR279C	-0.44491	6.68888	0.344631	0.557168	0.684128
YMR291W	-0.220522	5.34588	0.692021	0.405478	0.546054		YMR291W	0.269611	5.71432	1.64826	0.199195	0.259872		YMR291W	-3.75571	4.7638	15.8453	6.87354e-05	0.000459546		YMR291W	-2.20095	3.19647	2.44782	0.117688	0.226868
YMR298W	0.400298	9.0349	22.9865	1.63142e-06	1.31436e-05		YMR298W	0.415176	9.11034	43.2407	4.8403e-11	2.24775e-10		YMR298W	2.03784	10.5052	4.56987	0.032539	0.0632269		YMR298W	0.749865	9.29962	3.37589	0.066157	0.149088
YMR299C	0.563197	6.36059	7.49689	0.00618057	0.0196193		YMR299C	0.216174	8.57435	9.14974	0.00248754	0.00500779		YMR299C	1.67707	7.53243	1.88487	0.169781	0.237867		YMR299C	0.00148176	8.96294	1.79515e-05	0.996619	0.998954
YMR301C	-0.0623502	8.29013	0.336143	0.562064	0.689116		YMR301C	-0.0175083	8.38666	0.0564392	0.812215	0.851569		YMR301C	2.18755	9.93406	4.95549	0.026008	0.0530558		YMR301C	-0.0823127	8.85751	0.0568939	0.811474	0.878321
YNL006W	0.0237804	8.11905	0.057244	0.810906	0.883362		YNL006W	-0.21728	8.03625	6.29098	0.0121354	0.0212653		YNL006W	-2.61677	7.8497	4.91219	0.0266678	0.0541346		YNL006W	-1.44377	8.17001	14.5347	0.000137605	0.00141826
YNL061W	-0.0353498	6.21928	0.0261339	0.871574	0.921754		YNL061W	-0.37378	3.27309	0.750106	0.386443	0.462545		YNL061W	-5.27486	5.14985	24.6986	6.70321e-07	2.67854e-05		YNL061W	-2.76221	2.90697	5.36089	0.0205933	0.0640809
YNL066W	0.50162	8.04814	22.4209	2.1898e-06	1.72061e-05		YNL066W	0.162458	8.11295	4.16721	0.0412135	0.0640841		YNL066W	-3.99114	6.83084	11.5435	0.000679867	0.0030488		YNL066W	-0.510967	7.77375	1.21859	0.269637	0.417226
YNL084C	-0.049635	6.63915	0.0486029	0.825512	0.892919		YNL084C	0.0804052	6.96586	0.0777115	0.780423	0.824722		YNL084C	-5.40393	6.09111	22.085	2.60837e-06	4.72133e-05		YNL084C	-2.9483	5.50789	5.10812	0.0238141	0.0705429
YNL096C	0.245895	8.25749	6.2036	0.012749	0.0358275		YNL096C	-4.48093	1.73704	10.852	0.000986882	0.00213661		YNL096C	-2.71169	7.30686	5.24513	0.0220082	0.0464938		YNL096C	0.385824	3.24799	0.128117	0.720392	0.813465
YNL097C	-0.558838	6.0662	7.00364	0.0081344	0.0247384		YNL097C	-0.320392	6.68424	3.88336	0.0487669	0.0742038		YNL097C	-4.44177	5.36933	17.8953	2.334e-05	0.000191397		YNL097C	0.33917	7.05349	0.229896	0.631601	0.745831
YNL142W	0.0974282	7.80639	0.816655	0.36616	0.507416		YNL142W	-0.311169	7.05174	4.78574	0.0286963	0.0462747		YNL142W	-2.65082	7.09456	5.22752	0.0222322	0.0468565		YNL142W	-0.245522	8.03989	0.375713	0.539907	0.669883
YNL152W	0.144457	8.29013	2.22266	0.135999	0.240617		YNL152W	-0.022105	8.24245	0.066957	0.79582	0.838207		YNL152W	-3.78601	7.36058	12.2853	0.000456548	0.00220434		YNL152W	-1.07367	7.61601	4.7464	0.0293597	0.0820999
YNL155W	-0.0666943	6.61727	0.107151	0.743412	0.833113		YNL155W	-0.13707	6.65829	0.327334	0.567233	0.637925		YNL155W	-4.01533	5.92291	9.31823	0.00226885	0.00808377		YNL155W	-0.140829	6.98874	0.0479396	0.826688	0.88884
YNL160W	0.143396	8.99682	1.68897	0.193737	0.313602		YNL160W	-0.0855533	8.41793	0.280028	0.596683	0.66382		YNL160W	0.803613	9.41865	0.732252	0.392154	0.472253		YNL160W	-0.7151	8.96103	3.71247	0.0540074	0.127405
YNL169C	0.52492	6.69823	7.63092	0.0057376	0.0184254		YNL169C	1.18617	7.88068	148.599	3.50957e-34	4.78715e-33		YNL169C	1.08531	7.14941	1.25881	0.261876	0.335296		YNL169C	0.42911	8.05621	0.993059	0.318996	0.469749
YNL177C	0.0274825	6.27313	0.0148627	0.902968	0.940667		YNL177C	-0.245592	5.29163	1.24319	0.264857	0.333025		YNL177C	-3.03726	6.17661	5.14423	0.0233237	0.0486362		YNL177C	0.411756	5.81165	0.198697	0.655774	0.76261
YNL181W	0.594249	8.24486	20.7614	5.20204e-06	3.83929e-05		YNL181W	0.500151	8.47039	6.04434	0.013951	0.0240148		YNL181W	-2.09926	7.56343	2.96727	0.084965	0.13632		YNL181W	-0.317347	7.67013	0.359918	0.548552	0.676968
YNL188W	-0.0195006	8.25199	0.037871	0.845702	0.905984		YNL188W	-0.089437	8.54375	1.64486	0.19966	0.260396		YNL188W	-2.66913	7.40376	7.09864	0.00771423	0.0205564		YNL188W	-0.758494	7.93376	2.67351	0.102031	0.205403
YNL214W	-0.232596	6.4095	1.24988	0.263576	0.397373		YNL214W	-0.275441	5.6725	1.86004	0.17262	0.229034		YNL214W	-4.0153	5.88253	6.4353	0.0111874	0.0275061		YNL214W	0.0882934	5.91093	0.0111334	0.915967	0.947113
YNL218W	-0.0602278	7.95624	0.314672	0.574827	0.701079		YNL218W	-0.257187	7.38666	4.39265	0.0360941	0.056916		YNL218W	-2.61971	7.53917	3.79575	0.0513829	0.0914187		YNL218W	0.288679	7.68655	0.378834	0.538228	0.668418
YNL224C	-1.52767	7.64278	134.758	3.73047e-31	1.77219e-29		YNL224C	-2.21123	7.07867	170.981	4.51751e-39	7.23677e-38		YNL224C	-5.08905	7.02802	19.538	9.86178e-06	0.000102433		YNL224C	-3.98577	7.09287	15.3801	8.79115e-05	0.00099136
YNL230C	0.102267	7.89594	0.883538	0.347234	0.489663		YNL230C	0.429244	7.71203	16.6828	4.41805e-05	0.000116379		YNL230C	-3.27684	7.28546	6.61281	0.0101248	0.025361		YNL230C	-1.12421	7.43748	4.0237	0.0448652	0.111704
YNL245C	-0.594687	7.92888	27.4805	1.58683e-07	1.51814e-06		YNL245C	-0.168234	7.93081	2.69171	0.100871	0.142579		YNL245C	-1.18552	7.89478	1.24233	0.265023	0.3388		YNL245C	-1.51207	7.70859	6.34909	0.0117441	0.04269
YNL280C	-0.322907	7.23692	5.17946	0.0228555	0.0579164		YNL280C	0.128401	7.82662	1.84923	0.173873	0.230473		YNL280C	-3.3795	7.41746	3.76018	0.0524868	0.0929884		YNL280C	0.220383	7.68888	0.214527	0.643242	0.752269
YNL287W	-1.96062	6.7661	78.5098	7.96007e-19	2.1363e-17		YNL287W	-3.92416	6.45129	192.659	8.35577e-44	1.5556e-42		YNL287W	-5.82518	6.47315	21.5629	3.42414e-06	5.34042e-05		YNL287W	-4.84878	6.46772	15.7723	7.14393e-05	0.000853349
YNL293W	0.440822	8.18333	13.8032	0.000202993	0.00100531		YNL293W	0.339406	8.44922	18.9668	1.33012e-05	3.76275e-05		YNL293W	-3.64904	7.16832	7.37216	0.00662413	0.0182883		YNL293W	0.00458909	7.75828	8.91589e-05	0.992466	0.995936
YNL295W	-0.118464	8.11645	1.03978	0.307872	0.445843		YNL295W	-0.287737	7.39096	5.43379	0.0197507	0.0329551		YNL295W	-2.41814	7.84547	2.74689	0.0974437	0.152033		YNL295W	-1.34707	7.43332	5.84646	0.0156084	0.052337
YNR004W	0.315465	8.11732	8.71102	0.00316293	0.0109988		YNR004W	0.00505538	7.15151	0.00134718	0.970721	0.978057		YNR004W	-0.84925	7.96662	0.704257	0.401357	0.480953		YNR004W	1.17271	8.61656	11.9277	0.00055305	0.00414086
YNR008W	-0.345249	7.7749	8.85721	0.00291933	0.0103013		YNR008W	0.0501653	8.35322	0.459596	0.497813	0.572949		YNR008W	-2.82098	7.44012	4.30382	0.0380269	0.0716302		YNR008W	3.82618	10.9899	22.2879	2.34677e-06	6.43574e-05
YNR027W	0.229179	8.21362	4.87627	0.0272284	0.0660418		YNR027W	0.593476	8.88373	58.6006	1.93157e-14	1.08911e-13		YNR027W	-5.13553	7.15662	20.3435	6.47139e-06	7.87847e-05		YNR027W	0.31991	8.11378	0.624953	0.429213	0.57502
YNR030W	0.10694	9.22008	2.01969	0.155271	0.266501		YNR030W	0.337185	9.28894	29.2998	6.20035e-08	2.24987e-07		YNR030W	-2.0076	8.64077	3.09282	0.0786383	0.128109		YNR030W	-0.748641	8.77376	4.90949	0.0267095	0.0763239
YNR034W	-1.53	3.79019	8.55143	0.00345251	0.0118746		YNR034W	-0.370746	4.01503	1.33138	0.24856	0.314929		YNR034W	0.127393	4.71858	0.0113809	0.915042	0.936338		YNR034W	-1.51643	5.36929	1.63938	0.200411	0.337489
YNR037C	0.135104	8.14051	1.84611	0.174236	0.290137		YNR037C	0.293814	8.36129	14.7817	0.000120699	0.000299069		YNR037C	1.35652	9.50793	1.70228	0.19199	0.262659		YNR037C	-0.938841	7.1932	1.45457	0.227796	0.369933
YNR039C	-0.426316	7.31602	9.52459	0.00202737	0.00751491		YNR039C	0.278895	7.1532	3.94794	0.0469287	0.0717825		YNR039C	-1.5781	6.96961	2.42999	0.119034	0.17955		YNR039C	-4.56571	5.81603	14.1488	0.000168906	0.00168452
YNR047W	-0.00319386	5.37515	0.000162397	0.989832	0.993679		YNR047W	-0.102171	5.09459	0.201422	0.653575	0.714442		YNR047W	-3.25764	4.84125	8.5356	0.00348267	0.0113338		YNR047W	-3.65682	3.89086	10.0437	0.00152871	0.00885932
YNR048W	-0.0186757	8.07514	0.032627	0.856658	0.912565		YNR048W	-4.92235	1.93867	14.7602	0.000122082	0.000301954		YNR048W	0.672603	8.3748	0.505166	0.477239	0.553742		YNR048W	-0.490137	3.16999	0.206387	0.649614	0.757364
YNR058W	-0.3969	4.50261	1.1469	0.2842	0.419649		YNR058W	-0.836328	4.15658	7.30353	0.00688195	0.0127148		YNR058W	-3.95948	3.8074	22.1529	2.51771e-06	4.66623e-05		YNR058W	0.638999	6.00749	0.410489	0.521721	0.656742
YNR075W	0.0842441	8.73707	0.95263	0.329051	0.470089		YNR075W	0.256095	9.2075	17.7714	2.49102e-05	6.78219e-05		YNR075W	-0.702215	8.4991	0.522434	0.469805	0.546805		YNR075W	0.362608	9.15737	0.89287	0.344701	0.494317
YOL009C	-0.0727126	8.29243	0.4662	0.49474	0.628352		YOL009C	0.280562	9.33211	17.8025	2.45064e-05	6.68989e-05		YOL009C	-3.4355	7.49461	9.60491	0.00194057	0.00711692		YOL009C	0.920219	9.49886	4.51531	0.0335928	0.0909228
YOL044W	0.294624	6.38381	1.64094	0.200197	0.321201		YOL044W	-0.0135513	6.7858	0.00298757	0.95641	0.967175		YOL044W	-2.83857	5.96568	5.8916	0.0152133	0.0349897		YOL044W	-0.344811	6.44853	0.184915	0.667183	0.770242
YOL055C	0.415949	6.985	7.20529	0.0072689	0.02247		YOL055C	-2.57989	5.54954	90.0444	2.32875e-21	1.8872e-20		YOL055C	-2.71371	6.10486	4.22036	0.0399418	0.0744943		YOL055C	-0.481343	8.14219	0.408056	0.522958	0.657555
YOL057W	-0.0117744	7.43196	0.00775114	0.929844	0.955032		YOL057W	-0.191679	8.16582	5.10422	0.0238677	0.039254		YOL057W	0.571106	8.01279	0.331198	0.564954	0.636055		YOL057W	-0.988855	7.56485	3.64653	0.0561861	0.131345
YOL096C	0.183936	7.71664	2.59101	0.107472	0.199812		YOL096C	0.0353508	7.48255	0.0536474	0.816834	0.854677		YOL096C	0.0539278	7.82841	0.00265598	0.958898	0.968033		YOL096C	-0.288496	7.67012	0.368082	0.544052	0.673826
YOL162W	0.37596	7.06799	6.46993	0.0109715	0.0317004		YOL162W	0.0295328	5.66778	0.0200544	0.887385	0.913238		YOL162W	-4.09724	5.84136	13.0849	0.00029769	0.00153987		YOL162W	-0.544767	6.45125	0.474149	0.491085	0.629545
YOR014W	0.0748929	8.21119	0.532902	0.465389	0.602209		YOR014W	-0.256188	7.44164	4.50688	0.0337589	0.05354		YOR014W	-2.13639	7.56603	3.39097	0.0655544	0.110951		YOR014W	-2.9995	7.28242	16.5356	4.77453e-05	0.000624466
YOR026W_1	0.142426	7.80531	1.58473	0.208081	0.329754		YOR026W_1	0.0785538	8.30614	1.01936	0.312671	0.384947		YOR026W_1	-2.63246	6.84338	4.96825	0.0258168	0.0528221		YOR026W_1	-0.470247	8.10072	1.46102	0.226768	0.369446
YOR045W	0.331461	9.16501	17.3982	3.03114e-05	0.000187222		YOR045W	0.368615	9.24444	36.6875	1.38666e-09	5.80068e-09		YOR045W	-1.46116	8.44148	2.25202	0.13344	0.196897		YOR045W	0.152145	8.89183	0.19646	0.657594	0.763738
YOR057W	0.149298	8.69127	2.34599	0.125606	0.225905		YOR057W	0.159486	8.35616	4.66902	0.0307114	0.0491978		YOR057W	-0.627514	8.98585	0.282688	0.594944	0.664749		YOR057W	0.0654283	8.82606	0.0275094	0.868267	0.917318
YOR077W	0.15263	7.65832	1.16747	0.279922	0.414518		YOR077W	0.0730396	7.80313	0.55936	0.454518	0.530806		YOR077W	2.53095	9.66003	5.50224	0.0189921	0.0415094		YOR077W	2.37436	10.5511	9.86094	0.00168825	0.00942908
YOR089C	-0.792861	8.19488	64.9023	7.87043e-16	1.81724e-14		YOR089C	-0.894356	8.77486	177.848	1.42965e-40	2.42161e-39		YOR089C	2.54441	10.694	5.73354	0.0166439	0.0375097		YOR089C	-0.439627	9.01315	1.55626	0.212214	0.35295
YOR094W	0.0287487	8.82825	0.11366	0.736015	0.828644		YOR094W	0.449882	8.64513	41.8509	9.8506e-11	4.42047e-10		YOR094W	-0.566742	8.84429	0.292875	0.588384	0.658665		YOR094W	0.314094	8.67306	0.812554	0.367366	0.516964
YOR103C	0.0411425	8.16585	0.161597	0.687691	0.789726		YOR103C	0.133025	7.22408	0.912036	0.339575	0.414245		YOR103C	-1.92012	7.57995	3.81032	0.0509377	0.0907437		YOR103C	0.37619	6.3399	0.243411	0.621754	0.739272
YOR144C	-0.173669	7.82135	2.3676	0.123878	0.223966		YOR144C	-1.90551	6.99065	143.702	4.1278e-33	5.41594e-32		YOR144C	-3.84698	7.05536	7.92416	0.00487789	0.014483		YOR144C	-1.98589	6.93083	6.59832	0.0102075	0.0388111
YOR150W	0.0990302	8.45954	1.11884	0.290169	0.426028		YOR150W	0.264595	7.86941	7.77852	0.00528712	0.0100008		YOR150W	-2.09566	7.97251	2.9092	0.0880756	0.14006		YOR150W	-2.82862	5.52366	4.83288	0.0279219	0.0790962
YOR167C	-0.646869	9.1251	76.7351	1.95494e-18	5.14634e-17		YOR167C	-1.53989	8.58128	362.541	7.87763e-81	5.08723e-79		YOR167C	-3.4418	8.62028	9.65061	0.00189288	0.00701012		YOR167C	-1.63358	8.30919	17.9598	2.25619e-05	0.000351819
YOR174W	0.103323	6.48929	0.322406	0.570165	0.696569		YOR174W	0.14568	7.31296	0.645016	0.4219	0.498489		YOR174W	3.33587	9.32711	8.02631	0.00461027	0.0138726		YOR174W	0.0534906	7.72457	0.0125971	0.910636	0.94493
YOR236W	0.000206956	7.29626	1.95406e-06	0.998885	0.99961		YOR236W	0.0854877	6.28548	0.205408	0.650391	0.711882		YOR236W	-4.12251	6.38084	9.44304	0.00211952	0.00767072		YOR236W	-1.66056	6.59502	2.46752	0.116221	0.225485
YOR259C	-0.3484	5.84978	2.47265	0.115843	0.211934		YOR259C	-0.164518	5.59502	0.597337	0.439596	0.516885		YOR259C	-4.8518	5.18331	22.2179	2.43397e-06	4.64327e-05		YOR259C	-1.20928	6.62701	2.36795	0.12385	0.234695
YOR269W	-0.322964	6.89896	2.93209	0.0868352	0.167706		YOR269W	-0.00735655	7.70513	0.00476914	0.944943	0.958572		YOR269W	-2.4065	6.47305	4.33507	0.0373349	0.0707822		YOR269W	-2.88185	7.04268	14.9261	0.000111803	0.0011885
YOR283W	0.128188	6.85186	0.534148	0.464868	0.602134		YOR283W	0.44405	7.62456	15.4773	8.35019e-05	0.000212508		YOR283W	-3.87314	6.015	11.4168	0.000727832	0.00321381		YOR283W	0.66334	7.87142	1.95053	0.16253	0.289043
YOR288C	0.2995	9.10863	13.3451	0.000259094	0.00124516		YOR288C	-0.328765	6.99065	4.87559	0.0272391	0.0441314		YOR288C	-3.48924	8.24403	6.92615	0.00849445	0.022108		YOR288C	-0.460937	7.5712	0.587334	0.443452	0.58762
YOR304W	-0.142059	8.12682	1.93144	0.1646	0.277671		YOR304W	0.516487	7.21763	14.5931	0.000133399	0.000328212		YOR304W	-0.996525	8.08825	0.941799	0.331816	0.409127		YOR304W	0.915163	8.52228	6.65194	0.00990479	0.0380097
YOR308C	0.00587534	7.56616	0.00228934	0.961838	0.975605		YOR308C	0.402845	8.19319	26.2213	3.04451e-07	1.03054e-06		YOR308C	2.51324	9.22324	6.62659	0.0100467	0.025242		YOR308C	0.63829	7.87962	1.81904	0.177428	0.309515
YOR337W	-0.944271	7.64036	36.2674	1.72019e-09	2.12225e-08		YOR337W	-2.90132	7.28856	312.389	6.58916e-70	3.28109e-68		YOR337W	-4.30118	7.06607	9.15219	0.0024842	0.00867163		YOR337W	-4.64246	7.26064	22.1353	2.54092e-06	6.81924e-05
YOR356W	-0.859245	4.71893	7.82577	0.00515064	0.0168016		YOR356W	0.120234	5.73704	0.157647	0.691332	0.748958		YOR356W	-0.783905	5.7367	0.357988	0.549626	0.620996		YOR356W	0.734103	6.99246	0.840419	0.359277	0.509397
YOR361C	-0.550974	7.34589	18.4979	1.7009e-05	0.000112118		YOR361C	0.273189	8.09195	8.61015	0.00334294	0.00659808		YOR361C	-3.33612	6.88268	5.39865	0.0201523	0.0433355		YOR361C	-0.592396	7.67837	1.52467	0.216914	0.358602
YOR362C	0.356608	8.32353	8.61861	0.00332746	0.0114987		YOR362C	0.273356	8.46836	9.19423	0.00242779	0.00489228		YOR362C	-1.37475	7.96865	1.87602	0.170787	0.23887		YOR362C	-0.145368	7.59252	0.0638461	0.800517	0.869981
YPL021W	0.35481	9.03902	20.9858	4.62693e-06	3.48326e-05		YPL021W	0.0254217	8.25746	0.104605	0.746372	0.7973		YPL021W	0.192557	9.20031	0.0433564	0.835056	0.869122		YPL021W	0.973959	10.1498	3.32379	0.0682843	0.15253
YPL032C	-0.700813	8.17421	44.3819	2.7017e-11	4.07523e-10		YPL032C	-2.23334	8.15911	534.358	3.18295e-118	5.26206e-116		YPL032C	-3.43769	7.56861	6.62764	0.0100408	0.025242		YPL032C	-4.20502	7.07336	19.3184	1.10638e-05	0.000197098
YPL043W	-0.109672	7.37949	0.738337	0.390194	0.530659		YPL043W	-0.0334839	8.17666	0.186074	0.666204	0.726305		YPL043W	-4.33566	6.51841	14.0262	0.000180278	0.00101511		YPL043W	-0.750398	7.87555	2.12234	0.145164	0.264651
YPL047W	-0.0738679	7.88784	0.454936	0.5	0.633119		YPL047W	0.316629	9.24483	23.9193	1.0046e-06	3.2221e-06		YPL047W	-1.15169	7.79434	0.897386	0.343484	0.421502		YPL047W	0.159261	9.23166	0.187678	0.664856	0.768267
YPL050C	0.604828	8.14391	26.0917	3.25579e-07	3.01033e-06		YPL050C	0.063028	8.60061	0.823981	0.364019	0.439395		YPL050C	0.05997	8.08724	0.00298963	0.956395	0.965742		YPL050C	-0.254435	8.33916	0.523034	0.46955	0.611229
YPL053C	0.0601078	9.12939	0.444288	0.50506	0.636989		YPL053C	-0.407883	8.54633	29.5427	5.46978e-08	1.99529e-07		YPL053C	3.27106	11.6678	11.4912	0.000699253	0.00311424		YPL053C	0.667004	9.28929	2.60092	0.106802	0.212729
YPL069C	0.36303	8.29779	13.6055	0.00022553	0.00110049		YPL069C	-0.164182	8.32125	4.06054	0.0438964	0.0677967		YPL069C	-1.46864	7.87949	1.76312	0.184236	0.254239		YPL069C	-0.540397	7.86528	1.31728	0.251081	0.396839
YPL086C	0.476508	7.66188	17.0268	3.68568e-05	0.000222703		YPL086C	0.430995	8.38881	30.3359	3.63336e-08	1.35285e-07		YPL086C	-3.78935	6.58255	11.65	0.000642039	0.00291598		YPL086C	1.1426	8.95518	10.7237	0.00105774	0.00682657
YPL106C	-2.03176	6.8309	119.612	7.6921e-28	3.17914e-26		YPL106C	-3.27729	6.6725	234.544	6.08668e-53	1.6442e-51		YPL106C	-4.04182	6.47851	8.29424	0.0039771	0.0124815		YPL106C	-4.1997	6.26064	16.916	3.9071e-05	0.000541881
YPL108W	0.339729	9.05041	17.8436	2.39822e-05	0.000151789		YPL108W	0.219385	8.80957	8.96181	0.00275682	0.00550698		YPL108W	-3.06153	8.04719	8.21392	0.00415703	0.01286		YPL108W	-0.35007	8.21519	0.775663	0.378471	0.527918
YPL116W	0.166751	8.07157	2.55708	0.109801	0.202872		YPL116W	0.117087	8.63064	2.87369	0.0900384	0.129006		YPL116W	-2.87745	7.13447	6.14792	0.0131567	0.0312151		YPL116W	-0.228865	8.31596	0.399447	0.527375	0.660297
YPL126W	0.0995607	8.27079	1.04853	0.305845	0.443529		YPL126W	0.0473105	8.24325	0.262841	0.608175	0.674969		YPL126W	-4.61442	7.06978	12.1891	0.0004807	0.00230254		YPL126W	-1.81861	7.60866	10.5929	0.00113521	0.00711963
YPL127C	-0.671815	8.92097	34.818	3.62005e-09	4.29933e-08		YPL127C	-2.02782	8.03808	452.737	1.82991e-100	1.84464e-98		YPL127C	-1.74707	9.18094	1.68668	0.194039	0.264849		YPL127C	-3.1876	8.17254	27.0427	1.9901e-07	1.08225e-05
YPL134C	-0.0804875	7.53149	0.422015	0.515933	0.645905		YPL134C	0.0424533	7.91595	0.209097	0.647476	0.709239		YPL134C	-2.85848	6.9523	6.42673	0.0112416	0.0276227		YPL134C	-0.890907	7.43886	2.57955	0.108252	0.214893
YPL145C	-2.56369	7.7416	362.917	6.52288e-81	1.4189e-78		YPL145C	-5.04038	6.56232	332.124	3.31312e-74	1.77833e-72		YPL145C	-3.09853	7.57245	7.83672	0.00511954	0.0150048		YPL145C	-4.52828	7.00199	27.6844	1.42806e-07	8.31293e-06
YPL147W	-0.141125	7.41374	1.23598	0.266247	0.399129		YPL147W	-0.0020827	8.06706	0.000568418	0.980979	0.986469		YPL147W	-1.9154	6.96948	2.78799	0.0949735	0.149079		YPL147W	-0.832517	6.9562	1.49716	0.221109	0.363816
YPL158C	-0.291881	8.1625	7.50215	0.00616253	0.0195921		YPL158C	-0.0796559	8.86581	1.24461	0.264584	0.332784		YPL158C	-2.05582	7.57605	2.86543	0.0905013	0.143311		YPL158C	-0.850818	7.71546	3.20859	0.0732524	0.160356
YPL163C	-0.218774	6.08757	1.03448	0.309109	0.447164		YPL163C	-5.69097	2.36931	25.3882	4.68789e-07	1.56124e-06		YPL163C	-5.14561	5.08756	24.9692	5.82538e-07	2.58885e-05		YPL163C	-2.67044	4.5444	4.5012	0.033871	0.0915558
YPL194W	0.0439746	8.28474	0.210127	0.646668	0.759284		YPL194W	-0.0608115	8.82609	0.840893	0.359141	0.434523		YPL194W	-0.337723	8.06946	0.120697	0.72828	0.77898		YPL194W	-0.692262	8.19072	3.52744	0.0603608	0.138865
YPL196W	0.103414	8.84717	1.5453	0.213831	0.336928		YPL196W	-0.139181	8.09459	2.87981	0.0896964	0.128676		YPL196W	-2.71852	7.92384	5.97244	0.0145312	0.03374		YPL196W	-0.00844235	7.12417	0.000192287	0.988936	0.993769
YPL202C	0.402943	8.27001	17.108	3.53138e-05	0.000214006		YPL202C	-1.84031	7.88882	308.034	5.85348e-69	2.74914e-67		YPL202C	-3.22093	7.11727	8.82516	0.00297105	0.0099517		YPL202C	-3.14188	7.57628	21.7025	3.1837e-06	8.22391e-05
YPL207W	0.30731	6.50261	1.88426	0.169851	0.284324		YPL207W	-0.616977	6.63428	9.53835	0.00201222	0.0041273		YPL207W	-1.75012	5.62929	2.30188	0.129217	0.191493		YPL207W	-4.12778	5.57502	10.5834	0.00114106	0.00714543
YPL218W	-0.245459	8.16753	6.21853	0.012642	0.0355679		YPL218W	-2.39105	4.39239	54.0408	1.96372e-13	1.05954e-12		YPL218W	-2.3793	8.56163	6.06879	0.0137591	0.0324025		YPL218W	-2.5482	5.12249	4.30545	0.0379904	0.0991243
YPL235W	-0.0661215	7.12078	0.157511	0.691458	0.792951		YPL235W	-0.0760948	7.70051	0.135805	0.712488	0.767652		YPL235W	-4.59789	6.52878	7.30741	0.00686709	0.0187786		YPL235W	-0.42631	6.75272	0.38597	0.534425	0.665868
YPL240C	-0.238739	9.56299	7.82925	0.00514073	0.0167825		YPL240C	0.158852	9.93794	4.91734	0.0265885	0.043145		YPL240C	-1.25143	9.33832	1.74836	0.186083	0.256445		YPL240C	0.188559	10.0791	0.127952	0.720565	0.813465
YPL247C	-0.00858404	7.66307	0.00408112	0.949063	0.968466		YPL247C	-0.117835	7.71547	1.34916	0.245425	0.311626		YPL247C	-1.8624	7.68877	1.68411	0.194379	0.265138		YPL247C	0.059348	8.81969	0.0317321	0.858617	0.911911
YPL270W	-0.232582	8.28474	4.8001	0.0284581	0.068422		YPL270W	-0.320702	8.15658	15.4991	8.25437e-05	0.000210199		YPL270W	-4.02895	7.44436	10.1964	0.00140716	0.00554921		YPL270W	-2.63735	7.70861	15.3753	8.81321e-05	0.00099136
YPR004C	0.338435	8.12078	11.4513	0.000714427	0.00305034		YPR004C	0.00299113	7.27154	0.000512051	0.981947	0.987201		YPR004C	-0.669939	7.79109	0.386255	0.534275	0.606137		YPR004C	0.688583	7.89483	2.19429	0.138523	0.254929
YPR011C	0.048485	8.1371	0.230774	0.630951	0.747197		YPR011C	-0.22273	8.15574	7.35898	0.00667285	0.0123978		YPR011C	-3.15943	8.08656	3.93228	0.0473678	0.0854073		YPR011C	-0.191165	8.80365	0.327988	0.566846	0.694361
YPR013C	0.073485	7.96589	0.487476	0.485056	0.620016		YPR013C	0.174289	8.50058	5.49354	0.0190869	0.0320154		YPR013C	-4.31298	6.93674	14.8753	0.000114854	0.000701936		YPR013C	-0.354355	8.02888	0.769355	0.380417	0.529317
YPR021C	0.0782065	7.57123	0.339276	0.560248	0.687705		YPR021C	-0.0810274	7.19483	0.221033	0.638254	0.701384		YPR021C	-0.0398769	7.6133	0.00151342	0.968968	0.976529		YPR021C	1.57613	9.15819	16.3515	5.26133e-05	0.000675313
YPR078C	0.19467	8.16082	3.95438	0.0467496	0.101961		YPR078C	0.115012	8.13022	1.8106	0.178436	0.235766		YPR078C	-1.95211	7.46895	3.53102	0.0602307	0.103982		YPR078C	0.240887	8.20297	0.397376	0.528448	0.660798
YPR083W	-0.126122	8.00386	0.922532	0.336811	0.477615		YPR083W	-0.19735	7.91794	3.59051	0.0581105	0.086861		YPR083W	-1.95995	7.49984	3.54539	0.0597112	0.103258		YPR083W	-0.610571	7.76272	1.69229	0.193299	0.329854
YPR086W	-0.41514	6.39243	4.65986	0.0308757	0.0733131		YPR086W	-3.98748	3.8245	66.6822	3.18995e-16	2.03773e-15		YPR086W	-1.39837	6.25417	1.64865	0.199142	0.270475		YPR086W	-1.78514	5.18991	2.55262	0.110112	0.217814
YPR100W	0.151591	9.20915	3.20393	0.0734615	0.145956		YPR100W	0.0719945	8.92933	1.26005	0.261641	0.329282		YPR100W	-1.64086	9.06012	1.79162	0.180729	0.250236		YPR100W	-1.22103	8.37657	9.7187	0.00182402	0.0100516
YPR119W	-0.428367	7.94263	12.5887	0.000388091	0.00176068		YPR119W	-1.82643	7.32351	142.962	5.99078e-33	7.81069e-32		YPR119W	-3.56941	7.59624	5.71004	0.0168681	0.037848		YPR119W	-2.24432	7.2128	8.82336	0.00297399	0.014809
YPR122W	-0.477038	6.89088	7.1929	0.00731927	0.022575		YPR122W	-1.31133	6.56232	23.8148	1.06064e-06	3.38766e-06		YPR122W	-5.53778	6.02986	21.5892	3.37743e-06	5.34042e-05		YPR122W	1.18281	8.01775	8.14541	0.00431702	0.0200475
YPR131C	0.158322	9.10645	4.1126	0.0425649	0.0945811		YPR131C	0.337482	8.76052	18.9046	1.37423e-05	3.88222e-05		YPR131C	-3.33592	8.0141	8.01474	0.00463981	0.0139262		YPR131C	-1.2602	7.72346	5.75687	0.0164243	0.0541019
YPR175W	-0.0896741	8.45886	0.615245	0.43282	0.5739		YPR175W	0.017736	8.75273	0.0678749	0.794456	0.836984		YPR175W	-2.41389	7.71198	4.32898	0.0374686	0.0708789		YPR175W	-0.117168	8.98542	0.114779	0.734767	0.824096
YPR196W	-0.325854	4.67254	1.01604	0.31346	0.45235		YPR196W	-0.272101	4.15658	0.800531	0.370935	0.4467		YPR196W	-3.95649	3.79012	22.5061	2.09481e-06	4.37076e-05		YPR196W	-2.83376	3.2731	6.3759	0.011568	0.0424229
YAL001C	-1.12916	7.41657	72.1958	1.94873e-17	4.82283e-16		YAL001C	-3.43735	6.08045	173.852	1.06656e-39	1.7562e-38		YAL001C	-0.346624	7.85475	0.124672	0.724022	0.775429		YAL001C	-1.26786	7.94943	2.64788	0.103688	0.208334
YAL002W	-0.313421	8.31677	5.66781	0.017279	0.0461928		YAL002W	-0.751641	6.93475	25.0002	5.73236e-07	1.8893e-06		YAL002W	-4.75118	7.21926	15.0316	0.000105723	0.000659057		YAL002W	-0.674682	6.89489	0.978988	0.322449	0.472273
YAL003W	-1.18315	8.07872	106.139	6.87385e-25	2.55942e-23		YAL003W	-2.10108	7.32501	209.559	1.71412e-47	3.63305e-46		YAL003W	-1.54074	8.09711	2.20137	0.137888	0.201946		YAL003W	-4.73641	7.07337	26.9998	2.03475e-07	1.09216e-05
YAL005C	-3.30855	6.67726	202.686	5.41597e-46	4.22344e-44		YAL005C	-4.85768	6.10161	240.415	3.19388e-54	9.10366e-53		YAL005C	-5.08385	6.55214	16.7265	4.31729e-05	0.000309781		YAL005C	-5.45195	6.60251	26.8062	2.2491e-07	1.17657e-05
YAL007C	0.0910863	8.57123	0.895234	0.344063	0.486109		YAL007C	0.303308	8.3069	14.092	0.000174083	0.00042026		YAL007C	-3.37008	7.79447	6.41294	0.0113292	0.0277554		YAL007C	-0.766022	7.74938	2.70644	0.0999439	0.202385
YAL009W	0.16266	9.13795	3.81197	0.0508877	0.108973		YAL009W	0.422558	9.9421	38.3492	5.91537e-10	2.53349e-09		YAL009W	-1.44638	8.95263	1.66108	0.197458	0.268489		YAL009W	-0.274914	9.31294	0.51514	0.472922	0.613733
YAL010C	0.248401	9.16752	10.788	0.00102158	0.00414345		YAL010C	-0.235947	8.74323	11.356	0.00075206	0.00165774		YAL010C	0.0997898	9.34969	0.00966319	0.921693	0.941512		YAL010C	-0.420937	8.53339	1.51969	0.217666	0.359701
YAL011W	0.0428471	6.76609	0.0464859	0.829295	0.895396		YAL011W	0.449389	7.22086	6.03917	0.0139918	0.0240751		YAL011W	-0.13773	7.50745	0.00836845	0.927112	0.945878		YAL011W	-0.375441	6.19646	0.225679	0.634747	0.747118
YAL015C	-0.0602794	7.44719	0.23298	0.629323	0.745911		YAL015C	0.149807	7.37366	1.55023	0.213101	0.275664		YAL015C	-3.25622	6.5521	8.72496	0.00313884	0.0103949		YAL015C	-0.786114	7.72911	2.49118	0.114486	0.223615
YAL016C-B	0.590349	8.28319	38.1172	6.66195e-10	8.6313e-09		YAL016C-B	0.372455	8.48456	17.4405	2.96435e-05	7.97116e-05		YAL016C-B	0.361362	8.60399	0.135139	0.713163	0.767179		YAL016C-B	1.17972	9.16994	9.88199	0.00166904	0.00937526
YAL016W	0.0535368	6.85602	0.111797	0.738108	0.829579		YAL016W	-0.574554	6.96201	14.0027	0.000182552	0.000439421		YAL016W	-4.59893	5.78145	18.5797	1.62944e-05	0.00014672		YAL016W	-2.7743	6.81174	10.6437	0.00110447	0.00696912
YAL018C	0.211407	8.66544	6.14709	0.0131628	0.0367333		YAL018C	0.00522162	8.16414	0.00423449	0.948116	0.960903		YAL018C	-0.216638	8.59102	0.0460065	0.830164	0.86512		YAL018C	-1.30104	7.61234	6.48887	0.0108552	0.0405281
YAL020C	-0.131524	6.67018	0.557959	0.455084	0.59288		YAL020C	0.172155	7.95039	3.4072	0.0649125	0.0957813		YAL020C	-1.18538	6.68642	0.907212	0.340855	0.418774		YAL020C	0.698579	8.62269	4.30896	0.037912	0.0991104
YAL021C_1	0.551478	2.32204	0.483609	0.486792	0.62096		YAL021C_1	-3.54352	1.41511	5.46981	0.0193477	0.0323613		YAL021C_1	-4.08778	1.58485	8.22391	0.0041342	0.0128182		YAL021C_1	-3.04132	3.68186	2.77722	0.0956142	0.194955
YAL022C	-0.239597	7.91599	4.2187	0.0399807	0.0901099		YAL022C	0.0311021	8.13107	0.158648	0.690404	0.748149		YAL022C	-1.39813	7.83158	1.27041	0.25969	0.333426		YAL022C	-0.25358	8.11031	0.421077	0.5164	0.652087
YAL028W	0.250577	8.50856	7.35681	0.00668092	0.020966		YAL028W	0.0566645	8.81386	0.638857	0.424125	0.500831		YAL028W	-1.2129	7.8569	1.61421	0.203901	0.275475		YAL028W	0.0464795	9.12847	0.016506	0.897773	0.936521
YAL029C	-5.91896	6.45408	306.856	1.05715e-68	1.89965e-66		YAL029C	-5.92018	5.1899	200.002	2.08666e-45	4.0489e-44		YAL029C	-5.11236	6.52621	8.82501	0.0029713	0.0099517		YAL029C	-6.13487	5.72803	28.253	1.06452e-07	7.85265e-06
YAL030W	0.222983	9.09814	6.2773	0.0122295	0.0346669		YAL030W	-0.592675	8.5712	58.8965	1.6619e-14	9.50018e-14		YAL030W	-2.76546	8.16914	6.35135	0.0117292	0.028499		YAL030W	-0.909848	8.23769	4.35425	0.0369168	0.0974934
YAL031C	-0.701553	7.95625	37.2769	1.02492e-09	1.29541e-08		YAL031C	-1.56378	7.76052	204.002	2.79621e-46	5.55611e-45		YAL031C	-4.21105	7.22891	14.186	0.000165596	0.000958558		YAL031C	-2.54789	7.10164	13.8643	0.000196495	0.00190315
YAL032C	-0.170787	8.1034	1.98116	0.159268	0.270887		YAL032C	0.20531	8.04992	2.79323	0.0946631	0.134633		YAL032C	-3.56992	7.44992	8.90926	0.00283728	0.00960398		YAL032C	-0.523068	7.57119	1.06446	0.302199	0.45155
YAL033W	-0.775016	7.78366	40.8083	1.67916e-10	2.31333e-09		YAL033W	-1.56279	7.50655	157.03	5.04269e-36	7.33853e-35		YAL033W	-1.34352	8.12142	1.33516	0.247889	0.321369		YAL033W	-1.80338	7.14815	6.72986	0.00948119	0.036683
YAL034C	0.115134	6.61236	0.438341	0.507924	0.639236		YAL034C	0.264224	8.20709	10.9081	0.000957424	0.00208046		YAL034C	-4.88063	5.71435	20.54	5.83985e-06	7.42268e-05		YAL034C	-1.42175	7.3429	3.36325	0.0666663	0.149908
YAL037C-A	0.182747	8.78529	5.11863	0.0236702	0.059571		YAL037C-A	0.120841	8.58378	3.06239	0.0801239	0.116316		YAL037C-A	-0.705989	8.33975	0.570163	0.450194	0.527695		YAL037C-A	0.0305183	8.62393	0.00799211	0.928765	0.953161
YAL038W	-1.51244	6.89494	78.6595	7.37922e-19	1.99335e-17		YAL038W	-3.30871	6.19975	178.167	1.21817e-40	2.07189e-39		YAL038W	-3.82185	6.45678	10.0882	0.00149223	0.00580733		YAL038W	-4.35485	6.12595	18.301	1.88605e-05	0.000309328
YAL042W	0.135155	3.17003	0.0656093	0.79784	0.876289		YAL042W	0.920742	3.14303	3.88226	0.0487989	0.0742038		YAL042W	-3.97516	2.50247	18.1676	2.0229e-05	0.00017145		YAL042W	-4.08753	1.58502	6.10735	0.0134621	0.046834
YAL043C	-0.288021	5.09463	1.19304	0.274718	0.408274		YAL043C	-0.295968	3.5444	0.586462	0.443791	0.520337		YAL043C	-4.16709	4.22245	22.5572	2.03977e-06	4.36807e-05		YAL043C	-4.00898	3.52365	11.5178	0.000689335	0.00492059
YAL044C	0.0547048	6.12939	0.0759422	0.782874	0.863324		YAL044C	-0.0324436	5.33398	0.0199184	0.887765	0.913402		YAL044C	-5.14749	5.08756	25.0328	5.6364e-07	2.55013e-05		YAL044C	-1.18569	5.82449	1.46038	0.22687	0.369446
YAL048C	0.0400151	8.56489	0.212165	0.645076	0.758492		YAL048C	-0.0320061	8.44509	0.201184	0.653767	0.714442		YAL048C	-2.52244	7.73018	4.72616	0.0297071	0.0588307		YAL048C	0.646067	8.90541	3.04745	0.080864	0.172096
YAL049C_1	0.0386915	9.02525	0.250175	0.616952	0.734831		YAL049C_1	0.31504	8.86838	22.9632	1.65128e-06	5.18204e-06		YAL049C_1	-1.72762	8.50117	3.09191	0.0786824	0.12813		YAL049C_1	-0.607864	8.27386	2.61142	0.106097	0.211631
YAL049C_2	-0.0687512	8.10427	0.468772	0.493553	0.627261		YAL049C_2	0.199854	8.71889	8.48468	0.0035815	0.00701201		YAL049C_2	-5.497	7.30086	22.361	2.25913e-06	4.52286e-05		YAL049C_2	-0.697546	8.34362	3.84814	0.049801	0.120156
YAL051W	-0.273377	7.52367	3.63931	0.0564302	0.118509		YAL051W	-0.269737	7.3488	4.76615	0.0290246	0.0467493		YAL051W	-5.49101	6.5315	20.9337	4.75445e-06	6.68373e-05		YAL051W	0.516709	8.04987	1.16943	0.279518	0.427314
YAL054C	0.296015	7.28088	2.83361	0.0923105	0.176221		YAL054C	1.76413	8.49726	237.615	1.30257e-53	3.63751e-52		YAL054C	-2.97848	6.50243	5.78911	0.0161258	0.0366802		YAL054C	-1.19967	7.08578	3.20202	0.0735475	0.160662
YAL055W	0.216032	7.92096	4.11754	0.0424407	0.0943559		YAL055W	-0.0303058	8.09723	0.133089	0.71525	0.770226		YAL055W	-0.325359	8.32997	0.0718457	0.788668	0.831522		YAL055W	0.0311532	8.24796	0.00614125	0.937537	0.959356
YAL056W	-0.304548	7.905	8.19196	0.00420765	0.0140812		YAL056W	0.348758	8.12247	17.8906	2.33971e-05	6.421e-05		YAL056W	-0.226769	7.78556	0.0577728	0.810051	0.848439		YAL056W	-0.454655	7.7404	0.830675	0.362078	0.511787
YAL059W	0.260246	7.26063	3.80659	0.0510512	0.109267		YAL059W	0.29564	7.93769	10.3813	0.00127301	0.00270366		YAL059W	0.460502	8.11258	0.153469	0.695242	0.752602		YAL059W	0.641039	8.2629	2.61916	0.105581	0.210906
YAL060W	0.0911675	7.08403	0.377051	0.539186	0.669608		YAL060W	0.0660074	8.39311	0.606665	0.436046	0.51388		YAL060W	-3.4964	6.44553	5.25618	0.0218689	0.0463858		YAL060W	-1.9183	7.35765	10.1855	0.00141546	0.0084311
YAL062W	-0.112818	7.71893	0.915882	0.338559	0.479364		YAL062W	0.0362969	7.88882	0.140182	0.7081	0.763807		YAL062W	-3.67458	7.26821	5.76688	0.016331	0.0370734		YAL062W	-0.984596	7.72685	3.88684	0.0486658	0.117968
YAL064C-A	0.382678	8.24169	16.1488	5.85549e-05	0.000336302		YAL064C-A	0.212294	7.7583	4.31582	0.0377597	0.0592486		YAL064C-A	-1.08677	8.04596	0.67538	0.411182	0.490593		YAL064C-A	0.0154311	8.37725	0.00182696	0.965906	0.980135
YAL067C	0.24326	7.12595	2.00165	0.157128	0.268501		YAL067C	-0.104412	7.17	0.372062	0.541883	0.614599		YAL067C	-0.959879	6.97913	0.699495	0.402953	0.482168		YAL067C	0.186039	7.30839	0.0968599	0.755631	0.836422
YAL068C	0.27981	8.58256	7.79396	0.00524211	0.0170596		YAL068C	0.230688	8.62335	11.157	0.000837144	0.00183161		YAL068C	-0.844926	8.24706	0.739439	0.389841	0.469878		YAL068C	0.0918683	8.79175	0.0734746	0.786343	0.860916
YAR002W	-0.640197	8.7252	54.1509	1.85669e-13	3.55264e-12		YAR002W	-2.86831	4.248	63.1302	1.93487e-15	1.17084e-14		YAR002W	-0.0749669	9.33861	0.00536199	0.941627	0.956907		YAR002W	1.381	7.55593	1.12336	0.289196	0.439206
YAR003W	-0.00401388	8.74438	0.00201191	0.964223	0.976436		YAR003W	0.0302798	9.20424	0.209776	0.646943	0.708969		YAR003W	-2.06616	8.24157	3.61236	0.0573517	0.0997201		YAR003W	-0.370009	9.24164	0.812079	0.367506	0.516986
YAR015W	0.141467	8.212	2.13296	0.144162	0.251788		YAR015W	0.0367483	7.54182	0.0699496	0.79141	0.834626		YAR015W	-2.38171	7.8765	2.97011	0.084816	0.136134		YAR015W	0.26706	7.97159	0.402615	0.525742	0.65927
YAR018C	0.111274	8.26064	1.11326	0.291373	0.427644		YAR018C	-0.320173	8.30841	12.3807	0.000433795	0.00098781		YAR018C	-2.62513	7.65348	5.27679	0.0216116	0.0459232		YAR018C	-0.697151	7.91993	2.65246	0.10339	0.207836
YAR020C	0.256115	9.28165	13.021	0.00030801	0.0014466		YAR020C	0.306684	9.16707	21.1911	4.15682e-06	1.24584e-05		YAR020C	-1.53881	8.61958	2.64684	0.103756	0.160308		YAR020C	-0.75977	8.50125	3.97157	0.0462747	0.113841
YAR023C	0.29928	9.16627	12.3452	0.000442118	0.00197971		YAR023C	0.655367	8.83612	89.4579	3.13233e-21	2.51866e-20		YAR023C	0.504301	9.33966	0.274516	0.600318	0.669125		YAR023C	1.04279	9.35242	6.47277	0.010954	0.0408163
YAR027W	0.115943	7.89594	0.91684	0.338306	0.47917		YAR027W	0.193872	7.98402	4.88945	0.0270212	0.0438127		YAR027W	-3.34185	7.04082	9.67115	0.00187184	0.00695711		YAR027W	0.0576452	7.54437	0.013015	0.909172	0.943883
YAR028W	0.775135	6.46499	16.9919	3.75387e-05	0.000226162		YAR028W	0.193287	7.09635	0.833509	0.36126	0.43683		YAR028W	-2.06296	5.70496	3.84952	0.0497603	0.0891072		YAR028W	0.509602	6.88877	0.56894	0.45068	0.593393
YAR029W	0.487099	8.38381	27.5986	1.49287e-07	1.4349e-06		YAR029W	0.576471	8.16833	33.3057	7.87525e-09	3.10577e-08		YAR029W	0.295513	9.08548	0.0924935	0.761031	0.809611		YAR029W	0.865291	8.29847	5.21935	0.0223369	0.0675335
YAR031W	0.158751	9.10077	3.72744	0.0535254	0.11368		YAR031W	-0.0460784	7.47986	0.166445	0.683291	0.741412		YAR031W	-3.44323	8.33693	6.7235	0.00951507	0.0241262		YAR031W	-0.780729	6.56231	1.11737	0.290486	0.440256
YAR035C-A	-2.34974	6.80748	157.665	3.6635e-36	1.99227e-34		YAR035C-A	-1.24674	7.69007	109.608	1.1941e-25	1.1504e-24		YAR035C-A	-4.26756	6.82023	8.93799	0.002793	0.00950861		YAR035C-A	-1.11467	7.56359	4.72098	0.0297967	0.0828733
YAR035W	-0.112594	7.51055	0.696262	0.404043	0.544831		YAR035W	0.243335	9.17292	14.5976	0.000133084	0.000327791		YAR035W	-0.543724	7.58355	0.183588	0.668307	0.728214		YAR035W	-1.96695	7.6784	6.32277	0.0119197	0.0431385
YAR042W	-2.29777	5.2978	59.4697	1.2419e-14	2.63219e-13		YAR042W	-4.35174	4.62457	124.569	6.32501e-29	7.04616e-28		YAR042W	-5.64482	4.9387	27.9521	1.24358e-07	2.33302e-05		YAR042W	-5.50084	4.80746	20.4277	6.19256e-06	0.000130581
YBL002W	-0.265104	8.06171	4.12224	0.042323	0.0943315		YBL002W	-0.624957	7.61846	34.3019	4.71932e-09	1.89185e-08		YBL002W	-0.395802	8.62371	0.101508	0.750027	0.798727		YBL002W	-0.00015291	8.11725	1.66515e-07	0.999674	1
YBL003C	-0.614688	7.56744	13.7973	0.00020363	0.0010067		YBL003C	-1.4322	6.82026	76.8976	1.80056e-18	1.2656e-17		YBL003C	-4.67944	7.50366	6.64893	0.00992153	0.0250035		YBL003C	-1.36878	6.15658	2.38084	0.122832	0.233301
YBL005W	-0.48849	7.72576	13.1313	0.000290407	0.00137172		YBL005W	-2.43954	6.88882	165.348	7.68046e-38	1.18005e-36		YBL005W	-2.8441	6.98867	5.04345	0.0247192	0.0510311		YBL005W	-4.101	7.32953	27.8381	1.319e-07	8.05211e-06
YBL006C	0.209319	7.40525	2.81256	0.0935289	0.178234		YBL006C	0.189446	7.70167	3.48627	0.06188	0.0918313		YBL006C	-0.517245	7.62795	0.142154	0.706149	0.761417		YBL006C	-0.3928	7.23208	0.445985	0.504248	0.641248
YBL007C	-2.84091	3.5649	24.6399	6.91077e-07	5.92577e-06		YBL007C	-2.12628	5.17666	65.6079	5.50166e-16	3.47682e-15		YBL007C	-2.19811	4.49152	2.93775	0.0865311	0.138189		YBL007C	-3.2328	4.89087	8.51808	0.00351635	0.0170865
YBL008W	-0.857095	6.56744	16.8092	4.13322e-05	0.000245793		YBL008W	-0.895748	7.71661	69.5651	7.39342e-17	4.85032e-16		YBL008W	-3.68726	5.98112	9.9367	0.00162015	0.00620584		YBL008W	-1.9467	7.02615	8.92497	0.00281298	0.0141781
YBL008W-A	0.420367	7.39099	7.16376	0.0074391	0.0229104		YBL008W-A	0.264954	7.38666	3.66835	0.0554552	0.0833163		YBL008W-A	-2.23926	6.73245	3.28808	0.0697848	0.116675		YBL008W-A	-0.468312	7.23528	0.621894	0.430344	0.576063
YBL009W	-0.854322	7.96879	52.7746	3.74117e-13	6.93374e-12		YBL009W	-0.912681	7.94552	95.6565	1.36648e-22	1.15968e-21		YBL009W	-3.73444	7.45676	10.4875	0.00120185	0.0048842		YBL009W	-3.06753	6.61727	9.93126	0.00162495	0.00923785
YBL010C	0.107097	7.72916	0.803784	0.369964	0.511221		YBL010C	-0.710354	5.89489	11.6608	0.000638319	0.00141761		YBL010C	-3.28968	7.06436	7.85531	0.00506716	0.0148846		YBL010C	0.849297	6.96195	1.32209	0.250218	0.39585
YBL011W	0.105714	7.58507	0.788572	0.374532	0.515981		YBL011W	0.309076	8.01966	13.5381	0.000233771	0.000555273		YBL011W	0.236409	7.70369	0.0628369	0.802067	0.842158		YBL011W	0.662149	8.1641	3.03836	0.0813179	0.172296
YBL013W	0.058607	8.1507	0.341217	0.559128	0.687283		YBL013W	0.20528	8.84242	8.66035	0.00325208	0.00643103		YBL013W	-1.10753	7.74927	1.20128	0.273066	0.346616		YBL013W	-0.129531	8.24639	0.128252	0.720252	0.813465
YBL015W	-0.191308	5.97357	0.490117	0.483875	0.619918		YBL015W	-0.161561	6.84974	1.10943	0.292206	0.363324		YBL015W	-4.42695	5.02245	20.8568	4.94931e-06	6.81004e-05		YBL015W	-3.16073	6.60743	8.06845	0.00450427	0.0206846
YBL017C	-0.964673	5.33401	14.6045	0.000132595	0.000688462		YBL017C	-0.714381	5.09459	9.36145	0.00221597	0.00450497		YBL017C	-4.873	4.56487	25.4126	4.62878e-07	2.33302e-05		YBL017C	-2.04402	5.03718	4.4647	0.0346022	0.0930455
YBL018C	0.352082	8.59816	18.1231	2.07072e-05	0.000134142		YBL018C	0.237643	8.60987	8.79973	0.00301276	0.00598353		YBL018C	-1.91122	8.02142	2.6607	0.102855	0.159314		YBL018C	-1.6687	8.16499	9.14142	0.00249887	0.0129259
YBL019W	0.296974	7.79669	7.3467	0.00671861	0.0210242		YBL019W	0.136845	7.96874	2.21775	0.136432	0.186836		YBL019W	-2.72392	6.75712	5.49722	0.0190467	0.0416068		YBL019W	-0.50422	7.27618	0.72953	0.393036	0.540391
YBL023C	-4.54307	6.80318	291.183	2.74645e-65	4.3658e-63		YBL023C	-5.21321	5.94259	237.407	1.44611e-53	4.01127e-52		YBL023C	-2.60119	7.0426	4.97801	0.0256715	0.0526553		YBL023C	-4.57748	6.92691	26.7679	2.29423e-07	1.17657e-05
YBL024W	-0.273529	8.58069	7.19469	0.00731195	0.0225693		YBL024W	-0.298879	9.23569	17.0203	3.6983e-05	9.83595e-05		YBL024W	-4.60883	7.6831	16.6154	4.57771e-05	0.00032654		YBL024W	-1.70824	7.94651	13.6389	0.000221548	0.00207611
YBL025W	0.407066	7.73707	13.4074	0.000250633	0.00121154		YBL025W	0.148044	6.92092	0.982827	0.321502	0.394293		YBL025W	0.607869	8.34831	0.282227	0.595245	0.664903		YBL025W	0.303157	6.19314	0.139197	0.709081	0.804452
YBL026W	0.297069	6.94847	3.21562	0.0729386	0.14521		YBL026W	0.387611	8.38378	26.8695	2.17668e-07	7.4906e-07		YBL026W	-0.786321	6.58486	0.650862	0.419805	0.498435		YBL026W	0.713823	8.51111	3.9833	0.0459536	0.113428
YBL028C	0.182588	8.79669	4.22362	0.0398651	0.089985		YBL028C	0.0155911	8.64813	0.0558593	0.813164	0.851803		YBL028C	-3.86494	8.00377	7.52819	0.0060741	0.0171594		YBL028C	-2.10389	7.52366	7.84723	0.00508986	0.0226198
YBL029W	-1.3288	7.60498	93.8284	3.44099e-22	1.13773e-20		YBL029W	-1.90855	7.29928	175.942	3.72787e-40	6.23777e-39		YBL029W	-2.42991	7.83288	3.24737	0.0715383	0.118742		YBL029W	-0.715201	7.61842	1.07153	0.3006	0.450044
YBL031W	-0.150264	6.63915	0.658289	0.417165	0.558517		YBL031W	-0.47563	5.73253	3.41175	0.0647338	0.0956542		YBL031W	-3.25605	6.13607	4.71858	0.0298385	0.0590342		YBL031W	-0.969907	4.78144	0.64832	0.420714	0.568609
YBL032W	-0.396001	7.33996	7.26369	0.00703626	0.0218653		YBL032W	-0.483143	8.01317	11.2416	0.00079983	0.00175276		YBL032W	-1.02109	8.13249	0.59851	0.439147	0.518126		YBL032W	-3.61169	6.35178	10.6258	0.00111519	0.00702603
YBL035C	-0.0215299	4.74606	0.00534848	0.9417	0.962425		YBL035C	0.00137192	4.60494	2.76448e-05	0.995805	0.99822		YBL035C	-2.3545	4.89879	3.04956	0.0807592	0.131035		YBL035C	-1.38354	4.38085	1.06141	0.302895	0.451936
YBL036C	-0.21895	6.22572	0.859771	0.353803	0.496357		YBL036C	-1.23161	4.23529	15.9355	6.55379e-05	0.000169081		YBL036C	-3.52528	5.95805	4.52083	0.0334845	0.0648204		YBL036C	0.422354	5.90692	0.252192	0.615536	0.734414
YBL037W	-0.614355	5.75945	5.62691	0.0176868	0.046949		YBL037W	-0.778365	5.83718	12.0322	0.0005229	0.00117454		YBL037W	-4.97199	4.93083	24.4104	7.78461e-07	2.75188e-05		YBL037W	-3.87775	4.89896	10.9312	0.000945566	0.00627291
YBL040C	0.344728	8.63854	17.6087	2.71346e-05	0.00016992		YBL040C	-0.194219	8.82397	8.45994	0.00363054	0.00709793		YBL040C	-4.14911	7.65472	13.3135	0.000263495	0.00138377		YBL040C	-1.37967	8.20384	13.7668	0.000206957	0.00198458
YBL045C	-0.156672	6.94263	0.938188	0.332744	0.473583		YBL045C	-0.292672	6.97162	3.93012	0.0474286	0.0723864		YBL045C	0.119485	7.05327	0.0158821	0.899713	0.923166		YBL045C	-1.86372	6.75275	4.86518	0.0274039	0.0778958
YBL049W	0.547912	7.57123	15.8491	6.85999e-05	0.000382107		YBL049W	0.271773	8.84765	13.3739	0.000255145	0.000600863		YBL049W	-3.26241	6.74378	7.88629	0.00498109	0.0147143		YBL049W	0.19247	8.06345	0.234916	0.627902	0.743587
YBL050W	-0.234656	9.02618	9.08439	0.002578	0.00925707		YBL050W	-0.956824	8.36348	145.515	1.65691e-33	2.21618e-32		YBL050W	-3.59107	8.32275	10.0442	0.00152825	0.00592661		YBL050W	-2.47755	7.90298	20.5268	5.88037e-06	0.000124634
YBL051C	0.200297	8.28474	3.16772	0.0751073	0.148313		YBL051C	3.18306	10.1543	296.72	1.7077e-66	7.42937e-65		YBL051C	-3.1511	7.45814	7.51566	0.0061165	0.0172321		YBL051C	-2.08627	7.34291	12.4218	0.000424341	0.00336622
YBL052C	0.0161494	8.28088	0.0191407	0.889964	0.932549		YBL052C	-0.294683	8.1725	14.2161	0.000162974	0.000395985		YBL052C	-1.30105	7.70846	1.73902	0.187263	0.257556		YBL052C	0.134961	8.27072	0.107037	0.743543	0.828699
YBL054W	0.0698098	7.43195	0.279057	0.59732	0.720189		YBL054W	-0.996074	7.74267	65.231	6.6614e-16	4.1905e-15		YBL054W	-2.92985	6.50779	7.07321	0.00782451	0.0207832		YBL054W	-1.68475	6.46225	4.6681	0.0307278	0.0847219
YBL055C	0.186145	5.35178	0.476387	0.490063	0.624163		YBL055C	0.246505	6.07332	0.989794	0.319793	0.392663		YBL055C	-5.03297	4.70975	25.5761	4.25279e-07	2.33302e-05		YBL055C	-2.43876	4.81601	3.58874	0.0581722	0.134768
YBL056W	0.117152	6.86223	0.534084	0.464895	0.602134		YBL056W	0.332138	7.36348	3.87427	0.0490315	0.0744479		YBL056W	0.516331	7.82106	0.199967	0.654747	0.716081		YBL056W	0.796697	7.13445	1.65925	0.197705	0.334652
YBL057C	0.345047	7.45543	4.99512	0.025419	0.0624965		YBL057C	0.331792	7.89287	12.3929	0.000430964	0.000981905		YBL057C	-3.64097	6.46487	8.11524	0.00438946	0.0133639		YBL057C	0.749176	8.33988	4.52452	0.0334124	0.0904938
YBL059W	0.0030109	9.25553	0.00155314	0.968564	0.979465		YBL059W	0.0704605	8.36348	0.882526	0.347511	0.422554		YBL059W	-0.595279	9.12787	0.394876	0.529748	0.601993		YBL059W	-0.192092	7.98968	0.153648	0.695073	0.792698
YBL061C	-0.0293588	7.42217	0.0490945	0.824646	0.892216		YBL061C	0.0189795	7.46904	0.0277448	0.86771	0.896561		YBL061C	-6.00127	6.2886	24.0625	9.32601e-07	2.99319e-05		YBL061C	-1.90076	7.0946	7.55036	0.00599979	0.0257499
YBL063W	-3.95671	7.10691	398.076	1.44478e-88	4.09072e-86		YBL063W	-5.1447	6.47581	311.564	9.96455e-70	4.78878e-68		YBL063W	-2.95043	7.30074	4.20122	0.0403948	0.0751901		YBL063W	-5.56567	7.02802	27.8449	1.31443e-07	8.05211e-06
YBL064C	-0.243622	6.42917	0.720099	0.396112	0.536588		YBL064C	0.0441985	6.84765	0.0699589	0.791397	0.834626		YBL064C	-2.69256	6.0075	6.44142	0.011149	0.0274768		YBL064C	-1.8323	5.08755	2.66024	0.102886	0.206923
YBL066C	-1.04525	6.68428	26.028	3.36495e-07	3.10432e-06		YBL066C	-1.70846	6.45129	77.2364	1.51675e-18	1.07256e-17		YBL066C	-3.6253	6.36339	7.54341	0.00602301	0.0170734		YBL066C	-5.10293	6.18333	16.9698	3.79784e-05	0.000533894
YBL067C	0.496013	8.74885	33.4609	7.27111e-09	8.34764e-08		YBL067C	0.695455	8.72459	101.608	6.76736e-24	6.02791e-23		YBL067C	1.46614	9.28582	2.45039	0.117495	0.177748		YBL067C	1.63267	9.48515	12.2255	0.000471419	0.00364182
YBL068W	0.221723	7.90399	4.02951	0.0447108	0.0983448		YBL068W	-0.272388	7.22568	4.16985	0.0411495	0.0640328		YBL068W	-0.10424	8.453	0.00580228	0.939282	0.955486		YBL068W	0.439949	8.18574	1.25716	0.26219	0.409825
YBL069W	-0.0917709	7.51712	0.526589	0.468045	0.604412		YBL069W	0.409231	8.00757	22.3991	2.21479e-06	6.83113e-06		YBL069W	-1.47317	7.41488	1.21169	0.270997	0.344731		YBL069W	-0.369767	7.41227	0.442975	0.50569	0.642687
YBL071C-B	0.653754	8.43473	51.2043	8.32344e-13	1.48921e-11		YBL071C-B	1.06696	7.96007	65.004	7.47463e-16	4.67363e-15		YBL071C-B	-0.132732	8.59417	0.019175	0.889866	0.915335		YBL071C-B	1.5482	7.68535	9.36225	0.002215	0.0117517
YBL071W-A	0.310111	8.5204	8.96297	0.00275507	0.0097824		YBL071W-A	-0.0206458	7.93081	0.0418424	0.83792	0.871226		YBL071W-A	-2.84473	7.63178	5.72926	0.0166845	0.0375568		YBL071W-A	-0.21501	7.85491	0.228943	0.632308	0.746453
YBL072C	-0.829836	7.23374	35.7169	2.28177e-09	2.7737e-08		YBL072C	-1.44291	6.36931	56.991	4.37807e-14	2.43862e-13		YBL072C	-4.88326	6.46499	18.243	1.94436e-05	0.000167418		YBL072C	-3.68828	5.75053	10.0474	0.00152565	0.00885932
YBL074C	-0.0649187	8.64697	0.408305	0.522831	0.653025		YBL074C	1.09355	8.88271	259.214	2.54529e-58	8.34897e-57		YBL074C	-0.367949	8.62489	0.150443	0.698113	0.754524		YBL074C	0.858286	9.27459	4.36248	0.0367387	0.097085
YBL076C	-0.183014	5.79019	0.582941	0.445162	0.584081		YBL076C	-1.12274	5.29163	23.8845	1.02292e-06	3.27222e-06		YBL076C	-5.04078	4.71891	25.6476	4.09801e-07	2.33302e-05		YBL076C	-0.844561	5.16329	0.63592	0.425192	0.571672
YBL078C	0.23784	7.72462	3.97034	0.0463084	0.101159		YBL078C	0.238392	7.27309	3.43209	0.0639412	0.0946183		YBL078C	-0.516832	7.39788	0.300502	0.583568	0.653979		YBL078C	0.693098	7.96291	1.97119	0.160321	0.28573
YBL079W	-0.86724	6.70517	15.9515	6.49877e-05	0.000364443		YBL079W	-0.752649	7.26842	33.3117	7.85103e-09	3.10213e-08		YBL079W	-5.34601	6.15998	20.3406	6.4812e-06	7.87847e-05		YBL079W	-2.65481	6.84977	12.3574	0.000439249	0.00346453
YBL081W	-0.629621	7.8848	33.3565	7.67228e-09	8.73541e-08		YBL081W	-1.42978	5.99254	46.5831	8.7814e-12	4.23001e-11		YBL081W	-2.8789	7.32797	6.29766	0.0120897	0.0291352		YBL081W	-0.696062	6.37221	0.802036	0.370485	0.520114
YBL085W	-0.26465	8.1371	5.23056	0.0221933	0.0566554		YBL085W	0.18307	8.52167	6.83491	0.00893932	0.0161832		YBL085W	-2.84908	7.56354	4.50076	0.0338798	0.0654629		YBL085W	0.843644	9.05624	3.51586	0.0607839	0.139722
YBL086C	0.00160202	8.14137	0.00025453	0.987271	0.992072		YBL086C	-0.146563	7.59004	1.82518	0.176698	0.233843		YBL086C	-0.236971	8.53746	0.0314502	0.85924	0.889143		YBL086C	0.46016	8.24796	1.62698	0.202121	0.339718
YBL087C	-0.414654	6.755	4.99738	0.0253857	0.0624716		YBL087C	-0.362789	7.55977	11.2672	0.0007889	0.00173104		YBL087C	-2.70613	6.38374	5.07091	0.0243305	0.0503294		YBL087C	-1.5374	6.88272	3.40137	0.0651422	0.147525
YBL089W	0.0187984	6.465	0.00984322	0.920969	0.950166		YBL089W	0.267557	5.80743	1.82134	0.177154	0.234221		YBL089W	-1.72686	5.93849	1.98305	0.159069	0.226651		YBL089W	-3.6145	4.78146	7.48559	0.00621947	0.0263371
YBL090W	-0.131282	6.68427	0.560472	0.45407	0.592571		YBL090W	0.163476	7.63791	2.47904	0.115373	0.161311		YBL090W	-4.7423	5.71892	19.7054	9.03458e-06	9.67356e-05		YBL090W	-1.42385	6.57246	3.09306	0.0786269	0.16855
YBL091C	-0.556643	6.24804	6.24561	0.0124502	0.0352201		YBL091C	-0.0765603	6.77046	0.241382	0.62321	0.68925		YBL091C	-3.7975	5.88672	9.56546	0.00198273	0.00725187		YBL091C	-1.06328	6.16665	1.77528	0.18273	0.315861
YBL091C-A	0.0593217	7.18002	0.182287	0.669415	0.775636		YBL091C-A	-0.306054	6.70282	3.5638	0.0590524	0.0880512		YBL091C-A	-3.11235	6.40091	8.27802	0.00401279	0.0125643		YBL091C-A	0.450887	8.61289	1.59645	0.206406	0.344957
YBL092W	-0.703199	8.34958	45.1833	1.79425e-11	2.74653e-10		YBL092W	-0.990954	8.29086	161.054	6.65712e-37	9.93281e-36		YBL092W	-2.69573	7.8786	5.35788	0.0206289	0.0441986		YBL092W	-3.46112	7.85289	20.065	7.4856e-06	0.000148349
YBL102W	0.187456	8.85446	4.66501	0.0307832	0.0732873		YBL102W	-0.403062	7.72345	14.5857	0.000133925	0.000328997		YBL102W	-4.43258	8.37578	5.95259	0.0146957	0.0340647		YBL102W	-0.343549	7.13106	0.273991	0.600667	0.722318
YBL103C	0.00570178	7.03353	0.00118772	0.972508	0.982012		YBL103C	0.337284	7.59751	7.74768	0.00537815	0.010159		YBL103C	-3.89555	6.26999	9.76498	0.00177867	0.00667688		YBL103C	-1.59548	7.16163	5.49338	0.0190886	0.0608744
YBL104C	-0.120277	7.08048	0.547537	0.459326	0.596723		YBL104C	-0.382101	7.20953	7.44934	0.00634598	0.0118571		YBL104C	-4.18637	6.06971	11.0789	0.000873139	0.00374345		YBL104C	-2.50687	7.02432	12.7146	0.000362803	0.00299294
YBL105C	-0.420113	6.56997	5.31241	0.021174	0.0544231		YBL105C	-0.977185	6.68658	32.7415	1.05266e-08	4.09281e-08		YBL105C	-3.34766	5.92275	6.10005	0.0135178	0.0319913		YBL105C	-2.17632	6.57501	6.95107	0.0083769	0.0332901
YBL106C	-0.588489	5.12939	4.3683	0.0366134	0.084054		YBL106C	-0.640984	6.27309	9.86347	0.00168593	0.00350148		YBL106C	-3.7045	4.60492	12.1563	0.000489235	0.0023295		YBL106C	-0.171922	6.89486	0.0619905	0.803377	0.871983
YBL107C	0.0782663	8.68719	0.871463	0.350551	0.493301		YBL107C	-0.557582	7.93965	36.9128	1.23535e-09	5.18874e-09		YBL107C	0.173137	8.95404	0.0305794	0.861182	0.890484		YBL107C	-0.751573	8.21277	4.27611	0.0386518	0.100407
YBR001C	-0.466543	7.43752	12.5984	0.000386083	0.0017573		YBR001C	-0.184661	7.93278	3.72568	0.0535819	0.0807342		YBR001C	-0.539276	7.85262	0.164199	0.68532	0.743755		YBR001C	-0.877091	7.61478	2.53934	0.111041	0.218289
YBR002C	0.0571771	5.39243	0.0503492	0.822457	0.891471		YBR002C	0.0910965	7.42913	0.594977	0.440501	0.517507		YBR002C	-2.68154	5.14287	4.00649	0.0453255	0.082488		YBR002C	-0.740271	7.25904	1.32929	0.248932	0.394912
YBR003W	-0.0540587	7.97261	0.247667	0.618723	0.736303		YBR003W	0.0278812	5.96201	0.0192663	0.889606	0.914612		YBR003W	-0.646062	7.8179	0.451221	0.501756	0.577005		YBR003W	-2.70274	4.73706	5.34003	0.0208411	0.0645699
YBR007C	0.264329	8.60559	10.1727	0.00142537	0.00550568		YBR007C	0.25287	8.68541	12.4996	0.000407032	0.000929427		YBR007C	-3.15111	7.70511	6.1747	0.012959	0.0308345		YBR007C	-0.632506	8.30004	2.81349	0.0934747	0.191823
YBR009C	0.152337	8.66781	3.3468	0.0673356	0.137025		YBR009C	-0.390842	7.88882	16.8936	3.95347e-05	0.000104742		YBR009C	-1.15647	8.35016	1.26335	0.261018	0.334518		YBR009C	0.390746	8.44435	0.932571	0.334196	0.484064
YBR011C	0.222938	7.96685	4.39916	0.0359565	0.0829222		YBR011C	-0.310272	7.627	8.21391	0.00415705	0.00804736		YBR011C	-1.26447	7.5391	1.58517	0.208017	0.279588		YBR011C	-0.403952	7.86321	0.851747	0.356059	0.506725
YBR018C	-0.167824	7.27468	1.65092	0.198834	0.31951		YBR018C	0.361698	7.86735	13.4187	0.000249129	0.000588371		YBR018C	-2.58998	6.78572	5.32613	0.021008	0.04486		YBR018C	-1.50772	5.20302	2.70237	0.100199	0.202605
YBR020W	0.240672	6.79669	2.10927	0.146409	0.254802		YBR020W	-0.0960868	6.66541	0.299137	0.584424	0.653303		YBR020W	-5.24869	5.68193	19.7573	8.7927e-06	9.4636e-05		YBR020W	-1.02318	6.06617	1.4552	0.227695	0.369933
YBR022W	0.291582	8.77873	12.0677	0.00051303	0.00227262		YBR022W	0.0401356	8.67603	0.351033	0.553529	0.625064		YBR022W	-1.20072	8.26127	1.52723	0.216529	0.288589		YBR022W	-0.636263	8.11208	2.20449	0.13761	0.253902
YBR025C	-0.806596	8.27779	53.0033	3.32994e-13	6.22744e-12		YBR025C	-1.3448	8.5138	286.783	2.49772e-64	1.00224e-62		YBR025C	-4.22642	7.59005	13.4815	0.000240933	0.0012882		YBR025C	-1.8449	8.04994	19.0645	1.26377e-05	0.00021946
YBR026C	0.0698993	7.48258	0.299077	0.584461	0.709213		YBR026C	0.298763	8.32125	15.3592	8.88894e-05	0.000225663		YBR026C	-3.29016	6.956	5.39871	0.0201516	0.0433355		YBR026C	-0.146422	8.25664	0.108605	0.741738	0.827237
YBR028C	0.101907	9.25592	1.93709	0.163985	0.276746		YBR028C	-0.20367	8.47851	8.34747	0.00386224	0.00751891		YBR028C	-0.212715	9.11268	0.0529555	0.817998	0.855029		YBR028C	-0.663269	8.30536	3.28283	0.0700079	0.154729
YBR029C	0.26687	8.57691	9.37056	0.00220499	0.00812229		YBR029C	0.648736	7.82132	41.7439	1.04049e-10	4.65405e-10		YBR029C	3.59251	11.2352	13.3091	0.000264128	0.00138533		YBR029C	0.301155	7.57495	0.364345	0.546103	0.674953
YBR030W	-0.230587	6.01877	1.09804	0.294697	0.431144		YBR030W	-0.321952	6.67014	3.87803	0.0489218	0.0743633		YBR030W	-3.01155	5.26058	9.6623	0.00188088	0.00697729		YBR030W	-3.66234	5.17669	9.37234	0.00220284	0.0117173
YBR031W	-0.728748	6.22893	11.1064	0.000860293	0.00357706		YBR031W	-3.16937	3.98497	58.8905	1.66691e-14	9.51567e-14		YBR031W	-3.21884	5.69119	5.04449	0.0247044	0.0510261		YBR031W	-3.51335	4.54442	10.1852	0.00141572	0.0084311
YBR034C	-0.96403	4.17004	3.9844	0.0459234	0.100584		YBR034C	-1.90787	3.89085	26.4426	2.71481e-07	9.23482e-07		YBR034C	1.28992	6.36903	0.814632	0.366754	0.445691		YBR034C	-0.432324	5.33397	0.22805	0.632973	0.746811
YBR035C	0.404792	8.30541	17.521	2.84151e-05	0.000177134		YBR035C	-0.985517	3.52364	6.10655	0.0134682	0.0232709		YBR035C	-1.57608	7.68997	2.01201	0.156059	0.223567		YBR035C	-1.39073	4.26061	1.41645	0.233989	0.376294
YBR036C	-0.394317	5.71436	3.22633	0.0724631	0.144611		YBR036C	-5.53395	2.27309	22.7367	1.85786e-06	5.78202e-06		YBR036C	-5.28152	4.94651	25.6993	3.9898e-07	2.33302e-05		YBR036C	-3.0607	3.43749	7.22187	0.00720206	0.0295299
YBR037C	0.320053	8.09462	10.1626	0.00143318	0.00553064		YBR037C	0.245529	8.33546	10.5307	0.00117406	0.00250122		YBR037C	-0.420019	8.03604	0.138445	0.709832	0.764591		YBR037C	-2.85942	7.14306	10.898	0.000962663	0.00634579
YBR040W	0.218841	8.93625	6.65176	0.00990578	0.0290771		YBR040W	0.666253	9.09679	90.5882	1.76917e-21	1.4422e-20		YBR040W	-3.53229	7.89288	9.13951	0.00250149	0.00872459		YBR040W	-0.116982	8.42701	0.11237	0.737461	0.824614
YBR041W	-0.0512801	5.51318	0.0473003	0.827829	0.894255		YBR041W	0.0478004	6.15995	0.0628808	0.801999	0.842568		YBR041W	-4.71662	4.96202	20.6934	5.39017e-06	7.11744e-05		YBR041W	-1.28959	5.61967	1.57338	0.209716	0.349499
YBR043C	0.194689	6.0076	0.850318	0.356462	0.498699		YBR043C	0.597394	7.81812	39.2567	3.71595e-10	1.61154e-09		YBR043C	-3.32145	5.24799	9.61227	0.00193281	0.00710948		YBR043C	0.820329	7.67832	2.29167	0.13007	0.243799
YBR044C	-0.936711	7.26064	24.7763	6.43856e-07	5.61404e-06		YBR044C	-1.57828	5.76826	50.3441	1.29019e-12	6.53474e-12		YBR044C	-5.2385	6.53409	19.7721	8.72455e-06	9.46062e-05		YBR044C	-3.75017	5.63431	8.82012	0.00297927	0.0148175
YBR045C	0.0997202	8.69359	1.26878	0.259996	0.393181		YBR045C	0.27948	9.42003	18.0121	2.19509e-05	6.04783e-05		YBR045C	-4.74171	7.67959	17.6811	2.61215e-05	0.000207615		YBR045C	-0.455027	8.7988	1.38734	0.238855	0.382335
YBR046C	-0.0505747	8.31375	0.291599	0.589198	0.713611		YBR046C	0.295844	9.05987	22.5147	2.08544e-06	6.45627e-06		YBR046C	-2.72	7.78134	4.3322	0.0373978	0.0708689		YBR046C	0.0644698	8.85334	0.0268596	0.869818	0.918253
YBR048W	-0.218139	8.36789	4.98613	0.0255513	0.0627844		YBR048W	-0.442723	7.4704	11.6385	0.000646021	0.00143394		YBR048W	-2.03057	8.29987	2.26288	0.132507	0.19573		YBR048W	-3.40172	6.42357	12.9052	0.00032767	0.00276639
YBR050C	-0.0963769	7.96108	0.550113	0.458271	0.595984		YBR050C	0.191427	8.76716	8.06211	0.00452005	0.00869709		YBR050C	-2.7193	7.34582	6.01311	0.0142	0.0332325		YBR050C	-0.303769	8.79663	0.741503	0.38918	0.536876
YBR052C	0.0137224	7.91997	0.01681	0.896841	0.937204		YBR052C	-0.109971	8.25668	2.01677	0.15557	0.2093		YBR052C	-0.314228	8.75754	0.0611597	0.804672	0.844303		YBR052C	-0.538457	8.31822	2.05276	0.151931	0.273607
YBR053C	0.0398025	8.95285	0.267085	0.605294	0.725492		YBR053C	-0.0267696	8.82079	0.167789	0.682085	0.740298		YBR053C	-0.363128	8.89815	0.127912	0.720607	0.772372		YBR053C	0.362015	9.23326	0.948045	0.330217	0.480221
YBR056W	0.00648818	8.66248	0.00372319	0.951345	0.969166		YBR056W	-0.57863	7.87147	27.2191	1.81655e-07	6.27743e-07		YBR056W	-2.85012	7.96005	5.80962	0.0159387	0.0363146		YBR056W	-1.65122	6.78145	4.99072	0.0254836	0.0739115
YBR056W-A	-0.236017	5.69127	1.10453	0.293274	0.429214		YBR056W-A	-1.18622	6.53405	43.8999	3.45615e-11	1.61587e-10		YBR056W-A	-3.90633	4.78142	17.7777	2.48274e-05	0.000199633		YBR056W-A	-1.75365	6.6148	5.42178	0.0198871	0.0624839
YBR058C-A	0.441394	7.02062	6.82211	0.0090036	0.0269066		YBR058C-A	0.163428	5.98876	0.41972	0.517077	0.59054		YBR058C-A	-3.35724	6.05895	9.05379	0.00262151	0.0090591		YBR058C-A	0.815861	6.95032	1.42669	0.232305	0.374461
YBR060C	-0.0173816	8.72746	0.0443443	0.833214	0.897048		YBR060C	0.138323	8.46428	3.81376	0.0508332	0.0769856		YBR060C	-2.25938	8.21108	3.38447	0.0658134	0.111296		YBR060C	1.52697	9.56732	10.5121	0.00118595	0.0073486
YBR061C	0.249266	8.53732	8.72296	0.00314227	0.0109502		YBR061C	0.340333	7.23369	4.97268	0.0257507	0.0419999		YBR061C	-3.27549	7.78685	5.27866	0.0215883	0.0459211		YBR061C	0.73188	5.86628	0.750109	0.386442	0.534168
YBR062C_1	0.0890731	8.9269	1.29544	0.255047	0.387398		YBR062C_1	0.369053	9.2874	29.2276	6.43544e-08	2.33108e-07		YBR062C_1	-0.259111	8.89713	0.0764689	0.782141	0.825904		YBR062C_1	1.65306	9.80494	10.9109	0.000956007	0.00632189
YBR062C_2	0.246453	8.11472	5.76707	0.0163293	0.043881		YBR062C_2	0.0906731	7.94552	0.849396	0.356723	0.432104		YBR062C_2	-3.82884	7.06256	11.6445	0.000643925	0.00291814		YBR062C_2	0.735891	8.74372	3.37464	0.0662069	0.149119
YBR063C	0.228351	8.35693	5.95411	0.014683	0.0402153		YBR063C	-0.147868	7.26374	1.16735	0.279945	0.349868		YBR063C	-0.776478	8.40289	0.615638	0.432673	0.511509		YBR063C	0.14368	8.36125	0.136557	0.711728	0.806003
YBR065C	0.2401	8.24328	6.37902	0.0115477	0.0331435		YBR065C	0.813934	8.67544	138.197	6.59829e-32	8.18941e-31		YBR065C	-1.87957	7.55583	2.6603	0.102882	0.159314		YBR065C	-0.0627812	7.70049	0.0176791	0.894223	0.933879
YBR066C	0.510053	9.23612	37.7527	8.03074e-10	1.02759e-08		YBR066C	0.041728	9.14601	0.453646	0.500608	0.575046		YBR066C	-3.46806	8.11469	9.39803	0.00217219	0.00782709		YBR066C	-0.0526427	9.17497	0.0182647	0.892496	0.933135
YBR067C	-0.606761	8.53215	45.8537	1.27423e-11	1.97984e-10		YBR067C	0.130298	8.40805	2.79019	0.0948427	0.134795		YBR067C	-3.1199	8.11465	5.86519	0.0154432	0.0353807		YBR067C	0.223409	8.4622	0.448733	0.502937	0.640172
YBR068C	0.189775	8.24566	3.98318	0.0459566	0.100603		YBR068C	-0.135526	7.82132	2.062	0.151012	0.204298		YBR068C	-2.50345	7.49587	3.20788	0.0732845	0.120912		YBR068C	-0.977382	7.77486	4.453	0.0348399	0.0935021
YBR069C	0.235703	8.08226	5.32141	0.0210649	0.05421		YBR069C	-0.256077	7.50787	5.15162	0.0232247	0.0382725		YBR069C	-2.67979	7.07328	5.42937	0.0198008	0.0428857		YBR069C	-1.11798	7.79015	5.54613	0.0185216	0.0592491
YBR070C	0.207245	8.12853	4.19221	0.04061	0.0910696		YBR070C	0.054045	8.36056	0.483623	0.486786	0.562765		YBR070C	-0.899643	8.07941	0.663089	0.415471	0.494711		YBR070C	0.303031	9.01312	0.529661	0.46675	0.608733
YBR071W	-0.0472614	8.65056	0.314315	0.575044	0.701079		YBR071W	1.0067	8.86323	206.118	9.65729e-47	1.97592e-45		YBR071W	-2.88869	8.59181	3.69447	0.0545931	0.0959734		YBR071W	0.541629	8.64689	2.50887	0.113207	0.221536
YBR072C-A	-0.0100635	7.95334	0.00911798	0.923927	0.951831		YBR072C-A	0.413091	8.84295	30.7129	2.9917e-08	1.12e-07		YBR072C-A	-0.614002	8.05247	0.40914	0.522406	0.595944		YBR072C-A	1.07001	9.22482	8.00697	0.00465976	0.0211403
YBR072W	0.232362	8.86944	6.81015	0.00906411	0.0270484		YBR072W	0.314507	8.66778	20.7894	5.12652e-06	1.51885e-05		YBR072W	-4.31235	7.72916	15.2738	9.29961e-05	0.000588596		YBR072W	0.400678	8.70853	1.23003	0.267401	0.415009
YBR074W	0.199684	6.69127	1.15253	0.283019	0.418307		YBR074W	-0.306177	5.25432	1.89039	0.169158	0.225236		YBR074W	-5.95744	5.5547	26.8749	2.17055e-07	2.33302e-05		YBR074W	-3.10938	4.22249	5.42213	0.0198831	0.0624839
YBR076W	0.204891	8.57186	5.88736	0.0152499	0.0415204		YBR076W	-0.137738	8.30386	3.41003	0.0648014	0.0957199		YBR076W	-1.19194	8.23756	0.894189	0.344345	0.422308		YBR076W	0.0743424	8.70625	0.044907	0.832175	0.892418
YBR077C	-0.0147417	8.02155	0.0152045	0.901864	0.940314		YBR077C	0.0750798	9.18866	1.49292	0.221765	0.285531		YBR077C	-0.723694	7.87337	0.513482	0.473635	0.550488		YBR077C	-0.114593	7.37363	0.0254373	0.873282	0.91988
YBR078W	-0.259153	8.03994	1.91145	0.166803	0.280699		YBR078W	-1.4212	7.8725	170.796	4.95883e-39	7.91307e-38		YBR078W	-3.73631	7.22887	6.52555	0.0106335	0.0264113		YBR078W	-4.91527	6.78148	19.7791	8.69273e-06	0.000166329
YBR080C	-6.97032	6.84562	445.216	7.93063e-99	3.64192e-96		YBR080C	-7.70736	6.90697	525.917	2.18368e-116	3.11213e-114		YBR080C	-5.71186	6.63675	22.803	1.79482e-06	4.03151e-05		YBR080C	-5.19999	7.07871	22.0655	2.63506e-06	7.02626e-05
YBR082C	-0.825828	7.92394	52.5429	4.20954e-13	7.76699e-12		YBR082C	-0.342924	7.95524	13.915	0.000191265	0.000459592		YBR082C	0.864441	9.26748	0.724456	0.394686	0.474611		YBR082C	2.29632	9.66355	24.1102	9.09784e-07	3.10755e-05
YBR083W	0.235019	8.26845	5.98687	0.0144127	0.0395799		YBR083W	-0.581074	7.63428	26.0469	3.33222e-07	1.12701e-06		YBR083W	-3.62916	7.35471	11.2882	0.000780003	0.00340417		YBR083W	-2.57574	7.06799	9.97487	0.00158691	0.00909667
YBR084C-A	-0.257394	8.33476	6.96275	0.00832242	0.0252359		YBR084C-A	-0.650744	8.08488	55.8578	7.79057e-14	4.28741e-13		YBR084C-A	-1.70419	8.25969	1.75301	0.185499	0.255727		YBR084C-A	-2.34836	7.32353	15.3342	9.0072e-05	0.00100613
YBR084W	-0.339969	7.21767	5.01378	0.0251464	0.0621963		YBR084W	0.521987	8.09107	31.9818	1.5562e-08	5.99421e-08		YBR084W	-5.27143	6.26064	19.1572	1.20384e-05	0.000117902		YBR084W	0.41565	7.33987	0.44794	0.503315	0.640456
YBR085C-A	0.60271	7.29166	17.2356	3.30186e-05	0.000201873		YBR085C-A	0.690587	8.29316	56.8339	4.7423e-14	2.6344e-13		YBR085C-A	-3.31474	6.47308	5.61898	0.017767	0.0394155		YBR085C-A	0.946676	8.73019	6.41272	0.0113306	0.0417955
YBR085W	0.158829	8.20712	2.76365	0.0964279	0.182647		YBR085W	-0.0495728	8.57561	0.525698	0.468421	0.545168		YBR085W	-3.34353	7.28703	9.36934	0.00220644	0.00792373		YBR085W	-0.328457	8.50455	0.952578	0.329064	0.478989
YBR087W	0.299738	10.2243	29.9199	4.50258e-08	4.62914e-07		YBR087W	0.255279	7.15151	3.37708	0.066109	0.097413		YBR087W	-0.3559	10.2317	0.128166	0.720342	0.772288		YBR087W	0.951426	7.45535	2.93511	0.0866726	0.181347
YBR090C	0.170133	8.04177	2.64941	0.103588	0.193461		YBR090C	0.156896	8.17832	4.00241	0.0454352	0.0698341		YBR090C	2.17977	9.66678	4.49434	0.0340073	0.0656478		YBR090C	1.69866	9.83972	11.4403	0.000718687	0.00506883
YBR092C	-0.172719	7.465	1.73018	0.188388	0.306901		YBR092C	0.0279466	7.91097	0.086216	0.769044	0.814572		YBR092C	-2.60683	6.7415	4.98215	0.0256101	0.0525554		YBR092C	-0.147711	7.56356	0.0833541	0.772803	0.849191
YBR093C	0.034299	7.17836	0.0558055	0.813253	0.885218		YBR093C	-0.188933	6.29163	1.04303	0.307119	0.379129		YBR093C	-4.24782	6.64857	7.2754	0.00699053	0.0190203		YBR093C	-0.854757	6.06974	1.04552	0.306541	0.455533
YBR096W	0.141002	8.43543	2.56359	0.10935	0.202393		YBR096W	-0.198844	7.97258	4.86756	0.0273661	0.0443198		YBR096W	-2.22686	7.60485	3.72698	0.0535402	0.0944841		YBR096W	-1.41311	7.74267	7.94529	0.00482126	0.021659
YBR098W_2	-0.187005	7.23053	1.52885	0.216286	0.339605		YBR098W_2	-0.603982	6.85598	15.5061	8.22402e-05	0.000209555		YBR098W_2	-3.36265	7.27453	3.58988	0.0581323	0.100984		YBR098W_2	-1.11161	7.68425	4.00722	0.0453059	0.112462
YBR102C	-0.0486716	8.21605	0.138676	0.7096	0.807476		YBR102C	-0.421866	8.09811	22.0547	2.64989e-06	8.12461e-06		YBR102C	-0.731663	7.74133	0.583914	0.444782	0.52343		YBR102C	-0.178689	8.19317	0.216625	0.641623	0.751652
YBR103W	1.56247	4.01506	4.17186	0.0411006	0.0920699		YBR103W	-0.171502	4.81599	0.0390482	0.843353	0.875994		YBR103W	-3.67738	3.32195	19.1365	1.21692e-05	0.000118902		YBR103W	0.651042	5.14975	0.300358	0.583658	0.708862
YBR104W	-0.0890527	7.66308	0.486605	0.485446	0.620016		YBR104W	-0.757794	7.02982	26.3743	2.81255e-07	9.55159e-07		YBR104W	-5.38388	6.40951	20.8099	5.07207e-06	6.86547e-05		YBR104W	-2.30399	7.66779	10.7133	0.00106371	0.00682657
YBR105C	0.188395	6.98879	1.32765	0.249224	0.379949		YBR105C	-0.500554	5.70973	6.18236	0.012903	0.022454		YBR105C	-4.51384	5.87866	18.3913	1.79877e-05	0.000157173		YBR105C	-0.0522803	7.7934	0.00827184	0.927533	0.952894
YBR106W	0.600231	7.28242	19.1509	1.20779e-05	8.19673e-05		YBR106W	-2.46983	4.52364	61.6749	4.05118e-15	2.39879e-14		YBR106W	-5.00051	6.00386	18.7593	1.48298e-05	0.000137117		YBR106W	-3.03538	5.10164	6.35994	0.0116726	0.0426173
YBR107C	0.322673	6.64156	2.48531	0.114914	0.210709		YBR107C	0.950137	7.93769	25.5271	4.36213e-07	1.45745e-06		YBR107C	-3.62786	5.99626	9.34475	0.00223625	0.00798403		YBR107C	0.65482	7.56609	1.66822	0.196497	0.333794
YBR108W	-1.57454	4.97739	23.9385	9.94616e-07	8.23797e-06		YBR108W	-1.85519	7.16833	166.987	3.36738e-38	5.2321e-37		YBR108W	-5.36384	4.68192	27.6518	1.45234e-07	2.33302e-05		YBR108W	-3.65015	6.4568	13.4396	0.000246363	0.00223294
YBR110W	0.0725669	7.93773	0.463333	0.49607	0.6293		YBR110W	0.316898	8.32875	11.1488	0.000840874	0.0018388		YBR110W	0.105998	8.60899	0.00574583	0.939577	0.955486		YBR110W	-0.00741562	7.62455	0.000232076	0.987845	0.993573
YBR111C	0.235906	8.28088	4.19243	0.0406048	0.0910696		YBR111C	0.132435	7.67955	1.67636	0.195409	0.255416		YBR111C	-1.09604	7.73119	1.20174	0.272974	0.346616		YBR111C	-0.239279	7.85075	0.279554	0.596994	0.719561
YBR111W-A	0.44333	6.78583	4.65652	0.0309359	0.0733131		YBR111W-A	0.059799	6.82662	0.0851938	0.770379	0.815567		YBR111W-A	-0.875664	6.55196	0.796403	0.372171	0.450816		YBR111W-A	0.248912	6.71886	0.11235	0.737485	0.824614
YBR117C	-0.43698	6.7749	6.8856	0.0086893	0.0261184		YBR117C	0.0751587	8.38522	1.01218	0.314381	0.386705		YBR117C	-0.932426	6.69571	0.73144	0.392417	0.472432		YBR117C	-1.72789	7.4839	10.1612	0.00143428	0.00849264
YBR118W	-4.75	7.01322	398.022	1.48466e-88	4.09072e-86		YBR118W	-5.40873	4.71889	155.041	1.37134e-35	1.96116e-34		YBR118W	-4.9324	6.88881	12.605	0.000384712	0.00192729		YBR118W	-5.01436	5.54958	19.8057	8.57264e-06	0.000164794
YBR120C	0.258543	8.84246	8.74572	0.0031033	0.0108236		YBR120C	0.267939	8.6725	15.3852	8.76708e-05	0.000222706		YBR120C	0.39017	9.07396	0.172605	0.677807	0.736817		YBR120C	0.182869	8.77538	0.284834	0.59355	0.716665
YBR125C	-0.386369	6.59506	3.93858	0.0471906	0.102706		YBR125C	-3.87969	3.73704	60.7551	6.46342e-15	3.7784e-14		YBR125C	-5.61831	5.7683	22.2442	2.40082e-06	4.61516e-05		YBR125C	-3.18167	4.40382	5.82335	0.0158148	0.0528395
YBR126C	-0.401606	6.80532	3.99774	0.0455613	0.0998965		YBR126C	0.592208	7.90094	40.4392	2.02825e-10	8.92734e-10		YBR126C	1.09605	8.3708	0.980676	0.322032	0.398252		YBR126C	-0.980623	7.33844	3.02819	0.0818294	0.172993
YBR127C	-4.11331	6.38671	181	2.93076e-41	1.80789e-39		YBR127C	-2.97422	5.87044	139.008	4.38628e-32	5.52698e-31		YBR127C	-5.29076	6.33996	18.7114	1.52071e-05	0.00013998		YBR127C	-4.40888	5.39243	16.1422	5.87608e-05	0.000731501
YBR128C	-0.429318	7.17337	8.49905	0.00355332	0.0121673		YBR128C	-1.19608	5.21601	24.9457	5.89685e-07	1.93998e-06		YBR128C	-3.06479	6.68414	4.5979	0.0320111	0.0624108		YBR128C	-4.11189	5.24803	9.16385	0.00246843	0.0128005
YBR129C	-1.28038	7.30998	89.4095	3.20994e-21	1.01272e-19		YBR129C	-1.27515	8.22408	225.6	5.4306e-51	1.36028e-49		YBR129C	-4.23215	6.82237	12.3977	0.000429857	0.00209505		YBR129C	-3.44053	7.11732	10.8323	0.000997437	0.00653313
YBR130C	-0.130632	8.00199	1.46644	0.225908	0.351536		YBR130C	0.286324	8.57435	17.7189	2.56064e-05	6.95343e-05		YBR130C	-2.62205	10.679	1.78565	0.181457	0.251075		YBR130C	-0.00619133	7.94745	0.00022457	0.988044	0.993573
YBR133C_1	0.0199811	7.61236	0.0283562	0.866274	0.917558		YBR133C_1	-1.60381	7.76495	230.99	3.62606e-52	9.36657e-51		YBR133C_1	-2.596	6.7347	5.07867	0.0242219	0.05018		YBR133C_1	-1.25706	8.0243	7.13007	0.00758019	0.0307448
YBR138C	0.161883	8.3145	2.86427	0.0905671	0.173938		YBR138C	0.0728014	8.49059	1.05421	0.30454	0.376733		YBR138C	0.0205768	8.42473	0.000337368	0.985346	0.988935		YBR138C	-0.0716033	8.16075	0.0306387	0.861049	0.912959
YBR140C	-2.23047	4.49197	32.7749	1.03475e-08	1.14962e-07		YBR140C	-4.08624	1.58504	8.13994	0.00433006	0.00835453		YBR140C	-4.51685	3.93866	25.7428	3.90071e-07	2.33302e-05		YBR140C	-1.61815	3.34582	1.90132	0.16793	0.29724
YBR141C	0.0709134	8.8929	0.818798	0.365532	0.506791		YBR141C	0.195891	8.8356	8.45846	0.00363349	0.00710034		YBR141C	-2.5237	8.22643	5.09921	0.0239367	0.0497137		YBR141C	0.214697	8.4066	0.32566	0.568226	0.695433
YBR143C	-1.0049	4.5547	9.29152	0.00230218	0.00842772		YBR143C	-1.42529	4.52364	25.0238	5.66277e-07	1.86786e-06		YBR143C	-3.91024	4.42633	20.0071	7.71563e-06	8.78741e-05		YBR143C	-3.55437	4.92293	10.2079	0.00139842	0.00836422
YBR145W	-0.0313154	8.25356	0.102237	0.749161	0.838187		YBR145W	0.166817	9.22005	6.44731	0.011112	0.0196349		YBR145W	-2.32773	7.55327	3.70072	0.0543889	0.0957772		YBR145W	0.104056	8.99345	0.0882521	0.766411	0.844687
YBR147W	0.410454	8.62703	23.6289	1.1682e-06	9.56072e-06		YBR147W	-0.15543	8.20546	3.68949	0.0547564	0.0824138		YBR147W	-0.580804	8.1889	0.293585	0.587932	0.658338		YBR147W	-0.793845	8.04173	3.8356	0.0501749	0.12096
YBR148W	-0.127235	6.65355	0.443503	0.505437	0.637075		YBR148W	-0.22181	6.06616	1.31823	0.250911	0.317321		YBR148W	-3.80376	6.10859	7.4907	0.00620183	0.0174132		YBR148W	-3.02609	4.334	5.47987	0.0192366	0.0611107
YBR149W	0.145832	8.51646	2.78308	0.0952649	0.180859		YBR149W	-0.0235499	8.3664	0.0875605	0.767302	0.81356		YBR149W	-2.97961	7.69582	5.92188	0.014954	0.0345435		YBR149W	-0.386935	8.05715	0.936251	0.333244	0.483262
YBR151W	-0.112804	8.19323	1.36912	0.241963	0.371208		YBR151W	-0.00587825	8.4554	0.006427	0.936103	0.95226		YBR151W	-0.856728	7.9657	0.761196	0.382954	0.462522		YBR151W	-0.0952986	8.06075	0.0590111	0.808066	0.875882
YBR152W	0.280144	8.24803	8.41686	0.00371757	0.0126563		YBR152W	0.174015	8.59315	6.55795	0.0104416	0.0186014		YBR152W	-0.689823	7.94043	0.503523	0.477956	0.554418		YBR152W	-1.35637	7.54183	6.31765	0.0119542	0.0431965
YBR154C	-0.845774	4.45954	6.31757	0.0119547	0.0340752		YBR154C	0.428285	5.41511	3.93987	0.0471545	0.0720212		YBR154C	-4.54915	4.28547	24.6354	6.92688e-07	2.67854e-05		YBR154C	-1.46525	4.58503	1.77623	0.182613	0.315818
YBR155W	0.0156374	8.79723	0.0362969	0.848904	0.907767		YBR155W	0.273632	8.38737	13.5034	0.00023813	0.000564007		YBR155W	0.896802	9.69545	0.769571	0.38035	0.459779		YBR155W	0.507985	8.83503	2.28122	0.130949	0.245003
YBR156C	-0.14454	7.86945	1.78258	0.181833	0.298813		YBR156C	-1.71964	7.1899	127.159	1.71443e-29	1.96281e-28		YBR156C	-2.38842	7.05347	4.37886	0.0363873	0.0693036		YBR156C	-0.358578	7.67602	0.541062	0.461993	0.605082
YBR157C	-0.462084	8.03903	18.3259	1.86161e-05	0.000121549		YBR157C	0.534057	8.35028	24.317	8.17129e-07	2.65294e-06		YBR157C	-1.4875	7.98293	2.13793	0.143695	0.208897		YBR157C	-1.29355	7.30842	4.12549	0.0422419	0.107305
YBR160W	-0.903623	7.74159	64.3592	1.03684e-15	2.32895e-14		YBR160W	-1.26348	7.75274	144.287	3.0753e-33	4.07378e-32		YBR160W	-2.53046	7.90889	3.44495	0.0634452	0.108243		YBR160W	-2.54829	7.62946	17.9199	2.304e-05	0.000352682
YBR161W	0.591278	7.8858	29.2477	6.36905e-08	6.35828e-07		YBR161W	0.947705	7.81599	79.5193	4.77533e-19	3.47472e-18		YBR161W	-3.89771	6.67013	11.5953	0.000661197	0.00298008		YBR161W	-0.17404	7.20626	0.0831843	0.773028	0.849191
YBR163W	0.153178	7.35178	1.08299	0.29803	0.435219		YBR163W	-0.867965	7.46632	48.8179	2.80871e-12	1.40029e-11		YBR163W	-3.79619	6.23527	10.4371	0.00123512	0.00497538		YBR163W	-2.34679	6.85808	10.7325	0.00105269	0.00681296
YBR165W	0.370931	9.20468	25.534	4.34658e-07	3.93094e-06		YBR165W	0.991919	9.69211	206.933	6.41285e-47	1.32521e-45		YBR165W	1.65163	10.1296	3.13188	0.0767751	0.125469		YBR165W	1.25721	9.27264	10.2084	0.001398	0.00836422
YBR166C	0.0744876	8.37949	0.593005	0.441259	0.580065		YBR166C	-0.174161	8.21277	4.77441	0.0288858	0.046562		YBR166C	-0.83577	8.07931	0.623133	0.429885	0.508942		YBR166C	0.568818	8.751	2.17563	0.140212	0.257668
YBR167C	0.202851	8.62582	5.88079	0.0153069	0.0415933		YBR167C	0.174324	8.63368	6.43952	0.0111609	0.0197128		YBR167C	-1.43343	8.11802	2.12693	0.14473	0.210105		YBR167C	-0.481281	7.99443	1.08391	0.297823	0.447276
YBR171W	0.0200585	8.64457	0.0551546	0.814325	0.885919		YBR171W	0.238052	9.03441	14.5854	0.000133949	0.000328997		YBR171W	-0.0764805	8.69904	0.00618836	0.937298	0.954857		YBR171W	-1.10384	7.8622	5.04089	0.0247557	0.0723081
YBR175W	-0.0276119	6.70286	0.0186844	0.891275	0.93304		YBR175W	0.0624767	7.66778	0.360052	0.548477	0.620887		YBR175W	-4.73539	5.69591	18.4088	1.78233e-05	0.000156399		YBR175W	-1.35313	7.58254	6.32447	0.0119083	0.0431349
YBR176W	0.26239	6.68193	1.90175	0.167883	0.282286		YBR176W	0.22501	8.76384	10.9319	0.000945224	0.00205936		YBR176W	-1.40544	6.63173	1.40838	0.235325	0.307979		YBR176W	0.00536242	8.96294	0.000227831	0.987957	0.993573
YBR177C	0.226215	8.60435	6.30375	0.0120483	0.0342944		YBR177C	-0.0706191	8.27697	0.8495	0.356694	0.432104		YBR177C	-2.39241	7.89585	4.17312	0.0410701	0.0760838		YBR177C	-0.85996	8.04538	4.63813	0.0312691	0.0857565
YBR179C	-1.29978	7.54444	88.272	5.70467e-21	1.73363e-19		YBR179C	-3.306	7.49593	466.13	2.22783e-103	2.48855e-101		YBR179C	-5.17694	7.24326	12.0775	0.000510343	0.00242164		YBR179C	-4.96174	6.95625	22.6998	1.89387e-06	5.55132e-05
YBR180W	0.175014	7.91996	2.0141	0.155844	0.26693		YBR180W	-0.279234	7.62335	6.50563	0.0107533	0.0190745		YBR180W	-3.11824	7.07688	8.17956	0.0042365	0.0130473		YBR180W	0.169189	8.66774	0.232547	0.629641	0.744822
YBR181C	0.631885	6.17669	9.70692	0.00183576	0.00690371		YBR181C	0.144717	6.15995	0.576819	0.447562	0.524384		YBR181C	-3.65366	5.73691	5.51923	0.0188085	0.0412212		YBR181C	-0.421785	6.1293	0.188328	0.664312	0.768215
YBR182C-A	0.185597	7.12767	1.36561	0.242568	0.371859		YBR182C-A	0.887197	4.45951	10.0622	0.0015134	0.00317025		YBR182C-A	-4.53327	7.22389	5.28132	0.0215555	0.0458747		YBR182C-A	-1.46383	3.64394	1.87264	0.171173	0.301174
YBR185C	0.198665	8.76608	5.28156	0.0215524	0.0551897		YBR185C	-0.0237419	8.3488	0.104013	0.747066	0.797629		YBR185C	-1.44993	8.34639	1.63965	0.200374	0.271879		YBR185C	-0.764971	7.69239	2.54436	0.110688	0.218285
YBR189W	-1.65639	7.70748	121.155	3.53403e-28	1.47537e-26		YBR189W	-2.14618	6.97926	144.119	3.34671e-33	4.41916e-32		YBR189W	-3.56101	7.36784	10.597	0.00113269	0.00465347		YBR189W	-4.58607	7.57502	25.9722	3.46367e-07	1.59059e-05
YBR191W	0.270519	7.9831	6.37724	0.0115593	0.0331539		YBR191W	0.401563	8.31522	28.2179	1.08397e-07	3.84883e-07		YBR191W	-1.91482	7.12758	3.14718	0.0760584	0.124716		YBR191W	-1.58321	7.33249	5.7615	0.0163811	0.0541019
YBR194W	0.0515967	6.80746	0.0760039	0.782788	0.863324		YBR194W	-5.69114	2.36931	25.4263	4.59603e-07	1.53436e-06		YBR194W	-3.39845	6.19645	6.33229	0.0118559	0.0287513		YBR194W	-1.98762	3.36931	2.71939	0.0991361	0.201045
YBR196C	-0.248648	8.19076	6.29146	0.0121321	0.0344382		YBR196C	-0.873704	7.0113	35.0294	3.24759e-09	1.3172e-08		YBR196C	-2.60672	7.44712	4.9033	0.0268054	0.0543339		YBR196C	-3.28832	7.13966	20.6019	5.65395e-06	0.000121076
YBR198C	-0.0228133	7.44857	0.0344601	0.852732	0.910212		YBR198C	-0.433885	8.33695	32.941	9.50009e-09	3.70065e-08		YBR198C	-5.40478	6.53928	21.1157	4.32378e-06	6.22654e-05		YBR198C	-0.639913	7.59749	1.52537	0.216809	0.358572
YBR199W	0.15408	7.58507	1.55149	0.212916	0.33587		YBR199W	-0.412578	7.13621	8.56792	0.00342137	0.00673358		YBR199W	-3.84038	6.40657	9.15795	0.0024764	0.00866636		YBR199W	-3.26754	7.64276	23.7239	1.1119e-06	3.6185e-05
YBR200W	0.0648848	8.30921	0.474741	0.490814	0.624549		YBR200W	-0.254712	7.95039	7.35858	0.00667434	0.0123978		YBR200W	-1.46301	8.20117	1.27662	0.258528	0.332244		YBR200W	0.590075	9.04669	2.22999	0.135355	0.251425
YBR200W-A	0.502897	8.80046	26.9347	2.10446e-07	1.98578e-06		YBR200W-A	0.391025	8.62517	28.2109	1.08791e-07	3.8595e-07		YBR200W-A	-0.158796	8.72933	0.0218635	0.882451	0.909518		YBR200W-A	0.24062	8.59373	0.455434	0.499766	0.63751
YBR201W	-0.17417	8.50195	3.67523	0.0552267	0.116515		YBR201W	-1.09712	7.61233	95.2999	1.63622e-22	1.38576e-21		YBR201W	-2.73141	8.06343	5.97751	0.0144894	0.0336896		YBR201W	-0.826878	8.74715	5.63681	0.0175872	0.0570809
YBR204C	0.335741	8.14731	10.3358	0.00130475	0.00510175		YBR204C	0.359678	7.96874	15.0829	0.000102891	0.000257726		YBR204C	-0.0198101	8.00445	0.000443598	0.983196	0.987017		YBR204C	0.643214	8.45329	2.66444	0.102614	0.206477
YBR205W	-0.0179612	8.46159	0.0410231	0.839493	0.901202		YBR205W	0.00944729	8.03442	0.0126944	0.910293	0.931709		YBR205W	-2.70755	8.25805	2.95521	0.0856014	0.137181		YBR205W	-0.774767	7.74938	2.68118	0.10154	0.204723
YBR207W	-0.0652678	8.13111	0.294564	0.58731	0.712252		YBR207W	0.258293	8.94308	15.6011	7.82103e-05	0.000199779		YBR207W	-1.99246	7.50118	3.96041	0.0465824	0.0844408		YBR207W	0.206367	8.61229	0.375177	0.540196	0.669883
YBR210W	0.138404	8.45201	1.95833	0.161692	0.274108		YBR210W	-0.529493	8.03258	38.9391	4.37225e-10	1.89022e-09		YBR210W	-3.81844	7.53664	7.64703	0.00568658	0.0162648		YBR210W	-0.552076	8.06075	1.54662	0.213635	0.3546
YBR211C	0.113892	7.33103	0.478106	0.489281	0.623558		YBR211C	0.0879753	7.12074	0.3554	0.551072	0.623141		YBR211C	-5.02206	6.21928	18.6862	1.54091e-05	0.000140898		YBR211C	-0.0101951	7.47712	0.00031251	0.985896	0.992621
YBR214W	-0.241421	7.45132	3.57746	0.0585687	0.122132		YBR214W	-0.49624	8.00195	31.777	1.7293e-08	6.63024e-08		YBR214W	-1.43152	7.19139	1.48374	0.22319	0.295687		YBR214W	-0.243394	8.73588	0.48821	0.484727	0.624105
YBR215W	-0.0670922	8.35839	0.518496	0.471484	0.607622		YBR215W	-0.300589	8.54826	19.0106	1.29995e-05	3.68497e-05		YBR215W	-1.48931	7.93259	2.11176	0.146172	0.211751		YBR215W	-0.430862	8.46016	1.10267	0.29368	0.443471
YBR217W	0.28548	8.86687	12.825	0.000342017	0.00158293		YBR217W	0.222211	8.89641	3.14389	0.076212	0.110988		YBR217W	-0.733601	8.53712	0.562165	0.453389	0.530838		YBR217W	-0.374746	8.36492	1.08826	0.296856	0.446847
YBR218C	-1.08927	5.54443	19.0318	1.28557e-05	8.62541e-05		YBR218C	-2.73146	2.62457	15.5948	7.84721e-05	0.000200324		YBR218C	-5.2334	4.88274	26.0608	3.30835e-07	2.33302e-05		YBR218C	-2.34398	2.77266	3.92081	0.0476918	0.116427
YBR220C	0.315848	5.94653	2.08148	0.149095	0.257937		YBR220C	0.515357	6.04447	7.05231	0.00791631	0.0144899		YBR220C	-5.25715	4.91498	25.8589	3.67306e-07	2.33302e-05		YBR220C	-3.78402	4.11557	10.5644	0.00115288	0.00720857
YBR221C	-0.674698	7.53669	24.4224	7.73621e-07	6.552e-06		YBR221C	-0.948856	7.30233	51.5288	7.05545e-13	3.64958e-12		YBR221C	-0.012006	8.45582	0.000114007	0.991481	0.994368		YBR221C	-2.19031	7.6678	17.452	2.94661e-05	0.000433392
YBR221W-A	-0.0698705	7.15324	0.1039	0.747198	0.836676		YBR221W-A	0.407511	8.51051	27.7096	1.40962e-07	4.92472e-07		YBR221W-A	0.0985077	7.9855	0.00461631	0.945831	0.958403		YBR221W-A	-0.0308254	8.49989	0.00852209	0.926448	0.95249
YBR225W	-0.224067	5.92294	0.725224	0.394436	0.535641		YBR225W	-1.31166	7.10161	61.7331	3.93317e-15	2.33225e-14		YBR225W	-3.23206	5.58992	4.99475	0.0254243	0.052226		YBR225W	-0.263544	6.30078	0.113303	0.736415	0.824614
YBR229C	-0.102113	8.13539	1.04667	0.306276	0.443998		YBR229C	0.231389	8.43401	8.06323	0.00451726	0.00869578		YBR229C	-5.04448	7.06261	19.5221	9.94437e-06	0.00010275		YBR229C	-0.211201	8.06075	0.290431	0.589944	0.714189
YBR230C	-1.59211	7.8848	162.673	2.94916e-37	1.66971e-35		YBR230C	-3.51188	6.6725	259.433	2.28126e-58	7.54276e-57		YBR230C	-2.55208	8.0661	3.95488	0.0467356	0.0846073		YBR230C	-5.26409	7.25907	26.1649	3.13469e-07	1.45569e-05
YBR230W-A	-0.0864498	7.53539	0.341518	0.558954	0.687283		YBR230W-A	-0.795476	7.57625	52.9238	3.46745e-13	1.8326e-12		YBR230W-A	-3.85273	6.72116	10.9549	0.000933546	0.00395322		YBR230W-A	-5.00038	7.0662	17.0821	3.57988e-05	0.000508441
YBR233W	0.038677	8.53668	0.179963	0.671405	0.777505		YBR233W	0.534535	8.73309	51.8356	6.0349e-13	3.13357e-12		YBR233W	-3.74967	7.63307	10.3068	0.0013254	0.00529776		YBR233W	-1.05689	8.08223	7.25369	0.00707556	0.0292433
YBR234C	0.10401	8.25041	1.02629	0.311031	0.449473		YBR234C	0.147548	8.65531	4.82831	0.0279961	0.045216		YBR234C	-0.286657	8.29297	0.0755717	0.783391	0.826632		YBR234C	0.079625	8.45811	0.0543818	0.815607	0.881485
YBR236C	-0.200126	5.94262	0.693859	0.404855	0.545571		YBR236C	-0.544208	8.55658	62.7323	2.36802e-15	1.42253e-14		YBR236C	-3.32316	5.26685	13.3054	0.000264647	0.0013863		YBR236C	0.611506	8.76269	3.32268	0.0683305	0.15253
YBR239C	-1.03834	7.30085	42.1762	8.34105e-11	1.18466e-09		YBR239C	-1.29418	7.33249	83.296	7.06416e-20	5.33751e-19		YBR239C	-1.59336	6.98675	2.36503	0.124082	0.185338		YBR239C	-1.5367	7.85599	11.3914	0.000737832	0.00516858
YBR244W	-0.281191	7.36059	4.72942	0.0296509	0.0708776		YBR244W	-0.121148	6.6725	0.315198	0.574508	0.645053		YBR244W	-5.18294	6.74379	14.0693	0.000176195	0.000996187		YBR244W	0.0353229	7.36491	0.00373271	0.951283	0.970258
YBR249C	0.0232619	8.81922	0.0848129	0.770878	0.854624		YBR249C	-1.13613	7.47581	88.5015	5.07955e-21	4.04505e-20		YBR249C	-3.60424	8.17244	6.3268	0.0118927	0.0287946		YBR249C	-1.48674	7.53406	4.57504	0.032441	0.0883841
YBR250W	0.155536	8.29396	2.70151	0.100253	0.188759		YBR250W	0.0638736	8.41722	0.767026	0.381139	0.456858		YBR250W	-1.1835	7.85791	1.32393	0.249889	0.323556		YBR250W	-0.185214	8.28468	0.228674	0.632509	0.746476
YBR251W	0.224899	8.43821	5.32885	0.0209752	0.0541138		YBR251W	0.0841755	8.19401	1.14814	0.28394	0.354111		YBR251W	-4.60215	7.30541	15.8782	6.7553e-05	0.000453241		YBR251W	-0.263165	7.68889	0.303733	0.581552	0.70672
YBR253W	0.113352	8.92195	1.6092	0.204604	0.326498		YBR253W	0.287442	9.02475	19.2573	1.14232e-05	3.25377e-05		YBR253W	-1.78821	8.28076	3.38379	0.0658406	0.111296		YBR253W	-0.180914	8.47781	0.291268	0.589409	0.713749
YBR254C	0.277723	9.08403	12.7812	0.000350125	0.0016173		YBR254C	0.0817893	9.07956	1.56806	0.210488	0.273054		YBR254C	-0.491695	8.68288	0.281984	0.595404	0.664903		YBR254C	-0.0600557	8.50585	0.0308255	0.86063	0.91275
YBR257W	0.196763	9.06978	5.52945	0.018699	0.0492248		YBR257W	-1.00305	8.2947	117.043	2.80971e-27	2.93988e-26		YBR257W	-0.727974	8.66466	0.578284	0.446986	0.525327		YBR257W	-0.437548	8.67072	1.60867	0.204679	0.343041
YBR258C	0.108201	8.30921	1.37229	0.241419	0.370786		YBR258C	0.301792	8.42003	17.5074	2.86193e-05	7.70577e-05		YBR258C	-2.83964	8.29292	3.04907	0.0807832	0.131035		YBR258C	-0.204033	7.92684	0.232183	0.62991	0.744822
YBR259W	0.240955	8.04177	4.55842	0.0327573	0.0767493		YBR259W	-0.255676	7.47986	4.33043	0.0374368	0.0588313		YBR259W	-1.58918	7.91273	1.41008	0.235043	0.307708		YBR259W	-0.215998	7.58501	0.18467	0.66739	0.770266
YBR261C	0.144063	7.22732	1.106	0.292952	0.429047		YBR261C	-5.44843	2.22247	21.4185	3.69196e-06	1.11623e-05		YBR261C	-6.31128	6.18665	25.8677	3.65631e-07	2.33302e-05		YBR261C	-0.644673	3.32199	0.35614	0.550658	0.679273
YBR262C	0.247087	7.44581	3.58473	0.0583127	0.121659		YBR262C	-0.321784	8.52037	14.6674	0.000128247	0.000316255		YBR262C	-3.60293	6.43467	9.71736	0.00182535	0.00680883		YBR262C	-0.138017	8.95763	0.162113	0.687218	0.785452
YBR263W	-0.0907822	6.77709	0.251991	0.615676	0.73437		YBR263W	0.301672	7.67485	6.14609	0.0131703	0.0228551		YBR263W	-2.30115	7.06781	2.06995	0.150226	0.216638		YBR263W	-0.258442	7.47308	0.218597	0.640111	0.750306
YBR264C	0.138493	8.05358	1.82709	0.176472	0.29268		YBR264C	0.32918	8.38881	19.8155	8.52876e-06	2.46327e-05		YBR264C	-1.69319	8.16151	1.2358	0.266282	0.340094		YBR264C	-0.356018	7.46222	0.430353	0.511816	0.647684
YBR265W	0.155979	9.42672	5.12169	0.0236286	0.059517		YBR265W	-0.0460644	9.38522	0.598534	0.439138	0.516493		YBR265W	-2.18445	9.10501	2.76766	0.0961866	0.150469		YBR265W	-0.507969	9.1125	1.83291	0.175784	0.307195
YBR267W	-0.088045	7.45544	0.492419	0.48285	0.61889		YBR267W	-0.133638	7.32501	1.13058	0.287651	0.357876		YBR267W	-4.01983	6.67719	11.6387	0.000645923	0.00292399		YBR267W	-0.24575	6.82236	0.126612	0.721972	0.814068
YBR268W	0.252243	7.50526	4.28751	0.0383934	0.0871869		YBR268W	-0.00473411	7.53405	0.00178803	0.966271	0.974762		YBR268W	-5.15773	6.40099	17.1263	3.49745e-05	0.00026092		YBR268W	0.0206003	8.81917	0.00301765	0.956192	0.972573
YBR271W	0.0917422	8.45612	1.07807	0.29913	0.436086		YBR271W	0.00517472	8.55977	0.00586604	0.93895	0.954422		YBR271W	-3.22631	7.48255	9.22594	0.00238611	0.00841219		YBR271W	0.0553938	8.43188	0.019012	0.890332	0.931109
YBR274W_1	-0.2207	7.03353	2.00143	0.157151	0.268501		YBR274W_1	-0.283782	6.71203	3.12656	0.077026	0.112134		YBR274W_1	-4.77308	6.09109	17.9237	2.29939e-05	0.000188934		YBR274W_1	-0.591741	6.79879	0.560362	0.454115	0.597344
YBR274W_2	0.176183	7.16669	1.40177	0.236428	0.364746		YBR274W_2	0.136259	7.63428	1.60744	0.204852	0.266578		YBR274W_2	-4.68715	6.13281	16.8593	4.02551e-05	0.000293429		YBR274W_2	0.0139906	7.05894	0.000506984	0.982036	0.989216
YBR276C	-0.609159	7.60003	16.9347	3.86877e-05	0.000231398		YBR276C	-0.144474	6.82662	0.679779	0.409663	0.486357		YBR276C	-3.29858	7.00565	4.86898	0.0273437	0.0550645		YBR276C	-2.04869	6.45131	5.56617	0.0183108	0.0588025
YBR278W	0.163139	8.41444	2.67366	0.102021	0.190967		YBR278W	0.425289	9.467	45.94	1.21929e-11	5.83256e-11		YBR278W	-1.18151	7.99526	1.37778	0.240479	0.313727		YBR278W	0.105244	8.96727	0.0934236	0.759869	0.838795
YBR279W	0.951811	7.63793	59.0176	1.56271e-14	3.26196e-13		YBR279W	-0.397063	7.52102	10.3306	0.00130842	0.00277033		YBR279W	-2.16362	6.33388	4.41121	0.0357034	0.0683159		YBR279W	1.25631	9.47881	6.13238	0.0132728	0.04641
YBR281C	-0.156679	8.391	2.75525	0.0969355	0.183525		YBR281C	-0.334079	8.22729	18.745	1.49413e-05	4.20085e-05		YBR281C	-2.27815	7.78567	2.9718	0.0847276	0.136045		YBR281C	0.0227551	8.3302	0.00344574	0.953191	0.970568
YBR282W	0.116819	8.70113	1.7911	0.180792	0.297814		YBR282W	-0.453187	6.85598	8.51148	0.00352913	0.00691931		YBR282W	-3.09892	7.94843	6.77876	0.00922492	0.0235495		YBR282W	-0.623615	8.16664	2.76952	0.0960747	0.195701
YBR283C	-0.514397	7.96301	17.2173	3.33385e-05	0.000202946		YBR283C	-1.12556	8.00944	164.558	1.14266e-37	1.7299e-36		YBR283C	-3.42174	7.25904	9.59551	0.00195054	0.00714678		YBR283C	-2.65761	6.96972	9.94352	0.00161417	0.00920442
YBR284W	-0.22216	7.42218	2.16264	0.141402	0.247739		YBR284W	-0.436718	8.06796	26.3903	2.78936e-07	9.48062e-07		YBR284W	-1.73427	6.97526	1.95554	0.161991	0.229127		YBR284W	-0.00535902	8.21516	0.000192087	0.988942	0.993769
YBR285W	0.35266	9.03994	14.3144	0.000154674	0.000789219		YBR285W	0.186815	8.67603	6.47085	0.0109658	0.0194014		YBR285W	1.3126	9.7504	1.99859	0.157446	0.224931		YBR285W	0.585677	9.17038	2.4037	0.121049	0.230976
YBR286W	-0.379675	8.02525	11.1956	0.000819913	0.00343682		YBR286W	-0.404262	8.07867	19.9566	7.9218e-06	2.30407e-05		YBR286W	-3.96094	7.50769	6.63366	0.010007	0.0251727		YBR286W	-4.56757	7.20142	23.8333	1.0505e-06	3.47336e-05
YBR290W	-0.611353	7.00011	14.031	0.000179822	0.000905244		YBR290W	-0.335992	6.94844	4.52208	0.0334602	0.0532093		YBR290W	-3.05149	6.44848	5.86953	0.0154051	0.0353131		YBR290W	-1.94932	6.99067	6.72699	0.00949648	0.036683
YBR291C	0.0701963	7.92096	0.422815	0.515536	0.645865		YBR291C	0.22036	8.17083	8.01246	0.00464567	0.00889513		YBR291C	2.91464	10.0277	8.88027	0.00288269	0.00974173		YBR291C	-0.408729	8.03073	0.894293	0.344317	0.494317
YBR294W	0.0340182	7.65474	0.0686309	0.793341	0.872274		YBR294W	-0.525225	7.69124	24.314	8.18435e-07	2.6551e-06		YBR294W	0.266631	8.42681	0.0478312	0.826881	0.862368		YBR294W	-1.21899	7.20953	4.1216	0.0423391	0.10742
YBR298C	-0.200038	3.66307	0.194865	0.658898	0.769272		YBR298C	-4.6434	1.80743	12.184	0.000482009	0.00108741		YBR298C	-4.58158	2.9069	24.5426	7.26838e-07	2.75188e-05		YBR298C	-5.52598	2.27309	11.8655	0.000571821	0.00426595
YBR299W	0.0834576	6.41233	0.129817	0.718622	0.814656		YBR299W	0.0118814	6.75496	0.00510647	0.943032	0.957159		YBR299W	-3.93724	5.64393	9.64724	0.00189636	0.00701402		YBR299W	-0.541048	6.15319	0.459701	0.497764	0.635544
YBR301W	0.156003	8.07959	1.95042	0.162541	0.275096		YBR301W	0.275671	8.45403	9.75357	0.00178975	0.00369667		YBR301W	-3.20804	7.11728	8.97941	0.00273039	0.00934936		YBR301W	-0.771616	7.94941	3.16535	0.0752164	0.163186
YCL001W	0.117484	7.59132	0.828331	0.362756	0.503617		YCL001W	-0.96964	7.26998	44.0648	3.17689e-11	1.48698e-10		YCL001W	-2.39563	6.9962	4.31028	0.0378827	0.0714601		YCL001W	-2.18555	7.14815	8.83931	0.00294811	0.0147119
YCL001W-A	0.303774	7.27778	5.12758	0.0235486	0.0593816		YCL001W-A	0.221488	7.12764	2.56551	0.109217	0.153223		YCL001W-A	-1.20169	6.99049	0.918185	0.337952	0.41533		YCL001W-A	-1.44542	6.22248	2.44389	0.117983	0.227244
YCL001W-B	0.50085	8.68427	22.2905	2.34359e-06	1.82412e-05		YCL001W-B	0.0687177	8.51446	0.867593	0.351623	0.426801		YCL001W-B	0.304908	9.10613	0.0755436	0.78343	0.826632		YCL001W-B	-0.131138	8.16998	0.11523	0.734267	0.823758
YCL002C	-0.0725064	8.01506	0.465926	0.494867	0.628352		YCL002C	-0.625547	7.25589	22.1527	2.51796e-06	7.7316e-06		YCL002C	-3.76153	7.4553	7.53403	0.00605442	0.0171155		YCL002C	-0.793533	7.90594	2.55462	0.109972	0.21768
YCL004W	-0.271258	6.68428	2.07096	0.150127	0.259504		YCL004W	0.206619	6.77706	1.72929	0.188501	0.247247		YCL004W	0.948779	8.08604	0.375837	0.53984	0.611611		YCL004W	0.787814	7.76932	3.00683	0.0829143	0.175107
YCL010C	-0.145619	7.22572	1.0538	0.304633	0.442548		YCL010C	0.101534	7.25746	0.600278	0.438472	0.515857		YCL010C	-3.64085	6.72554	5.98732	0.0144091	0.0335698		YCL010C	-1.63764	6.60742	4.08672	0.0432215	0.109056
YCL011C	0.451207	6.62946	4.82478	0.0280535	0.0675671		YCL011C	0.502764	6.1833	6.42724	0.0112383	0.0198326		YCL011C	-0.96405	6.235	0.529925	0.466638	0.544653		YCL011C	0.426064	6.40659	0.316569	0.573677	0.700238
YCL016C	-0.0114585	6.53668	0.00373752	0.951252	0.969166		YCL016C	0.233611	6.90496	1.83362	0.1757	0.232672		YCL016C	0.752233	7.9412	0.423893	0.515001	0.589122		YCL016C	0.0344895	6.28236	0.00188946	0.965329	0.979789
YCL017C	0.180364	5.08757	0.408921	0.522518	0.652938		YCL017C	0.186774	5.22247	0.673338	0.41189	0.488617		YCL017C	-4.67638	4.07331	26.2579	2.98728e-07	2.33302e-05		YCL017C	-1.30276	5.52886	1.80099	0.179593	0.312003
YCL025C	-0.15497	7.55981	1.60568	0.2051	0.326702		YCL025C	0.119532	8.22488	1.90896	0.167079	0.222898		YCL025C	-1.26093	7.64114	0.974026	0.323678	0.400048		YCL025C	-0.593286	7.66065	1.53229	0.215769	0.357281
YCL026C-A	0.00949367	8.39743	0.00845651	0.92673	0.954111		YCL026C-A	-0.413729	7.95427	19.5881	9.60659e-06	2.75914e-05		YCL026C-A	-2.40864	8.41146	2.5181	0.112546	0.17177		YCL026C-A	-0.503055	7.08754	0.469059	0.49342	0.631951
YCL029C	-1.59808	5.92691	38.1056	6.70162e-10	8.64894e-09		YCL029C	-4.49191	5.8622	212.561	3.79364e-48	8.1662e-47		YCL029C	-3.79689	5.45403	15.519	8.16785e-05	0.000527465		YCL029C	-5.39613	6.66545	27.9961	1.21558e-07	8.05211e-06
YCL030C	0.198943	5.907	0.89608	0.343835	0.486002		YCL030C	-0.236051	6.65352	1.90159	0.1679	0.223633		YCL030C	-2.99809	4.88251	6.29234	0.0121261	0.0292058		YCL030C	0.529807	7.5314	0.927464	0.335523	0.485387
YCL031C_2	0.616682	8.27933	41.4358	1.21806e-10	1.70652e-09		YCL031C_2	-0.948913	8.10336	109.261	1.42251e-25	1.36409e-24		YCL031C_2	-0.457542	7.82945	0.140413	0.707871	0.762876		YCL031C_2	0.55727	9.91593	1.13353	0.287024	0.437093
YCL035C	0.0705347	8.15998	0.424859	0.514522	0.644987		YCL035C	-0.106736	7.51577	0.903738	0.341781	0.416691		YCL035C	-4.09345	7.92779	5.04057	0.0247604	0.0510907		YCL035C	-0.647712	7.75384	2.01639	0.155609	0.278922
YCL036W	0.267878	5.00011	0.848959	0.356847	0.498934		YCL036W	-0.216203	5.77266	0.811788	0.367592	0.443062		YCL036W	-4.73077	4.45951	24.6308	6.94333e-07	2.67854e-05		YCL036W	-0.473414	5.8117	0.27326	0.601153	0.722599
YCL038C	-0.403805	5.9888	3.70033	0.0544017	0.115245		YCL038C	-2.5594	4.66304	69.7742	6.64957e-17	4.36927e-16		YCL038C	-5.43441	5.06619	26.4973	2.63905e-07	2.33302e-05		YCL038C	-3.66543	4.96973	6.58886	0.0102619	0.0389462
YCL042W	0.533688	8.10339	26.784	2.27518e-07	2.14199e-06		YCL042W	0.173664	8.40238	3.98348	0.0459486	0.0704658		YCL042W	-3.91955	6.97539	8.98184	0.00272677	0.00934471		YCL042W	-0.361976	8.27385	0.908444	0.340528	0.490726
YCL047C	-2.79662	6.88887	154.578	1.73157e-35	9.05896e-34		YCL047C	-1.42444	6.90496	72.7833	1.44694e-17	9.73977e-17		YCL047C	-5.38742	7.11211	17.5815	2.75258e-05	0.000215872		YCL047C	-0.123683	7.84134	0.0712321	0.789551	0.862828
YCL050C	-0.0657214	9.03307	0.626889	0.428499	0.569449		YCL050C	0.153859	9.31258	3.98656	0.0458646	0.0703631		YCL050C	-3.6358	8.40933	6.99146	0.00818995	0.0214506		YCL050C	-0.0542931	9.55272	0.0155263	0.900837	0.938532
YCL051W	0.176574	8.34662	3.67706	0.0551661	0.116448		YCL051W	-1.0219	4.87454	16.8884	3.9644e-05	0.000104964		YCL051W	-3.35776	7.41367	7.25638	0.00706496	0.0191251		YCL051W	-0.83587	6.16666	0.896493	0.343724	0.494317
YCL052C	0.100402	8.30921	1.10901	0.292298	0.428544		YCL052C	0.190998	8.87506	7.9308	0.00486002	0.00926498		YCL052C	0.20329	8.72007	0.0289524	0.864889	0.893423		YCL052C	-0.751427	8.10073	3.47271	0.062389	0.142855
YCL055W	0.330856	8.54056	13.5832	0.000228223	0.00111101		YCL055W	-0.11993	7.99349	1.96535	0.160942	0.215475		YCL055W	-2.95382	8.62824	2.83753	0.0920856	0.145242		YCL055W	-0.0986127	7.39092	0.0292089	0.864298	0.915007
YCL056C	0.120738	9.44201	3.17459	0.0747918	0.147831		YCL056C	0.186871	9.20261	8.04261	0.00456897	0.00876674		YCL056C	-0.605096	9.50048	0.259555	0.610426	0.678379		YCL056C	0.18529	9.05351	0.273973	0.600679	0.722318
YCL057C-A	0.273945	8.42847	9.31248	0.00227598	0.00833921		YCL057C-A	-0.29359	8.73253	13.6874	0.000215895	0.000515181		YCL057C-A	-3.05494	7.74824	5.67572	0.0172013	0.038387		YCL057C-A	-4.22819	7.78693	19.7108	9.00928e-06	0.000170024
YCL061C_1	-0.13896	6.42077	0.452361	0.501216	0.634107		YCL061C_1	-0.757093	7.14473	28.8714	7.73483e-08	2.77742e-07		YCL061C_1	-3.15481	5.81152	5.53475	0.0186425	0.0409837		YCL061C_1	-1.9775	6.86427	5.55913	0.0183846	0.0588563
YCL061C_2	0.270752	6.52105	2.01239	0.15602	0.267121		YCL061C_2	-0.664502	7.49193	31.7467	1.75646e-08	6.72171e-08		YCL061C_2	-3.11706	5.5949	7.04413	0.00795256	0.021041		YCL061C_2	-0.503192	7.14643	0.598478	0.439159	0.583969
YCL063W	-0.00951496	8.55086	0.0106078	0.917967	0.94849		YCL063W	-0.321627	7.3069	6.02241	0.0141254	0.0242644		YCL063W	0.115418	9.21308	0.00504825	0.943357	0.957724		YCL063W	-0.118896	7.77703	0.0670593	0.795668	0.866193
YCL064C	0.0773094	8.48661	0.647714	0.420931	0.561652		YCL064C	0.100389	8.35469	1.62411	0.202519	0.263709		YCL064C	-0.00714666	8.5873	6.0141e-05	0.993812	0.995981		YCL064C	0.305644	8.69466	0.443429	0.505472	0.642607
YCL069W	0.123403	5.57502	0.252459	0.615349	0.734262		YCL069W	-0.22096	4.10161	0.507186	0.47636	0.552102		YCL069W	-2.71703	5.58989	2.7276	0.0986276	0.153532		YCL069W	-1.08072	5.05174	1.2457	0.264376	0.412199
YCR002C	-0.0698598	8.7155	0.686707	0.407287	0.547914		YCR002C	0.395175	8.55274	31.295	2.2165e-08	8.38133e-08		YCR002C	-0.356177	8.79316	0.120351	0.728654	0.779179		YCR002C	-0.356615	8.12504	0.868949	0.351246	0.500932
YCR003W	-0.0819473	8.49663	0.762027	0.382695	0.524331		YCR003W	0.193795	8.31673	6.08458	0.0136367	0.0235182		YCR003W	-1.9555	8.01302	2.75887	0.0967168	0.151152		YCR003W	-0.440214	8.12504	1.17267	0.278853	0.426694
YCR004C	-0.466687	5.58507	4.09668	0.0429674	0.0951913		YCR004C	-6.08004	2.62457	33.2928	7.92746e-09	3.1204e-08		YCR004C	-5.13816	4.80744	25.7165	3.95423e-07	2.33302e-05		YCR004C	-2.94813	3.58505	6.41183	0.0113363	0.0417955
YCR005C	-0.135079	7.48258	1.1522	0.283088	0.418307		YCR005C	-0.635638	7.64753	33.3733	7.606e-09	3.00819e-08		YCR005C	-2.5783	7.52731	3.69267	0.054652	0.096036		YCR005C	-3.61983	5.77709	8.515	0.00352231	0.0170865
YCR007C	0.174687	5.94653	0.521127	0.470361	0.606553		YCR007C	-1.16125	5.76826	10.6702	0.00108877	0.0023376		YCR007C	1.02053	6.79199	0.987748	0.320294	0.396458		YCR007C	0.035164	5.60985	0.00144634	0.969663	0.981471
YCR009C	-0.0488466	8.28397	0.252374	0.615408	0.734262		YCR009C	-0.119381	8.65053	2.94619	0.0860801	0.124178		YCR009C	-3.23801	7.61108	8.44033	0.00366989	0.0117853		YCR009C	-0.756238	7.79665	2.56953	0.10894	0.215844
YCR010C	0.106942	3.71893	0.0585413	0.808817	0.883167		YCR010C	-5.61472	2.322	24.0993	9.1493e-07	2.95422e-06		YCR010C	-4.49206	2.84131	23.5493	1.21755e-06	3.40009e-05		YCR010C	-4.46676	4.20955	14.381	0.000149298	0.00151628
YCR012W	-0.618426	7.90901	22.1073	2.57827e-06	1.99925e-05		YCR012W	-1.63907	6.79232	63.6538	1.48323e-15	9.08178e-15		YCR012W	-4.75803	7.11905	17.862	2.37511e-05	0.000193999		YCR012W	-4.23016	6.16669	11.9758	0.000538948	0.00405733
YCR015C	-0.771933	6.09463	9.72768	0.00181514	0.00683861		YCR015C	-1.06531	4.79882	17.5185	2.84524e-05	7.66582e-05		YCR015C	-3.06855	5.57477	5.24539	0.022005	0.0464938		YCR015C	-2.2206	3.80744	3.45002	0.063251	0.14427
YCR016W	0.127089	8.63552	2.20803	0.137294	0.242183		YCR016W	0.334445	9.16121	27.6678	1.44043e-07	5.02813e-07		YCR016W	0.30465	8.96342	0.0852035	0.770366	0.815972		YCR016W	0.392489	8.82445	1.03705	0.30851	0.457506
YCR019W	0.0694409	8.28936	0.536279	0.463979	0.601325		YCR019W	0.0211349	7.86838	0.0487348	0.82528	0.860899		YCR019W	-0.061702	8.65543	0.00347385	0.953	0.96302		YCR019W	0.0989081	8.27694	0.0662269	0.796912	0.867153
YCR020C	0.0807005	8.62216	0.724688	0.39461	0.535641		YCR020C	0.172072	7.30993	1.86515	0.172031	0.228517		YCR020C	0.571355	10.1554	0.346326	0.5562	0.626882		YCR020C	-2.03045	6.8393	5.01976	0.0250596	0.0729375
YCR020C-A	0.164182	8.67135	3.23317	0.072161	0.144217		YCR020C-A	0.478993	7.60864	20.2437	6.81789e-06	1.99281e-05		YCR020C-A	-3.18601	7.86527	7.70351	0.00551136	0.0158845		YCR020C-A	-2.16766	6.52627	6.38359	0.011518	0.0423523
YCR021C	-0.451443	7.91599	13.0615	0.000301426	0.00142052		YCR021C	-0.0437091	8.88831	0.468864	0.49351	0.568948		YCR021C	-1.10039	7.82005	0.867858	0.351549	0.429725		YCR021C	-1.01103	8.02151	5.92896	0.014894	0.0504151
YCR024C	0.000121818	5.95431	2.16718e-07	0.999629	0.99987		YCR024C	-0.73985	9.52102	120.428	5.09835e-28	5.48736e-27		YCR024C	-2.3538	5.23523	7.3076	0.00686635	0.0187786		YCR024C	-0.614099	9.69963	1.91683	0.166207	0.294821
YCR028C	-0.318454	7.09287	3.84033	0.0500335	0.107759		YCR028C	-1.07494	5.79015	27.0389	1.99401e-07	6.87342e-07		YCR028C	-4.86753	6.18993	17.7226	2.55567e-05	0.000203518		YCR028C	-1.4491	6.09811	2.43031	0.119009	0.228629
YCR028C-A	0.32681	8.46022	11.5406	0.000680931	0.00292242		YCR028C-A	0.52933	7.40095	19.655	9.27606e-06	2.66792e-05		YCR028C-A	-2.48294	8.31285	2.91357	0.0878372	0.139843		YCR028C-A	0.838121	6.02241	0.964674	0.326012	0.476218
YCR030C	-0.688358	7.24962	24.7075	6.67231e-07	5.79341e-06		YCR030C	-0.185921	7.10336	1.64272	0.199953	0.260696		YCR030C	-3.38669	7.57347	3.55943	0.0592079	0.102559		YCR030C	-3.51056	6.547	10.1656	0.00143083	0.00848568
YCR031C	-0.851195	7.58257	35.3654	2.73305e-09	3.30283e-08		YCR031C	-1.05031	5.16331	19.8126	8.54196e-06	2.46536e-05		YCR031C	-2.40634	7.31439	3.1639	0.0752833	0.123913		YCR031C	-3.10599	4.24802	8.08443	0.00446472	0.0205258
YCR035C	0.109064	8.15914	1.19316	0.274694	0.408274		YCR035C	-0.0960742	8.10336	0.716504	0.397293	0.473339		YCR035C	-1.15234	7.66885	1.30276	0.253711	0.327478		YCR035C	0.0624368	8.15992	0.0271338	0.869162	0.918028
YCR036W	0.415267	7.83194	13.5706	0.000229757	0.00111585		YCR036W	0.252802	7.19975	3.66785	0.0554718	0.0833163		YCR036W	-0.0557175	7.80715	0.00331682	0.954074	0.963633		YCR036W	-0.147361	5.75495	0.0259881	0.871929	0.919556
YCR037C	-0.614912	7.40384	20.768	5.18416e-06	3.83294e-05		YCR037C	-1.52848	6.44025	63.1899	1.87706e-15	1.13752e-14		YCR037C	-5.09986	7.10851	7.58166	0.00589652	0.0167724		YCR037C	-1.76167	7.09284	6.61633	0.0101048	0.0386337
YCR043C	0.0458022	8.75165	0.174301	0.676318	0.781272		YCR043C	0.18148	8.61968	4.21273	0.0401218	0.0626458		YCR043C	-2.85927	7.83818	6.75134	0.00936771	0.023811		YCR043C	0.298529	9.23085	0.47734	0.48963	0.628069
YCR045C	-0.0683574	7.47449	0.318997	0.572211	0.698862		YCR045C	0.152495	7.54954	1.67558	0.195512	0.25547		YCR045C	-3.5359	6.63186	10.5878	0.00113838	0.00466757		YCR045C	1.2523	8.93911	13.1677	0.00028482	0.00249399
YCR046C	-0.0648954	7.55086	0.291186	0.589462	0.713611		YCR046C	0.0953651	8.24958	1.53674	0.215103	0.277945		YCR046C	-3.72113	6.71195	8.4589	0.00363262	0.0116947		YCR046C	-0.153472	8.47105	0.179242	0.672025	0.773456
YCR047C	-0.711516	5.9888	11.5709	0.000669909	0.0028781		YCR047C	-0.155187	6.55722	0.78283	0.376277	0.452211		YCR047C	-0.199866	6.49683	0.0189403	0.890538	0.915798		YCR047C	-0.423357	5.64871	0.23763	0.625923	0.742571
YCR053W	-0.359724	7.54443	5.94512	0.0147581	0.0403165		YCR053W	-0.755729	7.24325	28.0215	1.19977e-07	4.23093e-07		YCR053W	-2.91002	6.79013	6.20459	0.0127419	0.0304231		YCR053W	-2.81151	7.50922	14.436	0.000145004	0.00148342
YCR054C	-0.118249	6.15324	0.296408	0.586143	0.711045		YCR054C	-6.43172	2.87454	42.4969	7.07938e-11	3.20823e-10		YCR054C	-2.94522	6.86156	2.46837	0.116158	0.175983		YCR054C	-0.480119	5.22245	0.292674	0.588512	0.713081
YCR059C	0.320862	7.66899	7.43926	0.0063816	0.0201337		YCR059C	0.00420396	7.59626	0.00124069	0.971902	0.979008		YCR059C	-1.57164	8.13676	1.21374	0.270592	0.344428		YCR059C	0.761457	8.65346	4.77	0.0289599	0.0810915
YCR060W	0.261456	6.73029	1.80892	0.178637	0.295127		YCR060W	0.322072	7.35028	2.36944	0.123731	0.171259		YCR060W	0.248936	7.33518	0.0544508	0.815492	0.853273		YCR060W	0.55888	7.62696	1.33484	0.247947	0.393861
YCR061W	-0.412429	7.57502	10.2194	0.00138972	0.005378		YCR061W	-0.415397	7.97353	20.6911	5.39656e-06	1.59314e-05		YCR061W	-3.68785	7.14472	7.12613	0.00759684	0.0203012		YCR061W	-3.06666	7.0132	10.7314	0.00105335	0.00681296
YCR065W	1.00457	7.12938	43.3172	4.65484e-11	6.7741e-10		YCR065W	0.944033	8.24721	21.4107	3.70699e-06	1.11914e-05		YCR065W	1.75472	8.02841	3.15511	0.0756894	0.124383		YCR065W	0.91201	7.69119	3.50235	0.0612818	0.140777
YCR067C	-0.410847	6.22893	3.23557	0.0720554	0.144076		YCR067C	-0.626092	5.6725	4.12059	0.0423642	0.0657261		YCR067C	-2.89869	5.77701	4.91515	0.0266222	0.0540686		YCR067C	-0.54194	6.51576	0.360316	0.548331	0.676897
YCR068W	0.4524	6.41514	5.84667	0.0156065	0.0422409		YCR068W	-0.825901	4.07332	6.70552	0.00961149	0.0172564		YCR068W	-4.86309	5.19649	22.1671	2.49918e-06	4.66623e-05		YCR068W	-4.13703	4.12938	12.682	0.000369193	0.00303959
YCR069W	-0.23041	7.70862	4.19779	0.0404767	0.0909186		YCR069W	-0.225705	8.29316	8.82166	0.00297676	0.00591773		YCR069W	-0.883893	8.29668	0.496059	0.481237	0.557754		YCR069W	0.319754	8.86731	0.892235	0.344872	0.494317
YCR071C	0.21252	4.93085	0.430412	0.511787	0.642337		YCR071C	0.142025	6.66541	0.684655	0.407988	0.484824		YCR071C	-3.82082	3.93864	21.1896	4.16009e-06	6.04559e-05		YCR071C	-0.0603764	6.85389	0.00788012	0.929265	0.953161
YCR073W-A	0.244191	7.63552	4.11889	0.0424069	0.0943315		YCR073W-A	-0.0308552	7.52364	0.0662562	0.796868	0.838883		YCR073W-A	-3.14034	6.90093	7.56916	0.00593756	0.0168775		YCR073W-A	-0.653893	8.85596	2.92998	0.0869488	0.181678
YCR075W-A	0.312884	8.73029	9.08616	0.0025755	0.00925614		YCR075W-A	0.331223	8.61846	22.8771	1.72698e-06	5.41137e-06		YCR075W-A	-0.114646	9.22025	0.0107169	0.917548	0.938206		YCR075W-A	0.400458	8.53337	1.42416	0.23272	0.374836
YCR076C	0.248496	7.82454	5.31858	0.0210992	0.0542644		YCR076C	0.286809	6.33398	2.28664	0.130492	0.179535		YCR076C	-3.05833	7.41479	4.14344	0.0417962	0.0770145		YCR076C	0.406511	6.0261	0.216319	0.641859	0.751716
YCR077C	0.359228	4.65355	0.530108	0.466562	0.603159		YCR077C	0.354094	5.50787	0.378114	0.538614	0.611228		YCR077C	-3.79919	4.29771	18.1603	2.03071e-05	0.000171538		YCR077C	-1.88087	4.84138	2.41867	0.119897	0.229542
YCR079W	0.336055	6.911	3.89832	0.0483343	0.104864		YCR079W	0.576255	7.60864	26.2765	2.95869e-07	1.00314e-06		YCR079W	-3.11232	5.78574	8.29553	0.00397428	0.0124815		YCR079W	1.28907	9.02653	10.714	0.00106329	0.00682657
YCR083W	0.227089	7.74494	3.75124	0.0527682	0.112302		YCR083W	-0.00633329	7.93573	0.00482044	0.944648	0.958564		YCR083W	-3.5655	6.65592	10.9028	0.000960178	0.00403294		YCR083W	-0.258989	7.90994	0.332994	0.563902	0.691574
YCR084C	-0.107835	3.7727	0.0575234	0.810454	0.883362		YCR084C	-5.26006	2.11555	18.7157	1.51727e-05	4.2601e-05		YCR084C	-3.87034	3.41506	22.4459	2.16146e-06	4.40493e-05		YCR084C	-2.67795	2.84138	3.55555	0.0593465	0.136976
YCR087C-A	0.312431	7.42077	5.37504	0.0204268	0.0528973		YCR087C-A	0.305201	8.39382	15.3539	8.91346e-05	0.000226147		YCR087C-A	-0.843462	7.22552	0.621388	0.430532	0.50927		YCR087C-A	-0.213081	7.93668	0.236858	0.626484	0.742571
YCR088W	-5.74996	5.3867	185.169	3.60421e-42	2.29172e-40		YCR088W	-5.1471	6.37801	290.495	3.87829e-65	1.57147e-63		YCR088W	-5.14756	5.29166	23.9401	9.93777e-07	3.13533e-05		YCR088W	-5.63615	6.39815	25.7315	3.92366e-07	1.72516e-05
YCR090C	0.17731	6.58005	0.727366	0.393738	0.534951		YCR090C	0.295971	6.4812	2.32356	0.127428	0.175846		YCR090C	-3.31589	5.57989	7.15555	0.00747324	0.0200237		YCR090C	-0.491656	6.28237	0.375136	0.540218	0.669883
YCR091W	0.0187929	7.99352	0.0229621	0.879556	0.92618		YCR091W	0.181028	8.54568	6.91186	0.00856259	0.01559		YCR091W	-1.27862	7.93435	0.901526	0.342373	0.420388		YCR091W	0.079752	8.26449	0.0501923	0.822729	0.88575
YCR094W	0.00207122	8.16166	0.000317442	0.985785	0.99106		YCR094W	-0.806772	5.86632	15.2237	9.5495e-05	0.0002411		YCR094W	-4.93609	7.17504	14.9018	0.000113255	0.00069759		YCR094W	2.70089	8.13527	41.2882	1.31359e-10	4.93553e-08
YCR095C	0.386557	7.64756	10.9035	0.000959805	0.00391597		YCR095C	-0.704478	6.77706	17.9804	2.23196e-05	6.13343e-05		YCR095C	-0.0682581	7.58103	0.00523868	0.942301	0.957122		YCR095C	-0.0603789	8.45334	0.0148	0.903172	0.940254
YCR095W-A	0.196377	7.29013	1.47461	0.22462	0.349927		YCR095W-A	0.0889012	6.83296	0.14067	0.707616	0.763597		YCR095W-A	-4.11377	6.37803	10.3862	0.00126963	0.00508959		YCR095W-A	0.3951	7.29925	0.439924	0.507159	0.643863
YCR099C	-0.126784	8.21524	1.65214	0.198668	0.319367		YCR099C	0.197345	8.67544	8.47479	0.00360103	0.0070469		YCR099C	-1.92335	7.89681	2.49868	0.113942	0.173133		YCR099C	0.141112	7.13104	0.0512498	0.820903	0.884922
YCR100C	0.715662	6.96011	20.8403	4.99211e-06	3.71086e-05		YCR100C	-0.16632	5.22247	0.522855	0.469627	0.545982		YCR100C	-0.926263	6.49161	0.477114	0.489733	0.565381		YCR100C	0.439075	5.72341	0.267019	0.605339	0.726231
YCR101C	0.244363	9.04995	8.55655	0.0034428	0.0118675		YCR101C	0.367779	9.33881	36.6117	1.44164e-09	6.02456e-09		YCR101C	-3.92289	7.96296	11.646	0.000643424	0.00291814		YCR101C	0.0339242	9.17164	0.00893623	0.924687	0.951888
YCR105W	-0.0777672	8.27079	0.562193	0.453378	0.592041		YCR105W	-0.214181	8.12161	7.14354	0.00752345	0.0138136		YCR105W	-2.63583	7.7538	4.56698	0.032594	0.063282		YCR105W	-0.14173	8.84816	0.180754	0.670726	0.772606
YCR106W	-0.551369	5.75945	5.4195	0.0199131	0.051794		YCR106W	-1.10735	4.39239	14.5401	0.000137208	0.000336148		YCR106W	-3.51998	5.56476	4.16243	0.0413301	0.0764368		YCR106W	-3.73604	3.02983	7.43952	0.00638068	0.0268821
YCR107W	-0.168725	7.38381	1.28804	0.256409	0.388894		YCR107W	-0.0319315	8.57435	0.218383	0.640275	0.702967		YCR107W	-0.675588	7.51143	0.29228	0.588763	0.658911		YCR107W	-0.659937	7.83189	2.08507	0.148745	0.269088
YDL001W	-0.430918	8.27934	14.5428	0.000137012	0.000710503		YDL001W	-0.274394	8.37367	13.0546	0.000302537	0.00070484		YDL001W	-1.73295	7.74927	3.04535	0.0809688	0.131284		YDL001W	-2.5108	6.97738	9.9898	0.0015741	0.00904863
YDL003W	-0.098825	9.15535	1.51177	0.218869	0.343036		YDL003W	0.0858448	8.99584	1.86438	0.17212	0.228517		YDL003W	0.528988	9.69571	0.221959	0.637552	0.702085		YDL003W	-1.78228	8.03901	15.0613	0.000104075	0.00112309
YDL004W	0.29532	8.96973	9.51711	0.00203565	0.00753883		YDL004W	0.398365	8.8487	36.083	1.89092e-09	7.84657e-09		YDL004W	0.683183	9.34878	0.430044	0.511967	0.586626		YDL004W	-0.547809	8.14047	2.09358	0.147919	0.268489
YDL005C	0.326097	8.53668	14.6914	0.000126625	0.000660783		YDL005C	0.004528	7.76605	0.00216868	0.962857	0.972029		YDL005C	2.57705	10.3519	5.90241	0.0151202	0.0348143		YDL005C	-0.309126	7.97543	0.579031	0.446692	0.590001
YDL006W	-0.0171843	7.85394	0.0258297	0.872317	0.922021		YDL006W	0.39809	7.89287	17.879	2.35399e-05	6.45565e-05		YDL006W	-1.25229	7.62794	1.22252	0.268867	0.342443		YDL006W	-1.40476	7.1549	5.09152	0.0240432	0.0708271
YDL007W	-0.31866	7.30693	4.48468	0.0341999	0.0795878		YDL007W	-1.89808	7.42494	176.339	3.05289e-40	5.1291e-39		YDL007W	-0.680889	7.36186	0.465237	0.495186	0.57097		YDL007W	-2.94985	6.88682	10.0567	0.00151797	0.00883631
YDL008W	0.336576	9.07335	16.8441	4.05787e-05	0.000242358		YDL008W	0.181963	9.01037	7.789	0.00525654	0.00994747		YDL008W	-0.772545	8.90724	0.487082	0.485232	0.561283		YDL008W	-1.81459	8.09109	11.2692	0.000788055	0.00543745
YDL012C	-0.037846	8.5706	0.095369	0.757459	0.844571		YDL012C	0.180402	8.29623	4.43776	0.0351523	0.0556006		YDL012C	-4.82573	7.5938	15.714	7.36766e-05	0.000482576		YDL012C	-1.16857	7.37222	3.43569	0.0638017	0.144966
YDL013W	0.128415	8.66307	2.29905	0.129453	0.231515		YDL013W	-0.331491	7.30233	6.75593	0.00934367	0.0168341		YDL013W	-0.841097	8.22472	0.687013	0.407182	0.486242		YDL013W	-0.617648	7.85284	1.66672	0.196698	0.333999
YDL014W	-1.50552	8.441	234.724	5.56103e-53	5.60579e-51		YDL014W	-2.65694	6.92687	226.641	3.2204e-51	8.16558e-50		YDL014W	-4.26351	7.86635	13.6381	0.000221643	0.00120067		YDL014W	-4.04194	6.21928	16.1478	5.85876e-05	0.000731501
YDL018C	0.295348	8.70631	9.56975	0.00197809	0.00736528		YDL018C	0.592414	8.67485	74.5911	5.79049e-18	3.97543e-17		YDL018C	-1.67829	8.42062	1.81997	0.177317	0.246668		YDL018C	-0.0674269	8.44298	0.0327833	0.856319	0.910748
YDL019C	-0.766635	7.669	28.787	8.07934e-08	7.96943e-07		YDL019C	-0.72483	7.96586	37.4872	9.20171e-10	3.8926e-09		YDL019C	-0.465188	8.46299	0.103467	0.747708	0.796668		YDL019C	-0.949572	8.20626	4.39502	0.0360441	0.0956778
YDL022W	-1.89453	6.86017	116.679	3.37417e-27	1.3672e-25		YDL022W	-2.30431	5.57498	86.3093	1.53884e-20	1.2e-19		YDL022W	-3.86434	6.80946	7.4452	0.00636059	0.0177265		YDL022W	-3.62209	5.27312	9.65167	0.0018918	0.0104112
YDL024C	0.376026	7.25277	7.80715	0.00520399	0.0169622		YDL024C	-0.786309	6.02982	13.7691	0.000206713	0.000494179		YDL024C	-5.49885	6.08049	20.5931	5.67998e-06	7.33605e-05		YDL024C	-0.660634	7.20952	1.2456	0.264394	0.412199
YDL025C	-0.0814308	7.79344	0.54479	0.460454	0.597716		YDL025C	-1.05622	6.74379	40.5822	1.88514e-10	8.30626e-10		YDL025C	-2.58028	7.53248	3.47133	0.062441	0.106997		YDL025C	-3.57962	7.54701	25.2928	4.92547e-07	1.97256e-05
YDL027C	0.483153	3.82454	1.24627	0.264267	0.397646		YDL027C	-1.86764	1.11555	1.37189	0.241488	0.307476		YDL027C	-4.0817	2.58494	19.3626	1.08102e-05	0.000109239		YDL027C	-2.61361	1.22244	2.33667	0.12636	0.238738
YDL028C	0.423298	7.71892	10.1089	0.00147557	0.00566252		YDL028C	-0.0682432	8.07243	0.447308	0.503616	0.578019		YDL028C	-0.957406	7.87024	0.573545	0.448853	0.526721		YDL028C	0.496887	8.15316	1.66247	0.19727	0.334495
YDL029W	-0.483241	7.36498	8.99251	0.00271088	0.00965869		YDL029W	-0.766	7.43609	39.391	3.46884e-10	1.50754e-09		YDL029W	-4.65792	6.59753	15.9286	6.57769e-05	0.000442963		YDL029W	-2.39696	7.00385	12.4667	0.000414268	0.00329898
YDL031W	-0.207786	8.4527	5.54769	0.0185051	0.0487764		YDL031W	-0.216757	8.19237	6.23009	0.0125598	0.0219218		YDL031W	-1.01118	9.08896	0.561636	0.453602	0.530936		YDL031W	-1.45884	8.12334	13.6223	0.00022351	0.00208526
YDL033C	-0.034023	8.07959	0.112577	0.737229	0.829558		YDL033C	0.159264	8.01781	3.5637	0.0590559	0.0880512		YDL033C	-1.78276	8.28597	1.26075	0.261509	0.334929		YDL033C	-1.02242	7.8725	5.19538	0.022647	0.0682988
YDL037C	-0.0297189	8.5204	0.109224	0.741029	0.831571		YDL037C	0.227548	9.10729	11.4658	0.000708879	0.00156506		YDL037C	-2.37115	7.8329	4.8459	0.027712	0.05568		YDL037C	-1.05353	7.9764	3.63406	0.0566086	0.132183
YDL040C	0.032157	7.58382	0.0614368	0.804239	0.879344		YDL040C	-3.16994	1.322	4.1193	0.0423967	0.0657261		YDL040C	-6.27055	6.47315	23.4551	1.27865e-06	3.4749e-05		YDL040C	-0.118593	2.22245	0.0118556	0.913295	0.946027
YDL044C	-0.0042175	7.16166	0.000912593	0.9759	0.983515		YDL044C	-0.0363629	7.45951	0.0870687	0.767937	0.814025		YDL044C	-2.69485	6.48654	5.6053	0.0179062	0.0396605		YDL044C	-0.543824	7.47715	0.892502	0.3448	0.494317
YDL046W	0.123886	7.64637	0.972633	0.324024	0.464683		YDL046W	0.375925	7.96297	9.9667	0.00159397	0.00332385		YDL046W	0.635462	8.53825	0.242374	0.622497	0.689199		YDL046W	0.20337	8.00754	0.247226	0.619035	0.737502
YDL048C	-0.207869	7.49863	2.84148	0.0918593	0.175603		YDL048C	0.443993	8.03166	25.6435	4.10678e-07	1.37882e-06		YDL048C	0.935531	8.49813	0.685182	0.407808	0.486849		YDL048C	-0.14487	7.74376	0.0968742	0.755613	0.836422
YDL052C	0.0923199	7.75944	0.647519	0.421001	0.561652		YDL052C	-0.0241298	7.58002	0.0460786	0.830033	0.864984		YDL052C	-1.8317	7.32631	1.80583	0.179009	0.248411		YDL052C	1.08745	8.64927	8.98024	0.00272914	0.0138911
YDL053C	0.332481	5.65355	2.16263	0.141402	0.247739		YDL053C	-0.183073	5.75496	0.493465	0.482386	0.558616		YDL053C	-1.40803	5.63897	1.80549	0.17905	0.248411		YDL053C	0.281761	6.0298	0.109043	0.741237	0.827087
YDL054C	-0.291048	7.50658	5.05339	0.0245778	0.0611929		YDL054C	-0.493689	7.36348	15.0185	0.000106462	0.000265705		YDL054C	-2.63904	6.83503	5.42165	0.0198886	0.0429984		YDL054C	-0.882682	7.37366	2.27358	0.131596	0.24599
YDL055C	0.28538	8.72519	7.72831	0.00543617	0.0176217		YDL055C	0.399365	8.70051	35.7525	2.24043e-09	9.18619e-09		YDL055C	-1.0485	8.06243	1.20984	0.271363	0.345091		YDL055C	-0.0428195	8.84711	0.01651	0.89776	0.936521
YDL056W	-0.340108	7.52367	7.67104	0.00561142	0.0180764		YDL056W	0.0330473	8.30766	0.154231	0.694525	0.75222		YDL056W	-2.06516	6.99624	3.72929	0.0534661	0.0943936		YDL056W	-1.10161	7.29316	3.38239	0.0658966	0.14863
YDL059C	-0.115589	7.91997	1.02963	0.310245	0.44865		YDL059C	0.324957	8.45609	18.7194	1.51431e-05	4.25468e-05		YDL059C	-1.70351	7.69809	2.50444	0.113526	0.172673		YDL059C	0.624789	8.48785	2.14183	0.143331	0.262118
YDL060W	-0.152038	8.18251	2.36637	0.123975	0.224044		YDL060W	-0.158321	8.7776	5.16256	0.0230789	0.0380626		YDL060W	-1.06681	8.37854	0.587952	0.443212	0.522028		YDL060W	-2.16579	7.71777	15.5294	8.12341e-05	0.000942532
YDL061C	0.338196	8.88122	12.9537	0.000319291	0.00148942		YDL061C	0.761328	8.40876	102.269	4.84662e-24	4.33573e-23		YDL061C	-0.0364515	9.19307	0.00067794	0.979228	0.983989		YDL061C	0.563173	7.83818	1.48031	0.223726	0.366541
YDL063C	0.154628	7.21118	0.632238	0.426536	0.567387		YDL063C	0.428638	6.70973	6.87837	0.00872449	0.0158428		YDL063C	-3.49885	6.91854	4.27025	0.0387852	0.0728633		YDL063C	-2.52184	5.36933	3.31309	0.0687302	0.152804
YDL064W	0.44083	9.73114	41.9643	9.29543e-11	1.31119e-09		YDL064W	0.258303	7.82238	5.87167	0.0153865	0.0263104		YDL064W	1.02012	10.0889	1.08133	0.298399	0.373383		YDL064W	-0.0440795	7.26372	0.0048381	0.944547	0.964857
YDL066W	-0.463819	7.0999	10.2677	0.00135379	0.00526362		YDL066W	0.0637919	7.53016	0.305566	0.580414	0.650271		YDL066W	1.10245	8.27881	1.22696	0.267999	0.341548		YDL066W	-1.1395	6.61479	2.21798	0.136412	0.252707
YDL067C	0.218545	8.65235	7.09599	0.00772564	0.0236694		YDL067C	0.130715	8.58879	3.7696	0.0521921	0.0788701		YDL067C	-2.91969	7.84031	6.34729	0.011756	0.0285474		YDL067C	-0.72219	8.05354	2.59349	0.107304	0.213523
YDL069C	-0.0159935	6.82454	0.00869583	0.925704	0.953385		YDL069C	0.202522	7.72117	4.01217	0.0451731	0.0694569		YDL069C	-2.54928	6.92477	2.66298	0.102708	0.159165		YDL069C	-2.36103	6.74381	8.11239	0.00439638	0.020302
YDL070W	0.382182	7.58131	7.77299	0.00530332	0.0172181		YDL070W	0.95033	9.15278	148.919	2.98738e-34	4.08835e-33		YDL070W	0.518265	8.13413	0.230076	0.631467	0.697449		YDL070W	-0.737361	7.41933	1.78075	0.182057	0.315093
YDL072C	0.320177	8.80262	13.8691	0.000195999	0.000975983		YDL072C	0.333651	8.55786	23.4476	1.28361e-06	4.06526e-06		YDL072C	-0.178255	8.82781	0.0297645	0.863026	0.892167		YDL072C	1.12461	8.73529	11.3302	0.000762565	0.00532379
YDL074C	0.0602512	8.38813	0.358659	0.549252	0.679048		YDL074C	0.878128	8.24245	116.781	3.20617e-27	3.34623e-26		YDL074C	0.754848	8.70422	0.661043	0.416192	0.495141		YDL074C	0.141063	6.86423	0.0442455	0.833398	0.893266
YDL075W	-0.0786971	9.0234	0.549055	0.458704	0.596359		YDL075W	-1.55826	4.49193	28.9799	7.3135e-08	2.63528e-07		YDL075W	-3.03116	8.11721	6.40642	0.0113708	0.0278246		YDL075W	-1.60242	3.50258	1.54736	0.213526	0.354561
YDL077C_1	-0.278263	6.99823	3.10634	0.0779881	0.153051		YDL077C_1	-0.861744	6.95039	32.7376	1.05475e-08	4.09706e-08		YDL077C_1	-4.02491	6.62938	5.46971	0.0193489	0.0420447		YDL077C_1	0.590048	7.74823	1.65846	0.197811	0.334652
YDL078C	0.0207611	7.67253	0.0293726	0.863922	0.916946		YDL078C	-0.124585	8.27465	2.29361	0.129908	0.17891		YDL078C	-2.76165	6.75259	5.25459	0.021889	0.0463858		YDL078C	-0.227532	9.00521	0.423417	0.515237	0.651016
YDL080C	-0.601937	7.62826	24.1793	8.77697e-07	7.32832e-06		YDL080C	-0.776918	7.44164	38.008	7.04555e-10	3.00508e-09		YDL080C	-4.33283	7.1532	9.88734	0.0016642	0.00632182		YDL080C	-2.35583	7.51448	17.8792	2.35375e-05	0.000358968
YDL083C	-0.256273	7.56997	4.65857	0.030899	0.0733131		YDL083C	-0.378431	5.42634	3.09139	0.0787078	0.114421		YDL083C	-6.13198	6.56491	24.3503	8.03123e-07	2.78933e-05		YDL083C	-1.42405	3.17	1.95182	0.162391	0.28892
YDL084W	-0.241626	7.84978	4.52577	0.033388	0.077918		YDL084W	-0.959563	8.20709	106.278	6.4074e-25	5.93762e-24		YDL084W	-3.40773	7.30832	5.76554	0.0163435	0.0370734		YDL084W	0.244864	9.47001	0.321954	0.570436	0.697724
YDL085C-A	0.242359	8.38309	6.02251	0.0141245	0.038866		YDL085C-A	0.667689	8.5269	67.8404	1.77284e-16	1.14487e-15		YDL085C-A	-2.93365	7.595	6.81983	0.00901509	0.0231569		YDL085C-A	0.356217	8.66	0.598152	0.439284	0.583969
YDL085W	-0.138335	8.56235	2.74677	0.097451	0.184332		YDL085W	-0.0960244	8.39311	1.55763	0.212013	0.274515		YDL085W	-0.901904	8.74799	0.544094	0.460741	0.53853		YDL085W	-0.455483	8.32798	1.54581	0.213756	0.354658
YDL087C	0.177905	8.77215	4.17492	0.0410266	0.0919538		YDL087C	0.0694362	6.1833	0.132277	0.716083	0.770521		YDL087C	-2.25626	8.0047	5.22255	0.0222958	0.0469427		YDL087C	-1.71072	4.45952	1.82389	0.176851	0.308798
YDL088C	-0.488819	6.27313	5.47389	0.0193027	0.0504923		YDL088C	0.143529	5.96201	0.518648	0.471419	0.54745		YDL088C	-3.67427	6.08038	4.65754	0.0309175	0.0606464		YDL088C	-3.2415	4.30995	6.05245	0.013887	0.0479089
YDL090C	0.418251	8.41232	20.0711	7.46143e-06	5.30776e-05		YDL090C	1.00705	8.85494	222.167	3.04576e-50	7.15235e-49		YDL090C	-0.0946236	8.73896	0.00789766	0.929186	0.947761		YDL090C	1.50522	9.35168	13.6731	0.000217552	0.00205543
YDL091C	0.19972	7.72462	3.19693	0.0737767	0.146385		YDL091C	-0.446142	6.36348	5.61877	0.0177691	0.0299876		YDL091C	-0.499896	8.11363	0.273005	0.601323	0.669922		YDL091C	1.00063	8.6141	6.45526	0.0110624	0.041116
YDL092W	0.106102	7.52759	0.739355	0.389867	0.530389		YDL092W	0.138353	6.54697	0.646146	0.421494	0.498151		YDL092W	-2.22666	6.97149	3.21973	0.0727554	0.120279		YDL092W	-1.43469	6.51315	3.64898	0.0561035	0.131226
YDL098C	0.0810192	8.23213	0.613243	0.433569	0.573969		YDL098C	0.624724	8.79989	77.626	1.24521e-18	8.88851e-18		YDL098C	-0.580408	7.88255	0.352346	0.552788	0.623826		YDL098C	-0.605209	8.34214	2.46287	0.116566	0.225652
YDL100C	-0.163045	8.39886	3.21863	0.0728044	0.145162		YDL100C	0.0198054	8.12936	0.0559139	0.813075	0.851803		YDL100C	0.0404362	8.48891	0.0017835	0.966314	0.974329		YDL100C	0.0478524	8.4778	0.017938	0.893456	0.933879
YDL101C	0.126709	6.59754	0.524931	0.468746	0.604847		YDL101C	0.784047	7.85494	64.9091	7.84357e-16	4.88952e-15		YDL101C	-3.32874	6.12565	4.97534	0.0257112	0.0527105		YDL101C	-2.4399	5.85808	4.99927	0.025358	0.0736505
YDL102W	-0.0335971	5.60002	0.0207811	0.885377	0.928283		YDL102W	-0.073051	7.56993	0.439143	0.507537	0.581872		YDL102W	-3.81334	4.60493	18.1754	2.01467e-05	0.00017133		YDL102W	-0.99596	6.92687	2.21102	0.137028	0.253169
YDL105W	0.119218	7.58131	1.01642	0.31337	0.45235		YDL105W	0.351967	8.69356	28.8447	7.84193e-08	2.81343e-07		YDL105W	-2.56759	7.7776	2.44036	0.118249	0.178758		YDL105W	0.39844	8.83081	1.32527	0.249648	0.395475
YDL106C	0.0979222	7.0608	0.383116	0.535941	0.666178		YDL106C	-5.35756	2.17	20.0973	7.35994e-06	2.14518e-05		YDL106C	-4.17052	6.25102	7.4614	0.00630359	0.0176239		YDL106C	-3.1334	3.3924	3.69241	0.0546604	0.128286
YDL107W	0.0717406	5.82877	0.0782967	0.779619	0.860643		YDL107W	0.42057	6.67721	4.62537	0.0315024	0.0503868		YDL107W	-3.50277	5.90262	5.01009	0.0252	0.0518942		YDL107W	0.915268	6.40658	1.45566	0.227622	0.369933
YDL109C	-0.0436346	7.89695	0.148888	0.6996	0.798743		YDL109C	0.346667	6.55466	4.08776	0.0431948	0.0668629		YDL109C	-2.21598	7.43039	3.44894	0.0632924	0.108139		YDL109C	-1.22434	6.80956	1.36406	0.242836	0.387955
YDL110C	-0.218347	7.20956	2.17528	0.140244	0.246336		YDL110C	-0.00770723	7.57876	0.00515253	0.942776	0.957159		YDL110C	-5.30078	6.40951	20.1313	7.2305e-06	8.41793e-05		YDL110C	0.560999	8.28079	2.16964	0.140759	0.258378
YDL113C	0.0875407	6.51054	0.211151	0.645866	0.759205		YDL113C	-0.109938	6.73252	0.455967	0.499515	0.574428		YDL113C	-1.62242	6.22533	1.53849	0.214843	0.287219		YDL113C	-0.59785	6.2543	0.532119	0.465718	0.607799
YDL114W	0.353169	7.43334	5.85583	0.0155255	0.0420768		YDL114W	-0.124417	7.16163	0.415923	0.518979	0.591871		YDL114W	1.97215	9.29297	2.80772	0.0938116	0.147536		YDL114W	-0.175595	7.52231	0.117711	0.73153	0.823047
YDL115C	0.259572	7.29013	3.32567	0.0682063	0.138252		YDL115C	0.0474377	7.89388	0.24337	0.621783	0.688224		YDL115C	-1.73352	6.62926	2.56147	0.109497	0.167673		YDL115C	0.691593	8.31216	3.66055	0.0557154	0.130614
YDL116W	-0.138794	6.93871	0.611189	0.434341	0.574152		YDL116W	-0.216763	7.00383	2.01288	0.155969	0.209746		YDL116W	-5.00853	5.89088	19.4637	1.02531e-05	0.000104894		YDL116W	-0.114998	7.46766	0.0472708	0.827882	0.889019
YDL120W	-0.0995588	8.78638	1.28836	0.256351	0.388894		YDL120W	-1.13776	8.25511	146.406	1.05807e-33	1.42444e-32		YDL120W	-5.31636	7.82773	20.8175	5.05202e-06	6.86547e-05		YDL120W	-2.56278	7.74045	15.1939	9.70159e-05	0.0010664
YDL121C	0.249333	8.00292	5.05936	0.0244933	0.0610193		YDL121C	-0.178886	7.36785	2.04911	0.152295	0.205631		YDL121C	-3.15183	7.07866	8.15344	0.00429796	0.013181		YDL121C	-2.19025	6.49462	6.36696	0.0116265	0.042513
YDL123W	-0.00551526	7.59007	0.00217951	0.962764	0.975749		YDL123W	0.486408	8.2551	34.9447	3.39205e-09	1.3731e-08		YDL123W	4.61429	11.8536	16.8938	3.95295e-05	0.000290704		YDL123W	0.764867	9.21069	3.37185	0.0663191	0.14929
YDL124W	0.115859	7.85498	0.995773	0.318336	0.458266		YDL124W	0.0877011	8.45609	1.22657	0.268075	0.336457		YDL124W	-3.38752	6.92884	9.35598	0.00222259	0.00796012		YDL124W	-1.3872	7.29623	5.42475	0.0198533	0.0624839
YDL128W	-0.227541	8.51909	6.14195	0.0132012	0.0368154		YDL128W	-0.0497238	7.53276	0.201795	0.653276	0.714442		YDL128W	-0.499781	8.50435	0.265703	0.606229	0.674077		YDL128W	0.156512	8.16243	0.162451	0.68691	0.785338
YDL129W	-0.203602	7.56235	1.98495	0.15887	0.270543		YDL129W	-1.30954	7.43192	106.541	5.61322e-25	5.2251e-24		YDL129W	-5.82027	6.77711	22.8695	1.73379e-06	3.95898e-05		YDL129W	-1.94018	7.31146	9.5172	0.00203555	0.0109543
YDL130W	-1.07974	7.86843	83.4096	6.66988e-20	1.92774e-18		YDL130W	-0.999873	7.3664	63.8393	1.34997e-15	8.29036e-15		YDL130W	-3.30287	7.38089	8.69988	0.00318231	0.0105052		YDL130W	-4.08335	6.78366	14.047	0.000178302	0.00175457
YDL130W-A	0.208921	8.75722	4.47412	0.034412	0.0800364		YDL130W-A	0.838895	9.0289	124.976	5.15114e-29	5.78523e-28		YDL130W-A	-1.24386	8.08831	1.53827	0.214875	0.287219		YDL130W-A	-0.362423	8.80526	1.15097	0.283346	0.432332
YDL133C-A	-0.325999	8.43683	12.5659	0.000392853	0.00177838		YDL133C-A	-1.47963	7.30993	120.59	4.69819e-28	5.06987e-27		YDL133C-A	-1.89983	7.90789	3.14687	0.076073	0.124716		YDL133C-A	-3.60529	7.32804	18.4537	1.74087e-05	0.000290121
YDL133W	-1.14462	7.78366	76.1466	2.63367e-18	6.8031e-17		YDL133W	-2.25739	6.34585	110.907	6.20199e-26	6.13226e-25		YDL133W	-4.36383	7.38222	8.15405	0.00429652	0.013181		YDL133W	-3.62363	6.7749	19.7485	8.83298e-06	0.000167462
YDL134C	-1.42346	7.67726	129.496	5.2816e-30	2.39878e-28		YDL134C	-2.08559	7.47446	191.58	1.43689e-43	2.66309e-42		YDL134C	-0.664352	7.85165	0.482736	0.487186	0.562913		YDL134C	-3.0746	6.82665	9.64921	0.00189433	0.0104112
YDL136W	0.500595	7.96107	22.247	2.39733e-06	1.86244e-05		YDL136W	-0.227319	8.26217	7.32273	0.0068088	0.0126022		YDL136W	-1.25394	7.2837	1.1248	0.288886	0.363239		YDL136W	0.100074	9.40592	0.031685	0.858721	0.911911
YDL137W	-2.2954	7.11039	200.889	1.33599e-45	1.02253e-43		YDL137W	-3.37128	7.88781	680.41	5.4419e-150	1.7301e-147		YDL137W	-4.37689	6.79664	11.4025	0.000733451	0.00322828		YDL137W	-4.28765	7.21282	29.6931	5.06151e-08	4.26923e-06
YDL138W	-0.131732	7.18499	0.661567	0.416007	0.557329		YDL138W	-1.14374	5.12247	22.2805	2.35587e-06	7.25003e-06		YDL138W	-4.37006	6.53917	10.1418	0.00144942	0.00567278		YDL138W	-2.05138	5.02984	3.91766	0.0477812	0.11647
YDL139C	0.504055	7.80316	21.277	3.9748e-06	3.01428e-05		YDL139C	0.0235811	7.88272	0.0447774	0.832414	0.865937		YDL139C	1.04235	8.85587	1.00874	0.315206	0.39098		YDL139C	0.799786	8.2111	4.82732	0.0280122	0.0792975
YDL141W	0.0057805	8.22732	0.00269256	0.958616	0.973694		YDL141W	-0.223152	7.98117	6.52437	0.0106406	0.018907		YDL141W	-2.62558	7.50254	5.24239	0.0220429	0.0465288		YDL141W	-0.475276	8.17581	1.58929	0.207428	0.346383
YDL143W	-0.336297	8.1767	11.9771	0.000538598	0.00237063		YDL143W	-1.2382	7.75719	141.07	1.55338e-32	2.00004e-31		YDL143W	-0.80837	8.68257	0.445394	0.50453	0.579712		YDL143W	-2.24575	8.06798	26.1845	3.10311e-07	1.45569e-05
YDL144C	-0.147209	7.35473	1.20889	0.271552	0.404625		YDL144C	-0.0521108	7.64753	0.233785	0.628732	0.693316		YDL144C	-2.62923	7.24447	3.24493	0.0716447	0.118871		YDL144C	-0.744477	7.94941	2.85998	0.0908086	0.18775
YDL148C	0.334673	8.1371	8.92178	0.00281789	0.00998829		YDL148C	-0.179593	7.5039	2.57991	0.108228	0.152093		YDL148C	-3.85418	9.06979	3.28046	0.0701092	0.116934		YDL148C	-0.389246	7.07686	0.329283	0.566082	0.69363
YDL149W	-0.260878	7.55342	4.45251	0.0348499	0.0809184		YDL149W	-0.925421	4.51314	11.2533	0.000794798	0.00174265		YDL149W	-1.66141	7.11367	1.26332	0.261024	0.334518		YDL149W	-2.32758	3.48121	3.59252	0.05804	0.134612
YDL150W	0.25971	8.2801	7.35209	0.00669847	0.0209892		YDL150W	0.128933	8.90396	3.99759	0.0455655	0.0699765		YDL150W	-3.14316	7.39948	6.36471	0.0116412	0.0283519		YDL150W	0.0382615	8.83188	0.0123861	0.911384	0.945319
YDL155W	-0.894646	5.77709	15.3766	8.80703e-05	0.000477683		YDL155W	-1.05919	4.59502	14.525	0.000138315	0.000338658		YDL155W	-5.48222	5.39814	25.5396	4.33388e-07	2.33302e-05		YDL155W	-0.963401	4.14302	1.01413	0.313916	0.463197
YDL156W	-0.0556238	8.04359	0.234155	0.62846	0.745529		YDL156W	0.276576	7.73591	7.53327	0.00605697	0.0113582		YDL156W	-0.895917	8.32842	0.410383	0.521775	0.595388		YDL156W	-0.559482	8.01407	1.53715	0.215042	0.35622
YDL159W-A	0.0964024	8.07336	0.894926	0.344146	0.486109		YDL159W-A	0.168104	8.1285	4.65935	0.0308848	0.0494372		YDL159W-A	-2.03474	7.57236	3.2692	0.070592	0.117407		YDL159W-A	-0.277466	7.79556	0.353738	0.552004	0.680619
YDL160C	0.165548	8.3016	1.95068	0.162513	0.275096		YDL160C	2.11592	8.62395	744.783	5.4672e-164	2.51066e-161		YDL160C	-1.87466	9.84423	1.15185	0.283162	0.357591		YDL160C	2.85821	9.70764	35.4987	2.5522e-09	5.02297e-07
YDL160C-A	0.413843	7.83826	13.8965	0.000193162	0.000964175		YDL160C-A	0.281983	7.50655	4.04612	0.0442731	0.0683019		YDL160C-A	-2.34622	7.6946	2.42273	0.119586	0.180252		YDL160C-A	0.694795	7.85801	2.38359	0.122616	0.232998
YDL164C	-0.173393	8.57628	3.13754	0.0765089	0.15072		YDL164C	-0.326187	8.68891	21.753	3.10104e-06	9.44482e-06		YDL164C	-1.69927	8.24626	2.06445	0.15077	0.217043		YDL164C	-1.21906	8.17915	8.2975	0.00396997	0.0187305
YDL165W	-0.593511	6.19978	8.7837	0.00303934	0.0106454		YDL165W	0.1473	7.28393	1.32893	0.248996	0.315225		YDL165W	-4.79353	5.51317	18.5073	1.69255e-05	0.000150761		YDL165W	-0.669296	7.40236	1.26085	0.26149	0.409109
YDL166C	0.0172421	8.07514	0.0264894	0.870711	0.921077		YDL166C	0.146815	7.94063	2.55164	0.11018	0.154416		YDL166C	-1.23965	7.67473	1.5167	0.21812	0.289962		YDL166C	-0.158858	7.65231	0.102211	0.749192	0.832559
YDL167C	-0.192472	5.41515	0.645127	0.42186	0.562617		YDL167C	-1.21546	4.84138	22.7001	1.89358e-06	5.87991e-06		YDL167C	-3.1766	5.55442	3.49864	0.0614194	0.105435		YDL167C	-1.99209	4.93083	3.05047	0.0807139	0.171954
YDL168W	-0.0868464	8.39814	0.785434	0.375484	0.517055		YDL168W	0.0738728	8.82874	1.18783	0.275767	0.345169		YDL168W	-0.278754	9.20853	0.0342756	0.853122	0.883708		YDL168W	-0.74291	7.82768	2.75315	0.0970631	0.197422
YDL169C	-0.603099	4.88275	3.47579	0.0622728	0.128364		YDL169C	0.598858	5.51314	6.39444	0.0114478	0.0201679		YDL169C	-4.49789	4.23528	24.5146	7.37486e-07	2.75188e-05		YDL169C	-1.82603	3.48121	1.72426	0.189146	0.325183
YDL170W	0.228681	8.01227	4.11925	0.0423978	0.0943315		YDL170W	0.321177	8.1532	17.1627	3.43105e-05	9.16055e-05		YDL170W	-3.51252	7.15819	8.02567	0.0046119	0.0138726		YDL170W	-0.491074	7.72344	1.09929	0.294422	0.444104
YDL175C	0.139688	7.0644	0.705491	0.400945	0.541184		YDL175C	0.107126	7.08222	0.434104	0.509982	0.584028		YDL175C	-4.65367	6.39521	11.4115	0.000729925	0.00321962		YDL175C	0.0185529	7.06614	0.000840219	0.976875	0.985401
YDL176W	-0.358494	8.32354	12.8386	0.000339541	0.00157323		YDL176W	-0.5175	8.32276	44.6368	2.37197e-11	1.12038e-10		YDL176W	-4.05055	7.70743	7.60126	0.00583276	0.0166025		YDL176W	-1.65332	7.13623	5.28821	0.0214703	0.0654883
YDL177C	0.122174	9.72604	3.52633	0.0604014	0.125447		YDL177C	0.251371	10.1381	10.6323	0.0011113	0.00237856		YDL177C	2.83787	11.8741	8.7374	0.00311748	0.010342		YDL177C	0.284976	9.29044	0.570292	0.450143	0.592875
YDL178W	0.15322	8.34884	2.28272	0.130822	0.233357		YDL178W	-0.00588942	8.92092	0.00814125	0.928105	0.946191		YDL178W	-1.91776	7.77254	2.94238	0.0862836	0.1379		YDL178W	0.226173	8.49522	0.410867	0.52153	0.656742
YDL180W	-0.18739	8.26377	3.64821	0.0561295	0.118058		YDL180W	-0.111128	8.42983	2.385	0.122505	0.170075		YDL180W	-1.69808	8.09082	1.97337	0.160091	0.227538		YDL180W	-0.957945	8.05896	4.9596	0.0259462	0.0748854
YDL182W	-0.935621	7.42078	51.9009	5.83744e-13	1.04896e-11		YDL182W	-4.48093	1.73704	10.8541	0.000985769	0.00213549		YDL182W	-4.38193	6.8245	12.4981	0.000407373	0.00201156		YDL182W	-0.817484	2.54438	0.53344	0.465164	0.607799
YDL186W	0.290912	6.17337	1.89978	0.168103	0.282426		YDL186W	0.253949	8.10249	7.21877	0.00721453	0.0132818		YDL186W	-2.60064	5.64853	4.62426	0.0315229	0.0616548		YDL186W	0.412597	9.61872	0.785099	0.375586	0.525668
YDL188C	-1.92857	7.84457	216.096	6.42712e-49	5.53402e-47		YDL188C	-3.15387	6.90295	267.6	3.78439e-60	1.34835e-58		YDL188C	-1.90925	8.00188	3.68643	0.0548568	0.0961914		YDL188C	-3.10481	8.14816	42.385	7.49614e-11	3.18568e-08
YDL189W	0.462235	8.60558	25.9882	3.43505e-07	3.16193e-06		YDL189W	0.194707	8.36202	6.1783	0.0129326	0.022496		YDL189W	-0.949613	8.05245	0.879194	0.348422	0.426676		YDL189W	0.870837	8.63664	5.56224	0.0183519	0.0588429
YDL190C	0.0790458	7.30237	0.327396	0.567196	0.694173		YDL190C	-0.0521317	7.00007	0.122217	0.726642	0.779853		YDL190C	-1.77226	6.75698	2.01114	0.156148	0.223618		YDL190C	-0.779345	5.90295	0.887976	0.346026	0.495368
YDL191W	0.145695	9.11211	3.45165	0.0631887	0.129801		YDL191W	-0.35898	8.39953	17.7996	2.4544e-05	6.69572e-05		YDL191W	-0.98159	9.43311	0.462945	0.496251	0.571948		YDL191W	-1.55166	7.54698	6.81064	0.00906161	0.035432
YDL192W	-4.24282	6.81177	312.046	7.82727e-70	1.47046e-67		YDL192W	-5.14923	6.75274	391.725	3.48669e-87	2.94091e-85		YDL192W	-4.69909	6.83298	15.6609	7.57755e-05	0.000493975		YDL192W	-5.19155	7.26221	27.8296	1.32481e-07	8.05211e-06
YDL193W	0.234811	8.31676	5.04662	0.024674	0.0612846		YDL193W	-0.0203144	8.03991	0.0587751	0.808442	0.848044		YDL193W	-2.60614	7.44575	5.89381	0.0151942	0.0349653		YDL193W	-0.959979	8.14048	4.30421	0.0380183	0.0991243
YDL194W	-0.56808	7.25278	16.529	4.79114e-05	0.000282077		YDL194W	-1.08125	6.728	41.8932	9.63956e-11	4.33047e-10		YDL194W	-5.16486	6.41233	19.0755	1.25645e-05	0.000121899		YDL194W	-0.554421	7.76051	1.2	0.273322	0.421232
YDL195W	-3.64699	6.26691	190.894	2.02861e-43	1.39737e-41		YDL195W	-5.55728	5.728	238.387	8.84004e-54	2.50246e-52		YDL195W	-5.71704	6.10166	22.4964	2.10539e-06	4.37076e-05		YDL195W	-5.84246	6.93872	26.5005	2.63474e-07	1.28111e-05
YDL199C	0.071591	8.44857	0.54091	0.462056	0.599208		YDL199C	-0.0457914	8.11121	0.31078	0.577202	0.64755		YDL199C	-3.52608	7.75714	7.0234	0.00804515	0.0212057		YDL199C	-0.643792	7.80743	1.8706	0.171406	0.301456
YDL200C	0.122222	7.81282	1.13409	0.286904	0.421984		YDL200C	-0.104544	7.06437	0.525105	0.468672	0.545179		YDL200C	-3.66827	7.02984	10.91	0.000956441	0.00402133		YDL200C	-0.557593	7.49725	1.06983	0.300985	0.450224
YDL201W	0.0981688	7.88275	0.834659	0.360929	0.501884		YDL201W	-0.28554	7.72573	2.97204	0.084715	0.122465		YDL201W	-2.23914	7.20623	4.93178	0.0263672	0.0536078		YDL201W	-1.10988	6.77267	2.07152	0.150072	0.271205
YDL202W	0.610614	6.33698	10.3609	0.00128713	0.00503759		YDL202W	0.414883	10.1055	37.7087	8.21382e-10	3.48182e-09		YDL202W	-0.066074	6.44277	0.00359528	0.952187	0.962433		YDL202W	-0.134687	10.0515	0.0690667	0.792701	0.864669
YDL203C	-0.0305852	9.28628	0.123466	0.725305	0.82016		YDL203C	0.20632	9.59004	8.38457	0.0037842	0.00737741		YDL203C	0.320059	9.81975	0.0692236	0.792471	0.834213		YDL203C	0.271291	9.8994	0.320387	0.571375	0.69846
YDL204W	-0.36896	5.7683	2.6696	0.102282	0.191281		YDL204W	-0.946768	6.5184	26.5668	2.54581e-07	8.69573e-07		YDL204W	-2.50823	5.50253	6.2796	0.0122136	0.029348		YDL204W	-2.09718	7.47716	7.99903	0.00468024	0.0211867
YDL205C	-0.285592	7.43335	5.14055	0.0233732	0.0590113		YDL205C	-0.0785771	7.17334	0.346408	0.556153	0.627685		YDL205C	-3.92691	7.03533	7.26909	0.00701512	0.0190621		YDL205C	-0.191456	7.17331	0.0968247	0.755674	0.836422
YDL206W	0.102528	5.60497	0.210238	0.646581	0.759284		YDL206W	0.330788	4.95427	1.96014	0.161499	0.216081		YDL206W	-0.476996	5.70494	0.13738	0.710899	0.765541		YDL206W	-3.14462	2.62457	5.5648	0.0183251	0.0588025
YDL209C	-0.447896	7.18664	7.47511	0.00625576	0.0198123		YDL209C	-0.196427	6.96586	1.69337	0.193157	0.252727		YDL209C	-3.08635	6.7257	8.39807	0.0037562	0.0119695		YDL209C	-0.602763	6.66777	0.715574	0.3976	0.545215
YDL212W	0.149784	8.908	2.18104	0.13972	0.245834		YDL212W	0.407893	8.66066	29.603	5.30216e-08	1.93756e-07		YDL212W	-3.03579	7.93768	7.85311	0.00507333	0.0148921		YDL212W	-0.276717	8.70683	0.626308	0.428713	0.574652
YDL213C	0.750035	6.34883	5.09445	0.0240025	0.0600863		YDL213C	-0.603949	6.69356	2.39184	0.12197	0.16956		YDL213C	-2.03542	6.16324	2.48956	0.114604	0.173915		YDL213C	-1.00056	6.23848	1.43092	0.231614	0.37393
YDL214C	0.000631293	7.96301	3.25066e-05	0.995451	0.998592		YDL214C	0.821084	8.41158	94.3954	2.58395e-22	2.17948e-21		YDL214C	-2.42022	7.1882	4.71482	0.0299036	0.0591348		YDL214C	-2.84337	6.88885	10.0788	0.00149981	0.00878007
YDL217C	0.457678	6.7727	6.04009	0.0139846	0.0385837		YDL217C	0.0648954	6.93081	0.153692	0.695032	0.752572		YDL217C	-1.51512	7.25561	1.01535	0.313624	0.38972		YDL217C	-0.518338	6.82873	0.554218	0.456599	0.599468
YDL227C	0.388005	7.47043	9.19348	0.00242879	0.00880541		YDL227C	0.0858329	8.6111	1.38785	0.238768	0.304671		YDL227C	-2.73387	6.54179	7.17367	0.00739812	0.0198419		YDL227C	-0.175446	8.37002	0.244586	0.620913	0.73891
YDL229W	-2.75375	7.22734	282.188	2.50555e-63	3.45181e-61		YDL229W	-4.20761	6.50258	264.404	1.88162e-59	6.48062e-58		YDL229W	-3.13299	7.17332	8.66162	0.00324982	0.0106939		YDL229W	-5.91233	7.31149	34.4817	4.30272e-09	7.11325e-07
YDL235C	0.615532	6.75276	11.322	0.000765942	0.00324016		YDL235C	0.33746	9.45643	24.2081	8.64695e-07	2.80297e-06		YDL235C	-0.528	6.34267	0.256278	0.612689	0.680638		YDL235C	0.821998	9.42523	3.71118	0.0540491	0.127405
YDL237W	0.0108883	7.50128	0.00733767	0.931737	0.955313		YDL237W	0.0483759	7.04265	0.10662	0.744025	0.795411		YDL237W	1.15435	8.66452	1.10337	0.293528	0.368403		YDL237W	-1.23433	7.18164	4.03709	0.0445106	0.111088
YDL240W	0.479931	6.27933	4.87783	0.0272039	0.0660209		YDL240W	-0.901177	7.55339	64.0808	1.19421e-15	7.35568e-15		YDL240W	-3.71542	4.77264	16.9535	3.83068e-05	0.00028334		YDL240W	-3.43179	6.04085	6.21611	0.0126593	0.0447954
YDL241W	0.294198	9.56521	9.02466	0.00266361	0.00951488		YDL241W	0.582708	10.6659	121.678	2.71458e-28	2.94471e-27		YDL241W	-0.694194	9.52445	0.46507	0.495264	0.57097		YDL241W	1.28953	11.3965	2.67492	0.101941	0.205403
YDL243C	0.290535	8.55597	7.78417	0.00527061	0.0171371		YDL243C	-0.0248652	8.21682	0.100206	0.751583	0.801139		YDL243C	-2.15107	7.95904	3.24079	0.0718258	0.119076		YDL243C	-0.3791	8.52688	1.27674	0.258506	0.405621
YDR001C	-0.20958	8.59444	5.85352	0.0155459	0.0421044		YDR001C	-0.95118	6.71661	32.9908	9.25975e-09	3.61384e-08		YDR001C	-5.46575	7.87458	19.5757	9.66937e-06	0.000101672		YDR001C	-1.3534	6.66305	2.16935	0.140786	0.258378
YDR003W-A	0.0502238	8.21605	0.118732	0.730414	0.823459		YDR003W-A	-0.026358	8.40805	0.120908	0.728052	0.78096		YDR003W-A	-1.67312	7.79209	1.73068	0.188324	0.258929		YDR003W-A	-0.888761	7.90997	4.0295	0.0447112	0.111454
YDR006C	-1.50917	7.05901	85.9118	1.88144e-20	5.63478e-19		YDR006C	0.434182	6.37801	5.69304	0.0170323	0.0288267		YDR006C	3.90576	10.6164	13.2146	0.000277772	0.00144771		YDR006C	-0.375344	6.203	0.210121	0.646673	0.754625
YDR007W	-0.406728	5.93478	3.36189	0.0667214	0.136093		YDR007W	0.104205	6.71432	0.423552	0.51517	0.588827		YDR007W	-3.58573	5.57997	5.8378	0.0156854	0.0357968		YDR007W	-2.42426	4.20954	3.39313	0.0654684	0.148101
YDR013W	-0.0693091	8.73482	0.678323	0.410165	0.550751		YDR013W	-0.884224	8.78526	164.68	1.07476e-37	1.63911e-36		YDR013W	-2.33761	8.80717	2.22981	0.13537	0.198893		YDR013W	-0.225985	8.71717	0.390892	0.531831	0.663482
YDR014W	-1.36865	7.27003	98.6188	3.06098e-23	1.04554e-21		YDR014W	-0.900427	7.45814	53.0469	3.2568e-13	1.72348e-12		YDR014W	0.781881	8.30953	0.693331	0.405034	0.48407		YDR014W	-0.778374	7.62334	2.33196	0.126742	0.239299
YDR018C	-2.4118	4.36935	32.3223	1.30605e-08	1.42802e-07		YDR018C	-4.97751	4.33398	115.185	7.16758e-27	7.4059e-26		YDR018C	-4.38255	4.53405	21.5983	3.36148e-06	5.34042e-05		YDR018C	-1.40308	6.99631	4.14339	0.0417973	0.10641
YDR020C	0.211178	7.16669	2.10093	0.14721	0.255637		YDR020C	0.000791097	7.5712	5.2543e-05	0.994216	0.997354		YDR020C	-5.46256	5.87458	19.7591	8.78411e-06	9.4636e-05		YDR020C	-0.918864	7.7594	4.06664	0.0437383	0.109624
YDR021W	-0.638652	7.31148	22.2917	2.3422e-06	1.82412e-05		YDR021W	-0.421113	5.51314	3.99249	0.0457034	0.0701419		YDR021W	-3.12752	6.87857	5.40146	0.02012	0.0433329		YDR021W	-2.5903	4.39241	4.07697	0.0434716	0.109221
YDR022C	-0.184606	8.45475	3.48721	0.0618446	0.12769		YDR022C	-0.827172	8.09986	99.1	2.40064e-23	2.09322e-22		YDR022C	-3.29828	7.78354	5.8435	0.0156347	0.0357204		YDR022C	-2.10816	7.45679	9.5362	0.00201458	0.0108556
YDR023W	-0.746067	7.04451	14.7179	0.000124853	0.000653189		YDR023W	-1.82051	6.248	71.6303	2.59545e-17	1.72737e-16		YDR023W	-6.04801	6.34294	21.8505	2.94733e-06	5.10552e-05		YDR023W	-4.96897	6.36935	16.5919	4.63488e-05	0.000612012
YDR025W	0.120275	8.06709	1.37545	0.240878	0.370092		YDR025W	-0.84594	7.27154	40.8455	1.64748e-10	7.27463e-10		YDR025W	-1.86395	7.38084	3.40992	0.0648057	0.109997		YDR025W	-4.77948	6.52106	16.3077	5.38461e-05	0.00068687
YDR026C	-0.366116	7.86842	10.5898	0.00113715	0.00453215		YDR026C	-2.12387	7.24166	208.678	2.6683e-47	5.56973e-46		YDR026C	-2.16555	7.55968	2.76236	0.0965058	0.150911		YDR026C	-2.07296	7.30387	8.63107	0.00330478	0.0162603
YDR028C	-2.38672	6.35474	100.837	9.98523e-24	3.52726e-22		YDR028C	-3.91015	6.42913	226.237	3.94467e-51	9.94105e-50		YDR028C	-5.49914	5.90299	22.2702	2.36857e-06	4.57445e-05		YDR028C	-4.26259	6.22893	15.0639	0.000103931	0.00112309
YDR032C	0.147478	8.2622	1.20197	0.272928	0.406491		YDR032C	0.217609	7.77596	4.51517	0.0335956	0.053322		YDR032C	-0.224642	8.13858	0.0504333	0.822311	0.858452		YDR032C	-0.00140496	8.40093	1.62983e-05	0.996779	0.998954
YDR033W	-2.42643	7.22734	234.612	5.88354e-53	5.78968e-51		YDR033W	-2.46267	7.07154	223.142	1.8665e-50	4.5378e-49		YDR033W	-4.08657	6.80314	13.1575	0.00028637	0.00148876		YDR033W	-4.8918	6.59506	20.6513	5.51001e-06	0.000119857
YDR035W	-0.361196	8.25986	8.11605	0.00438751	0.0145651		YDR035W	-1.69319	6.2793	70.5361	4.5191e-17	2.98362e-16		YDR035W	-3.35133	7.53922	8.68481	0.00320874	0.0105766		YDR035W	-3.72158	5.86636	7.95426	0.00479744	0.021597
YDR036C	-0.155144	7.98785	2.21794	0.136415	0.241045		YDR036C	-0.259839	7.36931	4.4708	0.0344789	0.0545982		YDR036C	-6.03649	7.05541	23.8813	1.02463e-06	3.16029e-05		YDR036C	-0.784995	7.64272	2.63992	0.104209	0.208974
YDR037W	0.00966662	8.21686	0.00920596	0.923562	0.951831		YDR037W	-0.136576	7.77706	1.77384	0.182907	0.240981		YDR037W	-3.91027	7.30232	11.6128	0.000655012	0.00295542		YDR037W	-0.703246	8.14217	2.26851	0.132027	0.246685
YDR041W	0.46142	8.7132	29.5978	5.31665e-08	5.39895e-07		YDR041W	0.558797	8.4444	56.2762	6.29719e-14	3.47945e-13		YDR041W	1.10956	9.51644	1.1445	0.284703	0.359072		YDR041W	1.14988	9.12457	9.9236	0.00163173	0.00925367
YDR042C	0.37746	8.36059	15.6135	7.76973e-05	0.000429309		YDR042C	0.583168	8.6565	69.9937	5.94935e-17	3.91539e-16		YDR042C	-2.52949	7.3995	5.86404	0.0154533	0.0353841		YDR042C	-2.6194	6.985	9.61691	0.00192794	0.0105121
YDR044W	-0.0340618	6.52889	0.0256419	0.872778	0.922084		YDR044W	0.409038	6.35469	2.92908	0.086997	0.125282		YDR044W	-3.6562	6.01875	10.8043	0.00101262	0.00423172		YDR044W	0.597147	6.96582	0.58648	0.443783	0.587758
YDR045C	0.287422	8.47043	8.99852	0.00270198	0.00963529		YDR045C	0.0741413	8.28085	0.874855	0.349615	0.424863		YDR045C	-3.0835	7.65232	8.52378	0.00350535	0.0113807		YDR045C	-0.637258	8.1216	2.53048	0.111666	0.219143
YDR049W	-0.378056	7.18499	5.03858	0.0247888	0.0614621		YDR049W	1.30531	7.21439	88.8671	4.22237e-21	3.38199e-20		YDR049W	-3.69137	6.80078	5.73528	0.0166274	0.0375097		YDR049W	1.79337	8.44294	24.0907	9.19048e-07	3.11346e-05
YDR050C	-0.353673	7.56363	8.70957	0.00316544	0.0109988		YDR050C	-1.75044	6.61724	80.5113	2.89041e-19	2.13323e-18		YDR050C	-1.99282	7.05527	3.27602	0.0702992	0.117014		YDR050C	-0.557538	9.5347	0.166302	0.683419	0.782791
YDR051C	0.334486	9.24209	20.5916	5.68447e-06	4.15087e-05		YDR051C	0.335925	9.21642	28.7621	8.18361e-08	2.93092e-07		YDR051C	-0.806592	8.73462	0.740817	0.389399	0.46962		YDR051C	0.368318	9.07952	0.982896	0.321485	0.472273
YDR054C	-0.539492	8.7303	35.9268	2.04872e-09	2.50513e-08		YDR054C	-0.501499	8.4354	43.0195	5.41976e-11	2.4972e-10		YDR054C	-3.64894	8.0463	10.8907	0.000966499	0.00405537		YDR054C	-3.50022	7.87561	30.4074	3.50196e-08	3.53015e-06
YDR055W	-0.586991	7.1667	16.5361	4.77336e-05	0.000281431		YDR055W	0.788721	6.89691	26.6364	2.45568e-07	8.40177e-07		YDR055W	-0.753941	8.15707	0.234468	0.62823	0.694324		YDR055W	-0.587225	6.87862	0.779875	0.377179	0.527005
YDR056C	0.488982	9.53116	31.4217	2.07644e-08	2.20994e-07		YDR056C	0.593829	9.34696	92.7582	5.90909e-22	4.90407e-21		YDR056C	-0.169953	9.25409	0.0339398	0.853835	0.884214		YDR056C	0.451972	9.25782	1.42903	0.231922	0.37399
YDR057W	-0.0120567	8.77654	0.0222316	0.881473	0.927004		YDR057W	0.140483	8.88272	4.20356	0.0403393	0.0628904		YDR057W	-3.16996	8.05353	6.27985	0.0122119	0.029348		YDR057W	0.233687	9.23724	0.394013	0.530198	0.662326
YDR058C	0.196925	8.48527	4.91704	0.0265931	0.0648814		YDR058C	-0.848581	8.34659	120.275	5.50749e-28	5.90555e-27		YDR058C	-1.87032	8.13011	2.1426	0.143259	0.208336		YDR058C	-0.854681	7.90395	3.038	0.0813361	0.172296
YDR060W	-0.930198	7.86121	67.6804	1.92266e-16	4.51497e-15		YDR060W	-1.63826	7.14982	125.225	4.54282e-29	5.11593e-28		YDR060W	-1.11096	7.7221	1.23119	0.267176	0.34092		YDR060W	-1.46735	7.77596	9.59068	0.00195568	0.0106074
YDR062W	0.25735	8.18911	6.8993	0.00862293	0.0259946		YDR062W	0.308016	8.72117	16.2844	5.45096e-05	0.000142138		YDR062W	-4.04632	6.9697	12.1887	0.000480787	0.00230254		YDR062W	-0.678702	8.4052	3.44588	0.0634096	0.144417
YDR063W	-0.0546395	8.38093	0.290018	0.590209	0.7143		YDR063W	-0.751147	8.17334	82.6209	9.94028e-20	7.4426e-19		YDR063W	-3.04673	7.63425	7.6693	0.00561682	0.0161322		YDR063W	-1.44337	8.18081	13.0836	0.000297899	0.00258117
YDR064W	-0.224253	8.42218	3.61589	0.0572302	0.119818		YDR064W	-0.47863	8.74939	47.0937	6.76737e-12	3.29053e-11		YDR064W	-2.21056	7.75043	4.15697	0.0414636	0.0765723		YDR064W	1.12589	9.14593	7.25632	0.0070652	0.0292297
YDR065W	0.263043	8.45406	8.0406	0.00457403	0.0151115		YDR065W	0.234716	9.20301	13.2476	0.000272924	0.000639091		YDR065W	0.131692	9.35409	0.00587103	0.938924	0.955486		YDR065W	-0.255864	8.56864	0.478033	0.489315	0.62786
YDR067C	0.166093	9.52661	5.36181	0.0205824	0.0532001		YDR067C	0.469914	9.65977	38.3068	6.04527e-10	2.58645e-09		YDR067C	-1.07831	9.14203	1.26226	0.261225	0.334669		YDR067C	-0.134445	9.60862	0.0933438	0.759969	0.838795
YDR072C	-1.0689	7.6749	79.5087	4.80114e-19	1.31411e-17		YDR072C	-1.11439	7.46087	86.0874	1.72152e-20	1.33993e-19		YDR072C	-0.839174	7.81582	0.430413	0.511786	0.586581		YDR072C	-2.29544	7.18663	9.30145	0.00228973	0.0120861
YDR073W	-0.124012	6.60002	0.481683	0.487661	0.621685		YDR073W	0.062739	6.66541	0.151321	0.697276	0.754609		YDR073W	-4.9814	5.69592	21.4431	3.64478e-06	5.55761e-05		YDR073W	-2.06903	6.47042	6.27107	0.0122725	0.0439153
YDR074W	-0.690399	7.6136	32.0715	1.48604e-08	1.61203e-07		YDR074W	-1.13712	6.64633	42.3395	7.67285e-11	3.462e-10		YDR074W	3.52762	13.27	7.49976	0.00617071	0.0173494		YDR074W	-2.61631	6.63673	7.03692	0.00798464	0.0320705
YDR076W	0.123049	8.19732	1.57966	0.208809	0.330528		YDR076W	0.231624	8.48925	10.3497	0.00129496	0.00274465		YDR076W	-0.537089	8.16481	0.313646	0.575452	0.646113		YDR076W	0.175424	8.52099	0.266005	0.606024	0.726842
YDR078C	0.201833	8.92937	6.00114	0.0142967	0.0392873		YDR078C	0.020202	9.04447	0.0963485	0.756256	0.804532		YDR078C	-2.272	8.14128	5.48412	0.01919	0.0418534		YDR078C	-0.00911055	8.90342	0.000588771	0.980642	0.988293
YDR079C-A	0.302052	8.5412	11.8676	0.000571185	0.0024902		YDR079C-A	0.198327	8.19154	5.9784	0.0144822	0.024836		YDR079C-A	-0.569951	8.2565	0.374041	0.54081	0.612375		YDR079C-A	0.517087	8.28544	1.96571	0.160904	0.286645
YDR080W	-0.4613	7.51844	11.5123	0.000691388	0.00295502		YDR080W	-0.873083	8.55914	147.615	5.75702e-34	7.80124e-33		YDR080W	-3.16098	6.7726	6.16108	0.0130592	0.0310193		YDR080W	-0.637959	7.83717	1.89829	0.168269	0.297586
YDR081C	0.213125	8.58193	4.97157	0.0257673	0.0632399		YDR081C	-0.0448451	8.38594	0.303504	0.581694	0.651176		YDR081C	-1.92258	7.87854	2.41459	0.12021	0.181059		YDR081C	1.86755	10.0214	11.7798	0.000598773	0.0044092
YDR083W	0.49487	8.23452	18.3307	1.85693e-05	0.000121435		YDR083W	0.604678	8.44094	58.7793	1.76389e-14	1.00002e-13		YDR083W	-3.75583	6.93082	11.9207	0.000555143	0.0025867		YDR083W	-0.41436	8.07509	1.07388	0.300071	0.449508
YDR085C	0.216394	8.25356	4.77637	0.0288529	0.0692504		YDR085C	0.0383579	7.51446	0.11629	0.733093	0.785756		YDR085C	-3.68559	7.92775	4.13474	0.0420116	0.0773081		YDR085C	0.176993	7.88471	0.156038	0.69283	0.790795
YDR087C	0.0513694	5.82877	0.0478782	0.826797	0.893607		YDR087C	0.18274	6.07689	0.897929	0.343338	0.418461		YDR087C	-4.30343	4.83297	19.5376	9.86412e-06	0.000102433		YDR087C	-1.65938	6.10861	3.99728	0.0455736	0.112805
YDR088C	0.0594005	7.84977	0.271837	0.602102	0.722978		YDR088C	-3.54352	1.41511	5.4698	0.0193478	0.0323613		YDR088C	-5.0281	6.92294	17.5553	2.79076e-05	0.000217162		YDR088C	0.0429854	2.54438	0.000958835	0.975297	0.984829
YDR091C	-0.128702	8.79831	2.2764	0.131356	0.234209		YDR091C	-0.480576	8.88983	55.2722	1.04944e-13	5.70212e-13		YDR091C	-0.267934	8.77081	0.0685582	0.793448	0.834857		YDR091C	-0.718094	8.66185	4.36534	0.0366771	0.0970351
YDR092W_1	0.189692	6.94262	1.39289	0.237918	0.366498		YDR092W_1	0.41929	7.70973	15.9765	6.41325e-05	0.000165559		YDR092W_1	-1.58118	6.49983	1.98728	0.158625	0.226224		YDR092W_1	-0.844727	7.20952	2.0387	0.153341	0.275666
YDR092W_2	-0.217384	6.88275	1.83116	0.17599	0.292233		YDR092W_2	-0.0950018	7.11034	0.485483	0.485949	0.561955		YDR092W_2	-4.04328	6.02244	13.5321	0.000234516	0.00125877		YDR092W_2	-0.471723	7.36493	0.701608	0.402244	0.550124
YDR098C	-0.194771	8.44857	3.86584	0.0492786	0.10641		YDR098C	-0.447912	8.26139	19.9442	7.97342e-06	2.31582e-05		YDR098C	-3.87481	7.84868	11.1135	0.000857012	0.00367812		YDR098C	-2.28991	7.64876	14.3808	0.000149317	0.00151628
YDR099W	-0.51844	7.99729	21.41	3.70831e-06	2.83298e-05		YDR099W	0.608101	8.17583	34.4403	4.39519e-09	1.76534e-08		YDR099W	4.40152	11.9078	18.3076	1.8796e-05	0.000163201		YDR099W	-2.93889	6.78365	10.6735	0.0010868	0.00695316
YDR100W	-0.0390173	8.86481	0.201094	0.653839	0.764988		YDR100W	-0.784191	7.95911	47.973	4.32129e-12	2.12365e-11		YDR100W	-4.1646	8.22961	9.61649	0.00192837	0.00710336		YDR100W	-1.91448	8.32802	19.4344	1.04117e-05	0.000190404
YDR101C	-0.301329	8.36498	10.6582	0.00109582	0.00440565		YDR101C	-0.155029	8.54954	4.78755	0.0286661	0.046244		YDR101C	1.12428	9.2893	1.37736	0.240552	0.313727		YDR101C	0.245277	8.89688	0.478792	0.48897	0.627808
YDR103W	0.0238602	8.37949	0.0295185	0.863587	0.916946		YDR103W	-0.907542	8.08045	102.182	5.06607e-24	4.52226e-23		YDR103W	0.180745	8.77298	0.0141192	0.905415	0.928095		YDR103W	0.271947	8.91741	0.643982	0.422272	0.569599
YDR104C	-0.386236	7.70632	10.9098	0.000956544	0.00390652		YDR104C	-0.8578	8.10249	107.288	3.85002e-25	3.63291e-24		YDR104C	-2.47852	7.37618	3.03055	0.0817105	0.132021		YDR104C	-0.794409	7.90696	3.31916	0.0684769	0.15253
YDR107C	-0.0321863	7.95915	0.0632596	0.801416	0.877883		YDR107C	-0.457042	7.33248	12.3055	0.000451619	0.00102557		YDR107C	-4.12356	7.03901	10.5264	0.00117679	0.00480599		YDR107C	-1.03197	7.39382	3.36129	0.0667459	0.150006
YDR109C	-0.0926029	8.22492	0.831494	0.361841	0.502685		YDR109C	0.00424736	8.83823	0.00398478	0.949667	0.961768		YDR109C	-1.44915	8.03976	1.28516	0.256942	0.33067		YDR109C	-0.00611741	9.29735	0.000255668	0.987243	0.993493
YDR110W	-0.225449	8.08137	3.85151	0.0497013	0.107155		YDR110W	0.175658	8.92835	7.23013	0.00716902	0.0132039		YDR110W	-1.75811	7.72792	2.29125	0.130105	0.192594		YDR110W	-0.218484	8.19892	0.19805	0.656299	0.763005
YDR113C	-0.607184	8.09903	33.0971	8.76703e-09	9.87306e-08		YDR113C	-0.851029	8.24246	110.384	8.07243e-26	7.906e-25		YDR113C	-2.15818	7.83497	3.50318	0.0612512	0.10526		YDR113C	-2.94957	8.5204	39.3855	3.4787e-10	8.98592e-08
YDR115W	0.280264	9.47618	16.9769	3.78374e-05	0.000227299		YDR115W	0.0937607	9.16666	2.28099	0.130968	0.180131		YDR115W	-2.56734	8.84915	5.41469	0.0199679	0.0431404		YDR115W	-0.799169	9.33434	4.00879	0.0452637	0.112425
YDR116C	0.220989	7.78365	3.51663	0.060756	0.12593		YDR116C	0.144063	7.83402	2.1352	0.143952	0.196095		YDR116C	-2.88233	6.9658	6.37052	0.0116032	0.028276		YDR116C	-0.58538	7.92389	1.79323	0.180533	0.313139
YDR118W	-0.140455	8.00854	1.64498	0.199644	0.320562		YDR118W	-0.185529	8.16666	5.67431	0.0172151	0.0291122		YDR118W	-1.08855	7.95995	0.903663	0.341802	0.419811		YDR118W	-1.05661	7.75385	4.71695	0.0298666	0.0829562
YDR120C	-0.286317	8.16418	7.45633	0.00632138	0.0199895		YDR120C	-1.08528	7.50787	87.5692	8.13831e-21	6.43129e-20		YDR120C	-1.05118	7.88158	1.02669	0.310938	0.38673		YDR120C	-1.53627	7.99067	9.75923	0.00178425	0.00987187
YDR121W	0.251361	8.32053	7.12185	0.007615	0.0233478		YDR121W	0.252334	8.61601	12.9954	0.000312257	0.000726666		YDR121W	-1.46303	8.15812	1.45597	0.227573	0.300883		YDR121W	0.0517331	8.68187	0.0207839	0.885369	0.927562
YDR122W	0.646083	7.14985	20.2188	6.90697e-06	4.95599e-05		YDR122W	-1.89319	6.70513	88.8064	4.3541e-21	3.48075e-20		YDR122W	-0.664343	7.13248	0.218689	0.64004	0.704283		YDR122W	-0.652357	9.75496	0.276185	0.599213	0.721394
YDR124W	-0.315262	6.63674	3.01149	0.0826765	0.160952		YDR124W	-0.0306741	6.17998	0.0252849	0.873659	0.901581		YDR124W	-0.60933	7.44421	0.139556	0.708723	0.763596		YDR124W	-2.81504	5.64396	6.00202	0.0142895	0.0489706
YDR125C	0.401539	8.53408	22.602	1.99275e-06	1.57477e-05		YDR125C	0.0325301	8.60123	0.229015	0.632255	0.695996		YDR125C	0.0377232	8.35587	0.00161841	0.96791	0.975701		YDR125C	0.30503	8.65884	0.836602	0.36037	0.510247
YDR138W	-0.00335785	8.21037	0.00115479	0.972891	0.982112		YDR138W	0.304616	8.93229	22.0098	2.71264e-06	8.30471e-06		YDR138W	-3.44934	7.40944	8.42691	0.00369707	0.0118569		YDR138W	-1.18684	8.40592	10.0012	0.00156439	0.00901759
YDR139C	0.335381	9.26102	15.2215	9.56075e-05	0.000515184		YDR139C	0.829943	5.72799	16.2777	5.47054e-05	0.000142558		YDR139C	0.292726	9.52828	0.0823464	0.774142	0.81945		YDR139C	1.38107	5.84971	2.06242	0.150971	0.272354
YDR141C	-1.15164	7.74831	49.342	2.1501e-12	3.64195e-11		YDR141C	-1.47318	5.87864	45.6948	1.38186e-11	6.57975e-11		YDR141C	-4.73801	7.00945	9.22452	0.00238795	0.00841219		YDR141C	-0.475037	5.63911	0.29712	0.585693	0.710384
YDR142C	0.138423	7.36059	0.494381	0.481979	0.618256		YDR142C	-0.792242	7.14473	12.6225	0.000381122	0.000872675		YDR142C	-2.95169	6.88672	6.56116	0.0104228	0.0259816		YDR142C	-0.634462	6.95037	0.77793	0.377775	0.527601
YDR144C	-0.144926	8.14137	2.15002	0.142568	0.249358		YDR144C	0.121512	9.08222	2.52089	0.112347	0.157294		YDR144C	-2.87813	7.35613	7.72312	0.0054518	0.0157348		YDR144C	0.0692112	9.39736	0.0301159	0.862228	0.913639
YDR146C	-0.278978	8.38093	6.12898	0.0132984	0.0370116		YDR146C	0.181366	8.27309	5.59094	0.0180536	0.030418		YDR146C	-1.26627	8.50177	0.846926	0.357423	0.435761		YDR146C	-1.72711	7.0335	4.10168	0.0428406	0.10836
YDR147W	0.294332	8.28165	7.98155	0.00472565	0.015575		YDR147W	-0.212511	8.09019	6.3087	0.0120147	0.0210767		YDR147W	-1.83029	7.74591	1.81547	0.177853	0.247248		YDR147W	0.177891	8.53986	0.248725	0.617974	0.736685
YDR148C	0.087795	8.55342	0.651876	0.419443	0.560536		YDR148C	0.127701	6.52885	0.521373	0.470256	0.546407		YDR148C	-2.24271	7.88064	4.89045	0.0270056	0.0545587		YDR148C	-3.22207	5.48123	5.3412	0.0208271	0.0645699
YDR153C	0.00629677	6.32504	0.00111859	0.97332	0.982112		YDR153C	-5.61441	2.322	24.0358	9.45596e-07	3.0461e-06		YDR153C	-5.55367	5.18993	26.3982	2.77799e-07	2.33302e-05		YDR153C	-2.02618	3.45951	2.48907	0.11464	0.223704
YDR156W	0.459214	7.37804	12.7591	0.000354277	0.00163236		YDR156W	0.121113	8.38953	2.72331	0.098893	0.139974		YDR156W	-2.54242	6.47307	5.21787	0.0223559	0.0470454		YDR156W	-0.489476	8.82872	2.06279	0.150934	0.272354
YDR159W	-0.0553051	7.27157	0.165143	0.684465	0.786897		YDR159W	-0.679339	8.55913	48.1056	4.03881e-12	1.98956e-11		YDR159W	-5.09232	6.15324	19.2376	1.15417e-05	0.000114362		YDR159W	-1.33086	8.15825	6.97094	0.00828442	0.032986
YDR162C	0.0319231	7.84141	0.0632715	0.801398	0.877883		YDR162C	-0.25716	7.86116	7.60018	0.00583626	0.0109692		YDR162C	0.560833	8.56011	0.194021	0.659591	0.720425		YDR162C	-0.271138	8.67365	0.457292	0.498892	0.636592
YDR164C	0.152996	8.22893	1.83172	0.175925	0.292233		YDR164C	0.199005	8.70109	9.04242	0.00263786	0.00528468		YDR164C	-3.0256	7.15319	8.64539	0.00327889	0.010781		YDR164C	-0.658009	7.70742	1.89351	0.168807	0.29828
YDR166C	-0.298656	9.18953	16.3508	5.26338e-05	0.000306388		YDR166C	-0.772655	8.66245	130.712	2.86249e-30	3.37057e-29		YDR166C	-1.36459	8.6317	1.93171	0.164572	0.232142		YDR166C	-3.22103	8.48929	33.501	7.12278e-09	1.01512e-06
YDR169C-A	-0.022976	7.6607	0.0310474	0.860135	0.914585		YDR169C-A	-0.241966	7.92983	5.42202	0.0198843	0.0331379		YDR169C-A	-2.41362	7.1155	4.45151	0.0348705	0.0670949		YDR169C-A	-0.626181	7.51839	1.42076	0.233279	0.37559
YDR171W	-0.704444	7.93675	37.0841	1.13144e-09	1.42135e-08		YDR171W	-2.1322	8.44923	666.828	4.892e-147	1.44419e-144		YDR171W	-3.46386	7.54567	8.92988	0.00280543	0.00953525		YDR171W	-3.80263	7.776	25.3723	4.72655e-07	1.97256e-05
YDR175C	-0.77175	3.84141	2.52952	0.111734	0.2057		YDR175C	-0.348523	3.08754	0.535798	0.46418	0.540714		YDR175C	-7.05707	3.36928	34.6977	3.85078e-09	7.95764e-06		YDR175C	-1.19478	2.87454	0.84067	0.359205	0.509397
YDR177W	-0.740084	7.16167	20.795	5.11161e-06	3.79287e-05		YDR177W	-0.955984	7.59004	72.5532	1.62589e-17	1.09087e-16		YDR177W	-0.0733305	7.65087	0.0055514	0.940606	0.956106		YDR177W	-1.6385	7.87148	7.04137	0.00796481	0.032022
YDR179C	0.451808	9.49196	26.4476	2.70781e-07	2.52058e-06		YDR179C	0.205687	6.67486	1.53163	0.215867	0.278719		YDR179C	0.601095	9.79532	0.365877	0.54526	0.616738		YDR179C	-0.552944	6.62212	0.571722	0.449575	0.592505
YDR180W	-0.845248	7.13454	22.6772	1.91623e-06	1.52304e-05		YDR180W	-1.39385	5.98117	42.9222	5.69593e-11	2.6186e-10		YDR180W	-5.68674	5.95043	23.3044	1.38282e-06	3.65247e-05		YDR180W	-0.910198	5.32199	0.937231	0.332991	0.483234
YDR181C	0.0198877	8.52236	0.0502523	0.822625	0.891471		YDR181C	-0.31016	8.26217	15.9002	6.67702e-05	0.000172153		YDR181C	-0.656173	8.93996	0.206865	0.649236	0.711183		YDR181C	-0.335816	8.46154	0.767781	0.380904	0.529347
YDR183W	0.292673	6.72348	2.80006	0.0942607	0.17953		YDR183W	0.114187	6.87249	0.496498	0.481043	0.557217		YDR183W	-1.93148	6.8475	1.56298	0.211229	0.283353		YDR183W	-2.05244	5.39812	5.04686	0.0246706	0.072161
YDR184C	0.532384	7.53538	19.0172	1.29548e-05	8.67781e-05		YDR184C	-0.0657354	5.94649	0.102411	0.748956	0.799028		YDR184C	-1.43246	6.87644	1.42298	0.232914	0.305694		YDR184C	-2.95969	4.52366	7.79887	0.0052279	0.0230597
YDR186C	-0.565815	7.2209	17.2407	3.29299e-05	0.000201629		YDR186C	-0.692233	7.71432	43.6609	3.90493e-11	1.82157e-10		YDR186C	-2.68961	6.73022	5.12365	0.023602	0.0490926		YDR186C	-2.71769	5.59006	5.39157	0.0202343	0.0633069
YDR191W	-0.389748	7.15324	7.14315	0.00752507	0.0231235		YDR191W	0.242234	7.80205	5.8858	0.0152635	0.0261217		YDR191W	-4.30193	6.70053	9.46898	0.00208975	0.00758959		YDR191W	-0.301832	7.89791	0.436015	0.509052	0.645316
YDR194C	-1.11116	5.74158	15.3258	9.04729e-05	0.000490071		YDR194C	-0.41716	6.73929	6.09599	0.0135489	0.0233908		YDR194C	-5.20865	5.35766	23.7616	1.09038e-06	3.18616e-05		YDR194C	-4.32186	5.48661	8.19698	0.00419601	0.0196178
YDR194W-A	0.212594	7.13624	2.04847	0.15236	0.262376		YDR194W-A	0.529933	7.52755	21.7648	3.0821e-06	9.40096e-06		YDR194W-A	-1.027	8.20831	0.413056	0.520422	0.594419		YDR194W-A	0.437376	7.92187	1.05274	0.304878	0.453749
YDR195W	-1.31987	6.2886	38.9251	4.40372e-10	5.79636e-09		YDR195W	-0.105561	8.15489	1.87223	0.17122	0.22776		YDR195W	-4.67238	5.85393	18.6258	1.59052e-05	0.000143843		YDR195W	0.277677	7.31594	0.231931	0.630096	0.744822
YDR197W	-0.0570702	8.80747	0.488376	0.484653	0.620016		YDR197W	0.159616	8.99065	6.47713	0.0109272	0.0193516		YDR197W	-1.6281	8.30757	2.86219	0.0906841	0.143546		YDR197W	-0.172956	8.86681	0.237749	0.625837	0.742571
YDR198C	-0.0268394	7.92294	0.0480393	0.826511	0.893607		YDR198C	0.00290292	8.51051	0.00170835	0.967031	0.97517		YDR198C	-5.3535	7.02434	21.5453	3.45565e-06	5.34913e-05		YDR198C	-0.12555	7.68771	0.0678014	0.794565	0.865832
YDR200C	0.137405	8.64637	2.17343	0.140413	0.246528		YDR200C	-0.760071	8.1833	90.9241	1.49293e-21	1.21942e-20		YDR200C	-5.28763	7.68428	20.6733	5.44693e-06	7.14672e-05		YDR200C	-2.26671	7.96107	11.7936	0.000594352	0.00439437
YDR201W	0.0105082	8.0317	0.00945905	0.922522	0.951293		YDR201W	0.0866025	7.5775	0.654531	0.418497	0.495459		YDR201W	-1.95609	8.61153	1.503	0.22021	0.292457		YDR201W	0.0983291	7.86113	0.0500762	0.822931	0.88575
YDR202C	0.199971	8.25277	4.41601	0.0356031	0.0822973		YDR202C	-0.227943	8.32725	9.47943	0.00207788	0.00424559		YDR202C	-0.231692	8.73165	0.0381975	0.845047	0.877312		YDR202C	-0.798131	8.4347	4.87329	0.0272755	0.0776222
YDR205W	-0.983169	5.78584	16.9735	3.79052e-05	0.000227376		YDR205W	-2.16622	5.88272	70.6318	4.30523e-17	2.84696e-16		YDR205W	-4.48843	5.17667	20.1815	7.04309e-06	8.26963e-05		YDR205W	-4.73688	5.91897	10.9378	0.000942204	0.00626066
YDR208W	-0.842695	6.11905	17.0308	3.67782e-05	0.000222554		YDR208W	-2.17772	6.90697	165.083	8.77248e-38	1.34284e-36		YDR208W	-3.9203	5.54439	14.0167	0.000181191	0.00101886		YDR208W	-3.86538	7.01134	20.7692	5.18105e-06	0.000117012
YDR213W	0.137722	8.16669	1.59393	0.206766	0.328548		YDR213W	0.448715	8.55977	34.1122	5.20248e-09	2.08149e-08		YDR213W	-1.39541	7.62078	1.44962	0.228589	0.301861		YDR213W	0.0568947	6.98112	0.00737223	0.931576	0.954439
YDR214W	0.00651704	7.65116	0.00285097	0.957418	0.97299		YDR214W	-0.0324879	8.22568	0.176995	0.673968	0.73258		YDR214W	-3.4794	6.64394	8.99124	0.00271277	0.00931218		YDR214W	-2.22474	7.03168	11.2405	0.0008003	0.0055095
YDR218C	-0.0410986	7.91897	0.146335	0.702063	0.800857		YDR218C	-0.0256188	8.14218	0.0999354	0.751907	0.801139		YDR218C	-1.16264	8.14447	0.870617	0.350785	0.429187		YDR218C	0.340406	8.46967	0.771595	0.379724	0.528952
YDR219C	-0.784681	7.99069	55.45	9.58659e-14	1.87779e-12		YDR219C	-1.78737	7.91795	262.978	3.85036e-59	1.31517e-57		YDR219C	-2.21063	7.80944	3.15539	0.0756768	0.124383		YDR219C	-1.77006	7.38954	8.96594	0.00275059	0.0139487
YDR222W	0.426292	7.00011	5.09102	0.02405	0.0601025		YDR222W	0.0869165	7.6074	0.505915	0.476912	0.552587		YDR222W	-1.07522	7.56456	0.513905	0.473453	0.550478		YDR222W	0.205725	7.5118	0.14893	0.69956	0.796294
YDR223W	-0.506447	7.6025	15.3021	9.16169e-05	0.000495619		YDR223W	0.125128	8.95766	3.85583	0.0495734	0.0751603		YDR223W	-3.08369	7.17165	6.48379	0.0108863	0.0269742		YDR223W	0.287395	7.82446	0.384932	0.534975	0.666181
YDR228C	0.0458906	8.65892	0.28932	0.590657	0.714632		YDR228C	0.00929562	8.27309	0.0154038	0.901227	0.924031		YDR228C	0.295132	9.06234	0.0777289	0.780399	0.824697		YDR228C	0.147508	8.42841	0.165136	0.684471	0.7832
YDR229W	-0.671551	7.94361	40.5188	1.94738e-10	2.63886e-09		YDR229W	-0.968619	8.09107	129.599	5.01421e-30	5.87074e-29		YDR229W	-3.43604	7.61106	7.01269	0.00809341	0.0213058		YDR229W	-1.00275	7.64393	3.91814	0.0477676	0.11647
YDR231C	-0.065755	8.833	0.686019	0.407522	0.547914		YDR231C	-0.430757	5.94259	4.80596	0.0283615	0.0457704		YDR231C	-0.432322	10.0461	0.0991739	0.752823	0.801499		YDR231C	-0.697514	5.88678	0.418239	0.517817	0.653438
YDR234W	-0.113289	7.42777	0.742806	0.388764	0.529724		YDR234W	0.0468769	8.12333	0.352975	0.552434	0.623998		YDR234W	-1.21846	8.18298	0.8131	0.367205	0.446108		YDR234W	-1.21466	7.59751	5.72724	0.0167037	0.0547473
YDR236C	0.285124	8.11211	5.64469	0.0175083	0.0466548		YDR236C	0.093392	8.15742	0.670291	0.41295	0.489593		YDR236C	0.203159	8.54931	0.0279368	0.867257	0.895646		YDR236C	-0.771593	7.30233	1.56001	0.211663	0.352318
YDR238C	-0.36402	6.36352	3.54832	0.0596057	0.123981		YDR238C	-0.472243	6.73704	8.98362	0.00272411	0.0054469		YDR238C	-3.57346	5.66773	10.506	0.00118986	0.00484981		YDR238C	-2.08673	6.39527	6.57511	0.0103415	0.0391046
YDR240C	0.216765	9.1341	8.43784	0.00367493	0.0125214		YDR240C	0.104459	9.51249	3.08745	0.0788983	0.114617		YDR240C	-0.854844	8.62747	0.803195	0.37014	0.449013		YDR240C	-0.520623	8.71145	2.42985	0.119044	0.228629
YDR242W	0.0461452	7.72121	0.130064	0.718366	0.814656		YDR242W	-0.274963	8.13707	8.83286	0.00295855	0.00588719		YDR242W	-0.687074	7.74922	0.328112	0.566773	0.637581		YDR242W	-0.545294	7.91792	0.964395	0.326082	0.476218
YDR243C	0.000331095	8.37877	1.24958e-05	0.99718	0.998865		YDR243C	0.0876802	8.81546	1.68146	0.194731	0.25461		YDR243C	-1.53156	7.84965	2.43186	0.118891	0.179418		YDR243C	-0.836197	8.34511	4.42474	0.0354215	0.0944498
YDR244W	-0.0900695	8.40028	0.464555	0.495503	0.628773		YDR244W	0.377585	7.03533	7.11201	0.00765692	0.0140399		YDR244W	-1.5601	8.03796	2.52853	0.111804	0.170764		YDR244W	-2.21873	4.99256	3.62429	0.0569418	0.132736
YDR246W-A	0.0623414	5.41515	0.0669539	0.795825	0.874539		YDR246W-A	0.094663	6.07689	0.226851	0.633868	0.697491		YDR246W-A	-4.43472	4.88273	21.6753	3.22923e-06	5.31729e-05		YDR246W-A	-1.73492	5.46497	3.20008	0.0736346	0.160703
YDR247W	-0.417233	6.83721	5.20454	0.0225279	0.0572972		YDR247W	-1.05356	7.37801	65.3361	6.31553e-16	3.97898e-15		YDR247W	-2.5149	6.4594	4.12958	0.0421399	0.0775097		YDR247W	-1.37567	7.69704	7.97466	0.00474367	0.0214049
YDR249C	-0.505752	7.23852	13.3218	0.000262335	0.00125927		YDR249C	0.309874	7.88068	10.2969	0.00133253	0.00281995		YDR249C	-1.803	7.23829	1.83845	0.175133	0.244122		YDR249C	-1.02345	7.07688	2.23626	0.134807	0.25052
YDR252W	0.2337	7.7716	4.3191	0.0376869	0.0860077		YDR252W	0.289934	7.12592	2.8221	0.0929749	0.132597		YDR252W	0.239611	9.32514	0.0181177	0.892927	0.918026		YDR252W	-1.04987	6.37801	1.84417	0.174463	0.305133
YDR253C	0.282404	8.46635	10.2305	0.00138136	0.00535569		YDR253C	0.348976	8.92439	21.2938	3.94006e-06	1.18517e-05		YDR253C	-0.358719	8.34561	0.129052	0.719417	0.771497		YDR253C	0.0219376	8.2962	0.0036618	0.951747	0.970258
YDR254W	0.0674483	9.34662	0.950579	0.329572	0.470489		YDR254W	0.470413	9.47039	63.054	2.01119e-15	1.21347e-14		YDR254W	-2.26408	8.61534	5.39247	0.0202238	0.0434434		YDR254W	-0.257526	8.90142	0.573877	0.448722	0.591758
YDR256C	0.200064	7.70862	1.89869	0.168225	0.282517		YDR256C	0.289508	9.60956	8.24556	0.00408518	0.00791796		YDR256C	-2.29629	7.20458	3.27735	0.070242	0.117013		YDR256C	0.253766	9.65199	0.334731	0.562887	0.690739
YDR257C	1.2543	3.52367	3.51752	0.0607233	0.125925		YDR257C	-4.05074	1.58504	7.15125	0.00749119	0.0137666		YDR257C	-6.78039	3.14299	33.6198	6.70055e-09	8.14529e-06		YDR257C	-1.58325	1.50255	1.06504	0.302069	0.45152
YDR259C	-0.37882	7.44857	7.49292	0.00619421	0.0196467		YDR259C	-0.274121	7.02059	2.15587	0.142026	0.193664		YDR259C	-4.67506	6.84555	12.4282	0.000422897	0.00206356		YDR259C	-0.0803756	7.53402	0.0245336	0.875535	0.920525
YDR261C	0.283807	8.21927	6.61688	0.0101016	0.0295681		YDR261C	-0.464656	7.5039	14.2058	0.000163866	0.000397685		YDR261C	0.202525	8.51158	0.0342706	0.853132	0.883708		YDR261C	-0.188294	8.08663	0.21874	0.640001	0.750306
YDR262W	0.134459	7.24487	0.748836	0.386845	0.527841		YDR262W	-1.33215	7.64993	135.386	2.71794e-31	3.28457e-30		YDR262W	-5.42016	6.26378	19.6023	9.5355e-06	0.000100536		YDR262W	-1.57433	7.37802	5.56601	0.0183125	0.0588025
YDR263C	0.0403004	7.02063	0.0709439	0.789967	0.869259		YDR263C	0.1121	7.4946	0.973201	0.323883	0.396743		YDR263C	0.521811	7.84844	0.213315	0.644181	0.707055		YDR263C	-0.256691	7.02797	0.135071	0.713231	0.806949
YDR265W	-0.0632259	7.85602	0.338077	0.560941	0.688148		YDR265W	0.106344	7.86116	1.27371	0.259071	0.326545		YDR265W	-3.67906	7.06254	9.85635	0.00169247	0.00641152		YDR265W	-0.39846	7.98685	0.935039	0.333557	0.483546
YDR266C	0.895213	7.89795	67.204	2.44823e-16	5.71668e-15		YDR266C	1.995	9.55753	735.721	5.10816e-162	2.1112e-159		YDR266C	0.140745	7.43444	0.0214196	0.883642	0.910292		YDR266C	2.44314	9.77092	22.9905	1.62807e-06	4.91154e-05
YDR272W	0.239263	7.09463	2.4048	0.120963	0.219754		YDR272W	0.0749609	6.41229	0.174145	0.676454	0.734644		YDR272W	-3.58683	6.49435	5.12402	0.0235969	0.0490926		YDR272W	0.499982	8.01591	1.24205	0.265076	0.412806
YDR277C	-1.07254	7.7902	89.642	2.85397e-21	9.07342e-20		YDR277C	0.602706	7.90696	39.8719	2.71179e-10	1.18601e-09		YDR277C	4.61376	12.2047	19.0559	1.26942e-05	0.000122869		YDR277C	-0.242933	7.6807	0.244877	0.620705	0.73891
YDR280W	0.141773	9.10689	3.62548	0.0569011	0.119354		YDR280W	0.1625	8.30233	4.74953	0.0293063	0.0470992		YDR280W	-1.13619	8.63353	1.38751	0.238825	0.311967		YDR280W	3.22418	10.7246	21.5782	3.39689e-06	8.56058e-05
YDR283C	-1.82456	6.45955	44.1994	2.9657e-11	4.45717e-10		YDR283C	-3.52323	6.2762	192.969	7.14862e-44	1.34297e-42		YDR283C	-6.10178	5.69128	26.9079	2.13389e-07	2.33302e-05		YDR283C	-4.6036	5.82454	15.3724	8.82701e-05	0.00099136
YDR285W	0.191888	6.23532	0.446424	0.504038	0.6361		YDR285W	0.0542381	6.46768	0.0424648	0.836736	0.870214		YDR285W	-2.6844	5.93854	2.62187	0.1054	0.162242		YDR285W	2.83204	8.08567	45.1783	1.79891e-11	9.29359e-09
YDR288W	0.197321	8.7891	4.82805	0.0280003	0.067489		YDR288W	-0.0260016	8.85182	0.140894	0.707394	0.763597		YDR288W	-1.79042	8.29298	2.40065	0.121285	0.182138		YDR288W	0.57136	9.00377	2.05692	0.151516	0.273099
YDR289C	-0.177678	6.70286	0.963576	0.326288	0.46711		YDR289C	0.378028	7.81706	15.4197	8.60851e-05	0.000218813		YDR289C	-5.21706	5.74158	22.444	2.16356e-06	4.40493e-05		YDR289C	-0.151236	7.26058	0.061053	0.804839	0.872842
YDR292C	-0.142326	8.57943	2.56834	0.109022	0.202058		YDR292C	-0.514346	7.92588	28.6941	8.47604e-08	3.02778e-07		YDR292C	-3.90409	7.74717	11.8578	0.000574213	0.00266355		YDR292C	-1.4921	6.30082	3.16236	0.075354	0.163399
YDR294C	0.200541	6.56743	1.2801	0.25788	0.390553		YDR294C	0.938477	8.05806	125.414	4.1311e-29	4.67776e-28		YDR294C	-3.13581	5.71884	8.93645	0.00279536	0.00950883		YDR294C	0.832163	8.09715	2.55138	0.110198	0.217814
YDR295C	0.0457231	7.66307	0.14711	0.701313	0.800255		YDR295C	0.0367662	7.3295	0.0821889	0.774353	0.819121		YDR295C	-4.87455	6.55725	18.1068	2.08854e-05	0.000174383		YDR295C	-0.438515	6.65588	0.367005	0.544641	0.673826
YDR296W	0.0898644	8.46975	1.00608	0.315845	0.455026		YDR296W	0.00595373	7.90797	0.00409278	0.94899	0.961318		YDR296W	-1.22451	8.23669	1.27929	0.258032	0.331916		YDR296W	-0.909949	7.84242	3.95965	0.0466033	0.114513
YDR297W	-0.529031	6.53149	6.74661	0.00939258	0.0278476		YDR297W	-0.0451546	7.02982	0.0996154	0.752292	0.801139		YDR297W	-2.9579	7.15599	2.75146	0.0971656	0.151713		YDR297W	1.01746	8.03527	5.65628	0.017393	0.0566471
YDR299W	0.273075	9.33587	15.5626	7.9816e-05	0.00043867		YDR299W	0.753746	9.52331	124.104	7.99446e-29	8.81096e-28		YDR299W	-3.29685	8.23689	10.0021	0.00156365	0.00603978		YDR299W	0.313235	9.08086	0.792898	0.373225	0.523072
YDR301W	-0.270695	7.0572	3.26448	0.0707957	0.142384		YDR301W	0.283714	8.43956	14.8894	0.000113999	0.000283489		YDR301W	-3.3776	6.54182	9.86249	0.00168682	0.006396		YDR301W	-0.523587	7.9219	1.46268	0.226504	0.369432
YDR304C	0.437903	6.51318	4.75606	0.0291953	0.0699909		YDR304C	0.120599	9.68862	3.55206	0.0594716	0.0885432		YDR304C	-0.495302	6.45104	0.24385	0.621439	0.688397		YDR304C	0.32058	9.89662	0.409231	0.52236	0.657204
YDR306C	-0.793191	7.82136	52.4218	4.47719e-13	8.22409e-12		YDR306C	-0.869349	6.03716	19.0514	1.27245e-05	3.61197e-05		YDR306C	-1.56409	7.60975	1.76458	0.184055	0.254095		YDR306C	-3.41054	5.4866	8.39802	0.00375629	0.0178272
YDR307W	0.0569059	7.70747	0.223905	0.636081	0.750906		YDR307W	-0.280374	7.64273	6.95442	0.00836122	0.0152569		YDR307W	-2.79726	7.00192	5.39373	0.0202092	0.0434346		YDR307W	-1.01835	7.59253	4.1713	0.0411141	0.105347
YDR308C	0.0516195	8.64216	0.343221	0.557976	0.687283		YDR308C	0.695517	9.09635	118.051	1.68961e-27	1.77689e-26		YDR308C	-1.66269	8.02512	2.36679	0.123942	0.185196		YDR308C	-0.753213	8.06526	3.70907	0.0541174	0.127405
YDR309C	-0.175042	7.82135	2.56506	0.109249	0.202296		YDR309C	-1.66246	6.70283	91.6078	1.05677e-21	8.68318e-21		YDR309C	-4.20076	7.0243	12.7815	0.00035006	0.00178617		YDR309C	-3.51519	6.45954	11.5476	0.000678354	0.00486097
YDR310C	-0.11632	6.92294	0.451806	0.501479	0.634214		YDR310C	-2.09346	4.42634	45.0327	1.93772e-11	9.18417e-11		YDR310C	-3.57634	6.32498	6.7072	0.00960244	0.0243329		YDR310C	-1.64739	5.83718	3.0387	0.081301	0.172296
YDR311W	0.0241116	6.29473	0.0115026	0.91459	0.946657		YDR311W	0.370055	7.03166	4.97909	0.0256555	0.0418865		YDR311W	-3.64018	5.454	11.5744	0.000668678	0.00300723		YDR311W	0.0986793	6.56227	0.0153299	0.901463	0.938948
YDR312W	0.32414	3.36934	0.41796	0.517957	0.647916		YDR312W	-4.0837	1.58504	8.08837	0.00445502	0.00858397		YDR312W	-3.62891	2.84128	18.5159	1.68489e-05	0.000150403		YDR312W	-0.290715	2.27305	0.0586678	0.808614	0.876038
YDR314C	-0.203435	7.8456	2.05336	0.151871	0.261955		YDR314C	-0.169625	7.4347	2.06983	0.150238	0.203518		YDR314C	-2.23337	7.68765	2.79419	0.0946068	0.148616		YDR314C	-1.6434	6.42075	4.31847	0.0377008	0.0987665
YDR316W	-0.0836162	6.90299	0.229613	0.631811	0.747574		YDR316W	-0.498007	6.34585	6.27699	0.0122315	0.0214027		YDR316W	-1.79303	6.9885	1.42114	0.233216	0.305898		YDR316W	-1.77874	5.63429	3.94373	0.0470465	0.11526
YDR317W	0.565283	7.16669	7.96201	0.00477694	0.0157316		YDR317W	-0.203373	6.80528	0.5216	0.47016	0.546407		YDR317W	-1.89326	6.51295	2.2482	0.13377	0.197208		YDR317W	0.0271107	7.0224	0.00167778	0.967327	0.980831
YDR319C	0.0209703	7.59381	0.0296462	0.863295	0.916946		YDR319C	0.272166	8.81812	16.7173	4.33834e-05	0.000114425		YDR319C	-3.0497	6.86837	6.3772	0.0115596	0.0282028		YDR319C	-0.243684	7.93964	0.287632	0.591742	0.715108
YDR320C	0.172886	7.44994	1.86675	0.171847	0.286736		YDR320C	0.290705	7.1242	4.16771	0.0412014	0.0640841		YDR320C	-5.29194	6.34293	19.6919	9.0984e-06	9.71672e-05		YDR320C	-1.17499	7.12592	3.44133	0.0635846	0.144631
YDR321W	-0.62142	4.58507	3.76941	0.0521979	0.111318		YDR321W	-0.415043	5.99631	4.34949	0.0370201	0.0581986		YDR321W	-4.11855	4.18328	22.3484	2.27407e-06	4.52286e-05		YDR321W	-0.694048	5.59003	0.397402	0.528434	0.660798
YDR322W	0.16924	8.07425	2.62362	0.105284	0.196096		YDR322W	0.169416	8.322	5.18639	0.0227644	0.0375741		YDR322W	1.60158	9.6976	2.35465	0.12491	0.186238		YDR322W	1.57611	9.5285	8.48828	0.00357441	0.0172582
YDR323C	0.294288	7.48123	5.5632	0.0183419	0.048439		YDR323C	0.0385765	7.45677	0.111099	0.738897	0.790746		YDR323C	-1.07909	7.07842	0.810065	0.368101	0.446933		YDR323C	-1.38483	6.78799	3.64198	0.05634	0.13163
YDR324C	-0.0166717	8.51647	0.0353441	0.850876	0.909171		YDR324C	-0.119017	8.77486	3.24768	0.0715245	0.104752		YDR324C	-4.17531	7.60495	8.60945	0.00334423	0.0109696		YDR324C	-1.15581	7.69356	5.83618	0.0156998	0.0525404
YDR325W	-0.269931	8.0234	5.03849	0.0247901	0.0614621		YDR325W	-1.19325	7.00008	61.3542	4.7678e-15	2.81505e-14		YDR325W	-5.23844	6.99635	20.5167	5.9114e-06	7.4715e-05		YDR325W	-0.407103	7.7028	0.563001	0.453054	0.596328
YDR330W	0.101617	8.42077	1.14322	0.284973	0.420041		YDR330W	0.392702	7.70743	15.1006	0.000101932	0.000256101		YDR330W	-2.06071	7.74369	3.14866	0.0759895	0.124678		YDR330W	1.70414	8.95468	19.2311	1.1581e-05	0.000203677
YDR332W	0.0750695	6.76387	0.171139	0.679101	0.783241		YDR332W	-1.37538	4.56486	24.3369	8.0877e-07	2.62993e-06		YDR332W	-2.72266	7.03683	2.32823	0.127046	0.188742		YDR332W	-4.33175	4.58507	13.4418	0.000246082	0.00223294
YDR333C	-0.076617	7.912	0.387693	0.533515	0.663562		YDR333C	-0.332758	8.328	18.2093	1.97914e-05	5.46047e-05		YDR333C	-3.82136	6.92088	9.61164	0.00193348	0.00710948		YDR333C	-3.04571	7.02247	10.2535	0.00136423	0.0082072
YDR339C	0.00439034	7.82029	0.0014341	0.969792	0.980227		YDR339C	-0.825558	6.91097	27.7777	1.36083e-07	4.7583e-07		YDR339C	-4.03869	6.82028	13.4207	0.000248863	0.00132545		YDR339C	-1.9639	7.09636	7.54571	0.00601532	0.0257897
YDR346C	1.16768	7.96876	113.018	2.13788e-26	8.4151e-25		YDR346C	0.772832	8.23449	81.4062	1.8378e-19	1.36612e-18		YDR346C	-0.34349	7.42883	0.0863655	0.76885	0.814992		YDR346C	2.06572	9.79928	18.519	1.68221e-05	0.00028148
YDR347W	0.125894	8.62399	1.99074	0.158264	0.269845		YDR347W	0.468831	8.87403	50.9479	9.48524e-13	4.86383e-12		YDR347W	-1.59496	8.26515	2.59549	0.107169	0.164535		YDR347W	-0.509574	8.24483	1.70694	0.191383	0.327937
YDR350C	0.494124	7.08225	4.36765	0.0366275	0.084054		YDR350C	-0.2663	6.82662	0.882745	0.347451	0.422554		YDR350C	-3.20414	6.32497	8.39355	0.00376554	0.01199		YDR350C	-1.30442	6.15321	2.24191	0.134315	0.249831
YDR352W	-0.102533	7.89594	0.855773	0.354924	0.497316		YDR352W	0.0973954	8.13536	1.36125	0.243321	0.309335		YDR352W	-4.19664	7.17499	6.95288	0.00836845	0.0218489		YDR352W	-0.568169	7.5431	1.12243	0.289395	0.439206
YDR353W	-0.0315694	7.80532	0.0833331	0.77283	0.8561		YDR353W	0.367542	8.4966	19.739	8.87731e-06	2.55857e-05		YDR353W	-0.377213	7.61459	0.152855	0.695822	0.752777		YDR353W	0.952771	8.54885	7.7609	0.00533895	0.0233997
YDR354W	-0.0896741	8.15408	0.709881	0.399483	0.539905		YDR354W	0.0257272	8.44922	0.112447	0.737375	0.789321		YDR354W	-0.525191	8.23432	0.226076	0.634449	0.699575		YDR354W	2.09873	9.57867	19.5102	1.00063e-05	0.000184625
YDR356W	-0.521348	6.99823	11.5137	0.000690857	0.00295502		YDR356W	-1.299	7.36931	98.3174	3.56411e-23	3.07526e-22		YDR356W	-3.02799	6.63179	3.80859	0.0509902	0.0907982		YDR356W	-1.49521	7.01503	5.19342	0.0226726	0.0682988
YDR359C	0.463728	3.60497	0.909673	0.340201	0.481195		YDR359C	0.502237	4.75496	3.9971	0.0455787	0.0699765		YDR359C	-5.61157	2.32189	21.6228	3.3188e-06	5.34042e-05		YDR359C	-3.4239	2.93868	6.84185	0.00890467	0.0349506
YDR362C	0.0467643	6.12939	0.0504944	0.822205	0.891471		YDR362C	-0.654421	3.93867	3.85985	0.0494548	0.0750079		YDR362C	-2.706	5.25426	8.71164	0.00316184	0.0104543		YDR362C	-2.43251	3.54441	4.19913	0.0404447	0.104014
YDR364C	0.230114	6.25435	1.35648	0.244148	0.373589		YDR364C	0.0134687	7.248	0.00972071	0.921461	0.941042		YDR364C	-3.21019	5.15654	11.3637	0.000748923	0.00328588		YDR364C	-1.56166	6.79017	4.62388	0.0315298	0.0864143
YDR367W	0.314695	8.92145	13.7646	0.000207204	0.00102071		YDR367W	0.13201	8.94795	4.3539	0.0369242	0.058092		YDR367W	-2.50068	8.06067	4.16224	0.0413347	0.0764368		YDR367W	-0.0579416	8.51048	0.0218027	0.882613	0.925143
YDR369C	0.358875	7.81282	9.57744	0.00196983	0.00734114		YDR369C	-0.32803	8.01317	14.0399	0.000178972	0.000431308		YDR369C	-2.85045	6.66301	7.03763	0.00798147	0.0210782		YDR369C	-0.354157	8.20136	0.85507	0.355122	0.505587
YDR372C	-0.211257	8.43056	4.97369	0.0257357	0.0632001		YDR372C	-0.184798	7.34733	2.06348	0.150865	0.204222		YDR372C	-1.59134	8.25238	1.7407	0.18705	0.257521		YDR372C	-1.78741	5.05898	3.05107	0.0806839	0.171954
YDR373W	-0.0805018	8.58758	0.84419	0.358201	0.499729		YDR373W	-0.114435	7.97736	1.60194	0.205629	0.267337		YDR373W	1.04098	9.36348	1.22763	0.267869	0.341548		YDR373W	-0.136113	8.29238	0.0674923	0.795024	0.865832
YDR375C	0.111529	7.92789	0.925619	0.336004	0.477271		YDR375C	-0.193406	6.95233	1.7117	0.190765	0.2499		YDR375C	-4.80464	6.8435	16.8208	4.10806e-05	0.00029778		YDR375C	-1.92094	6.49994	3.24896	0.0714688	0.157368
YDR376W	0.149854	8.81656	3.19936	0.0736672	0.146237		YDR376W	0.232849	9.20465	13.5249	0.000235413	0.000558211		YDR376W	-0.657594	9.31541	0.276217	0.599192	0.668327		YDR376W	-0.115062	8.76104	0.104181	0.746868	0.831575
YDR377W	0.0898573	8.31978	0.718056	0.396782	0.537314		YDR377W	0.101413	8.55658	2.20549	0.13752	0.18814		YDR377W	-3.81392	7.3023	9.88422	0.00166702	0.00632673		YDR377W	-0.768783	8.14388	3.31692	0.0685702	0.15253
YDR378C	0.424853	9.25474	21.303	3.9212e-06	2.9791e-05		YDR378C	0.125146	8.4731	3.14496	0.0761618	0.110954		YDR378C	-1.54326	8.46621	2.06463	0.150752	0.217043		YDR378C	1.02836	9.80897	4.32084	0.0376484	0.0987599
YDR379C-A	0.428314	7.91598	15.6095	7.78608e-05	0.000429638		YDR379C-A	0.825385	8.33769	78.7649	6.9958e-19	5.07257e-18		YDR379C-A	-0.259802	7.93358	0.0562551	0.812516	0.850805		YDR379C-A	1.07702	8.22482	8.40235	0.00374736	0.0178272
YDR381W	-0.699846	7.90801	38.8059	4.68102e-10	6.1418e-09		YDR381W	-1.06978	7.79232	113.604	1.59109e-26	1.61176e-25		YDR381W	-1.39599	7.74364	1.70728	0.191339	0.262203		YDR381W	0.177601	8.32346	0.194491	0.659205	0.764448
YDR383C	0.236736	7.88682	4.6157	0.0316805	0.0747349		YDR383C	0.121194	8.16666	0.458256	0.49844	0.573352		YDR383C	0.04656	8.09605	0.00212604	0.963223	0.97145		YDR383C	0.943102	8.61351	7.42449	0.00643422	0.0270658
YDR386W	-0.138867	7.69592	1.23123	0.267169	0.399736		YDR386W	0.266719	6.19319	1.73864	0.187312	0.245921		YDR386W	-3.81933	6.83505	8.86232	0.00291118	0.00982196		YDR386W	0.297567	6.59748	0.138813	0.709464	0.804452
YDR389W	0.084216	8.14136	0.713455	0.398299	0.538668		YDR389W	-0.202401	8.21439	6.94418	0.00840922	0.015331		YDR389W	-4.07462	7.19313	9.2363	0.00237264	0.00838421		YDR389W	-1.93176	7.44717	9.62045	0.00192422	0.0105121
YDR393W	0.124248	6.87867	0.57715	0.447432	0.586128		YDR393W	-0.0817142	9.37258	1.45993	0.226941	0.291017		YDR393W	-3.18969	6.34579	7.73371	0.00541993	0.0156538		YDR393W	-0.607916	8.81705	3.33614	0.0677734	0.15182
YDR394W	-0.974397	4.5649	8.82186	0.00297644	0.0104605		YDR394W	-0.606586	5.82874	8.65643	0.00325909	0.00643872		YDR394W	-4.31064	4.47038	21.5562	3.43613e-06	5.34042e-05		YDR394W	-1.46256	5.18988	2.25103	0.133526	0.24881
YDR397C	0.254176	8.8679	9.02732	0.00265974	0.00950924		YDR397C	0.528276	8.62395	51.9064	5.82092e-13	3.02996e-12		YDR397C	-1.33912	8.34494	1.62418	0.20251	0.274058		YDR397C	0.29385	8.3859	0.729785	0.392953	0.540391
YDR400W	-0.118389	7.92195	1.2458	0.264356	0.397646		YDR400W	0.614447	9.20464	86.6433	1.29973e-20	1.01932e-19		YDR400W	0.506486	8.7508	0.230482	0.631167	0.697304		YDR400W	-0.571072	7.96682	1.60416	0.205315	0.34355
YDR402C	0.192214	7.86016	3.2452	0.0716331	0.143509		YDR402C	0.156112	7.95427	2.94273	0.0862646	0.124357		YDR402C	-4.05375	7.10859	7.34206	0.00673595	0.0185104		YDR402C	0.486714	7.93175	1.27034	0.259702	0.40708
YDR404C	0.252472	8.55085	7.15295	0.00748409	0.0230318		YDR404C	0.00503365	8.2551	0.00416209	0.948561	0.961118		YDR404C	-5.18898	7.51582	16.17	5.79052e-05	0.000398871		YDR404C	0.271677	8.95859	0.521195	0.470332	0.611476
YDR405W	-0.202811	8.3584	3.04366	0.081053	0.158389		YDR405W	0.240426	9.41123	15.8064	7.01658e-05	0.000180009		YDR405W	-1.18337	8.19963	1.31118	0.252181	0.325809		YDR405W	0.274204	8.77043	0.690436	0.406016	0.553269
YDR407C	-0.234446	3.54443	0.228812	0.632406	0.748064		YDR407C	-3.8407	1.50258	6.80625	0.00908394	0.0164091		YDR407C	-3.82279	2.415	16.5704	4.68781e-05	0.000331759		YDR407C	-1.61273	2.16999	1.81792	0.177561	0.309515
YDR409W	-0.54889	7.42218	18.3004	1.88668e-05	0.000122991		YDR409W	-0.710223	8.00008	64.3603	1.03624e-15	6.40177e-15		YDR409W	-3.51895	6.60491	8.73539	0.00312093	0.0103439		YDR409W	-1.90416	6.84558	5.6141	0.0178166	0.0576427
YDR416W	-0.177792	8.47043	3.50766	0.0610857	0.12649		YDR416W	-0.595836	8.35983	63.0893	1.97543e-15	1.19363e-14		YDR416W	-3.39528	7.46632	10.4848	0.00120364	0.00488668		YDR416W	-0.444762	8.0408	1.19509	0.274305	0.421765
YDR418W	-0.598335	8.01041	22.3563	2.26465e-06	1.76934e-05		YDR418W	-1.48268	8.14048	209.352	1.90178e-47	3.98987e-46		YDR418W	-2.50191	7.35464	4.85744	0.0275271	0.0553624		YDR418W	-3.49333	7.37514	20.0342	7.60685e-06	0.000148349
YDR421W	0.0417566	8.11645	0.137688	0.71059	0.807942		YDR421W	-0.550256	7.09811	12.7245	0.000360887	0.000831871		YDR421W	-1.54852	7.53908	1.35579	0.244268	0.317465		YDR421W	0.018003	7.63426	0.00132485	0.970965	0.981893
YDR422C	-0.105489	6.73933	0.396897	0.528696	0.658758		YDR422C	-0.511067	7.20138	14.5851	0.000133971	0.000328997		YDR422C	-4.055	5.79448	13.5633	0.000230654	0.00124289		YDR422C	-1.40091	7.39812	5.7145	0.0168253	0.0550586
YDR425W	-0.0297508	8.86893	0.138487	0.709789	0.807476		YDR425W	-0.111336	5.74603	0.309812	0.577796	0.647865		YDR425W	-3.36093	8.11722	5.85507	0.0155323	0.0355257		YDR425W	-1.82076	4.38091	2.51131	0.113032	0.221403
YDR427W	-0.0585944	8.60497	0.448041	0.503267	0.635697		YDR427W	-0.0184082	8.05536	0.051181	0.821021	0.857105		YDR427W	-0.951039	8.43861	0.560472	0.45407	0.531334		YDR427W	-0.197634	8.21437	0.166074	0.683624	0.782791
YDR428C	0.0769347	8.19487	0.581213	0.445837	0.584302		YDR428C	-0.061574	6.20628	0.101827	0.749648	0.79956		YDR428C	-1.77244	8.04244	1.9325	0.164485	0.232142		YDR428C	0.581467	5.94251	0.390865	0.531845	0.663482
YDR430C	-0.773286	4.85809	5.64989	0.0174565	0.0465733		YDR430C	-0.397141	5.91894	2.85113	0.0913099	0.130492		YDR430C	-4.13231	4.19645	22.3533	2.26819e-06	4.52286e-05		YDR430C	-1.43164	5.02245	2.40597	0.120873	0.230854
YDR432W	-3.00702	7.25909	256.925	8.0328e-58	9.2221e-56		YDR432W	-6.00054	5.91097	253.773	3.90669e-57	1.23255e-55		YDR432W	-6.80127	7.06801	26.1402	3.17498e-07	2.33302e-05		YDR432W	-4.31067	6.58758	18.7013	1.52878e-05	0.000258953
YDR434W	-0.220023	7.80854	3.79371	0.0514455	0.110054		YDR434W	0.134493	8.05083	2.3936	0.121833	0.169426		YDR434W	-4.82826	6.91897	16.8308	4.08653e-05	0.00029683		YDR434W	1.2985	8.26603	10.1445	0.00144731	0.00853316
YDR436W	-2.94329	6.01135	133.624	6.60126e-31	3.06551e-29		YDR436W	-5.01823	4.36931	119.143	9.74579e-28	1.03546e-26		YDR436W	-6.34806	5.92295	27.194	1.84033e-07	2.33302e-05		YDR436W	-3.77802	4.72802	8.84436	0.00293996	0.0146927
YDR437W	0.303049	8.66958	10.8334	0.000996879	0.00405522		YDR437W	0.0690877	8.42144	0.892949	0.344679	0.419505		YDR437W	-0.435659	8.54612	0.144951	0.703408	0.759254		YDR437W	-0.381967	8.42561	0.683424	0.40841	0.555615
YDR446W	0.028146	8.33996	0.089455	0.764871	0.850017		YDR446W	0.0696132	8.43887	0.948934	0.329991	0.403626		YDR446W	-0.0775607	8.63339	0.00641369	0.936169	0.954177		YDR446W	0.0788678	8.15064	0.0436973	0.834418	0.894127
YDR449C	0.0995915	7.68778	0.724259	0.39475	0.535641		YDR449C	0.276414	7.51577	6.23004	0.0125601	0.0219218		YDR449C	-4.32687	6.75942	13.5057	0.000237835	0.00127493		YDR449C	-0.593114	6.84346	0.576226	0.447795	0.590913
YDR450W	-0.147096	6.45132	0.544748	0.460471	0.597716		YDR450W	-0.810292	5.37511	13.0659	0.00030072	0.000701002		YDR450W	-4.58935	5.46498	20.4581	6.09508e-06	7.56485e-05		YDR450W	-2.41638	5.35176	5.36636	0.0205288	0.0639861
YDR451C	0.0875777	7.60002	0.494694	0.481841	0.618256		YDR451C	0.367745	7.64753	11.0775	0.000873813	0.00190881		YDR451C	-2.20443	7.06604	3.78079	0.0518442	0.0920413		YDR451C	1.57481	8.28385	13.9514	0.000187595	0.00182861
YDR456W	0.194791	4.93871	0.398045	0.528101	0.658215		YDR456W	-3.16584	1.322	4.09357	0.0430467	0.0666587		YDR456W	-2.89612	3.80732	12.4916	0.000408785	0.00201612		YDR456W	-1.47086	2.16999	1.2124	0.270858	0.418488
YDR459C	-0.104643	9.23852	1.82109	0.177184	0.293507		YDR459C	0.20334	9.49693	10.9171	0.000952806	0.00207151		YDR459C	-1.69749	8.96043	2.50137	0.113747	0.172901		YDR459C	-0.37781	9.26723	0.996166	0.31824	0.468908
YDR460W	0.20039	8.1692	4.27224	0.0387398	0.0878287		YDR460W	0.232902	8.37656	9.90663	0.00164684	0.00342719		YDR460W	-3.40364	7.16497	9.31365	0.00227453	0.00809702		YDR460W	0.365342	8.76214	1.02721	0.310815	0.460099
YDR461W	0.143218	6.56996	0.642758	0.422714	0.563573		YDR461W	0.0991375	7.4137	0.688636	0.406629	0.483486		YDR461W	-2.98111	6.65085	2.90313	0.0884075	0.140371		YDR461W	0.323002	7.2916	0.289739	0.590388	0.714307
YDR463W	0.253021	7.50658	4.28814	0.0383792	0.0871869		YDR463W	0.552887	7.65232	17.8668	2.36915e-05	6.48335e-05		YDR463W	-5.10916	6.42358	20.0439	7.56835e-06	8.67719e-05		YDR463W	-2.42072	6.31902	7.6158	0.00578591	0.0250662
YDR465C	-0.0313493	8.09551	0.0905081	0.763532	0.848985		YDR465C	-0.761632	5.59502	11.6025	0.000658639	0.0014596		YDR465C	-5.49833	7.32805	22.2897	2.34458e-06	4.57082e-05		YDR465C	-1.15091	5.30994	1.17484	0.278409	0.426534
YDR468C	0.331348	8.70976	16.0683	6.10986e-05	0.000347824		YDR468C	0.626766	8.92736	77.0677	1.652e-18	1.16315e-17		YDR468C	-0.428945	8.4803	0.188527	0.664145	0.724373		YDR468C	-0.118544	8.4697	0.109497	0.740717	0.826927
YDR472W	-0.0354272	6.91698	0.0461641	0.829878	0.895402		YDR472W	1.06918	5.73704	17.5276	2.83165e-05	7.64915e-05		YDR472W	-5.76662	6.26064	23.2452	1.42603e-06	3.65247e-05		YDR472W	-0.909773	3.19647	0.58498	0.444367	0.588078
YDR476C	0.151459	7.17836	1.22429	0.26852	0.401219		YDR476C	0.322445	9.54182	19.3963	1.06213e-05	3.0379e-05		YDR476C	-2.14923	6.55955	3.29641	0.0694314	0.116225		YDR476C	0.453854	9.86654	0.877562	0.34887	0.498403
YDR479C	-0.2902	6.43196	2.31586	0.128061	0.22962		YDR479C	0.772801	7.78471	61.7648	3.87027e-15	2.29825e-14		YDR479C	-5.04213	5.53926	21.7879	3.04509e-06	5.17916e-05		YDR479C	-0.579743	6.06255	0.454772	0.500077	0.637711
YDR480W	0.29902	6.90097	3.59018	0.0581218	0.121445		YDR480W	0.15332	7.97449	2.8083	0.0937779	0.133604		YDR480W	-4.06956	5.66305	16.298	5.41203e-05	0.000375301		YDR480W	-0.171626	8.33246	0.225973	0.634526	0.747118
YDR481C	0.363585	7.79018	6.75502	0.00934841	0.0277365		YDR481C	-0.344121	6.07332	2.90662	0.0882168	0.126773		YDR481C	-1.97967	7.11199	2.62413	0.10525	0.162071		YDR481C	-2.47552	5.34587	5.34077	0.0208323	0.0645699
YDR482C	0.175392	8.86996	4.60565	0.0318668	0.0750459		YDR482C	-0.102172	8.65053	2.36684	0.123937	0.17143		YDR482C	-2.98222	8.08838	6.82651	0.00898146	0.0230992		YDR482C	-0.249049	8.8601	0.496118	0.481211	0.621658
YDR484W	0.0125038	7.62947	0.0108777	0.916934	0.947956		YDR484W	-0.0283958	6.39525	0.0235573	0.878017	0.904723		YDR484W	-1.01829	7.45928	0.587474	0.443398	0.522098		YDR484W	-3.31812	4.77269	6.55246	0.0104739	0.039497
YDR485C_1	0.35391	8.89492	15.7628	7.17994e-05	0.000398853		YDR485C_1	0.424071	8.70225	41.4588	1.20384e-10	5.34995e-10		YDR485C_1	-1.14888	8.44126	0.806542	0.369145	0.447937		YDR485C_1	0.84711	8.83344	5.38888	0.0202654	0.0633563
YDR485C_2	0.192061	7.19158	1.75296	0.185505	0.303881		YDR485C_2	-0.374721	7.2321	6.67863	0.00975757	0.0174447		YDR485C_2	-4.80331	5.9269	19.665	9.22758e-06	9.82927e-05		YDR485C_2	-0.245006	7.5661	0.21188	0.645298	0.75388
YDR487C	0.641999	6.62216	13.3868	0.000253405	0.00122351		YDR487C	-0.0462909	4.728	0.0287782	0.865292	0.894734		YDR487C	1.3732	7.93543	0.719541	0.396295	0.475915		YDR487C	-1.43777	3.82451	1.12836	0.288124	0.438284
YDR489W	0.275628	8.88428	10.7214	0.00105903	0.0042744		YDR489W	0.609523	8.84504	63.6309	1.50059e-15	9.16092e-15		YDR489W	-1.50152	8.77638	1.55042	0.213073	0.285456		YDR489W	0.0959055	8.03988	0.0535689	0.816966	0.882058
YDR495C	-0.945976	5.82029	14.077	0.000175475	0.000887682		YDR495C	-1.33841	5.5184	22.132	2.54527e-06	7.80965e-06		YDR495C	-4.57593	5.18331	21.5591	3.43084e-06	5.34042e-05		YDR495C	-2.62724	5.61481	4.0494	0.0441871	0.110526
YDR496C	-0.482067	7.28088	11.0348	0.000894165	0.0036772		YDR496C	-0.352152	6.87044	5.37371	0.0204425	0.0339995		YDR496C	-5.35586	6.36058	16.9436	3.85059e-05	0.000284187		YDR496C	-2.31598	5.66306	6.007	0.0142492	0.048902
YDR498C	-0.00740528	8.01599	0.00333265	0.953964	0.970878		YDR498C	0.242509	7.64993	2.65519	0.103213	0.14559		YDR498C	-0.769394	8.03321	0.407514	0.523234	0.596724		YDR498C	0.337496	8.2839	0.845333	0.357876	0.508182
YDR499W	0.027406	7.54829	0.0374087	0.846635	0.906692		YDR499W	-0.5208	6.34289	8.04056	0.00457415	0.0087726		YDR499W	-3.35889	6.74593	5.18085	0.0228372	0.0478389		YDR499W	-0.936297	6.11555	1.30121	0.253993	0.400516
YDR500C	-0.0463496	8.84717	0.26689	0.605425	0.725492		YDR500C	-0.517315	6.6559	9.63124	0.00191295	0.00393975		YDR500C	-3.189	8.0499	7.51323	0.00612473	0.017241		YDR500C	-1.94935	4.56487	3.33226	0.0679334	0.151931
YDR501W	0.0194497	5.69127	0.00786993	0.92931	0.954958		YDR501W	-0.434665	5.73253	4.24856	0.0392836	0.0614997		YDR501W	-4.22957	4.85804	19.2644	1.13808e-05	0.000113891		YDR501W	-1.33028	4.96201	1.72242	0.189382	0.325453
YDR502C	-0.23327	7.18333	2.59874	0.106948	0.198928		YDR502C	-0.388164	7.66423	13.7605	0.000207657	0.000496096		YDR502C	-3.81679	6.22566	10.861	0.00098209	0.00411244		YDR502C	-0.921966	7.19483	2.36241	0.12429	0.235207
YDR503C	-0.813328	6.11212	16.048	6.17561e-05	0.00035012		YDR503C	0.95505	8.28547	149.041	2.80973e-34	3.85801e-33		YDR503C	-3.05354	5.98871	4.80688	0.0283463	0.0567064		YDR503C	0.998663	7.51177	3.45639	0.0630079	0.143953
YDR506C	-0.407279	7.21119	8.34793	0.00386127	0.0130754		YDR506C	-0.959101	7.25746	37.4888	9.19417e-10	3.8926e-09		YDR506C	-3.92664	6.46498	11.2154	0.000811225	0.00351078		YDR506C	-1.93968	7.51053	11.2225	0.000808131	0.00553898
YDR508C	-0.213241	6.77928	1.60809	0.20476	0.32662		YDR508C	-4.08747	1.58504	8.1661	0.00426806	0.00825065		YDR508C	-4.19019	5.90296	10.1737	0.00142462	0.0055969		YDR508C	-0.386691	2.58502	0.117247	0.73204	0.823047
YDR510W	-0.241586	7.74382	4.61331	0.0317248	0.0747968		YDR510W	0.219692	8.13963	7.5803	0.00590096	0.0110807		YDR510W	0.0895909	8.64969	0.0062428	0.937024	0.954812		YDR510W	-0.95234	6.82238	1.79248	0.180625	0.313139
YDR512C	-0.00530421	8.29243	0.00284629	0.957453	0.97299		YDR512C	0.336085	8.63489	25.3096	4.8828e-07	1.62354e-06		YDR512C	3.85119	11.4341	14.1696	0.000167044	0.000964237		YDR512C	0.640275	8.65346	2.91016	0.0880232	0.183367
YDR513W	0.0901582	8.65832	1.17254	0.27888	0.413418		YDR513W	0.329055	8.69936	24.7904	6.39149e-07	2.09485e-06		YDR513W	0.788972	9.18838	0.660203	0.416488	0.495351		YDR513W	1.13722	9.14041	8.80095	0.00301074	0.014956
YDR514C	-0.0297636	8.66899	0.121504	0.727409	0.821124		YDR514C	-0.266849	8.38378	12.2799	0.000457871	0.00103863		YDR514C	-2.81066	7.77154	5.98125	0.0144587	0.0336475		YDR514C	0.0375393	8.4059	0.0113838	0.915031	0.946876
YDR515W	0.327545	8.74494	15.5045	8.23092e-05	0.000448791		YDR515W	-0.0766568	8.11555	0.636094	0.425129	0.501873		YDR515W	-2.89412	8.17659	4.12068	0.0423619	0.0778487		YDR515W	0.767199	9.13145	4.24621	0.0393381	0.101806
YDR516C	0.00990627	8.03994	0.00756021	0.930712	0.955269		YDR516C	-0.13531	8.49393	2.9269	0.0871148	0.125322		YDR516C	-3.54113	7.27149	9.03131	0.00265395	0.00914063		YDR516C	-0.24622	8.4979	0.36172	0.547552	0.676138
YDR517W	0.326711	9.09945	15.1572	9.89216e-05	0.000531655		YDR517W	0.15286	8.5819	5.05744	0.0245205	0.0402155		YDR517W	-0.0586748	8.88556	0.0037741	0.951014	0.961953		YDR517W	0.0635442	8.75882	0.0359115	0.849698	0.906272
YDR518W	-0.0543061	7.01877	0.123913	0.724828	0.819846		YDR518W	-0.288426	7.63911	6.88353	0.00869938	0.0158042		YDR518W	-5.21824	6.05901	19.8806	8.24308e-06	9.14068e-05		YDR518W	-0.577825	8.20055	2.30511	0.128949	0.242359
YDR519W	0.376171	8.21037	10.5289	0.00117525	0.00466151		YDR519W	0.0694537	8.30538	0.810808	0.367882	0.443281		YDR519W	-2.18139	7.39235	4.65321	0.0309955	0.0607705		YDR519W	-0.134095	8.36345	0.137321	0.710959	0.805481
YDR520C	-1.71101	5.98501	57.8629	2.81045e-14	5.75029e-13		YDR520C	-0.470601	6.3488	6.30953	0.0120091	0.0210758		YDR520C	-3.61714	6.14639	5.56773	0.0182944	0.0403473		YDR520C	0.370438	6.68885	0.221298	0.638053	0.749168
YDR522C	-0.0500523	8.35913	0.255569	0.613181	0.732662		YDR522C	-0.0214555	8.49326	0.0880856	0.766625	0.81326		YDR522C	-4.55021	7.53666	12.4777	0.000411836	0.00202392		YDR522C	-1.15434	7.63791	5.29852	0.0213436	0.0652945
YDR523C	0.394428	9.03261	17.2184	3.33189e-05	0.000202946		YDR523C	0.194645	6.79015	1.55786	0.211979	0.274515		YDR523C	-1.60338	8.23201	2.40016	0.121323	0.182138		YDR523C	-0.848728	5.56486	0.793929	0.372915	0.522992
YDR527W	0.0361188	7.68193	0.0502814	0.822574	0.891471		YDR527W	0.124128	7.66066	0.724817	0.394569	0.470907		YDR527W	-2.04603	7.75809	2.12452	0.144958	0.210362		YDR527W	1.5479	8.3656	18.7873	1.46134e-05	0.000248549
YDR528W	-0.196145	8.5725	5.32662	0.0210021	0.0541412		YDR528W	-0.696933	5.84557	12.0063	0.000530208	0.0011903		YDR528W	-4.89504	7.51972	14.0727	0.000175876	0.000996187		YDR528W	-1.43673	7.10338	4.43837	0.0351398	0.0940017
YDR530C	-0.147859	7.62704	1.60579	0.205084	0.326702		YDR530C	-0.109361	7.77376	1.11691	0.290585	0.361417		YDR530C	-5.16019	6.77491	19.8847	8.22554e-06	9.14068e-05		YDR530C	-0.555674	8.19236	1.75329	0.185464	0.319784
YDR531W	0.318741	8.65832	14.4491	0.000144	0.000741159		YDR531W	0.242953	8.73704	12.963	0.000317711	0.000738111		YDR531W	-1.44596	8.2644	1.54694	0.213588	0.28596		YDR531W	-0.349559	8.35907	0.979293	0.322373	0.472273
YDR532C	0.203085	8.55214	4.09411	0.0430329	0.0952625		YDR532C	0.106227	8.59564	1.79771	0.179989	0.23759		YDR532C	-0.278503	8.50091	0.0660711	0.797146	0.838108		YDR532C	1.21497	9.32043	8.45965	0.00363112	0.0174505
YDR533C	-0.0298565	8.51975	0.111943	0.737943	0.829579		YDR533C	0.264676	8.90496	15.755	7.20961e-05	0.000184732		YDR533C	-2.14763	8.15723	3.33639	0.0677633	0.113894		YDR533C	0.0277278	8.50387	0.00683363	0.934117	0.956331
YDR534C	0.074306	6.73482	0.178023	0.673077	0.77857		YDR534C	-1.27631	3.248	7.89598	0.00495449	0.00943202		YDR534C	-2.20931	6.03707	3.40731	0.0649082	0.110125		YDR534C	-1.83599	2.87454	2.00005	0.157294	0.281062
YDR536W	-0.0194223	7.51975	0.022432	0.880944	0.926823		YDR536W	0.367384	7.61968	12.2285	0.000470649	0.00106469		YDR536W	-2.68546	6.96195	4.12471	0.0422613	0.0776983		YDR536W	1.14133	8.61717	8.05578	0.00453588	0.0207836
YDR538W	0.446734	8.2225	20.2734	6.71271e-06	4.84182e-05		YDR538W	0.135231	8.4926	2.3101	0.128536	0.177316		YDR538W	-0.926919	7.72893	0.925164	0.336123	0.413451		YDR538W	0.3304	8.51443	0.960114	0.327158	0.477115
YDR539W	0.131768	7.94555	1.1653	0.280368	0.415029		YDR539W	0.16698	9.17957	6.71179	0.00957774	0.0172033		YDR539W	-1.38091	7.39228	1.84462	0.174411	0.243198		YDR539W	0.229721	8.6842	0.429839	0.512068	0.647786
YDR541C	-0.0733587	8.36424	0.607815	0.435612	0.574605		YDR541C	0.253962	9.3377	17.7157	2.56501e-05	6.96073e-05		YDR541C	-1.09463	8.19709	0.85313	0.355668	0.434006		YDR541C	0.295298	9.21881	0.645867	0.421594	0.569242
YEL001C	0.152256	7.31299	1.38366	0.239478	0.368215		YEL001C	0.433554	7.67955	7.26468	0.00703238	0.0129696		YEL001C	-3.51508	6.27618	9.98684	0.00157663	0.00608423		YEL001C	-1.25841	7.15152	4.08542	0.0432546	0.109071
YEL003W	0.413794	8.32278	19.0698	1.26021e-05	8.49663e-05		YEL003W	0.309186	8.61171	14.9568	0.000110001	0.000274206		YEL003W	-3.31836	7.56468	5.58259	0.0181399	0.0400493		YEL003W	-0.0516267	8.09983	0.0178409	0.893743	0.933879
YEL004W	-0.122224	7.48661	0.812741	0.367311	0.508405		YEL004W	-0.140377	7.71775	1.8671	0.171808	0.228469		YEL004W	-3.88626	6.94252	9.20791	0.00240972	0.00846166		YEL004W	0.0299074	7.59001	0.00356679	0.952377	0.970259
YEL006W	-0.184074	8.23772	3.21848	0.072811	0.145162		YEL006W	-0.0954548	8.7126	2.12808	0.144622	0.196862		YEL006W	-2.31736	7.70163	3.84713	0.0498311	0.0891828		YEL006W	-1.71501	7.73705	9.35144	0.0022281	0.0118061
YEL009C	-1.08867	8.12424	105.335	1.03129e-24	3.73888e-23		YEL009C	-2.84946	7.44854	389.852	8.9162e-87	7.08666e-85		YEL009C	-3.89486	7.45268	11.1709	0.000830905	0.00358174		YEL009C	-4.9078	7.07871	17.4423	2.96164e-05	0.000434059
YEL011W	-0.350723	5.89896	2.37066	0.123635	0.223625		YEL011W	-0.166718	7.22408	1.63154	0.20149	0.262451		YEL011W	-4.65223	5.12938	20.6819	5.42263e-06	7.13749e-05		YEL011W	-2.73644	5.99257	5.1232	0.0236081	0.0701453
YEL012W	-0.229611	7.44306	3.06823	0.0798365	0.156307		YEL012W	-0.771435	7.21601	34.0245	5.44232e-09	2.17115e-08		YEL012W	-2.3754	6.94831	3.05381	0.080548	0.130756		YEL012W	-1.49537	6.37513	3.02919	0.0817787	0.172974
YEL016C	-0.330743	7.25278	5.00355	0.0252953	0.0624525		YEL016C	0.302859	7.79449	10.016	0.00155186	0.00324258		YEL016C	-1.90767	9.03497	1.0954	0.295279	0.370375		YEL016C	0.0732565	8.04442	0.0262034	0.871405	0.919556
YEL018W	-0.00358722	7.6331	0.00092578	0.975727	0.983515		YEL018W	-0.094193	8.00944	1.22354	0.268666	0.336893		YEL018W	-3.95107	6.85387	7.24762	0.00709951	0.019178		YEL018W	-0.775378	7.79339	2.41086	0.120496	0.230347
YEL019C	0.21244	8.86944	6.30134	0.0120647	0.0343175		YEL019C	0.271139	9.20953	19.9037	8.14439e-06	2.36216e-05		YEL019C	-1.88066	8.21347	2.99674	0.0834321	0.13433		YEL019C	-0.168376	8.63001	0.210191	0.646618	0.754625
YEL023C	0.276572	9.57911	17.9422	2.27716e-05	0.000145239		YEL023C	-0.328296	8.6203	19.827	8.47761e-06	2.45192e-05		YEL023C	-2.32019	8.66532	4.34293	0.0371629	0.0705678		YEL023C	-0.96	9.04446	6.84654	0.00888131	0.0348921
YEL026W	0.197783	7.40383	1.99609	0.157706	0.269005		YEL026W	0.371567	7.40095	8.39626	0.00375993	0.00733702		YEL026W	-2.43374	6.96964	4.27935	0.0385782	0.0725073		YEL026W	-0.391088	7.27618	0.463541	0.495974	0.634043
YEL027W	-2.16496	6.36352	94.3252	2.67721e-22	8.92331e-21		YEL027W	-1.55136	5.14982	39.5705	3.16421e-10	1.3795e-09		YEL027W	-4.26788	6.15996	9.90311	0.00165	0.00627941		YEL027W	-3.98012	4.51317	10.6552	0.00109763	0.00696898
YEL029C	0.299582	8.7891	13.2143	0.000277824	0.00132134		YEL029C	-0.00741589	8.60987	0.0124017	0.911329	0.932538		YEL029C	-2.66753	7.93958	5.01432	0.0251385	0.0517932		YEL029C	0.165954	8.57495	0.237259	0.626193	0.742571
YEL032W	-0.881478	3.7727	3.50233	0.0612826	0.126767		YEL032W	-0.637788	4.76384	6.39263	0.0114595	0.0201799		YEL032W	-3.28946	3.27302	18.298	1.88902e-05	0.000163675		YEL032W	-2.25875	4.93866	3.39022	0.0655842	0.14815
YEL034W	0.387902	8.43959	18.8746	1.39602e-05	9.24639e-05		YEL034W	1.259	8.36055	250.57	1.95107e-56	6.01775e-55		YEL034W	-4.46128	7.0769	14.3292	0.000153462	0.000897115		YEL034W	-4.48152	7.0317	24.3421	8.06586e-07	2.84925e-05
YEL035C	0.435651	6.45132	5.5842	0.0181232	0.0479534		YEL035C	1.54994	9.453	451.306	3.74837e-100	3.68858e-98		YEL035C	-2.034	6.30354	1.69529	0.192906	0.263563		YEL035C	-3.83625	8.24091	50.2507	1.35309e-12	1.39808e-09
YEL037C	-0.522713	5.69127	4.8538	0.0275854	0.0667117		YEL037C	1.09617	7.1086	58.4756	2.05833e-14	1.15742e-13		YEL037C	-4.62057	4.82452	22.4878	2.11482e-06	4.37076e-05		YEL037C	-0.171206	6.34582	0.0498732	0.823284	0.885872
YEL039C	0.093787	7.87458	0.740826	0.389396	0.530097		YEL039C	-0.166899	7.91197	3.1473	0.0760527	0.110834		YEL039C	-0.508249	8.25466	0.198482	0.655949	0.717206		YEL039C	-0.278306	8.18575	0.540933	0.462046	0.605082
YEL040W	0.156764	7.87253	1.84125	0.174804	0.290679		YEL040W	-0.225482	7.91296	5.71211	0.0168482	0.0285267		YEL040W	-2.42204	7.26203	3.54461	0.0597393	0.103263		YEL040W	-2.40771	7.85289	24.5852	7.10953e-07	2.60033e-05
YEL041W	0.0303566	6.32504	0.0250605	0.874216	0.922673		YEL041W	0.516261	6.54439	8.54677	0.00346135	0.00679609		YEL041W	-2.71413	5.64387	4.25357	0.039168	0.073349		YEL041W	-1.04191	6.47038	1.71642	0.190155	0.326374
YEL046C	-0.254284	6.61236	1.78494	0.181544	0.298695		YEL046C	-1.05481	7.50523	78.2667	9.00247e-19	6.48209e-18		YEL046C	-3.70041	5.89488	7.23634	0.00714423	0.019261		YEL046C	-3.71098	6.40383	11.1626	0.00083463	0.00567356
YEL048C	0.276625	8.08934	6.37316	0.0115859	0.033207		YEL048C	-0.781216	6.59004	21.0428	4.49143e-06	1.33836e-05		YEL048C	-0.156841	8.16723	0.0194298	0.889141	0.914938		YEL048C	-0.352484	8.17415	0.798267	0.371612	0.521341
YEL049W	0.199226	4.40383	0.21707	0.641282	0.755535		YEL049W	0.559326	4.84974	5.07595	0.02426	0.0398358		YEL049W	-3.30796	3.70045	16.875	3.9923e-05	0.000291892		YEL049W	-2.75674	2.73704	3.90601	0.0481136	0.116973
YEL050C	0.220912	6.63915	1.07858	0.299016	0.436074		YEL050C	0.65007	7.62456	35.8641	2.11573e-09	8.70948e-09		YEL050C	-4.42336	5.69125	17.7639	2.5008e-05	0.000200307		YEL050C	-1.1416	6.66539	1.85259	0.173482	0.303943
YEL051W	0.0309862	7.92789	0.0812319	0.775635	0.858056		YEL051W	-0.66955	7.13108	23.2625	1.41326e-06	4.45539e-06		YEL051W	-2.72329	7.20949	6.00842	0.0142378	0.0332644		YEL051W	-2.13037	6.91498	5.82928	0.0157616	0.0527043
YEL052W	0.0229003	7.52236	0.0310111	0.860216	0.914585		YEL052W	0.243464	6.44578	1.51808	0.217911	0.281094		YEL052W	-2.47949	7.22054	3.21575	0.072933	0.120476		YEL052W	-1.03059	5.61969	1.10568	0.293022	0.443125
YEL053C	-0.304226	4.60497	0.969539	0.324795	0.465296		YEL053C	-3.54352	1.41511	5.4698	0.0193478	0.0323613		YEL053C	-3.91091	3.75493	22.1913	2.46789e-06	4.6434e-05		YEL053C	-3.77355	2.322	7.66677	0.00562469	0.0244704
YEL056W	-0.252491	8.52889	6.80415	0.00909461	0.0270807		YEL056W	0.0281393	8.62882	0.165538	0.684108	0.742105		YEL056W	-4.32357	7.91595	8.11325	0.00439428	0.0133639		YEL056W	-0.744956	8.30765	3.73126	0.0534031	0.126719
YEL057C	0.232938	6.60002	1.00791	0.315404	0.454679		YEL057C	-0.0787795	6.74603	0.0865866	0.768562	0.814433		YEL057C	-5.0069	5.58507	22.2059	2.44915e-06	4.64327e-05		YEL057C	-0.418285	7.5572	0.631588	0.426773	0.572866
YEL058W	0.106015	8.2512	0.867831	0.351557	0.494243		YEL058W	0.0843891	7.43331	0.468203	0.493815	0.569141		YEL058W	-2.65318	7.34431	5.36033	0.0205998	0.0441593		YEL058W	-1.50915	7.14984	4.56618	0.0326092	0.0887839
YEL059C-A	0.419846	8.26845	19.1186	1.22841e-05	8.32295e-05		YEL059C-A	0.127721	8.44716	3.02614	0.0819328	0.118706		YEL059C-A	-0.556355	8.18718	0.284754	0.593602	0.663608		YEL059C-A	-0.923824	7.59999	2.21354	0.136805	0.253073
YEL060C	-0.191721	7.52237	1.68153	0.194721	0.314536		YEL060C	0.0706831	8.29009	0.831173	0.361934	0.437506		YEL060C	-2.05548	7.15312	3.21087	0.0731504	0.120739		YEL060C	-2.69033	7.40098	19.9	8.16022e-06	0.000158339
YEL061C	-1.28336	6.87048	42.3831	7.50346e-11	1.07307e-09		YEL061C	-3.29329	6.76384	261.85	6.78219e-59	2.27893e-57		YEL061C	-4.13649	6.35761	7.47007	0.0062733	0.0175542		YEL061C	-5.31817	5.68661	20.6204	5.59949e-06	0.000121076
YEL062W	-0.0585557	7.93773	0.293643	0.587895	0.712752		YEL062W	0.20597	8.29775	7.44535	0.00636006	0.011878		YEL062W	-2.6163	7.29618	4.57035	0.0325299	0.0632269		YEL062W	0.439304	8.37071	1.27019	0.259731	0.40708
YEL063C	-0.0807792	7.71664	0.458222	0.498456	0.631551		YEL063C	0.307552	8.0335	13.0044	0.000310753	0.000723572		YEL063C	1.40422	8.68087	2.19418	0.138533	0.202675		YEL063C	-2.17402	7.30083	9.46528	0.00209398	0.0112104
YEL064C	-0.334297	5.71436	2.3477	0.125468	0.22586		YEL064C	-3.81071	3.36931	44.4484	2.61148e-11	1.2279e-10		YEL064C	-4.30519	4.70973	20.5013	5.95917e-06	7.50891e-05		YEL064C	-3.43322	4.43751	7.83801	0.00511588	0.022711
YEL066W	0.347619	7.52889	8.14111	0.00432727	0.0144347		YEL066W	0.305254	7.98212	10.1464	0.00144584	0.00304534		YEL066W	-3.03246	6.54178	8.37563	0.00380286	0.0120716		YEL066W	-0.00405192	8.11812	0.000112189	0.991549	0.995403
YEL072W	0.141559	7.84246	1.72651	0.188857	0.307543		YEL072W	-0.193026	6.79882	1.46077	0.226807	0.290936		YEL072W	0.179631	8.04968	0.0357117	0.850112	0.881906		YEL072W	0.708544	7.88776	2.68112	0.101544	0.204723
YER001W	-0.188797	7.95818	2.46675	0.116278	0.212363		YER001W	0.101203	7.15995	0.550564	0.458087	0.534522		YER001W	2.99313	10.1349	9.41335	0.00215411	0.00776872		YER001W	-0.455279	7.29314	0.498518	0.480152	0.620546
YER006W	-0.30336	5.51844	1.62951	0.201771	0.323411		YER006W	-0.120347	6.63186	0.514419	0.473232	0.549247		YER006W	-1.01256	5.97718	0.657739	0.417359	0.496244		YER006W	-2.19207	6.49729	6.92785	0.00848635	0.0336281
YER007C-A	-1.26694	8.25908	125.66	3.64872e-29	1.60427e-27		YER007C-A	-0.612645	6.51314	12.2086	0.000475701	0.00107553		YER007C-A	-1.88296	8.28155	2.81235	0.0935415	0.147279		YER007C-A	-2.37131	6.26689	7.46427	0.00629356	0.0265964
YER009W	-0.373063	6.24487	2.51274	0.11293	0.207624		YER009W	-2.28821	5.22247	48.7487	2.90952e-12	1.4488e-11		YER009W	-3.78362	5.595	13.4727	0.00024206	0.00129088		YER009W	-4.11789	5.35766	8.24988	0.00407548	0.0191408
YER010C	0.134078	8.75165	2.00303	0.156985	0.26844		YER010C	0.392297	8.73422	32.9739	9.34037e-09	3.64186e-08		YER010C	0.984285	9.4239	1.12762	0.288283	0.362788		YER010C	0.938198	9.58529	4.72665	0.0296986	0.0826562
YER011W	0.271932	7.0787	3.47848	0.0621718	0.128221		YER011W	-0.384507	6.37801	2.79185	0.0947445	0.134702		YER011W	0.163605	7.58971	0.0258097	0.872366	0.900472		YER011W	0.52713	8.24638	1.87768	0.170598	0.300902
YER012W	-0.241134	7.73256	2.78454	0.095178	0.180777		YER012W	-0.524114	7.59502	16.5414	4.75983e-05	0.000124825		YER012W	-3.26926	7.35174	6.77566	0.00924091	0.0235642		YER012W	-1.80148	6.92688	5.5216	0.0187831	0.060039
YER013W	-0.180555	7.75722	1.84485	0.174384	0.290265		YER013W	-0.161528	9.15236	6.63683	0.00998913	0.0178414		YER013W	-2.98995	7.39088	3.88786	0.0486364	0.0873594		YER013W	-1.23874	7.62457	4.84476	0.0277302	0.0786609
YER014C-A	0.0972412	8.24169	0.975655	0.323274	0.464243		YER014C-A	0.0839337	8.47985	1.42067	0.233294	0.298238		YER014C-A	-1.62979	8.62316	1.08543	0.297487	0.372637		YER014C-A	-0.651901	8.31898	3.23644	0.0720169	0.158322
YER016W_1	-0.0227246	7.23692	0.0292074	0.864301	0.916946		YER016W_1	-0.121892	5.93475	0.380728	0.537214	0.609806		YER016W_1	-6.03806	6.14987	23.1192	1.5226e-06	3.74577e-05		YER016W_1	-0.875636	5.86219	1.09693	0.294941	0.4444
YER018C	0.105521	8.72519	1.53882	0.214794	0.337802		YER018C	0.200138	8.89993	9.07603	0.00258981	0.00519849		YER018C	-0.897089	9.10043	0.483942	0.486642	0.562442		YER018C	-0.523073	8.67484	2.41852	0.119908	0.229542
YER019C-A	-0.0968209	4.63432	0.0856734	0.769751	0.853727		YER019C-A	-2.66032	1.22247	2.74504	0.0975566	0.138272		YER019C-A	-4.50063	3.92289	25.698	3.99249e-07	2.33302e-05		YER019C-A	-3.52954	1.41509	4.36445	0.0366963	0.0970351
YER019W	-0.77971	5.2225	9.17237	0.00245696	0.00888572		YER019W	0.0110516	6.96008	0.00563735	0.940149	0.955406		YER019W	-4.99869	4.67251	25.6435	4.10682e-07	2.33302e-05		YER019W	-0.935653	7.378	2.80205	0.0941441	0.192718
YER020W	-0.311875	8.53733	9.80302	0.00174226	0.00658807		YER020W	-0.510454	8.22408	35.1666	3.02672e-09	1.23124e-08		YER020W	-2.06036	8.11022	2.98955	0.0838032	0.13477		YER020W	-0.748911	8.38377	4.15552	0.041499	0.105939
YER021W	-0.467409	7.35032	10.119	0.00146749	0.00564197		YER021W	-0.278213	7.68424	7.31961	0.00682061	0.0126184		YER021W	-5.50164	6.54186	19.8792	8.24939e-06	9.14068e-05		YER021W	-0.50906	7.63426	1.0794	0.298831	0.448138
YER022W	0.613742	6.04814	9.13675	0.00250525	0.00905088		YER022W	-0.311917	4.11555	1.01824	0.312938	0.385162		YER022W	-5.01894	4.69125	25.7245	3.93805e-07	2.33302e-05		YER022W	-2.95049	2.87455	6.13872	0.0132253	0.0463851
YER023W	-0.333156	6.0372	2.73204	0.0983535	0.185614		YER023W	-0.0216552	6.627	0.0150986	0.902205	0.924805		YER023W	-2.36061	5.58998	5.37741	0.0203992	0.0437879		YER023W	-0.296714	6.6654	0.166098	0.683603	0.782791
YER024W	-0.354347	7.62704	8.45674	0.00363693	0.0124345		YER024W	0.0424152	8.78743	0.416832	0.518522	0.591676		YER024W	-2.96384	6.87862	6.64238	0.00995806	0.0250764		YER024W	-1.98689	7.74156	15.4124	8.64214e-05	0.000983967
YER025W	-2.13615	8.33998	422.699	6.30838e-94	2.17271e-91		YER025W	-3.15148	8.17584	966.662	3.16849e-212	1.87076e-209		YER025W	-1.79253	8.37866	3.47458	0.0623185	0.106872		YER025W	-3.19016	8.27002	24.815	6.31047e-07	2.37102e-05
YER026C	-0.561037	7.5788	18.8933	1.38239e-05	9.20033e-05		YER026C	0.504547	8.325	16.0215	6.26287e-05	0.00016198		YER026C	3.64904	10.7691	11.7966	0.000593378	0.00274015		YER026C	-0.924637	7.71201	2.54905	0.11036	0.21803
YER028C	-2.19297	9.18831	696.343	1.86612e-153	3.85634e-150		YER028C	-3.88838	9.04857	1839.6	0	0		YER028C	-2.77203	9.38553	4.99619	0.0254032	0.0522085		YER028C	-3.46359	9.26416	25.8085	3.77032e-07	1.69271e-05
YER032W	-0.400293	7.11559	4.76273	0.0290824	0.0697605		YER032W	-1.36538	4.81599	24.9848	5.77844e-07	1.90297e-06		YER032W	-1.59756	6.79218	1.60333	0.205431	0.277104		YER032W	-3.56588	4.63431	8.03667	0.00458398	0.0208882
YER034W	0.0896792	7.20142	0.43577	0.509171	0.640221		YER034W	-0.566355	5.99631	6.4197	0.0112862	0.0199		YER034W	-4.14148	6.36926	10.0279	0.0015419	0.00596134		YER034W	-2.6148	5.48123	6.09304	0.0135715	0.0470958
YER035W	0.166219	5.14307	0.399303	0.52745	0.6578		YER035W	0.751304	5.50787	11.2865	0.000780727	0.00171727		YER035W	-2.96265	4.27303	13.5847	0.000228041	0.00123041		YER035W	0.948097	6.92482	1.72893	0.188548	0.324425
YER036C	0.172284	8.31375	2.96093	0.0852988	0.165201		YER036C	0.0446777	8.48992	0.404491	0.524779	0.597826		YER036C	-3.7712	7.4137	7.99685	0.00468589	0.0140339		YER036C	-1.967	7.28086	7.85613	0.00506488	0.0225665
YER037W	0.578046	4.88275	3.20488	0.073419	0.145955		YER037W	-0.597463	3.19647	1.75534	0.185207	0.243544		YER037W	-0.67676	4.63396	0.572177	0.449395	0.526908		YER037W	-0.477595	3.84135	0.215931	0.642158	0.751852
YER038C	-0.26138	4.78147	0.753036	0.385517	0.526664		YER038C	-0.303314	3.29776	0.50797	0.476019	0.552016		YER038C	-4.56948	3.98495	25.9024	3.59128e-07	2.33302e-05		YER038C	-1.91823	1.80742	2.03084	0.154135	0.276974
YER039C-A	-0.580574	6.78584	10.7895	0.00102078	0.00414345		YER039C-A	0.114288	6.3488	0.3931	0.530674	0.603378		YER039C-A	-1.61539	6.85785	1.76446	0.184069	0.254095		YER039C-A	1.01224	6.97921	2.42268	0.11959	0.229358
YER041W	0.738991	3.48124	2.16581	0.14111	0.247542		YER041W	0.633733	5.02982	7.30534	0.006875	0.0127077		YER041W	-3.00649	2.415	12.2734	0.000459472	0.00221587		YER041W	0.474185	5.48115	0.269498	0.603669	0.724437
YER042W	0.174241	7.75833	2.11585	0.145781	0.253904		YER042W	0.0408623	8.01503	0.208897	0.647634	0.709239		YER042W	-3.84357	6.67014	12.2011	0.000477607	0.00229263		YER042W	0.427321	8.24002	1.19987	0.273347	0.421232
YER043C	-0.562142	8.39386	33.0324	9.06353e-09	1.01792e-07		YER043C	0.0583269	5.08754	0.0630532	0.801734	0.842503		YER043C	-4.85212	7.55722	11.5698	0.000670307	0.00301128		YER043C	-1.62888	3.29775	2.34325	0.125827	0.237897
YER044C	0.046091	8.22813	0.110529	0.739543	0.830579		YER044C	0.717376	4.29776	5.98333	0.0144417	0.0247769		YER044C	-2.96315	8.09351	2.92817	0.0870463	0.138851		YER044C	-0.626314	2.93866	0.308524	0.578588	0.704568
YER046W	0.204033	8.49995	4.9488	0.0261087	0.0639262		YER046W	0.538661	7.80205	31.8003	1.70869e-08	6.5632e-08		YER046W	-1.04702	8.23755	0.939087	0.332513	0.409742		YER046W	0.571252	6.92486	0.671926	0.412381	0.559544
YER048C	-0.322862	7.13111	4.84246	0.0277672	0.0670731		YER048C	1.08327	6.59751	33.3079	7.86641e-09	3.10524e-08		YER048C	-1.77885	6.90084	2.37978	0.122915	0.18408		YER048C	3.16174	8.3204	64.2638	1.08825e-15	4.49772e-12
YER048W-A	-0.0730082	8.18002	0.429848	0.512063	0.642489		YER048W-A	-0.761275	7.02429	26.6998	2.37648e-07	8.14426e-07		YER048W-A	-2.81674	7.42212	6.4353	0.0111874	0.0275061		YER048W-A	-1.8404	6.66068	6.05364	0.0138776	0.0479089
YER050C	0.356168	8.68134	16.4021	5.1228e-05	0.000299894		YER050C	0.34841	9.06975	31.0002	2.58005e-08	9.69395e-08		YER050C	1.27416	9.5028	1.85114	0.173651	0.242302		YER050C	0.397759	8.62514	1.41755	0.233806	0.376147
YER051W	0.314669	8.44443	10.2411	0.00137345	0.00533		YER051W	0.58831	8.20627	53.8549	2.15856e-13	1.16012e-12		YER051W	1.03974	9.18383	0.991006	0.319497	0.39559		YER051W	1.07474	8.46762	9.17904	0.00244802	0.0127427
YER053C	-0.0804417	6.21928	0.149961	0.698573	0.798011		YER053C	-0.254221	6.09811	1.65088	0.198839	0.259489		YER053C	-4.96779	5.2855	22.5926	2.00254e-06	4.33612e-05		YER053C	-4.14345	5.22893	8.83757	0.00295092	0.0147119
YER054C	0.109822	6.69823	0.268372	0.604426	0.725136		YER054C	-0.329744	7.53535	7.52634	0.00608032	0.0113916		YER054C	-4.51129	6.19649	16.2494	5.55281e-05	0.000383775		YER054C	-0.424715	6.73023	0.323058	0.569776	0.697124
YER055C	-0.42793	5.60002	3.4359	0.063794	0.130849		YER055C	0.151961	8.627	3.41793	0.064492	0.095331		YER055C	-1.66103	5.39229	2.54948	0.110331	0.168762		YER055C	-0.424097	7.91793	0.891566	0.345053	0.494317
YER056C-A	-0.300329	8.49397	11.7408	0.000611456	0.00264623		YER056C-A	-0.691808	8.37656	72.3198	1.83002e-17	1.22585e-16		YER056C-A	-3.60932	7.62336	9.22331	0.00238953	0.00841219		YER056C-A	-2.44046	7.80531	24.7043	6.68356e-07	2.48857e-05
YER057C	-0.396754	8.62582	16.186	5.74154e-05	0.000331421		YER057C	-0.92431	8.76107	187.953	8.8951e-43	1.61953e-41		YER057C	-1.29905	8.08918	1.79649	0.180137	0.249584		YER057C	-0.0260056	8.46766	0.00535736	0.941652	0.962593
YER058W	0.412269	8.908	22.8716	1.73194e-06	1.38992e-05		YER058W	0.31569	9.11945	23.4511	1.28133e-06	4.06114e-06		YER058W	1.09788	9.43457	1.34559	0.24605	0.319487		YER058W	-0.0592904	8.89538	0.0310402	0.860151	0.912475
YER059W	0.176587	5.08757	0.454124	0.500383	0.63341		YER059W	-1.77914	5.31598	52.8503	3.59965e-13	1.89762e-12		YER059W	-2.31724	5.02936	2.50987	0.113135	0.172478		YER059W	-0.852488	5.46495	0.805927	0.369327	0.518664
YER060W	-0.273482	7.72007	4.83717	0.0278526	0.0672399		YER060W	-0.0251903	7.73817	0.0642405	0.799915	0.841234		YER060W	-3.92274	6.91498	10.0414	0.00153057	0.00592661		YER060W	-0.312269	8.36565	0.788881	0.374439	0.52424
YER063W	-0.29981	7.31903	5.36977	0.0204887	0.0530242		YER063W	0.500968	8.35469	26.7347	2.33391e-07	8.01168e-07		YER063W	3.74681	10.5292	13.9794	0.000184823	0.00103506		YER063W	-1.07558	7.53146	3.87795	0.0489243	0.118412
YER065C	0.212437	8.41514	5.05049	0.024619	0.0612585		YER065C	-0.050707	8.61662	0.575115	0.448233	0.52495		YER065C	-2.32045	7.65094	3.1365	0.076558	0.125263		YER065C	-0.384722	7.76825	0.695461	0.404313	0.551493
YER066W	-0.0126189	7.2225	0.00799606	0.928748	0.954617		YER066W	0.190166	7.4636	1.69014	0.193582	0.253188		YER066W	-2.28825	7.02219	2.6281	0.104987	0.161727		YER066W	-1.85802	6.11557	3.6506	0.0560489	0.131172
YER067W	0.25814	8.23851	5.24598	0.0219975	0.056225		YER067W	0.369261	8.5282	24.1249	9.02835e-07	2.91973e-06		YER067W	-1.904	7.62206	2.95345	0.0856942	0.137277		YER067W	-0.370993	8.01408	0.867455	0.351661	0.50135
YER068W	-0.860118	7.61973	51.9646	5.65112e-13	1.01992e-11		YER068W	-0.642314	7.87454	45.9173	1.2335e-11	5.89373e-11		YER068W	-4.26071	7.08219	10.9639	0.000929048	0.00394225		YER068W	-3.81005	6.96974	14.0287	0.000180038	0.00176745
YER069W	0.125747	8.08845	1.34074	0.246903	0.377107		YER069W	-0.0433138	8.22488	0.31435	0.575023	0.645456		YER069W	-3.43532	6.98876	8.73719	0.00311785	0.010342		YER069W	-1.27727	7.4636	5.60102	0.01795	0.0579136
YER070W	-0.231097	7.54056	3.02233	0.0821255	0.160106		YER070W	-0.705532	7.44302	34.8612	3.54074e-09	1.43049e-08		YER070W	1.84166	8.5606	3.46753	0.0625848	0.107151		YER070W	-2.45727	6.36642	4.79292	0.028577	0.080518
YER071C	0.307042	10.5125	40.6046	1.86366e-10	2.54208e-09		YER071C	-0.210772	9.3906	10.0946	0.00148703	0.00312449		YER071C	-1.25574	9.81554	1.67055	0.196185	0.266897		YER071C	-1.02354	8.6037	5.29975	0.0213285	0.0652945
YER074W	-0.28492	9.60158	17.8916	2.33853e-05	0.000148695		YER074W	-0.615154	8.79341	68.301	1.40349e-16	9.1205e-16		YER074W	-3.45966	9.02241	6.08168	0.0136591	0.032222		YER074W	-2.25617	8.28472	22.0334	2.67944e-06	7.0988e-05
YER074W-A	0.283991	9.0445	10.0758	0.00150228	0.00575432		YER074W-A	0.14142	8.81386	4.20936	0.0402015	0.0627228		YER074W-A	-1.12368	8.44425	1.37147	0.24156	0.314744		YER074W-A	-0.849264	8.08044	4.73256	0.0295969	0.082484
YER076C	-0.0588555	5.79885	0.0730461	0.786952	0.86684		YER076C	0.388403	5.48657	2.19113	0.138807	0.18965		YER076C	-3.72107	4.95427	11.8862	0.000565522	0.0026321		YER076C	1.004	5.78574	1.38277	0.239631	0.383428
YER077C	-0.132342	6.56997	0.421807	0.516037	0.645905		YER077C	0.0112988	6.88475	0.00514106	0.94284	0.957159		YER077C	-4.61722	5.47583	20.0803	7.4256e-06	8.54875e-05		YER077C	0.380438	6.88673	0.29005	0.590189	0.714275
YER078C	-0.0282189	8.52367	0.0825674	0.773848	0.856767		YER078C	0.23351	8.80097	11.4074	0.000731512	0.00161417		YER078C	-3.75739	7.59877	12.347	0.000441703	0.00214443		YER078C	0.79557	9.26836	3.70837	0.0541403	0.127405
YER079W	0.311667	7.51449	6.70749	0.00960087	0.0283634		YER079W	-0.0903967	4.79882	0.132428	0.715928	0.770521		YER079W	-3.51401	6.89892	7.81073	0.00519368	0.0151592		YER079W	-0.889152	3.6819	0.634849	0.425582	0.571824
YER080W	-0.149777	7.79344	1.57299	0.209773	0.331419		YER080W	0.15144	6.96393	1.05288	0.304844	0.376883		YER080W	-2.80563	7.15822	6.25808	0.0123628	0.0296205		YER080W	-1.61051	6.52365	4.47804	0.0343331	0.0924512
YER081W	0.000158634	8.77599	3.87647e-06	0.998429	0.999396		YER081W	0.0190377	8.96152	0.0735348	0.786258	0.830252		YER081W	-4.72277	7.70401	17.5549	2.79133e-05	0.000217162		YER081W	-1.61552	7.76385	11.484	0.000701987	0.00498508
YER082C	-0.262073	8.07336	5.10673	0.0238331	0.0596984		YER082C	0.0782479	7.6037	0.525439	0.468531	0.545168		YER082C	1.07254	9.00866	1.25625	0.262363	0.335814		YER082C	-0.933278	5.87455	1.14183	0.285266	0.434576
YER083C	-0.210891	6.547	1.07943	0.298825	0.435948		YER083C	-0.439884	7.41652	13.3497	0.000258465	0.000607643		YER083C	1.51074	8.09587	1.54902	0.213281	0.285641		YER083C	-1.41577	7.68892	7.91651	0.00489858	0.0219348
YER086W	-0.24511	8.12854	5.96242	0.014614	0.0400527		YER086W	-0.30591	7.87352	9.87634	0.00167417	0.00348056		YER086W	-3.62279	9.7991	3.00499	0.0830086	0.133804		YER086W	-2.2187	6.91299	9.16512	0.00246672	0.0128005
YER087W	-1.23898	4.79885	16.9774	3.78284e-05	0.000227299		YER087W	-0.0588366	5.1833	0.0527477	0.818349	0.855829		YER087W	-4.58065	4.30993	24.6859	6.74752e-07	2.67854e-05		YER087W	-3.32919	4.45953	6.60444	0.0101725	0.0387849
YER088C	-0.899469	7.05721	29.2731	6.28615e-08	6.29071e-07		YER088C	-1.50368	6.66304	63.6327	1.49918e-15	9.16092e-15		YER088C	-4.31793	6.58503	12.5717	0.000391624	0.00195481		YER088C	-1.68723	6.43189	2.48053	0.115264	0.224287
YER089C	0.110293	9.37442	2.53385	0.111428	0.205229		YER089C	0.568734	9.67867	33.7184	6.36957e-09	2.52886e-08		YER089C	-0.342672	9.45619	0.135427	0.71287	0.767064		YER089C	0.471189	9.50453	1.23503	0.266431	0.413969
YER091C	-0.110783	6.72349	0.277259	0.598503	0.720979		YER091C	-0.304032	6.86838	3.57265	0.0587383	0.0877043		YER091C	-3.97558	6.16992	6.85991	0.00881511	0.0227848		YER091C	-2.36708	6.46498	7.1602	0.00745388	0.0303043
YER092W	-2.01419	5.7683	48.4255	3.43069e-12	5.64903e-11		YER092W	-4.78901	1.87454	13.4147	0.000249663	0.000589296		YER092W	-3.91865	5.57997	6.01388	0.0141938	0.0332325		YER092W	-1.76888	2.3693	2.16243	0.141421	0.259335
YER093C	-0.399865	7.17836	7.50039	0.00616857	0.0195962		YER093C	-0.97545	7.41229	61.5036	4.41939e-15	2.61307e-14		YER093C	-5.09081	6.21281	19.446	1.03485e-05	0.000105345		YER093C	1.14495	8.71368	9.85135	0.00169707	0.00946558
YER094C	0.199931	7.91798	3.01565	0.0824641	0.160615		YER094C	-0.14885	8.5256	4.36478	0.0366891	0.0577662		YER094C	-4.89134	6.99824	16.5203	4.81315e-05	0.000338888		YER094C	-1.05551	8.06974	4.10447	0.0427699	0.108247
YER095W	-1.88659	7.12941	148.788	3.191e-34	1.60834e-32		YER095W	-2.79004	6.7505	205.029	1.66938e-46	3.36562e-45		YER095W	-0.19163	7.95303	0.0351531	0.851275	0.882891		YER095W	-2.80889	7.18993	12.3356	0.000444404	0.00349852
YER096W	0.0408654	7.62094	0.110078	0.740056	0.830709		YER096W	0.190013	8.41793	6.19592	0.0128045	0.0222919		YER096W	-2.72123	6.83294	5.7559	0.0164334	0.0371956		YER096W	-0.394316	7.95812	0.810471	0.367981	0.517079
YER098W	0.120241	8.37876	1.74533	0.186465	0.30491		YER098W	-0.976613	8.1725	124.753	5.76381e-29	6.45579e-28		YER098W	-0.114082	8.80603	0.00945547	0.922536	0.942141		YER098W	-0.305262	8.1077	0.630707	0.427096	0.573113
YER106W	0.13162	8.78256	2.6937	0.100746	0.18935		YER106W	0.218159	9.13621	12.6115	0.000383385	0.000876885		YER106W	-0.336197	10.3455	0.0437686	0.834285	0.868758		YER106W	0.258916	9.23964	0.491737	0.483154	0.62305
YER107C	-0.0145927	8.52824	0.0287387	0.865384	0.91706		YER107C	-0.247037	8.19237	9.59639	0.0019496	0.00400682		YER107C	-3.63534	7.9453	5.70781	0.0168896	0.037855		YER107C	-0.769434	8.5308	4.87244	0.0272889	0.0776222
YER109C_2	-0.409676	5.59506	2.88137	0.08961	0.17242		YER109C_2	-0.805462	5.83297	14.0847	0.000174757	0.000421641		YER109C_2	-1.35004	5.5494	1.4148	0.234261	0.306878		YER109C_2	-0.561947	6.86632	0.621224	0.430593	0.576068
YER110C	-1.65898	6.92889	93.5589	3.943e-22	1.29337e-20		YER110C	-2.13015	5.75941	83.4501	6.53454e-20	4.95546e-19		YER110C	-5.89709	6.337	23.3471	1.35244e-06	3.62964e-05		YER110C	-5.3756	5.52889	21.5298	3.48378e-06	8.72635e-05
YER111C	-1.33949	5.4973	25.701	3.98618e-07	3.62883e-06		YER111C	-2.78992	4.63428	77.5117	1.31939e-18	9.40182e-18		YER111C	-1.40736	5.08018	1.9003	0.168045	0.236074		YER111C	-0.349917	5.27929	0.155681	0.693165	0.790958
YER113C	0.0208555	6.53409	0.0134499	0.907673	0.943277		YER113C	-0.291548	5.45951	1.69499	0.192944	0.252593		YER113C	-2.58659	5.91092	4.7886	0.0286487	0.057173		YER113C	-2.55222	3.08754	3.79353	0.0514511	0.123417
YER114C	-0.541966	6.74383	9.87794	0.00167272	0.00634837		YER114C	-2.2554	6.43748	90.1431	2.21539e-21	1.79886e-20		YER114C	-5.65838	5.82454	24.6538	6.8609e-07	2.67854e-05		YER114C	-2.77052	7.01505	14.3582	0.00015112	0.00153083
YER115C	0.179476	8.3355	3.68634	0.0548597	0.116032		YER115C	-0.165801	9.01037	6.68211	0.00973855	0.0174315		YER115C	0.193398	9.22654	0.0177314	0.894067	0.918638		YER115C	-0.39958	8.5572	1.39489	0.237581	0.381181
YER116C	0.223612	8.92195	7.31819	0.00682601	0.0213081		YER116C	0.153628	8.25353	3.81013	0.0509435	0.0771243		YER116C	-1.10952	8.37427	1.19046	0.275236	0.348942		YER116C	-0.461089	8.13191	1.45024	0.228489	0.370476
YER117W	-0.256632	8.63553	6.36364	0.0116482	0.0333163		YER117W	-0.0824138	8.42003	1.08204	0.298242	0.37005		YER117W	-5.21147	7.69476	19.4636	1.02534e-05	0.000104894		YER117W	-1.09791	7.91893	5.95925	0.0146403	0.0499244
YER120W	-0.95127	8.49864	83.3056	7.0301e-20	2.01774e-18		YER120W	-2.10033	6.12936	83.2782	7.12819e-20	5.37606e-19		YER120W	-2.34998	8.20701	4.32024	0.0376617	0.0711082		YER120W	-2.26598	6.19321	5.87862	0.0153259	0.0515476
YER123W	-1.41974	7.24329	56.9149	4.55076e-14	9.13024e-13		YER123W	0.104311	9.01316	2.39587	0.121656	0.169237		YER123W	-0.313677	9.05084	0.0376637	0.84612	0.878206		YER123W	-2.23854	8.37731	26.7334	2.33553e-07	1.17716e-05
YER124C	-0.855637	6.97549	25.5906	4.22097e-07	3.82572e-06		YER124C	-0.368112	6.70051	4.99829	0.0253724	0.0414974		YER124C	-3.48754	6.94421	4.42098	0.0354997	0.0680204		YER124C	-0.640541	6.58001	0.765215	0.381701	0.530098
YER125W	-3.26629	6.11906	151.844	6.85203e-35	3.49623e-33		YER125W	-7.11367	6.69356	438.093	2.81455e-97	2.70524e-95		YER125W	-5.82855	5.72349	25.5344	4.34567e-07	2.33302e-05		YER125W	-5.0771	7.04997	25.0644	5.54466e-07	2.14169e-05
YER126C	-1.6518	6.96975	89.1842	3.59715e-21	1.11782e-19		YER126C	-2.24255	6.84557	156.905	5.36972e-36	7.78704e-35		YER126C	-2.64394	6.89484	4.87633	0.0272275	0.0548933		YER126C	-1.14484	7.36785	3.95331	0.0467793	0.114878
YER127W	0.0430038	8.78964	0.262951	0.6081	0.727737		YER127W	0.356789	9.37656	25.5913	4.2194e-07	1.41319e-06		YER127W	-1.04874	8.54161	0.986181	0.320678	0.396815		YER127W	-0.39081	8.98115	1.28665	0.256667	0.403962
YER128W	0.183204	8.66544	4.94496	0.0261668	0.0640304		YER128W	-0.0172727	9.28779	0.0660972	0.797106	0.83892		YER128W	-1.85001	8.25408	2.21437	0.136731	0.200678		YER128W	-0.231707	9.60305	0.270016	0.603321	0.724379
YER130C	-0.8237	8.32355	71.4329	2.86847e-17	7.05677e-16		YER130C	-0.836397	8.70052	143.834	3.86268e-33	5.08423e-32		YER130C	-3.17632	7.81278	9.03854	0.00264347	0.00911213		YER130C	-1.29482	8.52625	13.5771	0.000228958	0.00211798
YER131W	0.00991184	9.40312	0.0215629	0.883256	0.927305		YER131W	-0.269861	8.81653	16.7286	4.31255e-05	0.00011389		YER131W	-1.278	9.16478	1.27219	0.259357	0.333102		YER131W	-1.3601	8.09811	9.51167	0.0020417	0.0109731
YER132C	-0.622363	5.88682	6.88886	0.00867343	0.0261073		YER132C	-1.05333	6.627	35.2956	2.83274e-09	1.15461e-08		YER132C	-4.78633	4.76385	24.2355	8.52453e-07	2.91173e-05		YER132C	-0.464983	6.36929	0.362975	0.546859	0.675685
YER133W	-0.980229	7.78693	68.9202	1.02531e-16	2.43539e-15		YER133W	-2.56505	7.10336	231.473	2.84567e-52	7.44376e-51		YER133W	-2.75266	7.20947	6.04107	0.0139768	0.0328217		YER133W	4.57779	11.4459	25.3456	4.79235e-07	1.97256e-05
YER134C	0.367024	9.36241	27.0168	2.01693e-07	1.91192e-06		YER134C	0.141382	8.73873	4.73015	0.0296383	0.0475525		YER134C	0.72965	9.72825	0.629131	0.427674	0.506614		YER134C	0.122521	8.85075	0.0977731	0.754519	0.836039
YER136W	-1.25688	8.58634	190.8	2.12648e-43	1.44078e-41		YER136W	-1.80774	8.20302	378.282	2.94385e-84	2.09774e-82		YER136W	-1.75785	8.34946	3.03672	0.0814003	0.131623		YER136W	-4.12324	7.50923	23.522	1.2349e-06	3.86656e-05
YER140W	-0.42249	8.47855	21.4701	3.59385e-06	2.75573e-05		YER140W	-0.508538	8.40734	42.9113	5.7279e-11	2.63038e-10		YER140W	-2.58901	7.89485	4.96308	0.0258941	0.0529017		YER140W	0.0501125	8.70512	0.0149449	0.902701	0.940001
YER141W	0.133794	8.32579	1.60277	0.205511	0.326935		YER141W	0.145313	7.51314	1.28673	0.256652	0.323693		YER141W	-3.12193	7.65947	6.38671	0.0114978	0.0280688		YER141W	-0.0614177	7.83084	0.0177718	0.893948	0.933879
YER142C	0.14627	8.74494	3.25718	0.0711112	0.14274		YER142C	0.180778	8.79232	7.34039	0.00674222	0.012507		YER142C	-0.0912397	11.966	0.00366977	0.951695	0.962351		YER142C	0.76947	9.45466	3.15313	0.0757815	0.163639
YER143W	-0.17221	8.67959	3.72773	0.0535161	0.11368		YER143W	-0.0190112	8.74435	0.0802838	0.776913	0.821433		YER143W	-1.92127	8.25657	3.77894	0.0519014	0.0921032		YER143W	-0.0217215	9.08972	0.00381095	0.950776	0.970258
YER146W	0.221687	6.45132	0.971156	0.324392	0.464879		YER146W	0.24635	4.96201	1.09319	0.295766	0.367087		YER146W	-5.13063	5.27932	23.9121	1.00837e-06	3.15725e-05		YER146W	-2.81613	4.29777	4.16746	0.0412075	0.105419
YER148W	0.179485	9.32466	6.44606	0.0111199	0.0320715		YER148W	0.259224	9.11034	17.2685	3.24518e-05	8.698e-05		YER148W	-3.40338	8.48254	9.61677	0.00192808	0.00710336		YER148W	-1.02939	8.71718	6.53326	0.0105876	0.0398165
YER150W	-0.470492	7.86223	14.7301	0.000124052	0.00064982		YER150W	0.00563769	7.40095	0.00220436	0.962553	0.972029		YER150W	-2.91182	7.35467	6.31582	0.0119665	0.0289224		YER150W	-0.345826	7.71659	0.551837	0.457568	0.600358
YER151C	-0.561376	5.88682	6.57991	0.0103136	0.030082		YER151C	-0.28962	7.70973	7.39287	0.00654828	0.0121855		YER151C	-2.55252	5.37496	6.02935	0.0140699	0.0330029		YER151C	-2.91013	5.57501	6.89959	0.00862153	0.0340794
YER153C	-2.05005	4.15662	20.9001	4.83873e-06	3.61636e-05		YER153C	0.0164655	6.88679	0.0112309	0.915602	0.935984		YER153C	-3.87953	4.00005	21.1934	4.15195e-06	6.04559e-05		YER153C	-2.66001	6.05538	5.02331	0.0250084	0.0728397
YER154W	-0.132258	7.09639	0.861637	0.353281	0.495793		YER154W	-0.161789	8.20138	3.89057	0.048558	0.0739463		YER154W	-1.46583	7.36319	1.03429	0.309153	0.384743		YER154W	0.572361	7.91888	1.62772	0.202018	0.339718
YER156C	0.0409116	8.9135	0.203053	0.652268	0.763878		YER156C	0.304917	8.43122	16.6815	4.42107e-05	0.000116384		YER156C	-0.279141	8.87581	0.0855963	0.769852	0.81574		YER156C	0.00918441	8.0884	0.000517114	0.981858	0.989216
YER157W	-0.378391	8.10864	9.65742	0.00188589	0.00708579		YER157W	-1.29345	7.55467	118.16	1.59932e-27	1.68622e-26		YER157W	-3.49422	7.37366	9.00443	0.00269327	0.00925292		YER157W	-1.34744	7.71204	6.52006	0.0106665	0.0400041
YER158C	0.019493	8.00199	0.0309422	0.860369	0.914585		YER158C	-0.264241	8.71031	13.9979	0.000183019	0.000440289		YER158C	-2.69049	7.21435	4.21749	0.0400093	0.0745865		YER158C	-4.76165	7.14477	16.2083	5.67437e-05	0.000714442
YER159C	-0.161123	9.21524	3.86278	0.0493684	0.106548		YER159C	-0.499671	8.82609	55.4894	9.39659e-14	5.13027e-13		YER159C	-2.32765	8.63181	5.53755	0.0186126	0.0409615		YER159C	-1.65376	8.63369	22.2842	2.35131e-06	6.43574e-05
YER161C	0.243074	8.33102	6.70139	0.00963376	0.0284402		YER161C	0.482403	8.53275	45.6955	1.38139e-11	6.57975e-11		YER161C	1.23812	8.95582	1.78049	0.182089	0.251781		YER161C	0.0643851	8.52556	0.0344754	0.852699	0.908066
YER163C	0.445027	7.53538	12.7442	0.000357123	0.00164119		YER163C	0.0490047	8.10336	0.291147	0.589486	0.657761		YER163C	-3.2857	6.5699	7.45711	0.00631863	0.0176333		YER163C	-0.0559872	8.64208	0.0231702	0.879015	0.923628
YER164W	-2.47425	7.12252	191.047	1.87842e-43	1.31585e-41		YER164W	-4.5616	7.78798	912.902	1.5384e-200	7.94775e-198		YER164W	-4.1131	6.86635	12.8823	0.00033171	0.00170306		YER164W	-4.33607	6.82029	16.8343	4.07889e-05	0.000558214
YER165W	1.08844	8.68368	157.567	3.84737e-36	2.06509e-34		YER165W	1.47575	7.93965	161.298	5.88855e-37	8.81789e-36		YER165W	-2.43068	7.03162	4.6983	0.0301924	0.0595633		YER165W	1.23676	8.44916	10.6684	0.00108981	0.00696164
YER167W	-2.05465	8.05451	233.381	1.09137e-52	1.04898e-50		YER167W	-2.18035	8.10424	500.011	9.45228e-111	1.2602e-108		YER167W	-2.74178	7.71886	5.63908	0.0175644	0.0390079		YER167W	-4.00733	7.70862	35.3022	2.82312e-09	5.30361e-07
YER168C	-0.429283	7.88683	16.1719	5.78444e-05	0.000332968		YER168C	-0.133579	7.62213	1.56389	0.211096	0.273756		YER168C	-4.43141	7.47039	7.80006	0.00522445	0.0152275		YER168C	0.271599	8.72795	0.649898	0.420149	0.568164
YER169W	-0.96153	3.45954	3.21055	0.073165	0.14559		YER169W	0.387591	3.02982	0.651139	0.419706	0.496464		YER169W	-1.89137	3.4149	5.7454	0.0165318	0.0373454		YER169W	-2.54759	2.41511	3.73252	0.0533629	0.126719
YER171W	-0.000559559	7.57502	2.19487e-05	0.996262	0.998678		YER171W	-0.411123	7.06975	8.51469	0.0035229	0.00691037		YER171W	-1.82599	7.03698	1.991	0.158237	0.225826		YER171W	-1.26402	6.95816	2.70736	0.0998863	0.202385
YER172C	-1.29599	6.05901	32.3055	1.31739e-08	1.43662e-07		YER172C	-2.07404	6.50523	112.413	2.90165e-26	2.90376e-25		YER172C	-3.62431	5.27307	13.7043	0.000213965	0.00116818		YER172C	-2.9911	6.34588	9.84769	0.00170045	0.00947164
YER173W	0.158347	8.79073	3.77145	0.0521345	0.11124		YER173W	-0.300534	7.91794	9.66732	0.00187575	0.0038685		YER173W	-2.54897	8.01028	5.02491	0.0249853	0.0515033		YER173W	-0.799676	7.80312	3.03837	0.0813173	0.172296
YER174C	-0.110035	8.40383	1.3975	0.237143	0.365546		YER174C	0.107687	8.48925	2.11901	0.14548	0.197852		YER174C	-4.13671	7.69468	9.93073	0.00162542	0.00621448		YER174C	-0.523056	8.22003	1.50105	0.22051	0.363385
YER175C	0.136196	8.83141	2.84949	0.0914027	0.175034		YER175C	0.338461	9.49593	29.875	4.60806e-08	1.69743e-07		YER175C	-1.63907	8.30366	2.29309	0.129951	0.192435		YER175C	-0.518152	8.47782	2.3865	0.122387	0.232778
YER175W-A	-0.333105	6.84141	3.82451	0.050508	0.108611		YER175W-A	0.228515	7.74715	5.31401	0.0211546	0.0350289		YER175W-A	-0.722926	6.85165	0.5731	0.44903	0.526766		YER175W-A	0.442738	7.69584	0.871195	0.350625	0.500391
YER176W	-0.792975	3.96974	3.79236	0.0514869	0.110086		YER176W	-0.867349	5.86632	14.9209	0.000112111	0.00027913		YER176W	-1.89706	4.85789	1.81304	0.178144	0.247569		YER176W	-2.05195	4.04448	3.11671	0.0774933	0.166812
YER177W	-4.07917	1.58507	7.26155	0.00704465	0.0218749		YER177W	-5.8327	2.45951	28.0351	1.19135e-07	4.21203e-07		YER177W	-4.08704	1.58485	8.20898	0.00416836	0.0128806		YER177W	-1.89225	4.85806	3.98098	0.0460169	0.113477
YER179W	-0.0846928	6.72803	0.152417	0.696236	0.79595		YER179W	0.050036	6.93081	0.041633	0.838321	0.871424		YER179W	-2.00042	6.53381	2.64565	0.103833	0.160367		YER179W	1.14038	8.22161	9.62026	0.00192443	0.0105121
YER180C	-0.125314	6.78147	0.571165	0.449796	0.588107		YER180C	-0.697954	7.72118	46.9312	7.35211e-12	3.55811e-11		YER180C	-2.90457	5.99239	5.76357	0.0163618	0.0370945		YER180C	-0.928111	6.12936	0.915058	0.338776	0.488712
YER180C-A	0.424031	6.40099	3.89544	0.0484173	0.104989		YER180C-A	-1.67477	4.61478	35.4731	2.58598e-09	1.05716e-08		YER180C-A	-5.52957	5.15661	26.582	2.52584e-07	2.33302e-05		YER180C-A	-0.849483	7.0733	0.963749	0.326244	0.476286
YER182W	0.181845	8.86739	4.23477	0.0396039	0.0895421		YER182W	0.0693552	8.65829	1.08034	0.298621	0.370368		YER182W	-4.58475	7.86739	14.4161	0.000146544	0.000867717		YER182W	0.236856	8.84865	0.38271	0.536157	0.666765
YER183C	0.207884	7.56616	2.99054	0.0837524	0.162904		YER183C	-0.0690269	8.20301	0.208455	0.647981	0.709432		YER183C	2.23617	9.61722	4.2981	0.0381549	0.0717771		YER183C	1.03296	9.03207	8.5462	0.00346245	0.0168953
YER185W	0.162561	9.23492	5.20968	0.0224615	0.0571635		YER185W	0.258488	9.2075	14.3741	0.000149851	0.000366252		YER185W	-1.41909	9.33274	1.04004	0.307813	0.383652		YER185W	0.0140124	8.99015	0.00160718	0.968022	0.981077
YER186C	0.18993	9.433	6.69314	0.00967847	0.028511		YER186C	0.0334947	9.10336	0.267235	0.605193	0.672201		YER186C	0.220491	9.51372	0.0469283	0.828497	0.863819		YER186C	-0.00495074	8.95278	0.000191454	0.98896	0.993769
YFL001W	-0.866387	8.03721	50.4171	1.24305e-12	2.17692e-11		YFL001W	-2.87528	6.47311	169.186	1.11424e-38	1.76443e-37		YFL001W	0.626168	8.93434	0.424347	0.514776	0.589028		YFL001W	-1.16727	8.26999	3.25796	0.0710775	0.15659
YFL002C	0.0869226	8.57565	1.05791	0.303693	0.441648		YFL002C	0.195978	9.0229	9.14514	0.0024938	0.00501795		YFL002C	-0.551823	8.43228	0.22817	0.632884	0.698454		YFL002C	-0.66114	8.63971	3.78199	0.0518071	0.123983
YFL005W	-1.72993	6.67254	57.7605	2.96058e-14	6.02763e-13		YFL005W	-2.14906	6.93868	96.4381	9.20778e-23	7.84654e-22		YFL005W	-2.01363	6.52613	3.25523	0.0711958	0.118316		YFL005W	-3.00451	5.80746	8.0582	0.00452982	0.0207788
YFL008W	-0.399957	8.80263	17.657	2.64539e-05	0.000166161		YFL008W	-1.02614	8.65232	201.817	8.38071e-46	1.65729e-44		YFL008W	-2.63471	8.01869	4.7058	0.0300609	0.0593323		YFL008W	-0.671985	8.24957	2.25153	0.133483	0.24881
YFL009W	-0.103648	8.33922	1.05538	0.304272	0.442309		YFL009W	-0.0838452	8.76771	1.47636	0.224345	0.288224		YFL009W	-2.18553	7.65816	3.40047	0.065178	0.110447		YFL009W	0.429466	9.30609	1.19655	0.274012	0.421597
YFL010C	-0.273105	7.64036	5.3258	0.021012	0.0541412		YFL010C	-0.121531	5.66304	0.344314	0.557349	0.628177		YFL010C	-4.79102	7.18323	7.6075	0.00581259	0.0165679		YFL010C	-3.09522	4.68192	4.06686	0.0437324	0.109624
YFL013C	0.141522	7.57754	1.38532	0.239197	0.368056		YFL013C	0.217356	8.42003	8.26199	0.00404838	0.00785538		YFL013C	-2.49733	8.00366	2.28607	0.13054	0.1931		YFL013C	0.396658	7.9906	0.848366	0.357015	0.507408
YFL014W	0.892773	2.96974	2.23233	0.13515	0.239218		YFL014W	-0.854004	2.93867	2.83006	0.0925149	0.131986		YFL014W	1.25037	4.30949	1.95898	0.161623	0.228763		YFL014W	0.196689	2.93864	0.0300606	0.862353	0.913639
YFL016C	0.191736	9.63552	5.43417	0.0197464	0.0514578		YFL016C	-0.967779	8.41159	168.761	1.37974e-38	2.16824e-37		YFL016C	-0.0736261	10.1008	0.00461189	0.945857	0.958403		YFL016C	-0.091101	9.17955	0.0568218	0.811592	0.878321
YFL017C	0.595505	7.36205	20.1933	6.99985e-06	5.00525e-05		YFL017C	-0.000342451	6.05174	2.95478e-06	0.998628	1		YFL017C	-4.19408	5.87862	12.5096	0.000404869	0.00200158		YFL017C	0.600257	5.96964	0.41558	0.519151	0.654561
YFL018C	0.150218	8.33773	2.55361	0.110042	0.203129		YFL018C	-0.0505219	7.65471	0.236086	0.627047	0.692197		YFL018C	-1.00489	7.96171	0.600592	0.438352	0.517336		YFL018C	-0.47857	7.53274	0.83461	0.360943	0.51043
YFL021W	0.595671	8.5158	19.3681	1.07795e-05	7.40062e-05		YFL021W	1.49281	7.20138	82.8949	8.65328e-20	6.49075e-19		YFL021W	5.05374	12.2386	24.409	7.79022e-07	2.75188e-05		YFL021W	1.74974	6.17328	4.69392	0.0302695	0.0836815
YFL022C	-0.70698	6.5547	12.7428	0.000357386	0.00164119		YFL022C	-0.0511673	7.58253	0.224292	0.635789	0.699232		YFL022C	-4.98246	5.80746	20.7592	5.20795e-06	6.92105e-05		YFL022C	-1.74664	6.71661	4.74108	0.0294506	0.0822209
YFL026W	0.0788817	8.24487	0.669058	0.41338	0.554168		YFL026W	0.209035	8.41652	7.71695	0.00547047	0.0103192		YFL026W	-0.345313	7.94914	0.132263	0.716097	0.769535		YFL026W	0.211323	8.24796	0.313763	0.57538	0.701696
YFL028C	0.0262382	7.88173	0.0604095	0.80585	0.880872		YFL028C	0.338988	8.66541	25.1216	5.38272e-07	1.77832e-06		YFL028C	-3.6578	7.50359	4.79147	0.028601	0.0571053		YFL028C	-0.0929562	7.91195	0.0368252	0.847821	0.90497
YFL029C	0.155589	8.5079	2.73293	0.0982987	0.185614		YFL029C	0.213329	8.93426	9.83296	0.00171413	0.0035529		YFL029C	-2.1251	7.64147	4.03374	0.0445989	0.0813447		YFL029C	-1.10087	8.46088	5.93347	0.014856	0.0503773
YFL037W	-8.47686	7.66429	918.697	8.46014e-202	3.49658e-198		YFL037W	-6.15342	5.40947	222.269	2.89419e-50	6.83524e-49		YFL037W	-5.13931	7.70056	19.4362	1.04018e-05	0.000105628		YFL037W	-5.33343	7.29474	31.5651	1.92861e-08	2.29119e-06
YFL038C	-2.1214	8.49132	479.745	2.42747e-106	1.43325e-103		YFL038C	-3.26917	8.55786	1255.24	6.02445e-275	4.97981e-272		YFL038C	-0.892857	8.89372	0.821414	0.364767	0.443798		YFL038C	-2.32019	9.19034	29.9581	4.41483e-08	4.13702e-06
YFL040W	0.29272	6.84769	2.25692	0.133018	0.235923		YFL040W	-0.334497	4.64393	1.66516	0.196908	0.257131		YFL040W	-4.25592	5.61969	11.1252	0.000851618	0.00366258		YFL040W	-3.49572	4.68193	5.96742	0.0145726	0.0497345
YFL041W-A	0.418343	7.64156	11.053	0.000885462	0.00365596		YFL041W-A	0.0510242	7.51971	0.1802	0.671201	0.730789		YFL041W-A	-1.77293	7.23196	2.57265	0.108725	0.166566		YFL041W-A	0.132411	8.07507	0.101039	0.750587	0.833246
YFL042C	-0.0641891	4.6246	0.0401182	0.84125	0.902618		YFL042C	-0.262327	6.17666	1.55898	0.211815	0.274429		YFL042C	-2.45267	4.08743	7.30668	0.00686988	0.0187786		YFL042C	0.224956	6.62456	0.062135	0.803153	0.871983
YFL045C	0.179395	8.89644	5.11561	0.0237115	0.0596075		YFL045C	-0.143433	9.16875	5.36885	0.0204995	0.0340806		YFL045C	-0.66325	9.02965	0.328378	0.566616	0.637577		YFL045C	-0.558557	8.81651	2.64292	0.104012	0.20868
YFL047W	-0.193825	8.23373	4.00991	0.0452335	0.0993886		YFL047W	0.596592	8.5184	67.8106	1.79977e-16	1.16044e-15		YFL047W	-1.26654	7.8968	1.7097	0.191024	0.261858		YFL047W	-0.405186	8.24719	1.2219	0.268987	0.416688
YFL049W	-0.47182	7.01692	9.26288	0.00233845	0.00854221		YFL049W	-0.259336	7.11555	3.5947	0.0579641	0.0867049		YFL049W	-3.86635	6.36931	8.85853	0.00291722	0.00983431		YFL049W	-0.818371	7.39668	2.20093	0.137928	0.254262
YFL050C	-0.50944	6.80101	8.44969	0.00365106	0.0124709		YFL050C	-0.625901	6.5775	11.8234	0.00058492	0.00130604		YFL050C	-0.877733	6.80073	0.525611	0.468458	0.545852		YFL050C	-1.84449	6.48391	4.14914	0.0416557	0.106208
YFL051C	0.422522	8.86738	28.2277	1.07849e-07	1.05376e-06		YFL051C	0.330381	9.084	27.3054	1.73723e-07	6.02348e-07		YFL051C	-3.75064	7.68773	10.7841	0.00102373	0.00426848		YFL051C	0.405733	9.23165	1.03785	0.308322	0.457448
YFL052W	0.0221773	7.41233	0.0294372	0.863773	0.916946		YFL052W	0.0987913	8.57372	2.1092	0.146416	0.198862		YFL052W	-1.8438	7.30822	1.98234	0.159144	0.226651		YFL052W	-0.104453	8.78741	0.0890272	0.765418	0.843996
YFL054C	-0.61012	6.71436	11.6266	0.00065014	0.00280191		YFL054C	-0.101296	6.1866	0.2587	0.611014	0.67767		YFL054C	-5.32915	6.01878	21.9274	2.83156e-06	4.97994e-05		YFL054C	-0.181023	7.15822	0.0767683	0.781726	0.856374
YFL056C	0.781079	8.47516	49.6247	1.86151e-12	3.17918e-11		YFL056C	-0.425741	6.73026	6.86886	0.00877106	0.0158995		YFL056C	-4.42618	7.12249	15.0511	0.000104637	0.00065327		YFL056C	-0.511328	7.6523	0.579408	0.446545	0.590001
YFL060C	-0.224449	7.53279	3.20329	0.0734903	0.145956		YFL060C	-0.0205569	7.17998	0.025509	0.873105	0.90146		YFL060C	-0.311077	7.84849	0.104476	0.746523	0.796022		YFL060C	1.08712	8.54626	9.03464	0.00264912	0.0136349
YFR001W	-0.640747	8.60621	42.9525	5.60849e-11	8.04857e-10		YFR001W	-2.63575	7.05897	226.766	3.02438e-51	7.71591e-50		YFR001W	0.751473	9.4666	0.661638	0.415982	0.495035		YFR001W	-1.0142	9.13408	1.45213	0.228187	0.370423
YFR002W	-0.105753	7.80316	0.613025	0.433651	0.573969		YFR002W	-0.820749	3.85806	5.61801	0.0177768	0.0299884		YFR002W	-4.35907	7.09106	7.29232	0.00692498	0.0188917		YFR002W	-1.38671	2.90696	1.51567	0.218276	0.360277
YFR004W	-0.0786501	8.67371	0.875112	0.349544	0.49222		YFR004W	-0.120061	8.31824	2.55327	0.110066	0.154309		YFR004W	-3.6176	7.66066	10.3255	0.00131204	0.00525453		YFR004W	-1.34579	8.07511	9.9784	0.00158387	0.00909187
YFR005C	-0.388381	6.67489	3.99281	0.0456947	0.100136		YFR005C	-3.54352	1.41511	5.4698	0.0193478	0.0323613		YFR005C	-4.86101	5.85391	15.9315	6.56781e-05	0.000442963		YFR005C	-1.29908	1.93866	1.19614	0.274094	0.421597
YFR009W	-0.347277	8.00011	10.1764	0.00142253	0.00549982		YFR009W	-1.42154	7.73479	176.979	2.21385e-40	3.73463e-39		YFR009W	-3.76686	7.48774	6.62335	0.010065	0.0252726		YFR009W	-2.53996	7.20304	13.6786	0.000216913	0.00205543
YFR010W	-0.446275	7.38094	10.0543	0.0015199	0.00580567		YFR010W	0.127701	8.19483	2.3789	0.122984	0.17051		YFR010W	-1.5779	7.02592	1.53317	0.215637	0.287958		YFR010W	-0.509326	7.86424	1.2413	0.265221	0.412806
YFR013W	0.0437846	8.22732	0.202117	0.653018	0.764351		YFR013W	-0.328853	8.728	21.7594	3.09065e-06	9.42009e-06		YFR013W	-1.73918	7.57491	2.71275	0.099549	0.154908		YFR013W	-1.83717	7.4677	7.61992	0.00577272	0.0250353
YFR017C	0.12016	8.7303	1.74539	0.186457	0.30491		YFR017C	0.0726675	8.88119	1.27003	0.259762	0.327216		YFR017C	-2.86272	8.17497	5.67947	0.0171646	0.0383259		YFR017C	-2.09004	8.17752	25.8069	3.77344e-07	1.69271e-05
YFR018C	0.0682516	4.49196	0.0439901	0.833872	0.897097		YFR018C	-0.0237333	4.49193	0.00771226	0.93002	0.947676		YFR018C	-3.72736	3.60488	21.1319	4.28742e-06	6.19578e-05		YFR018C	-2.64139	3.36932	5.74813	0.0165062	0.0543155
YFR022W	-0.0436384	8.90098	0.272032	0.601972	0.722978		YFR022W	0.052444	9.56993	0.563197	0.452975	0.529453		YFR022W	-0.586911	8.64493	0.402413	0.525846	0.598876		YFR022W	0.0571312	8.79717	0.0247331	0.875034	0.920233
YFR023W	0.149496	8.8256	2.03946	0.153265	0.263715		YFR023W	-0.214501	8.8954	11.2667	0.000789082	0.00173104		YFR023W	-0.000993763	8.96416	1.46038e-06	0.999036	0.999036		YFR023W	0.951938	9.75267	3.74801	0.0528705	0.125968
YFR024C-A	-1.49426	4.20956	14.1609	0.00016782	0.000849999		YFR024C-A	-2.35567	5.55977	90.014	2.3648e-21	1.91266e-20		YFR024C-A	-4.51856	3.93866	25.7823	3.82177e-07	2.33302e-05		YFR024C-A	-2.72103	3.2731	6.2211	0.0126237	0.0447459
YFR026C	0.0829887	8.62338	1.00808	0.315363	0.454679		YFR026C	0.339874	9.14813	29.1534	6.687e-08	2.41797e-07		YFR026C	-0.364979	8.64074	0.133236	0.7151	0.768711		YFR026C	0.40757	9.0804	1.29064	0.255929	0.403065
YFR027W	0.094323	9.39386	1.94144	0.163513	0.276257		YFR027W	-0.00483219	8.9234	0.00546074	0.941092	0.955926		YFR027W	-2.14874	8.72455	4.39161	0.0361161	0.0688727		YFR027W	0.657327	9.71912	1.87527	0.170873	0.30103
YFR028C	-5.9793	7.06622	513.322	1.20049e-113	9.92328e-111		YFR028C	-6.33416	5.58002	242.396	1.18137e-54	3.41441e-53		YFR028C	-1.87702	7.39089	3.10163	0.0782141	0.127518		YFR028C	-5.33998	6.57503	27.3934	1.65995e-07	9.27102e-06
YFR031C	-0.710108	6.87663	18.345	1.84303e-05	0.000120908		YFR031C	-1.39178	7.08577	55.3877	9.89559e-14	5.38847e-13		YFR031C	0.711128	8.08715	0.387565	0.533582	0.605518		YFR031C	0.510254	7.98017	1.15083	0.283375	0.432332
YFR031C-A	-0.341451	5.86223	2.25644	0.13306	0.235923		YFR031C-A	-0.691076	7.16163	12.266	0.000461282	0.00104522		YFR031C-A	-2.95479	5.37509	9.8127	0.00173311	0.00654748		YFR031C-A	-2.66384	6.10514	8.13777	0.00433526	0.0201096
YFR032C	0.322622	9.17378	19.8375	8.43104e-06	5.9362e-05		YFR032C	1.50712	9.15784	473.869	4.61107e-105	5.44502e-103		YFR032C	-0.476833	8.98284	0.221759	0.637703	0.702085		YFR032C	-0.772574	8.21681	2.97044	0.084799	0.178722
YFR032C-A	-1.59779	8.75223	284.227	9.00688e-64	1.32948e-61		YFR032C-A	-3.08487	6.62457	215.613	8.19279e-49	1.83031e-47		YFR032C-A	-3.77984	8.39809	10.2191	0.00138994	0.00551308		YFR032C-A	-3.96277	6.79669	18.082	2.11589e-05	0.000337644
YFR032C-B	0.259801	2.96974	0.190355	0.662621	0.771135		YFR032C-B	-1.03168	4.1833	9.82387	0.00172261	0.00356513		YFR032C-B	-4.03867	2.54429	18.8564	1.40937e-05	0.000132338		YFR032C-B	-0.853772	5.53924	0.650281	0.420012	0.568164
YFR033C	0.183591	7.57375	2.01987	0.155252	0.266501		YFR033C	0.887614	9.22929	99.697	1.77592e-23	1.55506e-22		YFR033C	-4.06512	6.57248	14.2593	0.000159275	0.000925857		YFR033C	0.0202399	8.55592	0.00280815	0.957738	0.973734
YFR034C	-0.236899	8.03812	3.89926	0.0483073	0.10486		YFR034C	-0.978565	8.30386	153.991	2.32593e-35	3.31485e-34		YFR034C	0.936717	9.29272	0.663925	0.415178	0.494504		YFR034C	-3.4359	7.90199	28.186	1.10199e-07	7.85265e-06
YFR036W	-0.253648	7.80532	4.64868	0.0310774	0.0735219		YFR036W	0.253223	8.11555	8.38735	0.00377841	0.00736959		YFR036W	-3.39893	7.09985	8.49058	0.00356991	0.011554		YFR036W	-1.91339	5.81601	3.89768	0.048353	0.117485
YFR037C	0.0191782	6.46771	0.00780412	0.929606	0.955024		YFR037C	-0.997779	6.53405	9.32658	0.00225854	0.00458475		YFR037C	-5.21753	5.84141	19.9368	8.00437e-06	8.96533e-05		YFR037C	-1.37297	7.43749	4.93597	0.0263033	0.0755991
YFR038W_1	-0.108796	7.40099	0.573097	0.449031	0.587443		YFR038W_1	-1.11118	6.14982	26.6429	2.44744e-07	8.3805e-07		YFR038W_1	-3.68428	6.88675	5.46099	0.0194456	0.0422326		YFR038W_1	-1.13587	8.03073	4.55936	0.0327392	0.0890206
YFR038W_2	-0.31248	5.86223	1.90099	0.167968	0.282314		YFR038W_2	-0.031489	6.6982	0.0375046	0.846441	0.878539		YFR038W_2	-0.561359	7.35298	0.126057	0.722556	0.774211		YFR038W_2	-4.45026	5.26064	11.7676	0.000602722	0.0044246
YFR039C	0.176811	8.33028	2.84947	0.0914041	0.175034		YFR039C	0.179261	8.49992	5.79171	0.0161019	0.0273753		YFR039C	-3.49008	7.51183	8.2681	0.00403476	0.0126044		YFR039C	-0.184306	8.40944	0.21503	0.642853	0.752247
YFR040W	-0.421325	5.60991	3.48693	0.0618552	0.12769		YFR040W	1.24952	6.52625	42.6044	6.70097e-11	3.05012e-10		YFR040W	3.94924	9.16928	13.6417	0.000221216	0.00120067		YFR040W	1.3358	5.73247	2.21296	0.136856	0.253073
YFR042W	0.0548807	8.71149	0.325281	0.568451	0.69501		YFR042W	0.488043	8.80151	46.5282	9.03112e-12	4.34524e-11		YFR042W	-0.683523	8.3936	0.523101	0.469522	0.546629		YFR042W	0.339991	7.55591	0.442541	0.505898	0.642754
YFR044C	-0.0115745	8.40099	0.013211	0.908494	0.943655		YFR044C	0.264084	9.4859	18.2207	1.96724e-05	5.43126e-05		YFR044C	-1.14492	8.247	0.923953	0.336439	0.413717		YFR044C	-0.0464984	9.51049	0.00985785	0.920911	0.949632
YFR045W_1	0.0100001	8.55534	0.0103936	0.918797	0.94911		YFR045W_1	0.0871263	8.51971	1.53563	0.215269	0.278033		YFR045W_1	-1.26389	8.14544	1.59803	0.206183	0.277755		YFR045W_1	0.137031	8.712	0.171752	0.67856	0.778808
YFR045W_2	-0.0663382	7.82241	0.337086	0.561516	0.688649		YFR045W_2	-0.182457	7.68307	3.2384	0.0719311	0.105273		YFR045W_2	-3.18756	6.90092	8.71324	0.00315908	0.0104535		YFR045W_2	-1.27756	7.74267	5.45464	0.0195164	0.0617621
YFR046C	-0.732169	5.2669	8.55106	0.00345321	0.0118746		YFR046C	-0.122852	6.59751	0.479238	0.488768	0.564425		YFR046C	-3.4019	5.15655	12.7607	0.000353982	0.00180396		YFR046C	0.437385	6.83293	0.347228	0.555686	0.683731
YFR047C	0.07481	7.55598	0.385276	0.534793	0.664952		YFR047C	-0.382088	6.54954	4.51828	0.0335345	0.0532865		YFR047C	-1.70873	7.21258	1.92856	0.164916	0.232509		YFR047C	-0.65444	6.45949	0.741959	0.389034	0.536854
YFR048W	0.0467181	8.85757	0.351974	0.552998	0.68226		YFR048W	-0.0533858	8.73535	0.652479	0.419228	0.496078		YFR048W	-2.15069	8.23822	2.68828	0.101089	0.156891		YFR048W	-0.144859	8.61965	0.158431	0.690605	0.788472
YFR050C	0.165129	9.17794	4.33782	0.0372746	0.0852552		YFR050C	-0.0610421	8.2079	0.573116	0.449023	0.525487		YFR050C	-1.71405	9.19968	1.67132	0.196081	0.266897		YFR050C	-0.324995	8.69991	0.790068	0.374079	0.523914
YFR051C	0.0732822	8.59816	0.78011	0.377108	0.518664		YFR051C	0.84541	9.01037	120.883	4.05416e-28	4.38634e-27		YFR051C	-1.25765	8.4918	0.887774	0.346081	0.424185		YFR051C	-0.358857	8.38664	0.793206	0.373132	0.523072
YFR052W	-0.0252627	8.61911	0.0837167	0.772322	0.855766		YFR052W	-0.270943	7.78689	8.06029	0.00452459	0.00870178		YFR052W	-2.62384	8.09971	3.33874	0.0676666	0.113778		YFR052W	-0.281955	8.60306	0.637502	0.424617	0.571084
YFR053C	-0.278407	8.80961	8.00441	0.00466635	0.0154042		YFR053C	-0.968824	7.91695	78.1786	9.41351e-19	6.75452e-18		YFR053C	-1.04996	8.51624	0.861511	0.353316	0.431263		YFR053C	-2.494	7.38955	13.1613	0.000285786	0.00249715
YGL001C	-0.789012	8.17171	58.247	2.31188e-14	4.80152e-13		YGL001C	-2.6985	6.58504	165.948	5.67805e-38	8.75648e-37		YGL001C	1.26451	9.88994	1.41919	0.233537	0.306128		YGL001C	0.345192	8.86477	0.250082	0.617017	0.735757
YGL004C	-0.0849088	8.12595	0.650869	0.419802	0.560595		YGL004C	0.30246	8.4636	17.1512	3.45197e-05	9.2045e-05		YGL004C	-3.87848	7.27152	10.9424	0.000939899	0.00397199		YGL004C	-0.954711	7.98592	5.31492	0.0211435	0.0650428
YGL005C	0.111778	7.59381	0.843977	0.358262	0.499729		YGL005C	0.655958	8.22005	53.1374	3.11014e-13	1.64798e-12		YGL005C	-1.79643	9.11835	1.12869	0.288056	0.362788		YGL005C	0.708615	8.59992	3.00176	0.0831741	0.175566
YGL006W	-0.149742	7.37225	1.26525	0.26066	0.393832		YGL006W	-1.27297	7.74042	131.333	2.09398e-30	2.4727e-29		YGL006W	-2.44039	7.12582	2.81119	0.093609	0.147329		YGL006W	-1.88393	7.99539	20.3797	6.34992e-06	0.000132546
YGL006W-A	0.623509	8.68075	46.3825	9.72808e-12	1.52875e-10		YGL006W-A	0.127153	6.65829	0.490113	0.483877	0.559872		YGL006W-A	-2.53509	8.15141	4.59293	0.0321041	0.0624995		YGL006W-A	1.77292	6.83077	6.13775	0.0132325	0.0463851
YGL008C	-3.67054	7.04816	288.017	1.34459e-64	2.05822e-62		YGL008C	-4.73978	6.2793	251.988	9.57072e-57	2.99665e-55		YGL008C	-4.64574	6.97729	10.1049	0.00147875	0.00576572		YGL008C	-5.38077	6.30694	24.4195	7.74793e-07	2.79414e-05
YGL009C	0.0796927	7.62825	0.448602	0.503	0.635554		YGL009C	-0.0723522	7.19975	0.266257	0.605854	0.67273		YGL009C	-0.622511	7.81042	0.208	0.64834	0.71056		YGL009C	-1.99941	6.36057	5.93301	0.0148598	0.0503773
YGL010W	0.0299786	8.70286	0.131189	0.717203	0.813893		YGL010W	0.454289	9.05671	50.4255	1.23773e-12	6.28447e-12		YGL010W	-1.36849	8.35811	1.27774	0.25832	0.33208		YGL010W	-0.594723	8.18907	2.45278	0.117317	0.226619
YGL011C	-0.252555	8.78856	9.17205	0.00245739	0.00888572		YGL011C	-0.832907	8.10598	93.6013	3.85929e-22	3.22884e-21		YGL011C	-2.5083	8.11114	5.22473	0.0222679	0.046908		YGL011C	-1.06059	8.06437	7.19214	0.00732237	0.0299637
YGL012W	0.0318438	6.68427	0.0326066	0.856703	0.912565		YGL012W	0.328365	7.05897	5.3404	0.0208367	0.0345718		YGL012W	0.395883	7.29581	0.146731	0.701679	0.757784		YGL012W	1.94476	8.45395	27.6408	1.46065e-07	8.38453e-06
YGL013C	-2.77911	5.55471	79.4748	4.88419e-19	1.32805e-17		YGL013C	-5.89861	2.50258	29.3454	6.05597e-08	2.19941e-07		YGL013C	-3.39248	5.33395	7.27029	0.00701045	0.019062		YGL013C	-2.7164	3.50259	5.14455	0.0233194	0.0696569
YGL014W	-0.432095	8.07247	13.3006	0.000265319	0.00127064		YGL014W	1.79512	9.54471	331.565	4.38415e-74	2.32304e-72		YGL014W	-0.73134	7.88756	0.484045	0.486596	0.562442		YGL014W	0.0138988	8.36272	0.00148698	0.96924	0.981435
YGL017W	-0.795878	5.99635	13.579	0.000228731	0.00111217		YGL017W	-0.485963	6.75496	9.56033	0.00198828	0.00408224		YGL017W	-4.1312	5.48115	11.6728	0.000634206	0.00288954		YGL017W	-3.29429	5.20304	6.49568	0.0108137	0.0404383
YGL019W	0.0298211	8.63975	0.128592	0.719896	0.815606		YGL019W	0.141471	7.2079	1.1575	0.281985	0.351992		YGL019W	-1.45746	8.39857	1.01109	0.314641	0.390396		YGL019W	-0.0525338	6.43745	0.00488306	0.94429	0.964833
YGL021W	-0.752366	7.59879	33.3824	7.5707e-09	8.64357e-08		YGL021W	-0.745144	7.95136	51.5882	6.84507e-13	3.5452e-12		YGL021W	-3.94442	7.00002	9.22803	0.00238338	0.00841206		YGL021W	-1.81361	7.41794	8.41099	0.00372959	0.0177995
YGL025C	-0.0190391	7.45954	0.0229571	0.879569	0.92618		YGL025C	-0.0509842	8.33248	0.418243	0.517815	0.591181		YGL025C	-3.82619	6.44848	9.09456	0.0025637	0.00890403		YGL025C	-2.26309	6.97547	10.0446	0.00152796	0.00885932
YGL026C	-0.552219	6.71665	8.29546	0.00397443	0.0133975		YGL026C	-0.607726	6.80313	14.3642	0.000150638	0.000367959		YGL026C	-4.75049	5.94262	16.7675	4.22518e-05	0.000304759		YGL026C	-2.81192	6.0626	7.44333	0.0063672	0.0268527
YGL029W	0.228478	9.07915	8.45651	0.00363739	0.0124345		YGL029W	0.109195	7.06257	0.602481	0.437633	0.515016		YGL029W	-0.818956	8.54683	0.733054	0.391895	0.472079		YGL029W	-2.2645	5.14305	2.764	0.0964069	0.196184
YGL030W	0.114509	8.64336	0.960118	0.327157	0.46803		YGL030W	0.574734	8.78253	69.5616	7.40657e-17	4.85125e-16		YGL030W	-1.66223	8.19539	1.67067	0.196169	0.266897		YGL030W	0.974373	8.51964	5.65128	0.0174426	0.0567641
YGL031C	-0.551169	6.93871	10.8994	0.000961959	0.00392088		YGL031C	-0.874765	6.42634	20.728	5.29359e-06	1.56386e-05		YGL031C	-3.72366	6.61225	6.3432	0.0117832	0.0285967		YGL031C	-2.47417	6.33995	8.03891	0.0045783	0.0208882
YGL032C	-0.148194	7.9514	1.95208	0.162362	0.275018		YGL032C	-0.285516	7.6559	5.12792	0.023544	0.0387678		YGL032C	-4.93136	7.08934	18.4037	1.78706e-05	0.000156481		YGL032C	-0.808836	7.89589	3.4623	0.062783	0.143598
YGL037C	0.167444	8.48392	2.35942	0.124529	0.224848		YGL037C	0.355772	8.95184	31.7769	1.72935e-08	6.63024e-08		YGL037C	-0.354539	8.7083	0.0788548	0.778855	0.823697		YGL037C	-0.429046	8.23128	1.33911	0.247191	0.393241
YGL038C	0.0674158	7.85705	0.378306	0.538511	0.668971		YGL038C	-0.0347485	7.53276	0.0613948	0.804305	0.844319		YGL038C	-2.41379	6.9962	5.11864	0.0236702	0.0492096		YGL038C	-0.561424	7.62089	0.953387	0.328859	0.478989
YGL039W	-0.0192923	8.62399	0.0521497	0.819364	0.890229		YGL039W	0.0563819	8.43122	0.451611	0.501571	0.575831		YGL039W	-1.2977	8.24861	1.45973	0.226973	0.300281		YGL039W	-0.94806	7.53276	3.13699	0.0765351	0.165094
YGL041C-B	0.0342995	7.57249	0.0543559	0.81565	0.88676		YGL041C-B	0.0205436	7.58253	0.0334304	0.854924	0.885176		YGL041C-B	-0.448867	8.04975	0.162685	0.686696	0.744913		YGL041C-B	0.176349	7.33096	0.0949199	0.758013	0.837456
YGL043W	0.559333	7.33698	18.34	1.84784e-05	0.000121032		YGL043W	1.58901	7.22085	128.687	7.93985e-30	9.24377e-29		YGL043W	1.10742	8.52064	0.653346	0.418919	0.497628		YGL043W	2.39598	7.69231	20.328	6.52385e-06	0.000135333
YGL044C_2	1.37506	7.80207	135.694	2.32823e-31	1.1189e-29		YGL044C_2	-0.931238	7.37367	55.6726	8.5601e-14	4.68595e-13		YGL044C_2	-0.581677	6.75701	0.228657	0.632521	0.698426		YGL044C_2	-0.550867	8.75497	0.521677	0.470127	0.611476
YGL045W	0.160949	7.73595	2.08387	0.148862	0.25775		YGL045W	0.301652	8.25903	14.3269	0.000153653	0.000374882		YGL045W	-3.79581	6.6819	12.0167	0.000527266	0.00248711		YGL045W	0.613984	9.15484	2.83489	0.0922371	0.189943
YGL048C	0.429443	9.0445	18.885	1.3884e-05	9.22551e-05		YGL048C	-0.0391156	9.16666	0.171714	0.678593	0.736702		YGL048C	-1.46619	8.89962	1.39943	0.236819	0.30964		YGL048C	-0.180877	8.75883	0.286698	0.592344	0.715417
YGL049C	-0.202018	7.23213	2.19473	0.138484	0.24397		YGL049C	0.361322	7.9697	13.5867	0.000227788	0.000541685		YGL049C	0.00728904	7.42597	3.83058e-05	0.995062	0.99675		YGL049C	1.46332	8.8923	17.9463	2.2723e-05	0.000351819
YGL050W	-0.246356	8.18994	4.4493	0.0349155	0.0809589		YGL050W	-0.690503	7.62335	38.5894	5.23021e-10	2.25171e-09		YGL050W	-3.96325	7.38809	12.4494	0.000418119	0.00205236		YGL050W	-2.52586	7.47988	16.8269	4.09486e-05	0.000558549
YGL051W	-0.129075	4.73708	0.178944	0.672282	0.778303		YGL051W	-4.29652	1.66304	9.47824	0.00207923	0.00424578		YGL051W	-2.63475	5.15609	2.94251	0.0862765	0.1379		YGL051W	-2.83758	2.322	5.23491	0.0221379	0.0670793
YGL053W	0.298752	8.98167	13.7848	0.000204992	0.00101222		YGL053W	1.31995	8.80957	355.032	3.39951e-79	2.09704e-77		YGL053W	-0.822789	8.80655	0.38505	0.534913	0.606694		YGL053W	1.15832	9.51899	6.79477	0.00914255	0.0356473
YGL054C	0.0131537	8.43335	0.0182699	0.89248	0.933828		YGL054C	-0.54283	7.74827	24.1613	8.85964e-07	2.86966e-06		YGL054C	-3.00502	7.74148	5.56918	0.0182793	0.0403354		YGL054C	-1.38824	7.23849	4.50943	0.0337085	0.0911762
YGL056C	-0.34112	6.42358	3.24573	0.0716097	0.143509		YGL056C	-1.44647	4.93867	33.1966	8.32958e-09	3.26005e-08		YGL056C	-3.78299	6.09094	6.92851	0.00848323	0.0220928		YGL056C	-2.96242	3.02983	6.93037	0.0084744	0.0336129
YGL057C	0.212932	8.10427	4.41936	0.0355333	0.082182		YGL057C	0.382727	6.1833	4.07137	0.043616	0.0674139		YGL057C	-1.63048	8.8761	1.1273	0.288352	0.362788		YGL057C	-1.94968	4.79883	1.82659	0.176531	0.30837
YGL058W	-0.268082	7.41937	4.25153	0.039215	0.0888571		YGL058W	0.0804854	7.95524	0.650218	0.420035	0.496711		YGL058W	-1.36603	7.85752	0.781387	0.376717	0.455922		YGL058W	-0.309186	8.17248	0.619186	0.43135	0.576575
YGL059W	-0.0529138	8.05449	0.267235	0.605193	0.725492		YGL059W	-0.300406	7.14133	4.39678	0.0360069	0.0568219		YGL059W	-2.52301	7.23844	4.54726	0.0329715	0.0639172		YGL059W	-0.317877	6.7594	0.193773	0.659795	0.764918
YGL060W	0.0214525	7.89392	0.0162314	0.898622	0.938354		YGL060W	0.133217	7.8622	2.0253	0.154699	0.208332		YGL060W	-4.19178	6.81171	12.7825	0.000349885	0.00178617		YGL060W	-0.282598	7.35026	0.227247	0.633572	0.747091
YGL061C	-0.0173337	10.0608	0.0789277	0.778756	0.860358		YGL061C	-0.253887	8.58441	13.2189	0.000277143	0.000647868		YGL061C	-2.02466	9.46894	4.23628	0.0395687	0.0739556		YGL061C	1.21586	10.431	2.44307	0.118045	0.227244
YGL062W	0.0344046	8.04541	0.112163	0.737694	0.829579		YGL062W	-0.490365	7.6924	21.8273	2.98317e-06	9.11268e-06		YGL062W	-1.88795	7.73917	1.89466	0.168677	0.236709		YGL062W	-0.403877	8.25272	1.21749	0.269855	0.41725
YGL063W	-0.0109148	7.48393	0.00808915	0.928335	0.954617		YGL063W	0.00444693	7.46496	0.00138557	0.970307	0.977878		YGL063W	-4.12864	6.5825	11.1353	0.000847011	0.00364656		YGL063W	-0.602485	7.76825	1.69256	0.193264	0.329854
YGL064C	-0.0874079	8.52694	0.879106	0.348447	0.491177		YGL064C	0.123812	8.37584	2.85317	0.0911939	0.130372		YGL064C	-2.28903	7.90386	4.68668	0.0303973	0.0599389		YGL064C	0.0966336	9.00239	0.0780412	0.77997	0.85507
YGL065C	-0.0146431	8.26768	0.0224278	0.880955	0.926823		YGL065C	0.0113907	8.40095	0.0236926	0.87767	0.904723		YGL065C	-1.07373	8.09259	1.04092	0.307608	0.383513		YGL065C	-0.553984	8.27306	0.838407	0.359853	0.510038
YGL067W	0.0550166	8.42217	0.35196	0.553006	0.68226		YGL067W	0.43897	8.71145	31.5374	1.95633e-08	7.43153e-08		YGL067W	2.41657	10.3718	5.92742	0.014907	0.0344772		YGL067W	0.158712	8.53725	0.193173	0.660289	0.765061
YGL070C	0.0973186	9.14519	1.24437	0.264631	0.397716		YGL070C	0.527597	8.43609	46.972	7.20079e-12	3.48897e-11		YGL070C	-1.05218	9.17846	0.68797	0.406856	0.485993		YGL070C	-0.59333	7.48656	1.26504	0.260699	0.408441
YGL071W	-0.14588	8.09199	1.27528	0.258779	0.391627		YGL071W	-1.24134	7.92884	106.91	4.65864e-25	4.35614e-24		YGL071W	-4.92185	7.11732	18.257	1.9302e-05	0.000166545		YGL071W	-4.24404	7.34441	39.9924	2.54959e-10	7.52675e-08
YGL073W	-0.0845553	8.3737	0.609749	0.434882	0.574152		YGL073W	1.00651	8.9949	143.672	4.19105e-33	5.48152e-32		YGL073W	-2.42825	7.63898	3.84492	0.0498968	0.0891828		YGL073W	-2.15923	7.48526	15.2669	9.33368e-05	0.00103145
YGL075C	-0.00805137	8.85654	0.00990688	0.920715	0.950141		YGL075C	0.388294	8.49859	24.3257	8.13484e-07	2.64318e-06		YGL075C	0.71498	9.46719	0.491456	0.483278	0.55965		YGL075C	1.02593	7.5559	3.72355	0.0536501	0.126924
YGL076C	-0.450571	6.00761	4.4398	0.0351103	0.0812946		YGL076C	-0.913899	5.23529	14.7456	0.000123035	0.000304128		YGL076C	-3.12565	5.50784	10.153	0.00144064	0.00564374		YGL076C	-3.69481	4.74606	8.12782	0.00435911	0.0201749
YGL077C	-0.135136	8.23213	1.71862	0.189871	0.308952		YGL077C	-0.00384589	7.8622	0.00169631	0.967147	0.97517		YGL077C	-1.57278	7.76367	1.80078	0.179618	0.249031		YGL077C	-3.41844	6.87867	10.2445	0.00137095	0.00823206
YGL078C	-0.247244	6.92492	2.43469	0.118678	0.216222		YGL078C	-0.228718	6.77925	2.17989	0.139825	0.190914		YGL078C	-0.889234	7.52212	0.401691	0.526217	0.598969		YGL078C	-2.10763	6.39241	7.22655	0.00718332	0.0294823
YGL079W	0.280645	8.99917	12.674	0.00037077	0.00169325		YGL079W	0.303583	8.88475	22.2247	2.4253e-06	7.45817e-06		YGL079W	-1.93214	8.21743	2.92439	0.0872502	0.139069		YGL079W	1.59342	9.8447	9.24146	0.00236597	0.0124251
YGL081W_1	0.163005	8.68602	3.88326	0.0487698	0.105477		YGL081W_1	0.090713	8.50125	1.48594	0.222848	0.286657		YGL081W_1	-1.50525	8.27059	2.20477	0.137584	0.201573		YGL081W_1	0.233709	8.68712	0.412963	0.520469	0.655623
YGL081W_2	0.0718847	7.8858	0.406668	0.523666	0.65387		YGL081W_2	-0.211374	8.05716	6.69533	0.00966658	0.0173327		YGL081W_2	-1.60269	7.3546	1.74775	0.18616	0.256466		YGL081W_2	-1.14767	7.66659	3.69454	0.0545909	0.128196
YGL082W	0.140161	8.81335	2.63359	0.104625	0.195221		YGL082W	0.269452	8.39454	12.6503	0.000375514	0.000861744		YGL082W	-1.21731	8.55317	1.15934	0.281602	0.355812		YGL082W	0.748927	8.24398	4.05322	0.0440872	0.110365
YGL083W	0.0511557	8.47989	0.204582	0.651047	0.763125		YGL083W	-0.556327	7.72573	27.7874	1.35407e-07	4.73868e-07		YGL083W	-4.17614	7.42076	14.3227	0.000154	0.000897717		YGL083W	-0.629507	8.39023	3.15491	0.0756987	0.163631
YGL086W	0.026121	6.93085	0.0218352	0.882526	0.927305		YGL086W	-1.15633	7.00383	48.7438	2.91678e-12	1.45067e-11		YGL086W	-5.1547	5.85393	20.5594	5.78083e-06	7.41992e-05		YGL086W	-1.34355	7.31747	3.91588	0.047832	0.116493
YGL089C	0.406191	8.77104	25.392	4.67859e-07	4.19449e-06		YGL089C	-0.052676	8.00383	0.382652	0.536187	0.608808		YGL089C	-1.276	8.14704	1.39809	0.237044	0.309739		YGL089C	-0.681027	7.46359	1.61146	0.204287	0.342523
YGL090W	0.158276	8.07157	2.42834	0.119159	0.216858		YGL090W	0.226743	7.2321	2.9323	0.0868238	0.125076		YGL090W	-3.54367	8.85477	3.22113	0.0726935	0.120225		YGL090W	-0.890733	6.6819	1.4427	0.229703	0.371862
YGL091C	0.112752	7.75054	1.0461	0.306406	0.444031		YGL091C	0.241593	8.40947	9.67786	0.00186501	0.00384828		YGL091C	0.116591	8.13419	0.0136342	0.907046	0.929306		YGL091C	-1.01809	7.14981	2.38455	0.12254	0.232962
YGL093W	-0.0266898	7.67959	0.050172	0.822764	0.891471		YGL093W	-0.0722279	8.03808	0.730774	0.392632	0.468867		YGL093W	-1.73212	7.0642	2.39151	0.121996	0.183016		YGL093W	-0.5429	7.49991	1.05408	0.304569	0.453452
YGL094C	-0.935805	7.28243	36.5393	1.49616e-09	1.85694e-08		YGL094C	-1.31246	7.322	98.7064	2.92857e-23	2.53932e-22		YGL094C	-1.42158	6.99238	1.39817	0.23703	0.309739		YGL094C	-2.81796	7.72802	27.0683	1.96392e-07	1.08225e-05
YGL095C	-0.327897	7.47449	6.98567	0.00821647	0.0249513		YGL095C	-0.945686	7.98497	100.307	1.30537e-23	1.14545e-22		YGL095C	-1.74993	7.02049	2.47791	0.115456	0.175047		YGL095C	-3.61086	7.15324	13.4475	0.000245328	0.00223294
YGL096W	0.322305	8.81922	13.3545	0.000257808	0.00124042		YGL096W	-0.463374	8.97258	52.5345	4.22753e-13	2.22012e-12		YGL096W	-0.703933	8.85984	0.419799	0.517037	0.590961		YGL096W	-0.794781	8.25824	3.78585	0.0516878	0.123769
YGL098W	0.279332	8.60435	10.5959	0.00113336	0.00452576		YGL098W	0.670767	8.21277	72.6278	1.56561e-17	1.05214e-16		YGL098W	-3.24322	7.81383	6.14394	0.0131863	0.0312674		YGL098W	-3.16316	6.81175	8.55085	0.0034536	0.016872
YGL099W	0.0317936	8.07603	0.0872598	0.76769	0.852691		YGL099W	-0.556822	8.27387	29.9346	4.46877e-08	1.64906e-07		YGL099W	-0.502918	8.27345	0.106235	0.744472	0.79404		YGL099W	0.682745	8.57873	3.1339	0.0766802	0.165234
YGL101W	-0.431212	7.6246	13.7349	0.000210502	0.00103203		YGL101W	0.0829157	8.09723	0.990644	0.319585	0.392524		YGL101W	-3.76959	6.95038	10.702	0.00107023	0.004441		YGL101W	-0.801099	7.92586	3.28509	0.0699117	0.154681
YGL103W	0.339011	9.23931	19.041	1.27939e-05	8.61191e-05		YGL103W	0.429758	9.13493	34.4626	4.34526e-09	1.74698e-08		YGL103W	-0.897654	8.60224	0.85217	0.355939	0.434208		YGL103W	-1.2279	8.59129	12.2524	0.000464668	0.00360314
YGL104C	-0.188521	7.52367	2.09926	0.147371	0.255702		YGL104C	-1.21751	6.48658	45.2196	1.76135e-11	8.36745e-11		YGL104C	-5.47246	6.45408	20.0412	7.57916e-06	8.67719e-05		YGL104C	-3.01806	7.0787	12.6333	0.000378941	0.00308908
YGL105W	-2.02061	6.8477	128.421	9.08004e-30	4.07911e-28		YGL105W	-2.42947	7.05536	204.525	2.15033e-46	4.29339e-45		YGL105W	-3.94107	6.68658	12.324	0.000447176	0.00216161		YGL105W	-2.04159	8.30006	15.8282	6.93592e-05	0.00084036
YGL107C	0.0299798	7.92393	0.0802489	0.77696	0.858833		YGL107C	-0.579992	7.22408	17.6029	2.7217e-05	7.36177e-05		YGL107C	-3.63152	7.30071	5.72856	0.0166912	0.0375568		YGL107C	-1.13363	7.54311	4.83904	0.0278224	0.0788682
YGL108C	0.109996	8.8529	1.2309	0.267232	0.399736		YGL108C	-0.388222	8.19072	24.5284	7.32238e-07	2.38859e-06		YGL108C	-0.589791	9.09386	0.275511	0.599659	0.66857		YGL108C	-0.946382	8.18659	3.7508	0.0527822	0.125879
YGL110C	-0.689891	7.24488	24.259	8.42132e-07	7.07425e-06		YGL110C	-1.76027	6.78144	104.936	1.26121e-24	1.15835e-23		YGL110C	-3.57029	7.03344	6.99652	0.00816683	0.0214141		YGL110C	-0.0173058	7.48789	0.00107972	0.973787	0.984025
YGL112C	0.150171	7.25435	1.17862	0.277637	0.412019		YGL112C	-0.174013	5.91097	0.770304	0.380123	0.456037		YGL112C	-2.74234	6.62452	4.7745	0.0288843	0.0575223		YGL112C	-2.90185	6.11905	7.23078	0.00716642	0.0294715
YGL115W	-2.52388	7.26847	266.474	6.65988e-60	8.34099e-58		YGL115W	-1.51058	6.93081	88.5903	4.85657e-21	3.87495e-20		YGL115W	-5.22284	6.97357	18.6779	1.54763e-05	0.000141199		YGL115W	-3.96974	7.20468	9.0078	0.00268829	0.0137679
YGL117W	0.50472	8.83405	38.9957	4.24732e-10	5.60837e-09		YGL117W	0.0437696	7.09283	0.0789547	0.778719	0.823132		YGL117W	-4.02953	7.62823	11.3837	0.000740911	0.00325418		YGL117W	1.0627	8.01402	5.63622	0.0175931	0.0570809
YGL121C	0.268524	8.46227	7.58861	0.00587383	0.0188045		YGL121C	0.107328	8.16666	1.7429	0.186771	0.245289		YGL121C	0.358732	9.78104	0.0773474	0.780925	0.825042		YGL121C	-0.132264	8.54951	0.145392	0.702978	0.79933
YGL122C	-1.13217	7.97549	75.7701	3.18698e-18	8.18123e-17		YGL122C	-0.670035	7.44578	25.8395	3.71025e-07	1.24975e-06		YGL122C	-4.53214	7.48391	15.1316	0.000100273	0.000629832		YGL122C	1.0191	9.01776	7.86479	0.00504066	0.0224979
YGL124C	-0.051709	8.14137	0.244278	0.621133	0.738534		YGL124C	-0.300298	8.42564	12.9045	0.000327791	0.000760248		YGL124C	-2.29617	7.24792	4.65859	0.0308986	0.0606464		YGL124C	-1.50717	7.39526	6.37677	0.0115624	0.0424229
YGL127C	0.413589	8.18415	17.9762	2.23685e-05	0.00014311		YGL127C	0.284348	8.59813	16.8811	3.97953e-05	0.000105297		YGL127C	-2.38855	7.38516	4.94897	0.0261062	0.0532291		YGL127C	-0.637597	8.54953	3.20235	0.0735327	0.160662
YGL130W	-2.16388	7.37081	206.459	8.13744e-47	6.59452e-45		YGL130W	-1.34694	8.16079	195.987	1.56869e-44	3.00157e-43		YGL130W	-2.6858	7.60119	4.05685	0.0439924	0.080416		YGL130W	-1.02658	7.56485	3.61955	0.0571045	0.132965
YGL135W	-0.0257757	8.3407	0.0578617	0.809908	0.883362		YGL135W	0.0245866	8.33621	0.10318	0.748047	0.798264		YGL135W	-0.57151	8.10057	0.307954	0.578938	0.649498		YGL135W	-1.80354	7.4513	10.4898	0.00120032	0.00739334
YGL137W	-0.83956	7.99164	39.8644	2.72218e-10	3.64102e-09		YGL137W	-1.65329	7.56486	200.344	1.75691e-45	3.42515e-44		YGL137W	-3.286	7.46223	7.65289	0.00566815	0.0162458		YGL137W	-4.64336	7.8643	34.1262	5.16511e-09	8.21053e-07
YGL138C	0.327937	8.81709	16.4928	4.88349e-05	0.000287105		YGL138C	0.274625	8.64333	15.5106	8.20441e-05	0.000209185		YGL138C	-0.363038	8.68807	0.13191	0.71646	0.76967		YGL138C	1.20726	9.30836	9.62199	0.00192262	0.0105121
YGL140C	-0.27838	6.96397	3.25944	0.0710133	0.142647		YGL140C	-0.383025	7.56486	11.5948	0.000661362	0.00146485		YGL140C	-5.81694	5.94654	22.7889	1.80804e-06	4.03927e-05		YGL140C	-2.07015	6.89491	8.03684	0.00458354	0.0208882
YGL143C	-0.0740419	6.94262	0.207789	0.648506	0.760821		YGL143C	0.175636	7.61356	1.63348	0.201223	0.262268		YGL143C	-0.674765	6.88256	0.460495	0.497393	0.573094		YGL143C	-0.853347	7.28855	2.1004	0.14726	0.267646
YGL144C	0.0611159	6.96589	0.153452	0.695258	0.795323		YGL144C	-0.485537	7.19483	12.9577	0.000318616	0.000739798		YGL144C	-3.82982	5.79881	13.7273	0.000211358	0.00115861		YGL144C	-0.0468003	7.92978	0.0112128	0.915669	0.947113
YGL146C	0.120467	8.64517	2.12362	0.145043	0.253045		YGL146C	-0.00590247	8.44991	0.00649065	0.935788	0.95226		YGL146C	-0.75288	8.55643	0.425104	0.514401	0.588762		YGL146C	-1.00762	8.14558	6.6264	0.0100478	0.0384872
YGL147C	-1.3334	7.57755	114.569	9.78156e-27	3.88723e-25		YGL147C	-2.25924	7.4704	245.982	1.95157e-55	5.72047e-54		YGL147C	-4.042	7.06077	12.6051	0.000384701	0.00192729		YGL147C	-5.29283	7.56236	37.6031	8.67045e-10	1.88605e-07
YGL151W	-0.0167032	4.30996	0.00200868	0.964252	0.976436		YGL151W	-4.08623	1.58504	8.13926	0.00433169	0.00835453		YGL151W	-2.57748	3.1699	12.5168	0.00040331	0.00199627		YGL151W	-3.55519	2.27309	6.67313	0.00978773	0.0376655
YGL153W	0.244743	8.86481	9.08032	0.00258375	0.00926966		YGL153W	-0.409924	8.8873	39.436	3.38997e-10	1.47482e-09		YGL153W	-2.61902	8.72893	3.04133	0.0811695	0.131507		YGL153W	-2.17823	8.30388	23.4132	1.30682e-06	4.06096e-05
YGL155W	0.300189	8.80746	13.5444	0.000232983	0.00113019		YGL155W	0.563703	9.2551	68.5878	1.21353e-16	7.9109e-16		YGL155W	-0.0459055	8.72145	0.00245535	0.96048	0.969156		YGL155W	0.313401	9.06073	0.758342	0.383848	0.531667
YGL156W	-0.475942	6.75054	6.69152	0.00968726	0.028511		YGL156W	-0.596524	6.81386	12.7518	0.000355674	0.000821229		YGL156W	-3.63367	6.21599	6.43666	0.0111788	0.0275061		YGL156W	-1.68009	6.575	3.72395	0.0536374	0.126924
YGL158W	0.0144899	8.36789	0.0253207	0.873571	0.922449		YGL158W	0.0140682	8.30462	0.033188	0.855445	0.885216		YGL158W	-2.37407	7.76818	3.97281	0.0462406	0.0839686		YGL158W	-0.814981	8.63125	5.10718	0.0238271	0.0705429
YGL159W	0.271287	8.23931	8.12042	0.00437694	0.0145534		YGL159W	0.0738465	8.2924	0.75325	0.385449	0.46149		YGL159W	-3.78902	7.5736	5.56013	0.0183741	0.0405014		YGL159W	0.0557485	8.56546	0.0218128	0.882586	0.925143
YGL161C	-0.36438	6.99069	5.00107	0.0253316	0.0624572		YGL161C	0.00278692	7.6571	0.000722174	0.978561	0.984516		YGL161C	-1.56843	6.73917	2.37331	0.123425	0.184494		YGL161C	-1.74559	7.04994	6.57725	0.010329	0.0390933
YGL163C	-1.20594	6.25436	32.377	1.26978e-08	1.39574e-07		YGL163C	-1.68607	6.90295	103.454	2.66492e-24	2.42068e-23		YGL163C	-4.89588	5.72803	20.5473	5.81744e-06	7.42083e-05		YGL163C	-4.62268	6.40667	15.6699	7.54164e-05	0.000888022
YGL164C	0.0595392	7.55086	0.245112	0.620538	0.738039		YGL164C	-0.335608	7.37511	6.75114	0.00936876	0.0168719		YGL164C	-3.88678	6.74601	6.263	0.0123285	0.0295556		YGL164C	-0.283983	8.04536	0.520542	0.470611	0.611599
YGL166W	-0.84217	7.84978	50.8046	1.02035e-12	1.80992e-11		YGL166W	-2.58601	8.07956	626.16	3.42027e-138	7.85332e-136		YGL166W	-4.90969	7.33398	14.4614	0.00014306	0.000850747		YGL166W	-4.20376	7.51581	24.0551	9.36168e-07	3.14568e-05
YGL167C	-0.945412	6.84351	20.9348	4.75193e-06	3.57086e-05		YGL167C	-1.01414	7.2793	50.0124	1.52774e-12	7.70019e-12		YGL167C	-3.01063	6.23846	7.62491	0.00575675	0.0164314		YGL167C	-3.29659	7.13111	18.543	1.66114e-05	0.000279085
[truncated: 2,316 more rows]
