# Supplementary material for: Gene-by-environment interactions influence the fitness cost of gene copy-number variation in yeast
Source: G3 (Bethesda). 2023 Jul 22;13(10):jkad159. doi: 10.1093/g3journal/jkad159 (PMC10542507; doi:10.1093/g3journal/jkad159)
Supplement: jkad159_Supplementary_Data [file jkad159_supplementary_data.zip › Robinson-Vanacloig_Dataset3_BeneficialGenes.xlsx]

## Sheet: BY4743
	logFC	logCPM	LR	PValue	BY4743_FDR
YMR098C	2.7626	4.82453	27.152	1.88e-07	1.79e-06
YPL038W	1.90029	3.08757	7.08158	0.00778805	0.0238077
YDR235W	1.51179	3.80746	6.04009	0.0139846	0.0385837
YGL044C_2	1.37506	7.80207	135.694	2.33e-31	1.12e-29
YML115C	1.35769	7.45953	47.1278	6.65e-12	1.05e-10
YOL038C-A	1.30028	4.84977	8.18051	0.00423429	0.0141588
YIL083C	1.18409	4.65355	12.8414	0.000339034	0.00157264
YDR346C	1.16768	7.96876	113.018	2.14e-26	8.42e-25
YML007C-A	1.1338	7.84349	8.82507	0.0029712	0.010451
YHR177W	1.10652	5.93478	6.05231	0.0138881	0.0383944
YER165W	1.08844	8.68368	157.567	3.85e-36	2.07e-34
YKL063C	1.06551	8.08225	80.8844	2.39e-19	6.73e-18
YNL289W	1.03493	8.3054	109.85	1.06e-25	4.01e-24
YOR258W	1.0224	4.70055	10.5642	0.00115296	0.00458191
YCR065W	1.00457	7.12938	43.3172	4.65e-11	6.77e-10
YLR064W	0.978352	7.6866	59.4556	1.25e-14	2.64e-13
YBR279W	0.951811	7.63793	59.0176	1.56e-14	3.26e-13
YDR266C	0.895213	7.89795	67.204	2.45e-16	5.72e-15
YJR030C	0.892233	6.46499	20.4955	5.98e-06	4.35e-05
YPL250C	0.881086	7.9259	64.4723	9.79e-16	2.21e-14
YOR327C	0.880285	8.65771	83.9231	5.14e-20	1.52e-18
YOL068C	0.879434	7.24961	27.2654	1.77e-07	1.69e-06
YOL077W-A	0.861519	5.88275	15.3857	8.77e-05	0.00047603
YHR064C	0.850686	7.27001	40.6239	1.85e-10	2.53e-09
YJL033W	0.843177	6.61971	20.6757	5.44e-06	3.99e-05
YBR231C	0.829909	8.14221	55.1722	1.1e-13	2.15e-12
YDL010W	0.799698	8.38955	49.3049	2.19e-12	3.69e-11
YOR070C	0.788405	8.48055	74.504	6.05e-18	1.53e-16
YIL140W	0.785563	8.65652	26.6445	2.45e-07	2.28e-06
YFL056C	0.781079	8.47516	49.6247	1.86e-12	3.18e-11
YAR028W	0.775135	6.46499	16.9919	3.75e-05	0.000226162
YGR249W	0.748561	8.01319	43.2574	4.8e-11	6.94e-10
YJL082W	0.747023	5.20956	6.20325	0.0127516	0.0358275
YOL112W	0.746008	7.93182	43.6796	3.87e-11	5.69e-10
YCR100C	0.715662	6.96011	20.8403	4.99e-06	3.71e-05
YOR186W	0.700199	8.93133	68.2271	1.46e-16	3.44e-15
YHR071W	0.695626	7.34883	24.7618	6.49e-07	5.64e-06
YOR194C	0.694924	7.35619	17.1315	3.49e-05	0.000211679
YMR233W	0.689144	9.00713	71.166	3.28e-17	8.03e-16
YGL162W	0.687878	8.24486	48.6997	2.98e-12	4.95e-11
YNL190W	0.686127	8.37514	24.8907	6.07e-07	5.32e-06
YJR116W	0.676747	7.79344	33.9505	5.65e-09	6.6e-08
YGR169C-A	0.669203	6.38093	9.54851	0.00200112	0.00742448
YIL044C	0.663648	8.40382	47.1914	6.44e-12	1.02e-10
YGR108W	0.661321	7.78909	29.8532	4.66e-08	4.77e-07
YPL259C	0.656991	8.97786	70.2796	5.15e-17	1.25e-15
YEL017C-A	0.654333	7.85601	25.3953	4.67e-07	4.19e-06
YNL090W_2	0.653967	7.56235	19.8232	8.49e-06	5.97e-05
YBL071C-B	0.653754	8.43473	51.2043	8.32e-13	1.49e-11
YGR078C	0.651588	7.10863	19.0341	1.28e-05	8.63e-05
YPR143W	0.646579	7.34292	25.3359	4.82e-07	4.31e-06
YDR122W	0.646083	7.14985	20.2188	6.91e-06	4.96e-05
YDR487C	0.641999	6.62216	13.3868	0.000253405	0.00122351
YLR399C	0.641165	7.6595	24.2683	8.38e-07	7.05e-06
YGL188C-A	0.636243	8.91449	44.4013	2.68e-11	4.05e-10
YOR344C	0.634071	8.99445	65.424	6.04e-16	1.4e-14
YPR158W	0.632328	7.46907	23.6593	1.15e-06	9.43e-06
YBR181C	0.631885	6.17669	9.70692	0.00183576	0.00690371
YGR169C	0.624727	8.13624	37.6984	8.26e-10	1.05e-08
YBR196C-B	0.624687	7.70054	29.4344	5.78e-08	5.83e-07
YGL006W-A	0.623509	8.68075	46.3825	9.73e-12	1.53e-10
YBR216C	0.622446	7.67841	24.7765	6.44e-07	5.61e-06
YHR118C	0.621089	6.76166	12.2696	0.000460396	0.00205045
YIL096C	0.617918	7.7561	24.6236	6.97e-07	5.96e-06
YNL211C	0.616808	7.68427	22.4093	2.2e-06	1.73e-05
YCL031C_2	0.616682	8.27933	41.4358	1.22e-10	1.71e-09
YDL235C	0.615532	6.75276	11.322	0.000765942	0.00324016
YLR003C	0.613999	5.94262	8.53901	0.00347614	0.0119426
YER022W	0.613742	6.04814	9.13675	0.00250525	0.00905088
YGR035W-A	0.612516	7.37514	22.681	1.91e-06	1.52e-05
YDL202W	0.610614	6.33698	10.3609	0.00128713	0.00503759
YNL149C	0.610043	6.36643	10.5128	0.00118551	0.00469772
YJR043C	0.609622	8.55916	52.1019	5.27e-13	9.59e-12
YJR062C	0.609586	6.67724	11.9057	0.000559623	0.00245273
YPL050C	0.604828	8.14391	26.0917	3.26e-07	3.01e-06
YHR100C	0.604161	8.76442	52.9659	3.39e-13	6.32e-12
YIL153W	0.602759	7.73707	28.0659	1.17e-07	1.14e-06
YBR085C-A	0.60271	7.29166	17.2356	3.3e-05	0.000201873
YJR022W	0.600755	9.00151	61.608	4.19e-15	9.12e-14
YBR106W	0.600231	7.28242	19.1509	1.21e-05	8.2e-05
YPR005C	0.598801	7.51843	22.0106	2.71e-06	2.1e-05
YJR034W	0.598458	7.18828	18.1731	2.02e-05	0.00013108
YFL021W	0.595671	8.5158	19.3681	1.08e-05	7.4e-05
YFL017C	0.595505	7.36205	20.1933	7e-06	5.01e-05
YNL181W	0.594249	8.24486	20.7614	5.2e-06	3.84e-05
YBR161W	0.591278	7.8858	29.2477	6.37e-08	6.36e-07
YAL016C-B	0.590349	8.28319	38.1172	6.66e-10	8.63e-09
YLR097C	0.586211	6.0662	7.55608	0.00598079	0.0191172
YNR061C	0.585741	7.89996	29.7246	4.98e-08	5.07e-07
YDR174W	0.583345	7.78037	27.7234	1.4e-07	1.35e-06
YIL113W	0.581318	7.12939	15.7377	7.28e-05	0.000403097
YPL241C	0.579994	9.56964	41.8502	9.85e-11	1.39e-09
YNR073C	0.572374	6.79452	5.63008	0.0176548	0.0468943
YOL012C	0.57068	9.07246	46.6487	8.49e-12	1.34e-10
YJL116C	0.568736	7.29778	18.0603	2.14e-05	0.000137352
YPR007C	0.568086	9.15323	49.3022	2.19e-12	3.69e-11
YGL222C	0.566226	8.29472	32.9081	9.66e-09	1.08e-07
YDR317W	0.565283	7.16669	7.96201	0.00477694	0.0157316
YKL095W	0.564635	7.78365	19.2042	1.17e-05	8e-05
YLR100W	0.563227	7.79018	25.1142	5.4e-07	4.79e-06
YMR299C	0.563197	6.36059	7.49689	0.00618057	0.0196193
YLR163C	0.562824	7.46226	6.29903	0.0120804	0.0343253
YOR081C	0.560855	8.0858	24.5965	7.07e-07	6.04e-06
YGL043W	0.559333	7.33698	18.34	1.85e-05	0.000121032
YDL051W	0.557433	8.76773	47.4778	5.56e-12	8.98e-11
YLL013C	0.556355	7.2401	8.98131	0.00272755	0.00970971
YML017W	0.554585	8.03811	21.3445	3.84e-06	2.92e-05
YLR412C-A	0.553095	6.50261	6.53349	0.0105862	0.0307685
YML047C	0.549823	8.37948	28.4493	9.62e-08	9.44e-07
YBL049W	0.547912	7.57123	15.8491	6.86e-05	0.000382107
YPR091C	0.544525	8.76718	43.3096	4.67e-11	6.78e-10
YMR224C	0.544022	7.69823	22.7137	1.88e-06	1.5e-05
YGR183C	0.543336	8.33921	24.9077	6.01e-07	5.29e-06
YHR066W	0.543217	7.75833	20.2498	6.8e-06	4.88e-05
YNL062C	0.538728	8.60002	38.5948	5.22e-10	6.8e-09
YPL135W	0.53717	9.03123	46.1648	1.09e-11	1.7e-10
YCL042W	0.533688	8.10339	26.784	2.28e-07	2.14e-06
YJL077W-B	0.533185	8.14221	27.1968	1.84e-07	1.75e-06
YOR196C	0.532433	7.17003	13.9878	0.000184005	0.000925176
YDR184C	0.532384	7.53538	19.0172	1.3e-05	8.68e-05
YOR028C	0.532219	8.38884	33.5394	6.98e-09	8.04e-08
YOR126C	0.530399	8.55085	32.1974	1.39e-08	1.51e-07
YNR050C	0.530103	7.29319	16.2002	5.7e-05	0.000329871
YPR188C	0.529096	7.37804	13.8255	0.000200597	0.00099528
YGR181W	0.528685	7.55213	11.5302	0.000684751	0.00293272
YGL191W	0.526089	9.2059	53.6072	2.45e-13	4.66e-12
YBR005W	0.525451	8.4465	30.6599	3.07e-08	3.23e-07
YNL169C	0.52492	6.69823	7.63092	0.0057376	0.0184254
YIR030C	0.523461	8.48123	30.4761	3.38e-08	3.53e-07
YPR024W	0.521683	8.08933	20.2813	6.69e-06	4.83e-05
YLR238W	0.521586	8.00479	20.2502	6.79e-06	4.88e-05
YIR003W	0.519167	7.34588	16.1478	5.86e-05	0.000336302
YKR104W	0.516554	8.20059	27.785	1.36e-07	1.31e-06
YPL183W-A	0.51634	8.4024	30.9488	2.65e-08	2.8e-07
YLR118C_2	0.515309	6.93674	7.01035	0.00810397	0.024664
YLR091W	0.515192	7.35178	10.5504	0.00116162	0.00461191
YOR315W	0.51277	9.03077	41.098	1.45e-10	2.01e-09
YOR193W	0.512087	7.97834	22.5551	2.04e-06	1.61e-05
YIL133C	0.511033	6.82028	9.36378	0.00221315	0.00814511
YBR066C	0.510053	9.23612	37.7527	8.03e-10	1.03e-08
YHR065C	0.508477	8.07425	23.0556	1.57e-06	1.27e-05
YDR066C	0.506005	8.75443	30.7556	2.93e-08	3.08e-07
YJR067C	0.505636	9.16375	39.4132	3.43e-10	4.56e-09
YGL117W	0.50472	8.83405	38.9957	4.25e-10	5.61e-09
YIR001C	0.504087	9.15703	45.4147	1.59e-11	2.46e-10
YDL139C	0.504055	7.80316	21.277	3.97e-06	3.01e-05
YIL098C	0.503551	9.13324	33.2367	8.16e-09	9.24e-08
YJL072C	0.502919	6.38669	6.22233	0.0126149	0.0355603
YBR200W-A	0.502897	8.80046	26.9347	2.1e-07	1.99e-06
YHR179W	0.502132	6.62216	5.663	0.0173264	0.0462897
YPL188W	0.502027	9.50856	50.0243	1.52e-12	2.62e-11
YNL066W	0.50162	8.04814	22.4209	2.19e-06	1.72e-05
YCL001W-B	0.50085	8.68427	22.2905	2.34e-06	1.82e-05
YDL136W	0.500595	7.96107	22.247	2.4e-06	1.86e-05
YKL065C	0.500452	9.20793	45.8681	1.26e-11	1.97e-10
YNR060W	0.498011	7.18167	8.23497	0.00410907	0.0138072
YMR004W	0.497408	6.75053	6.69392	0.00967425	0.028511
YBL067C	0.496013	8.74885	33.4609	7.27e-09	8.35e-08
YLR049C	0.495739	6.79669	7.33483	0.00676311	0.0211437
YDR083W	0.49487	8.23452	18.3307	1.86e-05	0.000121435
YLL038C	0.493362	6.87458	9.23307	0.00237683	0.00865502
YLR361C-A	0.491788	7.35472	14.5212	0.000138593	0.000715114
YPL225W	0.490188	8.56933	31.8282	1.68e-08	1.82e-07
YIR035C	0.489619	6.83721	7.42483	0.00643297	0.0202649
YGR068C	0.489187	8.51712	26.6813	2.4e-07	2.25e-06
YDR056C	0.488982	9.53116	31.4217	2.08e-08	2.21e-07
YPL051W	0.488294	8.27778	17.3957	3.04e-05	0.000187222
YAR029W	0.487099	8.38381	27.5986	1.49e-07	1.43e-06
YLR325C	0.484158	7.79993	16.0934	6.03e-05	0.000345136
YNL153C	0.481791	7.84245	16.7119	4.35e-05	0.000257981
YNR023W	0.481502	7.67371	14.9154	0.000112444	0.000597204
YIL020C	0.481221	8.85497	29.1843	6.58e-08	6.54e-07
YLR438C-A	0.481072	8.76221	34.9102	3.45e-09	4.12e-08
YML078W	0.4791	8.03994	13.9183	0.000190929	0.000954182
YMR202W_2	0.478362	7.91797	18.7643	1.48e-05	9.78e-05
YMR158W	0.476782	7.90198	20.003	7.73e-06	5.48e-05
YOR355W	0.476705	7.77049	15.5076	8.22e-05	0.000448646
YPL086C	0.476508	7.66188	17.0268	3.69e-05	0.000222703
YPR166C	0.475966	8.17835	20.7689	5.18e-06	3.83e-05
YHR006W	0.474191	9.17253	37.9232	7.36e-10	9.44e-09
YAR002C-A	0.474085	8.18084	12.354	0.000440044	0.00197471
YLR220W	0.472803	8.79884	22.6113	1.98e-06	1.57e-05
YHR086W-A	0.470512	8.45475	19.1909	1.18e-05	8.04e-05
YLR456W	0.470346	8.58632	26.7597	2.3e-07	2.16e-06
YOR293C-A	0.467587	8.14731	17.9207	2.3e-05	0.000146665
YKL070W	0.467516	8.77379	20.5341	5.86e-06	4.27e-05
YGL231C	0.466647	8.79668	33.5609	6.91e-09	8e-08
YHR021W-A	0.466565	9.04039	24.4155	7.76e-07	6.56e-06
YKL114C	0.465685	6.66781	7.16692	0.00742602	0.0228872
YGL252C	0.464609	7.52888	7.63468	0.00572565	0.0184013
YDL135C	0.463385	7.77928	17.4623	2.93e-05	0.000181595
YDL189W	0.462235	8.60558	25.9882	3.44e-07	3.16e-06
YDR041W	0.46142	8.7132	29.5978	5.32e-08	5.4e-07
YHL044W	0.460698	8.92788	31.4184	2.08e-08	2.21e-07
YGR131W	0.459232	8.85237	23.8941	1.02e-06	8.41e-06
YDR156W	0.459214	7.37804	12.7591	0.000354277	0.00163236
YGR230W	0.458323	9.70429	54.5132	1.54e-13	2.97e-12
YDL217C	0.457678	6.7727	6.04009	0.0139846	0.0385837
YML101C	0.45763	7.64276	15.5188	8.17e-05	0.000447168
YIL090W	0.455881	7.65235	10.0035	0.00156245	0.00594624
YOL007C	0.455439	7.96685	16.0484	6.17e-05	0.00035012
YPL018W	0.455075	8.60064	29.0167	7.18e-08	7.11e-07
YCR068W	0.4524	6.41514	5.84667	0.0156065	0.0422409
YDR179C	0.451808	9.49196	26.4476	2.71e-07	2.52e-06
YGR149W	0.448016	7.55725	13.8542	0.000197557	0.000982555
YDR538W	0.446734	8.2225	20.2734	6.71e-06	4.84e-05
YLR036C	0.446547	8.71949	23.7807	1.08e-06	8.91e-06
YOR120W	0.446159	7.64155	14.8812	0.000114497	0.000605135
YNL056W	0.445828	7.30693	11.7879	0.000596172	0.00258821
YER163C	0.445027	7.53538	12.7442	0.000357123	0.0016412
YIR018W	0.444814	7.48526	13.2348	0.000274801	0.00130998
YLR009W	0.444787	8.80692	21.376	3.77e-06	2.88e-05
YPL272C	0.44423	8.99257	32.5558	1.16e-08	1.28e-07
YOL101C	0.443542	7.81068	14.6379	0.000130271	0.000678098
YKR088C	0.44203	7.43195	10.6713	0.00108813	0.004379
YBR058C-A	0.441394	7.02062	6.82211	0.0090036	0.0269066
YDL064W	0.44083	9.73114	41.9643	9.3e-11	1.31e-09
YNL293W	0.440822	8.18333	13.8032	0.000202993	0.00100531
YJL186W	0.43698	7.30996	10.6398	0.00110681	0.00444121
YLR054C	0.43658	7.55213	12.5964	0.000386495	0.0017573
YDR504C	0.436548	8.23851	16.0391	6.2e-05	0.000351294
YEL035C	0.435651	6.45132	5.5842	0.0181232	0.0479534
YLR068W	0.435189	8.40737	20.0056	7.72e-06	5.48e-05
YDR286C	0.433568	8.63431	26.3949	2.78e-07	2.58e-06
YLR370C	0.432782	8.74662	20.341	6.48e-06	4.7e-05
YLR449W	0.432723	8.41373	21.1781	4.19e-06	3.17e-05
YNL277W-A	0.431077	7.53019	11.9606	0.000543376	0.00238912
YOR036W	0.430396	8.4465	20.0879	7.4e-06	5.27e-05
YMR104C	0.429897	7.78037	8.712	0.00316122	0.0109988
YGL048C	0.429443	9.0445	18.885	1.39e-05	9.23e-05
YDR379C-A	0.428314	7.91598	15.6095	7.79e-05	0.000429638
YKL138C	0.428259	9.38309	25.2033	5.16e-07	4.6e-06
YER053C-A	0.427893	7.02247	7.41093	0.00648288	0.020391
YLR063W	0.427664	8.07692	15.9929	6.36e-05	0.000357527
YML112W	0.426967	7.13795	8.58038	0.00339804	0.0117229
YNL254C	0.426816	7.7427	12.9603	0.000318166	0.00148753
YML038C	0.426222	7.21443	9.38453	0.00218824	0.00806778
YMR123W	0.425338	8.01877	16.4759	4.93e-05	0.000289266
YDR378C	0.424853	9.25474	21.303	3.92e-06	2.98e-05
YDR246W	0.424487	8.07246	16.0863	6.05e-05	0.000345962
YJL062W-A	0.424041	7.94457	15.588	7.88e-05	0.000433971
YIL061C	0.423306	8.69707	25.0948	5.46e-07	4.82e-06
YDL028C	0.423298	7.71892	10.1089	0.00147557	0.00566252
YOR285W	0.422927	7.57879	11.0649	0.000879762	0.00364334
YFL051C	0.422522	8.86738	28.2277	1.08e-07	1.05e-06
YPR139C	0.421606	8.26845	16.0029	6.32e-05	0.000356613
YPL156C	0.420945	8.66958	24.199	8.69e-07	7.27e-06
YAL039C	0.420852	8.42916	21.5903	3.38e-06	2.59e-05
YGL210W	0.420771	6.82665	6.7158	0.00955622	0.0282517
YIR036C	0.420563	8.3355	19.5172	9.97e-06	6.89e-05
YBL008W-A	0.420367	7.39099	7.16376	0.0074391	0.0229104
YEL059C-A	0.419846	8.26845	19.1186	1.23e-05	8.32e-05
YPR182W	0.419625	7.1225	8.0833	0.0044675	0.014795
YKL071W	0.419579	9.23292	24.686	6.75e-07	5.85e-06
YIL016W	0.419008	7.59007	9.57757	0.00196969	0.00734114
YFL041W-A	0.418343	7.64156	11.053	0.000885462	0.00365596
YDL090C	0.418251	8.41232	20.0711	7.46e-06	5.31e-05
YOL055C	0.415949	6.985	7.20529	0.0072689	0.02247
YCR036W	0.415267	7.83194	13.5706	0.000229757	0.00111585
YML009C	0.414586	7.97452	12.8539	0.000336784	0.00156573
YDL160C-A	0.413843	7.83826	13.8965	0.000193162	0.000964175
YEL003W	0.413794	8.32278	19.0698	1.26e-05	8.5e-05
YNL316C	0.413649	7.73369	11.1447	0.000842707	0.00351454
YGL127C	0.413589	8.18415	17.9762	2.24e-05	0.00014311
YER058W	0.412269	8.908	22.8716	1.73e-06	1.39e-05
YFR011C	0.411764	8.22972	16.2945	5.42e-05	0.00031518
YPR066W	0.410888	8.80853	20.7241	5.3e-06	3.91e-05
YBR147W	0.410454	8.62703	23.6289	1.17e-06	9.56e-06
YOR016C	0.409874	8.66425	24.671	6.8e-07	5.87e-06
YLR173W	0.408209	7.36205	6.72939	0.0094837	0.0280574
YPL201C	0.407811	8.3092	18.1185	2.08e-05	0.000134256
YDL183C	0.407787	8.27157	10.7089	0.0010662	0.00429492
YMR198W	0.407188	8.15577	16.0727	6.1e-05	0.000347671
YBL025W	0.407066	7.73707	13.4074	0.000250633	0.00121154
YGL089C	0.406191	8.77104	25.392	4.68e-07	4.19e-06
YPR046W	0.405622	7.79885	13.1864	0.000281991	0.00133655
YHR088W_2	0.405233	7.91	11.2227	0.000808018	0.00339039
YIL138C	0.405216	7.80208	11.2581	0.000792783	0.00333324
YBR035C	0.404792	8.30541	17.521	2.84e-05	0.000177134
YKL214C	0.403947	8.74157	24.3617	7.98e-07	6.73e-06
YJL003W	0.403674	8.98072	20.6231	5.59e-06	4.09e-05
YPL202C	0.402943	8.27001	17.108	3.53e-05	0.000214006
YMR132C	0.402212	7.56996	9.31544	0.0022723	0.00833313
YDR125C	0.401539	8.53408	22.602	1.99e-06	1.57e-05
YGR215W	0.400757	8.52432	19.4619	1.03e-05	7.08e-05
YMR298W	0.400298	9.0349	22.9865	1.63e-06	1.31e-05
YKL064W	0.400293	7.57879	10.9738	0.000924099	0.00378899
YOR358W	0.400016	7.6246	9.64409	0.00189962	0.00712444
YMR134W	0.399765	9.12379	19.5422	9.84e-06	6.81e-05
YKL186C	0.399683	8.28396	8.78807	0.00303207	0.0106289
YLR048W	0.399255	7.31601	9.06393	0.00260701	0.00934499
YNR074C	0.39728	8.32578	14.8964	0.000113579	0.000601825
YOR381W	0.396292	7.09989	7.51951	0.00610342	0.0194641
YDR523C	0.394428	9.03261	17.2184	3.33e-05	0.000202946
YGR102C	0.39409	8.88122	23.0625	1.57e-06	1.27e-05
YLR328W	0.393874	7.78146	12.4629	0.000415108	0.00187023
YMR182W-A	0.393463	8.57375	15.5481	8.04e-05	0.000440886
YDL089W	0.391716	8.29243	16.652	4.49e-05	0.000265495
YIL154C	0.391702	8.36934	16.2586	5.53e-05	0.000320309
YLR295C	0.390874	7.07692	6.08546	0.0136299	0.0377562
YLR040C	0.389866	7.11211	7.59362	0.00585753	0.0187814
YMR202W_1	0.389462	8.69185	20.1157	7.29e-06	5.2e-05
YGR161C	0.388638	7.75277	12.0794	0.000509825	0.00226084
YDL227C	0.388005	7.47043	9.19348	0.00242879	0.00880541
YEL034W	0.387902	8.43959	18.8746	1.4e-05	9.25e-05
YCR095C	0.386557	7.64756	10.9035	0.000959805	0.00391597
YNL113W	0.385999	8.84036	19.6514	9.29e-06	6.49e-05
YOR280C	0.385876	7.9869	10.4096	0.00125365	0.00492858
YJL037W	0.3844	8.73932	18.0838	2.11e-05	0.000136087
YAL064C-A	0.382678	8.24169	16.1488	5.86e-05	0.000336302
YDL070W	0.382182	7.58131	7.77299	0.00530332	0.0172181
YDR399W	0.381334	9.09594	25.725	3.94e-07	3.59e-06
YHL015W-A	0.380976	8.82453	21.6751	3.23e-06	2.49e-05
YIL111W	0.379961	8.50922	16.8291	4.09e-05	0.000243585
YPR075C	0.379544	8.02801	11.4003	0.00073431	0.00311592
YJL043W	0.379421	8.74326	17.8557	2.38e-05	0.000151296
YOL053W	0.379216	7.35619	8.88853	0.00286968	0.0101545
YIR016W	0.37796	7.79018	9.10807	0.00254484	0.00916684
YDR042C	0.37746	8.36059	15.6135	7.77e-05	0.000429309
YPL148C	0.377302	8.59567	12.6416	0.000377255	0.00172097
YKL006W	0.376971	9.17794	23.3481	1.35e-06	1.1e-05
YLR287C	0.376861	9.04768	25.1473	5.31e-07	4.72e-06
YLR327C	0.376338	7.54443	8.44195	0.00366663	0.0125138
YPL123C	0.376243	8.4568	17.829	2.42e-05	0.000152492
YDR519W	0.376171	8.21037	10.5289	0.00117525	0.00466151
YDL024C	0.376026	7.25277	7.80715	0.00520399	0.0169622
YPL107W	0.376024	8.20386	14.3191	0.000154292	0.000788243
YOL162W	0.37596	7.06799	6.46993	0.0109715	0.0317004
YHR061C	0.374692	8.57375	19.6983	9.07e-06	6.34e-05
YMR001C-A	0.372792	8.33921	14.5322	0.000137786	0.000712729
YML021C	0.371523	7.14306	6.87064	0.0087623	0.0262806
YJR125C	0.371146	8.79289	20.8581	4.95e-06	3.68e-05
YBR165W	0.370931	9.20468	25.534	4.35e-07	3.93e-06
YLR406C-A	0.369683	7.65116	7.14463	0.0075189	0.0231217
YNL202W	0.36814	8.85809	17.4028	3.02e-05	0.000187084
YKL061W	0.367842	8.50061	17.198	3.37e-05	0.000204704
YBR098W_1	0.367819	8.02155	11.8285	0.0005833	0.00253766
YPL267W	0.367109	8.33698	14.071	0.00017604	0.000889453
YER134C	0.367024	9.36241	27.0168	2.02e-07	1.91e-06
YJR097W	0.365802	8.22652	12.7277	0.000360272	0.0016514
YKL075C	0.364962	6.95042	5.56393	0.0183342	0.048439
YIL034C	0.364489	8.15661	11.9533	0.000545504	0.00239593
YPR079W	0.363987	8.68134	14.4262	0.00014576	0.000748356
YHL040C	0.363623	7.21443	6.88279	0.00870296	0.0261405
YDR481C	0.363585	7.79018	6.75502	0.00934841	0.0277365
YML107C	0.363502	8.71321	16.0627	6.13e-05	0.000348369
YPR185W	0.363242	8.15408	8.3411	0.00387581	0.0130979
YKL086W	0.363167	8.30617	14.6099	0.000132221	0.000687382
YPL069C	0.36303	8.29779	13.6055	0.00022553	0.00110049
YOL008W	0.362964	9.08757	21.0668	4.44e-06	3.35e-05
YPL171C	0.361927	7.963	10.9339	0.00094422	0.00386765
YHR190W	0.361513	7.35325	8.07793	0.00448075	0.014827
YPL071C	0.359481	9.33475	24.866	6.15e-07	5.38e-06
YIL117C	0.359407	7.11211	5.94385	0.0147687	0.0403165
YPL013C	0.359398	9.27662	24.2418	8.5e-07	7.12e-06
YPL027W	0.359267	8.50658	13.8468	0.00019833	0.000985213
YDR369C	0.358875	7.81282	9.57744	0.00196983	0.00734114
YOL104C	0.358623	8.45543	15.0761	0.000103262	0.000552824
YOL024W	0.357927	8.04176	10.7632	0.00103541	0.00419417
YNL058C	0.357394	7.63552	6.73666	0.00944515	0.0279633
YMR107W	0.356897	8.41514	14.4497	0.000143955	0.000741159
YNL314W	0.35672	7.48929	8.40611	0.00373961	0.0127104
YOR362C	0.356608	8.32353	8.61861	0.00332746	0.0114987
YER050C	0.356168	8.68134	16.4021	5.12e-05	0.000299894
YPR167C	0.355813	8.08668	12.421	0.000424536	0.00190925
YIR024C	0.355764	7.909	7.25762	0.0070601	0.0219064
YKL190W	0.355251	8.11211	12.3819	0.000433514	0.00194751
YPL021W	0.35481	9.03902	20.9858	4.63e-06	3.48e-05
YNR064C	0.354653	7.79452	10.2287	0.0013827	0.00535585
YJL047C-A	0.354567	8.71778	13.4164	0.000249428	0.00120713
YNL010W	0.354378	7.96877	9.19174	0.0024311	0.00880607
YDR485C_1	0.35391	8.89492	15.7628	7.18e-05	0.000398853
YDL114W	0.353169	7.43334	5.85583	0.0155255	0.0420768
YBR285W	0.35266	9.03994	14.3144	0.000154674	0.000789219
YHL013C	0.352328	9.16752	23.6915	1.13e-06	9.29e-06
YBL018C	0.352082	8.59816	18.1231	2.07e-05	0.000134142
YPL211W	0.351873	8.46703	15.5144	8.19e-05	0.000447621
YDR237W	0.351792	8.25906	11.8872	0.000565219	0.0024694
YPL187W	0.351275	8.44857	14.162	0.000167726	0.000849999
YNR029C	0.350247	8.98072	19.8928	8.19e-06	5.79e-05
YOL159C-A	0.350116	8.20223	11.2529	0.000794989	0.00333912
YOL014W	0.349797	8.38309	13.7056	0.000213816	0.00104704
YEL066W	0.347619	7.52889	8.14111	0.00432728	0.0144347
YIL123W	0.347479	8.27778	10.3192	0.00131652	0.00513804
YMR200W	0.346966	8.66248	16.1749	5.78e-05	0.000332912
YKR023W	0.346938	8.74606	12.0234	0.000525373	0.00231984
YJL218W	0.345981	7.85081	7.51635	0.00611416	0.0194833
YMR040W	0.344937	8.74718	17.6237	2.69e-05	0.000168843
YBL040C	0.344728	8.63854	17.6087	2.71e-05	0.00016992
YHR133C	0.342012	7.78474	9.64217	0.0019016	0.0071254
YGR277C	0.341704	7.73932	7.98681	0.00471192	0.0155422
YCL048W	0.341694	8.73989	17.3709	3.07e-05	0.000189401
YOR078W	0.341593	7.40241	6.80589	0.00908576	0.0270738
YIL122W	0.341285	8.30541	10.4804	0.00120647	0.00477617
YIL106W	0.340222	9.12121	21.4439	3.64e-06	2.79e-05
YPL108W	0.339729	9.05041	17.8436	2.4e-05	0.000151789
YBR088C	0.339208	9.18911	21.653	3.27e-06	2.52e-05
YGL103W	0.339011	9.23931	19.041	1.28e-05	8.61e-05
YOR012W	0.338853	8.77982	17.5712	2.77e-05	0.000172782
YPR085C	0.338833	7.72916	6.88766	0.00867928	0.0261073
YPR004C	0.338435	8.12078	11.4513	0.000714427	0.00305034
YEL015W	0.338279	7.37659	5.96824	0.0145658	0.0399473
YDL061C	0.338196	8.88122	12.9537	0.000319291	0.00148942
YFR049W	0.337829	8.97404	13.9392	0.000188823	0.000947094
YJR144W	0.337314	8.07246	10.4083	0.0012545	0.00492858
YDL008W	0.336576	9.07335	16.8441	4.06e-05	0.000242358
YPL059W	0.336168	9.00339	17.8314	2.41e-05	0.000152492
YHR110W	0.336052	8.46839	14.3493	0.000151833	0.000777605
YBR296C-A	0.33584	8.89189	13.2933	0.000266357	0.00127414
YBR204C	0.335741	8.14731	10.3358	0.00130476	0.00510175
YDR139C	0.335381	9.26102	15.2215	9.56e-05	0.000515184
YDL148C	0.334673	8.1371	8.92178	0.00281789	0.00998829
YIL049W	0.334592	8.97021	18.1112	2.08e-05	0.000134562
YDR051C	0.334486	9.24209	20.5916	5.68e-06	4.15e-05
YJR086W	0.334231	8.58444	11.4253	0.000724515	0.00308703
YGR129W	0.333563	8.28319	11.4428	0.000717708	0.00306118
YDR384C	0.333538	10.0682	29.3689	5.98e-08	6.02e-07
YLR461W	0.333538	8.14136	9.70817	0.00183451	0.00690371
YLR285W	0.332917	9.49096	24.1375	8.97e-07	7.46e-06
YDL219W	0.332248	8.29626	11.4067	0.000731803	0.00311111
YPL236C	0.331936	8.78365	15.7386	7.27e-05	0.000403097
YOR305W	0.331848	7.79235	6.6906	0.00969223	0.028511
YOR045W	0.331461	9.16501	17.3982	3.03e-05	0.000187222
YLL018C-A	0.331437	8.61788	12.3494	0.000441117	0.00197737
YDR468C	0.331348	8.70976	16.0683	6.11e-05	0.000347824
YCL055W	0.330856	8.54056	13.5832	0.000228223	0.00111101
YPR056W	0.33073	7.86635	7.28708	0.00694525	0.021615
YNL131W	0.330411	8.69591	15.0619	0.000104045	0.000555577
YPL052W	0.330068	9.05358	19.4353	1.04e-05	7.16e-05
YPL096C-A	0.329936	7.6025	5.90671	0.0150833	0.0410938
YJR094C	0.329474	8.61051	12.3257	0.000446762	0.00199618
YLR415C	0.329289	8.01877	9.64545	0.00189821	0.00712444
YIL089W	0.329153	8.20468	11.5812	0.000666219	0.00286523
YDL020C	0.328792	8.81656	15.906	6.66e-05	0.000372282
YLR426W	0.327981	8.0197	8.12854	0.00435739	0.0145001
YGL138C	0.327937	8.81709	16.4928	4.88e-05	0.000287105
YDR515W	0.327545	8.74494	15.5045	8.23e-05	0.000448791
YCR028C-A	0.32681	8.46022	11.5406	0.000680931	0.00292242
YDR517W	0.326711	9.09945	15.1572	9.89e-05	0.000531655
YNL129W	0.326166	9.72348	26.9734	2.06e-07	1.95e-06
YLR021W	0.326125	8.07335	9.13462	0.00250818	0.00905354
YDL005C	0.326097	8.53668	14.6914	0.000126625	0.000660783
YMR112C	0.325081	9.38417	18.5143	1.69e-05	0.000111339
YOR319W	0.323975	8.70574	15.2967	9.19e-05	0.000496366
YML025C	0.323578	8.41162	13.0245	0.000307445	0.00144559
YOL043C	0.323519	9.22169	15.9545	6.49e-05	0.000364358
YFR032C	0.322622	9.17378	19.8375	8.43e-06	5.94e-05
YMR232W	0.322317	7.59132	6.35077	0.011733	0.0335356
YGL096W	0.322305	8.81922	13.3545	0.000257808	0.00124042
YLR186W	0.322271	8.98024	16.4569	4.98e-05	0.000291768
YGR033C	0.322256	8.49729	10.8513	0.000987248	0.00402
YKR083C	0.321885	8.57059	13.6418	0.000221202	0.00108065
YIL146C	0.321764	8.77873	13.3729	0.000255285	0.00122971
YDR077W	0.321265	8.89896	13.7758	0.000205969	0.00101584
YOR302W	0.321062	9.13196	13.7588	0.000207841	0.00102263
YCR059C	0.320862	7.66899	7.43926	0.0063816	0.0201337
YOR255W	0.320357	9.30806	16.6767	4.43e-05	0.000262445
YDL072C	0.320177	8.80262	13.8691	0.000195999	0.000975983
YBR037C	0.320053	8.09462	10.1626	0.00143318	0.00553064
YKL026C	0.320048	8.39027	10.1367	0.00145343	0.00559835
YGL263W	0.320027	8.23133	10.1568	0.00143773	0.00554305
YKR030W	0.319646	8.80208	14.8533	0.000116207	0.00061339
YDR531W	0.318741	8.65832	14.4491	0.000144	0.000741159
YNL278W	0.318374	7.73707	7.08359	0.00777931	0.0237986
YML022W	0.318242	8.6743	14.1854	0.000165649	0.000841064
YKR041W	0.316543	8.44028	11.317	0.000767995	0.00324552
YHR132W-A	0.316323	8.0104	8.75713	0.00308394	0.0107651
YNR004W	0.315465	8.11732	8.71102	0.00316293	0.0109988
YPR151C	0.314879	8.11991	5.55443	0.0184339	0.048651
YOL088C	0.314832	8.02985	8.23055	0.0041191	0.0138296
YOL082W	0.314805	8.76387	13.5908	0.000227302	0.00110783
YDR367W	0.314695	8.92145	13.7646	0.000207204	0.00102071
YER051W	0.314669	8.44443	10.2411	0.00137345	0.00533
YJL123C	0.314261	8.06978	9.40831	0.00216004	0.00797807
YLR388W	0.313317	8.32579	9.73242	0.00181046	0.00683346
YJL168C	0.313143	9.52007	23.1443	1.5e-06	1.22e-05
YCR075W-A	0.312884	8.73029	9.08616	0.0025755	0.00925614
YMR292W	0.311972	9.32166	17.5012	2.87e-05	0.000178721
YMR230W-A	0.311892	8.1965	6.95862	0.00834163	0.0252756
YER079W	0.311667	7.51449	6.70749	0.00960087	0.0283634
YKL141W	0.311587	8.79885	14.6998	0.000126062	0.00065868
YGR193C	0.311008	7.94945	8.13693	0.00433728	0.0144564
YDL036C	0.310326	7.80639	7.91091	0.00491376	0.0161179
YJL148W	0.310207	8.73651	10.3058	0.00132614	0.0051707
YBL071W-A	0.310111	8.5204	8.96297	0.00275507	0.0097824
YGR035C	0.309389	7.60744	6.94863	0.00838836	0.0253986
YHR199C-A	0.308659	8.03811	8.25573	0.00406237	0.0136613
YJL088W	0.308529	8.54764	12.0032	0.000531105	0.00234264
YGR046W	0.307055	8.5204	9.04624	0.00263236	0.00942768
YER071C	0.307042	10.5125	40.6046	1.86e-10	2.54e-09
YML035C	0.306886	8.42497	8.65444	0.00326266	0.0112842
YMR152W	0.306742	8.55469	12.7806	0.000350226	0.0016173
YIL035C	0.306642	8.32653	9.97328	0.00158828	0.00603898
YKL148C	0.30649	8.51843	12.2799	0.000457871	0.0020414
YOR278W	0.305844	9.02709	14.9162	0.000112395	0.000597204
YNR057C	0.305447	8.64516	12.1585	0.000488651	0.00217161
YLL062C	0.305384	8.13025	8.85607	0.00292116	0.0103013
YOR128C	0.304728	8.24882	10.1346	0.00145513	0.00559969
YMR036C	0.304565	8.39457	6.78304	0.00920281	0.0273635
YPL227C	0.304541	8.54378	10.3885	0.00126801	0.00497218
YKL194C	0.304098	8.02247	7.75731	0.00534955	0.0173546
YOR242C	0.30323	7.69823	6.12987	0.0132917	0.0370116
YDR437W	0.303049	8.66958	10.8334	0.000996879	0.00405522
YKR037C	0.302849	7.7483	6.41318	0.0113276	0.0326251
YJR032W	0.302831	8.33996	8.83261	0.00295896	0.0104168
YKL103C	0.302827	8.60188	10.6299	0.00111275	0.00446073
YKL093W	0.302501	8.87765	14.3771	0.000149613	0.000767182
YBR245C	0.302456	7.96397	7.83974	0.00511099	0.0167118
YGR204C-A	0.302278	8.58695	6.5568	0.0104484	0.0304321
YDR079C-A	0.302052	8.5412	11.8676	0.000571185	0.0024902
YML126C	0.302015	7.72348	5.9444	0.0147641	0.0403165
YFL034C-A	0.301928	9.02847	13.3785	0.000254528	0.00122749
YNL146W	0.300224	7.60126	5.76001	0.016395	0.0440003
YGL155W	0.300189	8.80746	13.5444	0.000232983	0.00113019
YBR087W	0.299738	10.2243	29.9199	4.5e-08	4.63e-07
YEL029C	0.299582	8.7891	13.2143	0.000277824	0.00132134
YOR288C	0.2995	9.10863	13.3451	0.000259094	0.00124516
YAR023C	0.29928	9.16627	12.3452	0.000442118	0.00197971
YGL053W	0.298752	8.98167	13.7848	0.000204992	0.00101222
YHR153C	0.298153	8.97595	14.0384	0.000179114	0.000902778
YGL258W	0.297852	8.08845	7.21038	0.00724831	0.0224231
YBL019W	0.296974	7.79669	7.3467	0.00671861	0.0210242
YGR074W	0.295663	9.06215	15.0621	0.00010403	0.000555577
YHL043W	0.295422	7.63068	6.24384	0.0124626	0.035231
YDL018C	0.295348	8.70631	9.56975	0.00197809	0.00736528
YDL004W	0.29532	8.96973	9.51711	0.00203565	0.00753883
YOL147C	0.295206	8.31601	10.0938	0.00148773	0.00570387
YHR122W	0.294418	7.97643	7.60426	0.00582305	0.0186853
YDR147W	0.294332	8.28165	7.98155	0.00472564	0.015575
YDR323C	0.294288	7.48123	5.5632	0.0183419	0.048439
YDL241W	0.294198	9.56521	9.02466	0.00266361	0.00951488
YJR056C	0.293597	9.04359	9.23402	0.0023756	0.00865502
YJL193W	0.292414	7.55853	5.8221	0.015826	0.0427509
YBR022W	0.291582	8.77873	12.0677	0.00051303	0.00227262
YGR206W	0.291328	8.68602	11.1899	0.000822425	0.00344385
YNL036W	0.291231	8.61175	12.5091	0.000404985	0.00183129
YDL243C	0.290535	8.55597	7.78417	0.00527061	0.0171371
YGR040W	0.290357	8.44167	9.22134	0.00239211	0.00870297
YJL048C	0.29024	8.94311	10.618	0.00111992	0.00448511
YKL170W	0.289401	8.48526	10.4778	0.00120819	0.00477841
YHR081W	0.288586	8.81335	11.1833	0.000825379	0.00345272
YDR045C	0.287422	8.47043	8.99852	0.00270198	0.00963529
YKL122C	0.287185	9.38381	15.1827	9.76e-05	0.00052519
YGL087C	0.287042	8.58005	11.4051	0.000732424	0.00311111
YOR202W	0.286251	7.70862	6.51459	0.0106993	0.0310535
YBR091C	0.285653	7.912	5.92664	0.0149136	0.0406851
YBR217W	0.28548	8.86687	12.825	0.000342017	0.00158293
YDL055C	0.28538	8.72519	7.72831	0.00543617	0.0176217
YDR236C	0.285124	8.11211	5.64469	0.0175083	0.0466548
YLR446W	0.284785	8.96396	13.2147	0.000277755	0.00132134
YLR326W	0.284775	9.46907	13.6582	0.000219281	0.00107253
YLL027W	0.28469	8.7382	11.3431	0.000757305	0.00320691
YER074W-A	0.283991	9.0445	10.0758	0.00150228	0.00575432
YIL029C	0.283859	8.68369	8.26485	0.00404201	0.0136039
YDR261C	0.283807	8.21927	6.61688	0.0101016	0.0295681
YJL179W	0.282984	9.02386	11.0706	0.000877075	0.00363586
YOL049W	0.28266	9.08978	13.9227	0.000190488	0.000953132
YDR253C	0.282404	8.46635	10.2305	0.00138136	0.00535569
YMR067C	0.281332	8.09286	6.47895	0.0109159	0.0315714
YGL079W	0.280645	8.99917	12.674	0.00037077	0.00169325
YNL046W	0.280488	7.86326	6.22502	0.0125957	0.0355346
YGR195W	0.280411	8.96348	13.0958	0.000295951	0.00139631
YDR115W	0.280264	9.47618	16.9769	3.78e-05	0.000227299
YBR152W	0.280144	8.24803	8.41686	0.00371757	0.0126563
YLR367W	0.279871	8.17503	7.4253	0.00643131	0.0202649
YNL274C	0.279861	8.77215	12.0428	0.000519939	0.0022983
YAL068C	0.27981	8.58256	7.79396	0.00524211	0.0170596
YJL038C	0.27952	8.71378	11.091	0.000867473	0.00360328
YGL098W	0.279332	8.60435	10.5959	0.00113336	0.00452576
YML118W	0.279076	8.11298	7.6893	0.00555492	0.0179269
YMR133W	0.278499	8.61052	11.3026	0.000773986	0.0032675
YPL033C	0.278401	9.53311	14.9718	0.000109129	0.000581222
YKL154W	0.278121	9.11991	13.0146	0.000309067	0.00144827
YNL312W	0.277938	8.94945	13.0514	0.00030305	0.00142654
YDR473C	0.277864	7.909	6.40661	0.0113697	0.0327234
YBR254C	0.277723	9.08403	12.7812	0.000350125	0.0016173
YKL049C_2	0.277309	8.77873	9.32542	0.00225996	0.00830259
YHR181W	0.277139	8.75888	9.24155	0.00236585	0.00863024
YEL048C	0.276625	8.08934	6.37316	0.0115859	0.033207
YEL023C	0.276572	9.57911	17.9422	2.28e-05	0.000145239
YLR404W	0.276516	8.72803	8.08464	0.00446419	0.014795
YPR180W	0.276508	8.86841	11.3512	0.000753996	0.00319617
YKL058W	0.275875	8.89593	6.3161	0.0119647	0.0340799
YDR489W	0.275628	8.88428	10.7214	0.00105903	0.0042744
YMR060C	0.273971	8.6901	10.5745	0.00114661	0.00456104
YCL057C-A	0.273945	8.42847	9.31248	0.00227598	0.00833922
YNR068C	0.273467	8.71664	9.21889	0.0023953	0.00870693
YDR299W	0.273075	9.33587	15.5626	7.98e-05	0.00043867
YPL081W	0.271814	8.13282	7.21246	0.0072399	0.0224139
YPL189C-A	0.271693	8.55789	8.19217	0.00420716	0.0140812
YGL159W	0.271287	8.23931	8.12042	0.00437694	0.0145534
YMR013W-A	0.271195	9.34625	12.3295	0.000445847	0.00199425
YBR191W	0.270519	7.9831	6.37724	0.0115593	0.0331539
YOL005C	0.269389	8.49663	9.47385	0.00208421	0.00771177
YDR079W	0.268974	8.84403	7.83597	0.00512167	0.0167335
YGL121C	0.268524	8.46227	7.58861	0.00587383	0.0188045
YKL067W	0.267977	8.36351	8.66582	0.00324235	0.0112312
YKL041W	0.267888	8.91748	6.73776	0.0094393	0.0279633
YDL230W	0.267827	9.01459	11.7625	0.000604373	0.00261831
YDL181W	0.267778	8.30465	6.89652	0.00863637	0.0260161
YLR015W	0.267714	8.1095	6.65929	0.009864	0.0289957
YDL076C	0.267213	8.29012	6.90295	0.00860538	0.0259606
YBR029C	0.26687	8.57691	9.37056	0.00220499	0.00812229
YPL139C	0.26675	8.0858	6.48853	0.0108573	0.0314458
YPL120W	0.26655	8.35104	7.29497	0.00691481	0.0215527
YNL009W	0.266296	8.23373	7.46277	0.0062988	0.0199333
YLR443W	0.264712	8.60311	8.32224	0.00391626	0.0132238
YBR007C	0.264329	8.60559	10.1727	0.00142537	0.00550568
YHR209W	0.263365	8.52563	6.5065	0.0107481	0.0311732
YGR180C_1	0.263134	7.92986	5.573	0.0182395	0.0482302
YDR065W	0.263043	8.45406	8.0406	0.00457403	0.0151115
YDR182W	0.262684	8.62825	8.76148	0.00307659	0.0107577
YMR147W	0.262515	9.2974	11.897	0.000562258	0.00246166
YOL107W	0.262478	9.23771	12.9541	0.000319224	0.00148942
YER007W_1	0.262283	8.36934	7.45355	0.00633115	0.0200051
YJL071W	0.262065	8.95866	10.2708	0.0013515	0.00525965
YLL046C	0.261867	8.07514	6.39815	0.0114239	0.0328339
YMR193W	0.26177	8.9125	11.2915	0.000778612	0.00328367
YNL047C	0.26058	8.30996	6.19872	0.0127843	0.035895
YLR105C	0.260204	8.44857	6.5707	0.0103671	0.0302167
YBR213W	0.260037	9.00479	9.63993	0.00190392	0.00712764
YOR297C	0.259898	8.57816	9.46239	0.00209727	0.00775315
YDL150W	0.25971	8.2801	7.35209	0.00669847	0.0209892
YNL308C	0.259496	8.61175	8.38127	0.00379108	0.0128747
YOR101W	0.258605	8.23133	6.83941	0.00891682	0.0267052
YBR120C	0.258543	8.84246	8.74572	0.0031033	0.0108236
YIL060W	0.25742	9.11775	11.0477	0.000887967	0.00366264
YDR062W	0.25735	8.18911	6.8993	0.00862293	0.0259946
YOR159C	0.256614	8.96589	9.21604	0.00239904	0.00871288
YAR020C	0.256115	9.28165	13.021	0.00030801	0.0014466
YGL262W	0.255894	8.95721	9.11455	0.00253585	0.00914543
YOR298W	0.25575	8.45063	6.38543	0.0115061	0.033047
YNL334C	0.255154	7.94945	5.51294	0.0188763	0.0496283
YDR397C	0.254176	8.8679	9.02732	0.00265973	0.00950924
YLR435W	0.253601	8.4953	8.31839	0.00392456	0.013241
YLR355C	0.253421	8.53797	7.93564	0.00484705	0.015937
YLR145W	0.252985	9.47381	12.7746	0.000351362	0.00162074
YDR404C	0.252472	8.55085	7.15295	0.00748409	0.0230318
YPL015C	0.252333	8.07781	5.68545	0.0171062	0.0457901
YHR157W	0.252161	8.98832	8.52117	0.00351039	0.0120302
YNR003C	0.251432	8.90097	9.54845	0.00200118	0.00742448
YDR121W	0.251361	8.32053	7.12185	0.007615	0.0233478
YMR042W	0.251313	8.33177	7.38158	0.00658951	0.0206949
YHR139C	0.25111	8.30084	6.65425	0.00989194	0.0290571
YJR120W	0.250726	8.17503	5.73031	0.0166746	0.0446926
YAL028W	0.250577	8.50856	7.35681	0.00668092	0.020966
YKL143W	0.250106	8.36788	6.43963	0.0111602	0.0321653
YLR201C	0.25005	8.4609	7.89407	0.00495971	0.0162429
YBR061C	0.249266	8.53732	8.72296	0.00314227	0.0109502
YOR030W	0.248618	8.38165	6.46922	0.0109759	0.0317004
YAL010C	0.248401	9.16752	10.788	0.00102158	0.00414345
YNL145W	0.24838	9.33661	8.842	0.00294377	0.0103722
YHR045W	0.248046	8.30541	7.01335	0.00809042	0.0246409
YHR126C	0.248003	8.99729	10.5904	0.00113679	0.00453215
YNL162W-A	0.247412	8.82718	5.62341	0.0177221	0.0469824
YLL042C	0.247388	8.67194	6.17724	0.0129404	0.0362594
YLL053C	0.247341	8.25277	5.63978	0.0175574	0.0467255
YJR060W	0.247032	8.53279	6.23116	0.0125522	0.03546
YBR062C_2	0.246453	8.11472	5.76707	0.0163293	0.043881
YNL096C	0.245895	8.25749	6.2036	0.012749	0.0358275
YGL259W	0.24507	9.31148	6.82775	0.00897523	0.0268413
YOR034C	0.245026	8.67665	9.01898	0.0026719	0.00953624
YNR054C	0.244766	8.9264	8.22009	0.00414291	0.0138912
YGL153W	0.244743	8.86481	9.08032	0.00258375	0.00926966
YPL271W	0.244588	8.88936	8.90874	0.0028381	0.0100513
YCR101C	0.244363	9.04995	8.55655	0.0034428	0.0118675
YLL041C	0.244303	8.27468	5.9253	0.014925	0.0406894
YJL184W	0.243149	8.47043	5.73081	0.0166698	0.0446926
YER161C	0.243074	8.33102	6.70139	0.00963376	0.0284402
YPL170W	0.242908	9.46124	13.2762	0.000268795	0.00128431
YDL085C-A	0.242359	8.38309	6.02251	0.0141245	0.038866
YBR242W	0.241798	8.56996	8.21954	0.00414417	0.0138912
YBR131W	0.241197	8.42637	7.02181	0.00805227	0.0245609
YMR034C	0.240925	8.1692	6.15283	0.0131202	0.036639
YBR065C	0.2401	8.24328	6.37902	0.0115477	0.0331435
YIL076W	0.240049	8.91897	8.76542	0.00306995	0.0107435
YNL253W	0.239008	9.17545	8.4387	0.00367318	0.0125214
YPL152W-A	0.237666	8.28165	6.07059	0.0137451	0.0380499
YJR082C	0.237022	9.06933	8.55092	0.00345348	0.0118746
YIL091C	0.236558	9.21927	10.7502	0.00104269	0.00421666
YNL325C	0.236479	8.24328	5.79829	0.0160418	0.0431926
YMR084W	0.236208	9.4782	11.4149	0.000728572	0.00310112
YBR083W	0.235019	8.26845	5.98687	0.0144127	0.0395799
YGR273C	0.234869	8.55085	7.70556	0.00550509	0.0178172
YPL112C	0.234106	8.5079	6.60756	0.0101547	0.0297022
YPR028W	0.233677	8.81068	6.81987	0.0090149	0.0269209
YER044C-A	0.233661	8.52105	6.80627	0.00908385	0.0270738
YOL042W	0.232719	9.31827	6.85127	0.00885783	0.0265478
YBR072W	0.232362	8.86944	6.81015	0.00906411	0.0270484
YGL047W	0.231667	9.29931	10.9197	0.000951467	0.00388963
YMR148W	0.229267	9.44236	8.5901	0.00337995	0.0116703
YIL003W	0.22855	8.90449	7.95297	0.00480085	0.0157977
YGL029W	0.228478	9.07915	8.45651	0.00363739	0.0124345
YBR063C	0.228351	8.35693	5.95411	0.014683	0.0402153
YBR039W	0.226806	8.81656	7.01473	0.0080842	0.0246401
YJL217W	0.226523	9.01831	7.03378	0.00799864	0.0244153
YBR177C	0.226215	8.60435	6.30375	0.0120483	0.0342944
YKL126W	0.224133	8.92244	8.14532	0.00431725	0.0144129
YER116C	0.223612	8.92195	7.31819	0.00682601	0.0213081
YCL049C	0.22347	8.37297	6.04035	0.0139825	0.0385837
YAL030W	0.222983	9.09814	6.2773	0.0122295	0.0346669
YIL050W	0.222925	8.55661	5.64896	0.0174657	0.0465733
YPR168W	0.222805	8.4389	6.09496	0.0135568	0.0375789
YOR008C-A	0.222266	8.79235	7.4207	0.00644776	0.020296
YOL164W-A	0.221951	8.68076	6.59125	0.0102481	0.0299331
YMR208W	0.220497	8.78964	5.87865	0.0153256	0.0416167
YBR040W	0.218841	8.93625	6.65176	0.00990578	0.0290771
YDL067C	0.218545	8.65235	7.09599	0.00772564	0.0236694
YGL194C	0.21816	8.87252	7.32893	0.00678534	0.0211971
YHR051W	0.218018	8.52105	6.324	0.0119115	0.0339986
YDR240C	0.216765	9.1341	8.43784	0.00367493	0.0125214
YOR062C	0.216453	8.73256	6.40147	0.0114026	0.0327953
YOR237W	0.215281	8.63613	6.93663	0.00844483	0.0255322
YJL147C	0.215146	8.42847	5.84123	0.0156549	0.0423163
YIL008W	0.214881	9.23373	7.50344	0.00615811	0.0195921
YEL019C	0.21244	8.86944	6.30134	0.0120647	0.0343175
YAL018C	0.211407	8.66544	6.14709	0.0131628	0.0367333
YNL213C	0.211315	9.10077	7.92926	0.00486417	0.0159806
YGR226C	0.210625	9.12724	7.58249	0.00589381	0.0188538
YIL006W	0.209338	8.64637	6.17007	0.0129929	0.0363573
YJL173C	0.208641	8.63007	6.11183	0.013428	0.0372969
YIL102C	0.208637	9.2801	6.26111	0.0123417	0.0349611
YBR076W	0.204891	8.57186	5.88736	0.0152499	0.0415204
YHR059W	0.203136	10.1673	10.4142	0.00125053	0.00492234
YBR167C	0.202851	8.62582	5.88079	0.0153069	0.0415933
YHR075C	0.202374	8.83721	5.97625	0.0144998	0.0397926
YDR078C	0.201833	8.92937	6.00114	0.0142967	0.0392873
YOR143C	0.201302	8.9543	5.63499	0.0176054	0.0467931
YOL159C	0.197898	8.96685	5.86815	0.0154172	0.0418381
YGL246C	0.197457	8.92541	6.2985	0.012084	0.0343253
YGR253C	0.197306	8.87867	6.25503	0.0123841	0.0350573
YBR257W	0.196763	9.06978	5.52945	0.018699	0.0492248
YKL161C	0.191344	8.87765	5.54897	0.0184916	0.0487721
YKR049C	0.191052	8.906	5.86344	0.0154586	0.0419228
YER186C	0.18993	9.433	6.69314	0.00967847	0.028511
YBR228W	0.18885	8.96925	5.6404	0.0175512	0.0467255
YBR246W	0.187318	9.06709	6.02675	0.0140907	0.0387986
YIL124W	0.185904	8.8858	5.62468	0.0177093	0.0469784
YKL120W	0.18589	9.1717	6.69915	0.0096459	0.0284557
YDR059C	0.181146	9.25041	6.15428	0.0131094	0.0366338
YHR129C	0.180804	9.36169	6.78693	0.00918279	0.0273236
YER148W	0.179485	9.32466	6.44606	0.0111199	0.0320715
YHR167W	0.146184	9.98856	6.31757	0.0119547	0.0340752

## Sheet: BY4743_threshold
		logFC	logCPM	LR	PValue	BY4743_FDR
YMR098C	YMR098C … ATP25 biological process unknown molecular function unknown | Mitochondrial protein required for the stability of Oli1p (Atp9p) mRNA and for the Oli1p ring formation; YMR098C is not an essential geneYMR099C	2.7626	4.82453	27.152	1.88e-07	1.79e-06
YPL038W	YPL038W ... MET31 regulation of transcription* DNA binding* cytoplasm* | YPL038W-A	1.90029	3.08757	7.08158	0.00778805	0.0238077
YDR235W	YDR235W ... PRP42 nuclear mRNA splicing, via spl RNA binding commitment complex* | YDR236C	1.51179	3.80746	6.04009	0.0139846	0.0385837
YGL044C_2	#N/A	1.37506	7.80207	135.694	2.33e-31	1.12e-29
YML115C	YML115C ... VAN1 N-linked glycosylation mannosyltransferase activity membrane* | YML116W	1.35769	7.45953	47.1278	6.65e-12	1.05e-10
YOL038C-A	YOL038C-A ... YOL038C-A biological process unknown molecular function unknown cellular component unknown | YOL038W	1.30028	4.84977	8.18051	0.00423429	0.0141588
YIL083C	YIL083C … CAB2 coenzyme A biosynthesis phosphopantothenate-cysteine l | Probable phosphopantothenoylcysteine synthetase (PPCS), which catalyzes the second step of coenzyme A biosynthesis from pantothenate; null mutant lethality is complemented by E. coli coaBC (encoding a bifunctional enzyme with PPCS activity)YIL084C	1.18409	4.65355	12.8414	0.000339034	0.00157264
YDR346C	YDR346C PAC cluster SVF1 biological process unknown molecular function unknown cytoplasm* | YDR347W	1.16768	7.96876	113.018	2.14e-26	8.42e-25
YML007C-A	YML007C-A ... YML007C-A biological process unknown molecular function unknown mitochondrion | YML007W	1.1338	7.84349	8.82507	0.0029712	0.010451
YHR177W	YHR177W ... YHR177W biological process unknown molecular function unknown cellular component unknown | YHR178W	1.10652	5.93478	6.05231	0.0138881	0.0383944
YER165W	YER165W PAC cluster PAB1 regulation of translational in poly(A) binding cytoplasm* | YER166W	1.08844	8.68368	157.567	3.85e-36	2.07e-34
YKL063C	YKL063C ... YKL063C biological process unknown molecular function unknown Golgi apparatus | YKL064W	1.06551	8.08225	80.8844	2.39e-19	6.73e-18
YNL289W	YNL289W ... PCL1 cell cycle cyclin-dependent protein kinase regcyclin-dependent protein kinase hol | YNL290W	1.03493	8.3054	109.85	1.06e-25	4.01e-24
YOR258W	YOR258W ... HNT3 biological process unknown molecular function unknown cytoplasm* | YOR259C	1.0224	4.70055	10.5642	0.00115296	0.00458191
YCR065W	YCR065W ... HCM1 transcription initiation from specific RNA polymerase II transcrinucleus | YCR066W	1.00457	7.12938	43.3172	4.65e-11	6.77e-10
YLR064W	YLR064W ... YLR064W biological process unknown molecular function unknown endoplasmic reticulum | YLR065C	0.978352	7.6866	59.4556	1.25e-14	2.64e-13
YBR279W	YBR279W ... PAF1 RNA elongation from RNA polyme RNA polymerase II transcription elonucleus* | YBR280C	0.951811	7.63793	59.0176	1.56e-14	3.26e-13
YDR266C	YDR266C ... YDR266C biological process unknown molecular function unknown cytoplasm | YDR267C	0.895213	7.89795	67.204	2.45e-16	5.72e-15
YJR030C	YJR030C ... YJR030C biological process unknown molecular function unknown cellular component unknown | YJR031C	0.892233	6.46499	20.4955	5.98e-06	4.35e-05
YPL250C	YPL250C ... ICY2 biological process unknown molecular function unknown cellular component unknown | YPL251W	0.881086	7.9259	64.4723	9.79e-16	2.21e-14
YOR327C	YOR327C ... SNC2 endocytosis* v-SNARE activity transport vesicle | YOR328W	0.880285	8.65771	83.9231	5.14e-20	1.52e-18
YOL068C	YOL068C ... HST1 chromatin silencing NAD-dependent histone deacetylase anucleus* | YOL069W	0.879434	7.24961	27.2654	1.77e-07	1.69e-06
YOL077W-A	YOL077W-A ... ATP19 ATP synthesis coupled proton t hydrogen-transporting ATP synthase proton-transporting ATP synthase co | YOL078W	0.861519	5.88275	15.3857	8.77e-05	0.00047603

## Sheet: BC187
		logFC	logCPM	LR	PValue	BC187_FDR
YJL165C	YJL165C ... HAL5 cation homeostasis protein kinase activity cellular component unknown | YJL166W	10			more than 50k reads
YOL016C	YOL016C ... CMK2 protein amino acid phosphoryla calcium- and calmodulin-dependent pcytoplasm | YOL017W	10
YNL027W	YNL027W ... CRZ1 regulation of transcription, D transcription factor activity cytoplasm* | YNL028W	10
YBL051C	YBL051C ... PIN4 G2/M transition of mitotic cel molecular function unknown cytoplasm | YBL052C	3.18306	10.1543	296.72	1.7077e-66	7.42937e-65
YLL028W	YLL028W ... TPO1 polyamine transport spermine transporter activity* plasma membrane* | YLL029W	3.13438	6.88475	269.815	1.24503e-60	4.51377e-59
YKL063C	YKL063C ... YKL063C biological process unknown molecular function unknown Golgi apparatus | YKL064W	2.8161	10.5145	325.45	9.41526e-73	4.92573e-71
YPL128C	YPL128C ... TBF1 loss of chromatin silencing DNA binding* nucleus* | YPL129W	2.80618	10.3775	1279.82	2.7444e-280	2.83565e-277
YPR052C	YPR052C ... NHP6A regulation of transcription fr chromatin binding nuclear chromatin* | YPR053C	2.63338	9.52755	639.952	3.42304e-141	8.84214e-139
YLR399C	YLR399C ... BDF1 DNA repair* transcription regulator activity nucleus* | YLR400W	2.45347	9.29201	1048.38	5.46714e-230	3.76595e-227
YHR071W	YHR071W ... PCL5 cell cycle cyclin-dependent protein kinase regcyclin-dependent protein kinase hol | YHR072W	2.26844	8.57435	718.207	3.28484e-158	1.13135e-155
YDL160C	YDL160C ... DHH1 deadenylylation-dependent deca protein binding cytoplasm* | YDL160C-A	2.11592	8.62395	744.783	5.4672e-164	2.51066e-161
YJR043C	YJR043C PAC cluster POL32 nucleotide-excision repair* delta DNA polymerase activity nucleus* | YJR044C	2.05924	9.98449	398.643	1.08709e-88	9.76726e-87
YOR204W	YOR204W ... DED1 translational initiation RNA helicase activity cytoplasm | YOR205C	2.04315	8.14558	529.555	3.53065e-117	5.40451e-115
YDR266C	YDR266C ... YDR266C biological process unknown molecular function unknown cytoplasm | YDR267C	1.995	9.55753	735.721	5.10816e-162	2.1112e-159
YOR193W	YOR193W ... PEX27 peroxisome organization and bi molecular function unknown peroxisomal membrane | YOR194C	1.9382	8.89337	540.186	1.71804e-119	2.95861e-117
YML115C	YML115C ... VAN1 N-linked glycosylation mannosyltransferase activity membrane* | YML116W	1.84086	8.65709	114.595	9.65415e-27	9.87639e-26
YNL251C	YNL251C ... NRD1 transcription termination from RNA binding nucleus | YNL252C	1.84075	7.33397	151.298	9.02178e-35	1.2597e-33
YLR427W	YLR427W ... MAG2 DNA dealkylation alkylbase DNA N-glycosylase activitcytoplasm | YLR428C	1.83191	9.68657	591.752	1.04172e-130	2.15272e-128
YBR158W	YBR158W ... AMN1 negative regulation of exit fr protein binding cytoplasm* | YBR159W	1.80586	5.89489	55.7133	8.38499e-14	4.59618e-13
YGL014W	YGL014W ... PUF4 mRNA catabolism, deadenylylati mRNA binding cytoplasm | YGL015C	1.79512	9.54471	331.565	4.38415e-74	2.32304e-72
YAL054C	YAL054C ... ACS1 acetyl-CoA biosynthesis* acetate-CoA ligase activity mitochondrion* | YAL055W	1.76413	8.49726	237.615	1.30257e-53	3.63751e-52
YDL051W	YDL051W PAC cluster LHP1 tRNA processing RNA binding nucleus* | YDL052C	1.7481	9.23608	428.26	3.88695e-95	3.56995e-93
YLR248W	YLR248W ... RCK2 protein amino acid phosphoryla protein serine/threonine kinase actcytoplasm | YLR249W	1.73668	7.99819	233.213	1.18748e-52	3.16637e-51
YGR256W	YGR256W iESR cluster GND2 glucose metabolism phosphogluconate dehydrogenase (deccytosol | YGR257C	1.69307	9.87454	338.744	1.19792e-75	6.78217e-74
YGR079W	YGR079W ... YGR079W biological process unknown molecular function unknown cellular component unknown | YGR080W	1.67821	9.40557	497.167	3.929e-110	5.07455e-108
YEL015W	YEL015W ... EDC3 deadenylylation-independent de molecular function unknown cytoplasmic mRNA processing body | YEL016C	1.6781	9.54117	305.757	1.83487e-68	8.5208e-67
YOR275C	YOR275C ... RIM20 proteolysis and peptidolysis* molecular function unknown cytoplasm* | YOR276W	1.61263	9.73534	636.62	1.81615e-140	4.41537e-138
YHR066W	YHR066W PAC cluster SSF1 ribosomal large subunit assemb rRNA binding nucleolus | YHR067W	1.60601	9.19811	466.349	1.996e-103	2.29152e-101
YGL043W	YGL043W ... DST1 meiotic recombination* positive transcription elongation fnucleoplasm | YGL044C	1.58901	7.22085	128.687	7.93985e-30	9.24377e-29
YJL082W	YJL082W ... IML2 biological process unknown molecular function unknown cytoplasm* | YJL083W	1.58244	6.70282	83.1397	7.64556e-20	5.74529e-19
YAL021C_2	#N/A	1.55368	8.08311	236.628	2.13806e-53	5.85207e-52
YEL035C	YEL035C ... UTR5 biological process unknown molecular function unknown cellular component unknown | YEL036C	1.54994	9.453	451.306	3.74837e-100	3.68858e-98
YFR032C	YFR032C … RRT5 biological process unknown molecular function unknown | Putative protein of unknown function; non-essential gene identified in a screen for mutants with increased levels of rDNA transcription; expressed at high levels during sporulationYFR032C-A	1.50712	9.15784	473.869	4.61107e-105	5.44502e-103
YOL112W	YOL112W ... MSB4 actin filament organization Rab GTPase activator activity bud tip* | YOL113W	1.50378	8.39096	334.098	1.23094e-74	6.69403e-73
YLL013C	YLL013C ... PUF3 mRNA catabolism, deadenylylati mRNA binding cytoplasm | YLL014W	1.49344	7.58002	109.628	1.18246e-25	1.14185e-24
YFL021W	YFL021W ... GAT1 transcription initiation from specific RNA polymerase II transcrinucleus | YFL022C	1.49281	7.20138	82.8949	8.65328e-20	6.49075e-19
YKR045C	YKR045C ... YKR045C biological process unknown molecular function unknown cytoplasm | YKR046C	1.49175	9.38665	532.484	8.13967e-118	1.29389e-115
YPR079W	YPR079W ... MRL1 vacuolar transport signal sequence binding cytoplasm* | YPR080W	1.47667	9.11555	476.687	1.12355e-105	1.36577e-103
YER165W	YER165W PAC cluster PAB1 regulation of translational in poly(A) binding cytoplasm* | YER166W	1.47575	7.93965	161.298	5.88855e-37	8.81789e-36
YIL051C	YIL051C ... MMF1 mitochondrial genome maintenan molecular function unknown mitochondrion* | YIL052C	1.46098	8.92736	342.912	1.48144e-76	8.62364e-75
YGR161C	YGR161C iESR cluster RTS3 protein amino acid dephosphory protein phosphatase type 2A activitcytoplasm* | YGR161W-C	1.38928	8.47918	336.602	3.50634e-75	1.93222e-73
YML017W	YML017W ... PSP2 biological process unknown molecular function unknown cytoplasm | YML018C	1.371	8.80957	315.503	1.38198e-70	7.0515e-69
YGL207W	YGL207W ... SPT16 chromatin remodeling* RNA polymerase II transcription elonuclear chromatin* | YGL208W	1.35302	7.45677	123.965	8.57578e-29	9.40151e-28
YKR018C	YKR018C ... YKR018C biological process unknown molecular function unknown cytoplasm* | YKR019C	1.34441	7.5775	135.843	2.15914e-31	2.62463e-30
YGL162W	YGL162W ... SUT1 regulation of transcription fr transcription factor activity* nucleus | YGL163C	1.34092	8.71661	195.511	1.99243e-44	3.77738e-43
YOL006C	YOL006C ... TOP1 regulation of transcription fr DNA topoisomerase type I activity nucleus | YOL007C	1.33308	7.36202	95.8894	1.21482e-22	1.0331e-21
YMR005W	YMR005W ... TAF4 transcription from RNA polymer RNA polymerase II transcription factranscription factor TFIID complex | YMR006C	1.32663	7.02614	75.368	3.90672e-18	2.7046e-17
YGL053W	YGL053W ... PRM8 conjugation with cellular fusi molecular function unknown endoplasmic reticulum* | YGL054C	1.31995	8.80957	355.032	3.39951e-79	2.09704e-77
YDR049W	YDR049W ... YDR049W biological process unknown molecular function unknown cytoplasm* | YDR050C	1.30531	7.21439	88.8671	4.22237e-21	3.38199e-20
YPL112C	YPL112C ... PEX25 peroxisome organization and bi molecular function unknown peroxisomal membrane | YPL113C	1.30453	9.98092	219.96	9.22608e-50	2.11841e-48
YLR034C	YLR034C ... SMF3 intracellular sequestering of iron ion transporter activity vacuolar membrane (sensu Fungi) | YLR035C	1.26965	9.04583	366.876	8.96368e-82	6.07326e-80
YLR380W	YLR380W ... CSR1 cell wall organization and bio phosphatidylinositol transporter accytoplasm* | YLR381W	1.26859	7.3664	88.0204	6.4783e-21	5.13912e-20
YEL034W	YEL034W ... HYP2 translational initiation protein binding* cytoplasm* | YEL035C	1.259	8.36055	250.57	1.95107e-56	6.01775e-55
YFR040W	YFR040W ... SAP155 G1/S transition of mitotic cel protein serine/threonine phosphatascytoplasm | YFR041C	1.24952	6.52625	42.6044	6.70097e-11	3.05012e-10
YNL062C	YNL062C PAC cluster GCD10 translational initiation* tRNA methyltransferase activity nucleus | YNL063W	1.24579	6.94844	64.9335	7.74686e-16	4.83652e-15
YIR016W	YIR016W ... YIR016W biological process unknown molecular function unknown cellular component unknown | YIR017C	1.23376	9.41052	134.466	4.32121e-31	5.16172e-30
YNR074C	YNR074C ... AIF1 response to singlet oxygen* "oxidoreductase activity, acting on"nucleus* | YNR075C-A	1.20349	8.83665	118.968	1.06426e-27	1.12784e-26
YIL035C	YIL035C ... CKA1 protein amino acid phosphoryla protein kinase CK2 activity protein kinase CK2 complex | YIL036W	1.19177	9.40699	293.277	9.60484e-66	4.05069e-64
YNL169C	YNL169C ... PSD1 phosphatidylcholine biosynthes phosphatidylserine decarboxylase acmitochondrion* | YNL170W	1.18617	7.88068	148.599	3.50957e-34	4.78715e-33
YIR011C	YIR011C ... STS1 ubiquitin-dependent protein ca molecular function unknown nucleus | YIR012W	1.18218	9.94966	397.643	1.79521e-88	1.57864e-86
YPL210C	YPL210C ... SRP72 protein-ER targeting* signal sequence binding signal recognition particle (sensu | YPL211W	1.17987	8.8085	213.317	2.59509e-48	5.67487e-47
YML063W	YML063W RP cluster RPS1B protein biosynthesis structural constituent of ribosome cytosolic small ribosomal subunit ( | YML064C	1.17849	9.40131	199.707	2.42002e-45	4.67381e-44
YLR147C	YLR147C ... SMD3 nuclear mRNA splicing, via spl "RNA splicing factor activity, trans"U4/U6 x U5 tri-snRNP complex* | YLR148W	1.16609	7.15658	70.4024	4.83622e-17	3.18789e-16
YIR015W	YIR015W ... RPR2 tRNA processing ribonuclease P activity nucleolar ribonuclease P complex | YIR016W	1.14259	8.97353	195.19	2.34124e-44	4.41841e-43
YGL168W	YGL168W ... HUR1 DNA replication molecular function unknown cellular component unknown | YGL169W	1.10957	8.49259	204.759	1.91105e-46	3.83416e-45
YLR186W	YLR186W PAC cluster EMG1 35S primary transcript process snoRNA binding cytoplasm* | YLR187W	1.10409	9.75134	180.78	3.27408e-41	5.70961e-40
YOR107W	YOR107W ... RGS2 G-protein signaling, coupled t GTPase activator activity cytoplasm* | YOR108W	1.09898	9.16456	237.834	1.1666e-53	3.27996e-52
YEL037C	YEL037C ... RAD23 ER-associated protein cataboli damaged DNA binding mitochondrion* | YEL038W	1.09617	7.1086	58.4756	2.05833e-14	1.15742e-13
YBL074C	YBL074C ... AAR2 assembly of spliceosomal tri-s molecular function unknown snRNP U5 | YBL075C	1.09355	8.88271	259.214	2.54529e-58	8.34897e-57
YER048C	YER048C ... CAJ1 biological process unknown chaperone regulator activity nucleus | YER048W-A	1.08327	6.59751	33.3079	7.86641e-09	3.10524e-08
YBR088C	YBR088C ... POL30 nucleotide-excision repair* DNA polymerase processivity factor nucleus* | YBR089C-A	1.08122	9.43366	281.148	4.22094e-63	1.60047e-61
YKR065C	YKR065C … PAM17 biological process unknown molecular function unknown mitochondrion* | Presequence translocase-associated motor subunit, required for stable complex formation between cochaperones Pam16p and Pam18p, promotes association of Pam16p-Pam18p with the presequence translocaseYKR066C	1.07824	5.63911	24.8859	6.08245e-07	1.99514e-06
YDR472W	YDR472W ... TRS31 ER to Golgi transport molecular function unknown TRAPP complex | YDR473C	1.06918	5.73704	17.5276	2.83165e-05	7.64915e-05
YBL071C-B	YBL071C-B ... YBL071C-B biological process unknown molecular function unknown cellular component unknown | YBL071W-A	1.06696	7.96007	65.004	7.47463e-16	4.67363e-15
YNL069C	YNL069C RP cluster RPL16B protein biosynthesis structural constituent of ribosome*cytosolic large ribosomal subunit ( | YNL070W	1.04179	7.70743	71.1624	3.28996e-17	2.18257e-16
YLR449W	YLR449W PAC cluster FPR4 biological process unknown peptidyl-prolyl cis-trans isomerasenucleus | YLR450W	1.03242	4.85806	16.6432	4.51106e-05	0.000118527
YDR152W	YDR152W PAC cluster GIR2 biological process unknown molecular function unknown cytoplasm | YDR153C	1.02975	8.39882	135.379	2.72811e-31	3.28725e-30
YOR070C	YOR070C ... GYP1 vesicle-mediated transport Rab GTPase activator activity mitochondrion* | YOR071C	1.02452	8.42354	149.797	1.91977e-34	2.65365e-33
YHL034C	YHL034C ... SBP1 RNA metabolism RNA binding nucleolus | YHL034W-A	1.01965	8.54954	112.099	3.39937e-26	3.38544e-25
YPL199C	YPL199C ... YPL199C biological process unknown molecular function unknown cytoplasm | YPL200W	1.00998	5.7505	23.7161	1.11644e-06	3.55489e-06
YDL090C	YDL090C ... RAM1 protein amino acid farnesylati protein farnesyltransferase activitprotein farnesyltransferase complex | YDL091C	1.00705	8.85494	222.167	3.04576e-50	7.15235e-49
YBR071W	YBR071W ... YBR071W biological process unknown molecular function unknown cytoplasm | YBR072C-A	1.0067	8.86323	206.118	9.65729e-47	1.97592e-45
YGL073W	YGL073W ... HSF1 regulation of transcription fr transcription factor activity nucleus* | YGL074C	1.00651	8.9949	143.672	4.19105e-33	5.48152e-32
YBR165W	YBR165W ... UBS1 protein-nucleus export* molecular function unknown nucleus | YBR166C	0.991919	9.69211	206.933	6.41285e-47	1.32521e-45
YPL173W	YPL173W ... MRPL40 protein biosynthesis structural constituent of ribosome mitochondrial large ribosomal subun | YPL174C	0.9816	9.25234	181.751	2.01008e-41	3.52019e-40
YNL135C	YNL135C ... FPR1 ribosome assembly peptidyl-prolyl cis-trans isomerasecytoplasm* | YNL136W	0.972448	9.33732	190.773	2.15629e-43	3.97854e-42
YNL090W_1	#N/A	0.972079	8.43748	172.87	1.7474e-39	2.85455e-38
YLR118C_1	#N/A	0.961396	8.37221	138.98	4.44811e-32	5.58786e-31
YBR183W	YBR183W iESR cluster YPC1 ceramide metabolism ceramidase activity endoplasmic reticulum | YBR184W	0.959566	9.57182	218.783	1.66675e-49	3.78498e-48
YEL017C-A	YEL017C-A ... PMP2 cation transport molecular function unknown membrane | YEL017W	0.95913	5.2793	15.8793	6.75128e-05	0.000173851
YLR028C	YLR028C ... ADE16 aerobic respiration* IMP cyclohydrolase activity* cytosol | YLR029C	0.957164	6.45677	28.2345	1.07473e-07	3.82259e-07
YDR503C	YDR503C ... LPP1 phospholipid metabolism phosphatidate phosphatase activity membrane | YDR504C	0.95505	8.28547	149.041	2.80973e-34	3.85801e-33
YDL070W	YDL070W ... BDF2 biological process unknown molecular function unknown nucleus | YDL071C	0.95033	9.15278	148.919	2.98738e-34	4.08835e-33
YBR107C	YBR107C ... IML3 chromosome segregation molecular function unknown outer kinetochore of condensed nucl | YBR108W	0.950137	7.93769	25.5271	4.36213e-07	1.45745e-06
YNL221C	YNL221C ... POP1 rRNA processing* ribonuclease P activity* ribonuclease MRP complex* | YNL222W	0.949129	8.90245	187.066	1.38946e-42	2.4968e-41
YBR161W	YBR161W ... CSH1 sphingolipid biosynthesis* mannosyltransferase activity* vacuole (sensu Fungi) | YBR162C	0.947705	7.81599	79.5193	4.77533e-19	3.47472e-18
YCR065W	YCR065W ... HCM1 transcription initiation from specific RNA polymerase II transcrinucleus | YCR066W	0.944033	8.24721	21.4107	3.70699e-06	1.11914e-05
YLR107W	YLR107W ... REX3 RNA processing 3'-5' exonuclease activity cytoplasm* | YLR108C	0.942086	6.0113	20.3716	6.37689e-06	1.87052e-05
YDR294C	YDR294C ... DPL1 sphingolipid metabolism* sphinganine-1-phosphate aldolase acendoplasmic reticulum | YDR295C	0.938477	8.05806	125.414	4.1311e-29	4.67776e-28
YPR066W	YPR066W ... UBA3 protein neddylation NEDD8 activating enzyme activity cytoplasm | YPR067W	0.935131	7.02429	39.7681	2.85974e-10	1.24808e-09
YMR272W-B	YMR272W-B ... YMR272W-B biological process unknown molecular function unknown cellular component unknown | YMR273C	0.930302	6.87659	29.2387	6.39899e-08	2.31991e-07
YOL012C	YOL012C ... HTZ1 regulation of transcription fr chromatin binding nuclear chromatin* | YOL013C	0.926025	8.45403	140.92	1.67476e-32	2.14962e-31
YDL020C	YDL020C ... RPN4 ubiquitin-dependent protein ca transcriptional activator activity proteasome regulatory particle (sen | YDL021W	0.92428	8.52102	121.751	2.61666e-28	2.84597e-27
YIL089W	YIL089W ... YIL089W biological process unknown molecular function unknown cellular component unknown | YIL090W	0.922997	7.08045	42.3698	7.55486e-11	3.41249e-10
YJL048C	YJL048C iESR cluster UBX6 ubiquitin-dependent protein ca molecular function unknown nucleus | YJL049W	0.919992	9.65142	192.929	7.29413e-44	1.3641e-42
YPL170W	YPL170W ... DAP1 sterol metabolism heme binding membrane | YPL171C	0.919131	9.26686	209.577	1.69885e-47	3.61925e-46
YOR280C	YOR280C ... FSH3 biological process unknown* serine hydrolase activity cellular component unknown | YOR281C	0.915889	8.52625	166.969	3.3984e-38	5.26052e-37
YPL189C-A	YPL189C-A … COA2 biological process unknown molecular function unknown | Cytochrome oxidase assembly factor; null mutation results in respiratory deficiency with specific loss of cytochrome oxidase activity; functions downstream of assembly factors Mss51p and Coa1p and interacts with assembly factor Shy1pYPL189W	0.908154	7.69936	75.4446	3.75801e-18	2.60602e-17
YKL005C	YKL005C ... BYE1 negative regulation of transcr transcriptional elongation regulatonucleus | YKL006C-A	0.903696	6.4946	25.1707	5.24743e-07	1.73918e-06
YOR154W	YOR154W … SLP1 biological process unknown molecular function unknown | Integral membrane protein of unknown function; member of the SUN-like family of proteinsYOR155C	0.890017	5.322	13.6724	0.000217634	0.000519031
YFR033C	YFR033C ... QCR6 aerobic respiration* ubiquinol-cytochrome-c reductase acmitochondrion* | YFR034C	0.887614	9.22929	99.697	1.77592e-23	1.55506e-22
YBR182C-A	YBR182C-A ... YBR182C-A biological process unknown molecular function unknown cellular component unknown | YBR183W	0.887197	4.45951	10.0622	0.0015134	0.00317025
YLR152C	YLR152C iESR cluster YLR152C biological process unknown molecular function unknown cellular component unknown | YLR153C	0.883827	8.83875	175.205	5.40165e-40	8.93681e-39
YDL074C	YDL074C ... BRE1 chromatin silencing at telomer ubiquitin-protein ligase activity nucleus | YDL075W	0.878128	8.24245	116.781	3.20617e-27	3.34623e-26
YKL077W	YKL077W ... YKL077W biological process unknown molecular function unknown vacuole (sensu Fungi) | YKL078W	0.876652	4.93867	11.6303	0.000648877	0.00143951
YDR462W	YDR462W ... MRPL28 protein biosynthesis structural constituent of ribosome mitochondrial large ribosomal subun | YDR463W	0.867031	5.00757	13.4066	0.000250738	0.000591495
YOR349W	YOR349W ... CIN1 post-chaperonin tubulin foldin beta-tubulin binding cellular component unknown | YOR350C	0.850274	6.38666	18.9908	1.31347e-05	3.72075e-05
YGL222C	YGL222C ... EDC1 deadenylylation-dependent deca mRNA binding cytoplasm | YGL223C	0.849262	8.33024	107.294	3.83718e-25	3.62908e-24
YFR051C	YFR051C ... RET2 ER to Golgi transport* protein binding COPI vesicle coat | YFR052W	0.84541	9.01037	120.883	4.05416e-28	4.38634e-27
YDL130W-A	YDL130W-A ... STF1 ATP synthesis coupled proton t molecular function unknown proton-transporting ATP synthase co | YDL131W	0.838895	9.0289	124.976	5.15114e-29	5.78523e-28
YKL130C	YKL130C ... SHE2 intracellular mRNA localizatio mRNA binding cytoplasm | YKL131W	0.837253	10.0066	106.956	4.55186e-25	4.26595e-24
YKL074C	YKL074C ... MUD2 U2-type nuclear mRNA branch si "RNA splicing factor activity, trans"commitment complex | YKL075C	0.835445	9.32238	188.65	6.26685e-43	1.14606e-41
YMR014W	YMR014W PAC cluster BUD22 bud site selection molecular function unknown nucleus | YMR015C	0.832416	8.91196	113.04	2.11429e-26	2.12613e-25
YDR139C	YDR139C ... RUB1 protein deneddylation* protein tag cytoplasm | YDR140W	0.829943	5.72799	16.2777	5.47054e-05	0.000142558
YDR379C-A	YDR379C-A ... YDR379C-A biological process unknown molecular function unknown mitochondrion | YDR379W	0.825385	8.33769	78.7649	6.9958e-19	5.07257e-18
YJL203W	YJL203W ... PRP21 nuclear mRNA splicing, via spl RNA binding snRNP U2 | YJL204C	0.823134	9.08621	134.503	4.2401e-31	5.07952e-30
YLR012C	YLR012C ... YLR012C biological process unknown molecular function unknown cellular component unknown | YLR013W	0.822655	9.02614	157.975	3.13441e-36	4.5938e-35
YDL214C	YDL214C ... PRR2 MAPKKK cascade receptor signaling protein serine/tnucleus | YDL215C	0.821084	8.41158	94.3954	2.58395e-22	2.17948e-21
YOR096W	YOR096W PAC cluster RPS7A protein biosynthesis structural constituent of ribosome cytosolic small ribosomal subunit ( | YOR097C	0.820813	9.1725	160.66	8.11991e-37	1.20718e-35
YOR327C	YOR327C ... SNC2 endocytosis* v-SNARE activity transport vesicle | YOR328W	0.818498	9.13193	139.802	2.94053e-32	3.72798e-31
YBR065C	YBR065C ... ECM2 cell wall organization and bio molecular function unknown nucleus | YBR066C	0.813934	8.67544	138.197	6.59829e-32	8.18941e-31
YOR348C	YOR348C ... PUT4 proline catabolism* L-proline permease activity* plasma membrane | YOR349W	0.813647	7.73817	61.8143	3.77428e-15	2.24771e-14
YDR143C	YDR143C ... SAN1 response to stress* ubiquitin-protein ligase activity nucleus | YDR144C	0.813482	8.14813	83.1471	7.61689e-20	5.73417e-19
YOR315W	YOR315W … SFG1 biological process unknown molecular function unknown | Nuclear protein, putative transcription factor required for growth of superficial pseudohyphae (which do not invade the agar substrate) but not for invasive pseudohyphal growth; may act together with Phd1p; potential Cdc28p substrateYOR316C	0.804115	9.00336	135.748	2.26569e-31	2.74607e-30
YKR080W	YKR080W ... MTD1 one-carbon compound metabolism methylenetetrahydrofolate dehydrogecytosol | YKR081C	0.802594	7.66778	44.6322	2.37746e-11	1.1217e-10
YNL196C	YNL196C … SLZ1 biological process unknown molecular function unknown | Sporulation-specific protein with a leucine zipper motifYNL197C	0.801581	8.3664	102.665	3.96857e-24	3.56567e-23
YLR119W	YLR119W ... SRN2 protein-vacuolar targeting* molecular function unknown endosome* | YLR120C	0.79822	7.71889	53.9647	2.04125e-13	1.09993e-12
YNL199C	YNL199C ... GCR2 positive regulation of transcr transcriptional activator activity nucleus | YNL200C	0.791963	8.63428	92.3299	7.33669e-22	6.0645e-21
YJL141C	YJL141C iESR cluster YAK1 protein amino acid phosphoryla protein kinase activity cytoplasm* | YJL142C	0.790836	7.72913	41.664	1.08386e-10	4.84281e-10
YLR438C-A	YLR438C-A ... LSM3 nuclear mRNA splicing, via spl RNA binding nucleolus* | YLR438W	0.78987	8.78743	139.997	2.66649e-32	3.40143e-31
YKL041W	YKL041W ... VPS24 late endosome to vacuole trans molecular function unknown cytoplasm* | YKL042W	0.788881	9.28316	150.574	1.2986e-34	1.80711e-33
YDR055W	YDR055W ... PST1 cell wall organization and bio molecular function unknown cell wall (sensu Fungi) | YDR056C	0.788721	6.89691	26.6364	2.45568e-07	8.40177e-07
YDL101C	YDL101C ... DUN1 protein amino acid phosphoryla protein kinase activity nucleus | YDL102W	0.784047	7.85494	64.9091	7.84357e-16	4.88952e-15
YKL126W	YKL126W ... YPK1 protein amino acid phosphoryla protein serine/threonine kinase actcytosol* | YKL127W	0.777689	9.37003	163.982	1.52669e-37	2.29447e-36
YFL027C	YFL027C ... GYP8 vesicle-mediated transport Rab GTPase activator activity intracellular | YFL028C	0.774878	7.92291	23.8884	1.02086e-06	3.26819e-06
YDR346C	YDR346C PAC cluster SVF1 biological process unknown molecular function unknown cytoplasm* | YDR347W	0.772832	8.23449	81.4062	1.8378e-19	1.36612e-18
YDR479C	YDR479C ... PEX29 peroxisome organization and bi molecular function unknown peroxisomal membrane | YDR480W	0.772801	7.78471	61.7648	3.87027e-15	2.29825e-14
YLR461W	YLR461W ... PAU4 biological process unknown molecular function unknown cellular component unknown | YLR462W	0.772378	8.24642	47.1649	6.52584e-12	3.18058e-11
YDL061C	YDL061C RP cluster RPS29B protein biosynthesis structural constituent of ribosome cytosolic small ribosomal subunit ( | YDL062W	0.761328	8.40876	102.269	4.84662e-24	4.33573e-23
YKR008W	YKR008W ... RSC4 chromatin remodeling molecular function unknown RSC complex | YKR009C	0.759312	8.31296	98.0924	3.99308e-23	3.43821e-22
YJR025C	YJR025C iESR cluster BNA1 NAD biosynthesis "3-hydroxyanthranilate 3,4-dioxygena"cytoplasm | YJR030C	0.75712	7.95621	63.3003	1.77476e-15	1.07711e-14
YMR244C-A	YMR244C-A ... YMR244C-A biological process unknown molecular function unknown cytoplasm* | YMR244W	0.755162	7.59128	43.086	5.23851e-11	2.42178e-10
YIL154C	YIL154C ... IMP2' DNA repair* transcription coactivator activity cytoplasm | YIL155C	0.754794	9.07689	127.576	1.38957e-29	1.59975e-28
YDR299W	YDR299W ... BFR2 ER to Golgi transport molecular function unknown nucleolus | YDR300C	0.753746	9.52331	124.104	7.99446e-29	8.81096e-28
YJL185C	YJL185C ... YJL185C biological process unknown molecular function unknown cellular component unknown | YJL186W	0.753261	7.77376	54.9562	1.23247e-13	6.68476e-13
YOL082W	YOL082W iESR cluster ATG19 protein-vacuolar targeting protein binding cytoplasm* | YOL083W	0.752553	8.75217	123.17	1.28013e-28	1.39967e-27
YER035W	YER035W iESR cluster EDC2 deadenylylation-dependent deca RNA binding cytoplasm* | YER036C	0.751304	5.50787	11.2865	0.000780727	0.00171727
YOR344C	YOR344C ... TYE7 transcription* transcription factor activity nucleus | YOR345C	0.746927	8.54117	109.929	1.01544e-25	9.89816e-25
YIL044C	YIL044C ... AGE2 ER to Golgi transport* ARF GTPase activator activity clathrin-coated vesicle | YIL045W	0.746618	9.08709	139.132	4.12148e-32	5.20919e-31
YNL206C	YNL206C ... RTT106 negative regulation of DNA tra molecular function unknown nucleus | YNL207W	0.745093	7.65709	44.8019	2.18012e-11	1.03212e-10
YPL177C	YPL177C ... CUP9 transcription initiation from specific RNA polymerase II transcrinucleus | YPL178W	0.731016	7.88374	56.0641	7.01475e-14	3.87076e-13
YOR051C	YOR051C ... YOR051C biological process unknown molecular function unknown nucleus | YOR052C	0.724554	9.03487	113.315	1.84113e-26	1.86049e-25
YLR073C	YLR073C … PAC cluster RFU1 biological process unknown molecular function unknown | Protein that inhibits Doa4p deubiquitinating activity; contributes to ubiquitin homeostasis by regulating the conversion of free ubiquitin chains to ubiquitin monomers by Doa4p; GFP-fusion protein localizes to endosomesYLR074C	0.718297	8.10511	63.9672	1.26507e-15	7.78054e-15
YER044C	YER044C ... ERG28 ergosterol biosynthesis "protein binding, bridging" endoplasmic reticulum membrane | YER044C-A	0.717376	4.29776	5.98333	0.0144417	0.0247769
YHR065C	YHR065C PAC cluster RRP3 35S primary transcript process ATP-dependent RNA helicase activitynucleolus | YHR066W	0.713961	8.98497	107.925	2.792e-25	2.65884e-24
YDR068W	YDR068W ... DOS2 biological process unknown molecular function unknown cytoplasm | YDR069C	0.712148	9.33136	113.612	1.58439e-26	1.60891e-25
YPL098C	YPL098C … MGR2 biological process unknown molecular function unknown | Protein required for growth of cells lacking the mitochondrial genomeYPL099C	0.711653	7.87966	53.1885	3.03022e-13	1.60975e-12
YJL122W	YJL122W … PAC cluster ALB1 biological process unknown molecular function unknown | Shuttling pre-60S factor; involved in the biogenesis of ribosomal large subunit; interacts directly with Arx1p; responsible for Tif6p recycling defects in absence of Rei1pYJL123C	0.710594	6.12247	12.9679	0.000316881	0.000736597
YBR196C-B	YBR196C-B ... YBR196C-B biological process unknown molecular function unknown cellular component unknown | YBR197C	0.709806	8.16163	77.2365	1.51662e-18	1.07256e-17
YOL024W	YOL024W ... YOL024W biological process unknown molecular function unknown cellular component unknown | YOL025W	0.708945	8.18495	76.3691	2.35301e-18	1.64274e-17
YOR297C	YOR297C ... TIM18 protein-membrane targeting* protein transporter activity mitochondrial inner membrane protei | YOR298C-A	0.708785	9.23967	116.522	3.65393e-27	3.79439e-26
YHR006W	YHR006W ... STP2 positive regulation of transcr specific RNA polymerase II transcrinucleus | YHR007C	0.703595	8.69065	91.5176	1.10603e-21	9.05195e-21
YOR185C	YOR185C iESR cluster GSP2 nuclear organization and bioge GTPase activity nucleus | YOR186W	0.70105	7.18164	28.8093	7.98659e-08	2.86284e-07
YPL041C	YPL041C ... YPL041C biological process unknown molecular function unknown cellular component unknown | YPL042C	0.699985	8.88882	106.14	6.86973e-25	6.33763e-24
YML118W	YML118W ... NGL3 biological process unknown endonuclease activity cellular component unknown | YML119W	0.699475	7.90195	49.5657	1.91842e-12	9.63403e-12
YOR106W	YOR106W ... VAM3 vesicle fusion* t-SNARE activity vacuolar membrane | YOR107W	0.698198	7.88679	44.2162	2.94041e-11	1.38099e-10
YDR308C	YDR308C ... SRB7 transcription from RNA polymer RNA polymerase II transcription medmediator complex | YDR309C	0.695517	9.09635	118.051	1.68961e-27	1.77689e-26
YBL067C	YBL067C ... UBP13 biological process unknown ubiquitin-specific protease activitcellular component unknown | YBL068W	0.695455	8.72459	101.608	6.76736e-24	6.02791e-23
YGR174W-A	YGR174W-A ... YGR174W-A biological process unknown molecular function unknown cellular component unknown | YGR175C	0.694455	8.69356	107	4.4519e-25	4.18175e-24
YBR085C-A	YBR085C-A ... YBR085C-A biological process unknown molecular function unknown cytoplasm* | YBR085W	0.690587	8.29316	56.8339	4.7423e-14	2.6344e-13
YOR039W	YOR039W ... CKB2 protein amino acid phosphoryla protein kinase CK2 activity protein kinase CK2 complex | YOR040W	0.684936	9.45403	102.878	3.56503e-24	3.21709e-23
YHR087W	YHR087W … iESR cluster RTC3 RNA metabolism molecular function unknown | Protein of unknown function involved in RNA metabolism; has structural similarity to SBDS, the human protein mutated in Shwachman-Diamond Syndrome (the yeast SBDS ortholog = SDO1); null mutation suppresses cdc13-1 temperature sensitivityYHR088W	0.680942	9.59937	118.212	1.55842e-27	1.6473e-26
YHR050W	YHR050W ... SMF2 manganese ion transport "di-, tri-valent inorganic cation tr"mitochondrion* | YHR050W-A	0.680851	6.61478	15.4595	8.4292e-05	0.000214387
YOR084W	YOR084W … LPX1 peroxisome organization and bi lipase activity | Oleic acid-inducible, peroxisomal matrix localized lipase; transcriptionally activated by Yrm1p along with genes involved in multidrug resistance; peroxisomal import is dependent on the PTS1 receptor, Pex5p and on self-interactionYOR085W	0.679878	8.34289	80.177	3.42337e-19	2.51758e-18
YOR197W	YOR197W ... MCA1 apoptosis caspase activity nucleus | YOR198C	0.678169	7.51446	14.5734	0.000134806	0.000330655
YGR053C	YGR053C ... YGR053C biological process unknown molecular function unknown cellular component unknown | YGR054W	0.673828	8.09195	66.5592	3.39547e-16	2.16566e-15
YGL098W	YGL098W ... USE1 retrograde transport, Golgi to SNAP receptor activity endoplasmic reticulum | YGL099W	0.670767	8.21277	72.6278	1.56561e-17	1.05214e-16
YKL183W	YKL183W ... LOT5 biological process unknown molecular function unknown cytoplasm* | YKL184W	0.669252	6.63186	15.6755	7.51931e-05	0.00019231
YDL085C-A	YDL085C-A ... YDL085C-A biological process unknown molecular function unknown cytoplasm* | YDL085W	0.667689	8.5269	67.8404	1.77284e-16	1.14487e-15
YBR164C	YBR164C ... ARL1 protein-vacuolar targeting* GTPase activity Golgi apparatus* | YBR165W	0.666774	8.81172	98.3336	3.53523e-23	3.05672e-22
YBR040W	YBR040W ... FIG1 cellular morphogenesis during molecular function unknown cell wall (sensu Fungi)* | YBR041W	0.666253	9.09679	90.5882	1.76917e-21	1.4422e-20
YLR315W	YLR315W ... NKP2 biological process unknown molecular function unknown spindle pole body* | YLR316C	0.666064	8.75996	73.0407	1.27003e-17	8.57686e-17
YOR371C	YOR371C ... GPB1 signal transduction signal transducer activity cytoplasm | YOR372C	0.664925	8.53988	84.1618	4.55904e-20	3.48935e-19
YJL047C-A	YJL047C-A ... YJL047C-A biological process unknown molecular function unknown cellular component unknown | YJL048C	0.661229	9.32987	85.5139	2.30076e-20	1.77739e-19
YLL006W-A	YLL006W-A ... YLL006W-A biological process unknown molecular function unknown cellular component unknown | YLL007C	0.66077	7.51709	29.3707	5.9776e-08	2.17477e-07
YMR194C-B	YMR194C-B ... YMR194C-B biological process unknown molecular function unknown cellular component unknown | YMR194W	0.657911	7.38953	10.6443	0.00110409	0.00236681
YGL005C	YGL005C ... COG7 intra-Golgi transport molecular function unknown mitochondrion* | YGL006W	0.655958	8.22005	53.1374	3.11014e-13	1.64798e-12
YGR226C	YGR226C ... YGR226C biological process unknown molecular function unknown cellular component unknown | YGR227W	0.655491	7.93769	46.6175	8.62862e-12	4.16127e-11
YAR023C	YAR023C ... YAR023C biological process unknown molecular function unknown cellular component unknown | YAR027W	0.655367	8.83612	89.4579	3.13233e-21	2.51866e-20
YDR287W	YDR287W … iESR cluster INM2 inositol phosphate dephosphory inositol-1(or 4)-monophosphata | Inositol monophosphatase, involved in biosynthesis of inositol; enzymatic activity requires magnesium ions and is inhibited by lithium and sodium ions; inm1 inm2 double mutant lacks inositol auxotrophyYDR288W	0.653176	8.70051	78.3789	8.50571e-19	6.14582e-18
YAL013W	YAL013W ... DEP1 regulation of transcription fr molecular function unknown cellular component unknown | YAL014C	0.652701	9.07243	108.127	2.52157e-25	2.40685e-24
YGR090W	YGR090W ... UTP22 35S primary transcript process snoRNA binding nucleus* | YGR091W	0.651485	9.13236	75.238	4.17257e-18	2.879e-17
YMR315W	YMR315W iESR cluster YMR315W biological process unknown molecular function unknown cytoplasm* | YMR315W-A	0.6503	7.53405	34.0368	5.40798e-09	2.15953e-08
YEL050C	YEL050C ... RML2 protein biosynthesis* structural constituent of ribosome mitochondrial large ribosomal subun | YEL051W	0.65007	7.62456	35.8641	2.11573e-09	8.70948e-09
YHR202W	YHR202W ... YHR202W biological process unknown molecular function unknown vacuole (sensu Fungi)* | YHR203C	0.648819	5.38666	8.77948	0.00304638	0.00604239
YBR029C	YBR029C ... CDS1 phosphatidylglycerol biosynthe phosphatidate cytidylyltransferase mitochondrion* | YBR030W	0.648736	7.82132	41.7439	1.04049e-10	4.65405e-10
YGR249W	YGR249W ... MGA1 filamentous growth molecular function unknown cellular component unknown | YGR250C	0.640884	8.03258	53.627	2.42405e-13	1.29775e-12
YNL289W	YNL289W ... PCL1 cell cycle cyclin-dependent protein kinase regcyclin-dependent protein kinase hol | YNL290W	0.638874	7.69936	25.5439	4.32436e-07	1.446e-06
YLR044C	YLR044C PAC cluster PDC1 pyruvate metabolism* pyruvate decarboxylase activity cytoplasm* | YLR045C	0.635468	8.69356	69.1207	9.26189e-17	6.04729e-16
YKL113C	YKL113C ... RAD27 DNA repair* 5'-flap endonuclease activity nucleus | YKL114C	0.634854	7.52233	29.766	4.87465e-08	1.78607e-07
YER041W	YER041W ... YEN1 biological process unknown single-stranded DNA specific endodenucleus | YER042W	0.633733	5.02982	7.30534	0.006875	0.0127077
YIL133C	YIL133C RP cluster RPL16A protein biosynthesis structural constituent of ribosome*cytosolic large ribosomal subunit ( | YIL134C-A	0.632614	5.5444	9.18616	0.00243852	0.00491151
YOR319W	YOR319W ... HSH49 nuclear mRNA splicing, via spl RNA binding snRNP U2 | YOR320C	0.629668	8.79015	83.3636	6.82678e-20	5.1676e-19
YLL004W	YLL004W ... ORC3 DNA replication initiation* DNA replication origin binding pre-replicative complex* | YLL005C	0.627881	6.05536	10.3576	0.00128943	0.00273434
YDR468C	YDR468C ... TLG1 vesicle fusion v-SNARE activity* Golgi trans face* | YDR469W	0.626766	8.92736	77.0677	1.652e-18	1.16315e-17
YDL098C	YDL098C ... SNU23 nuclear mRNA splicing, via spl "RNA splicing factor activity, trans"U4/U6 x U5 tri-snRNP complex | YDL099W	0.624724	8.79989	77.626	1.24521e-18	8.88851e-18
YKL064W	YKL064W ... MNR2 magnesium ion transport magnesium ion transporter activity membrane | YKL065C	0.621576	8.61846	83.5996	6.05845e-20	4.61985e-19
YPR005C	YPR005C ... HAL1 positive regulation of transcr molecular function unknown cytoplasm | YPR006C	0.619626	7.78906	14.0152	0.000181341	0.000436761
YGR257C	YGR257C ... MTM1 transport* transporter activity* mitochondrion* | YGR258C	0.619066	7.53535	29.7836	4.83057e-08	1.77149e-07
YDR400W	YDR400W ... URH1 pyrimidine salvage* uridine nucleosidase activity cytoplasm* | YDR401W	0.614447	9.20464	86.6433	1.29973e-20	1.01932e-19
YLR299W	YLR299W iESR cluster ECM38 glutathione catabolism protein-glutamine gamma-glutamyltraintracellular | YLR300W	0.613988	8.10074	58.6843	1.8511e-14	1.04802e-13
YIR012W	YIR012W PAC cluster SQT1 ribosomal large subunit assemb molecular function unknown cytoplasm* | YIR013C	0.613425	8.50058	71.693	2.51418e-17	1.67598e-16
YGR068C	YGR068C … ART5 biological process unknown molecular function unknown | Protein proposed to regulate the endocytosis of plasma membrane proteins by recruiting the ubiquitin ligase Rsp5p to its target in the plasma membraneYGR069W	0.612991	8.60123	32.008	1.53537e-08	5.91949e-08
YLR059C	YLR059C ... REX2 RNA processing 3'-5' exonuclease activity mitochondrion | YLR060W	0.612626	5.69588	8.57198	0.00341375	0.00672179
YOR272W	YOR272W PAC cluster YTM1 ribosomal large subunit biogen molecular function unknown nucleus* | YOR273C	0.610967	7.54052	29.8529	4.66096e-08	1.71538e-07
YNL308C	YNL308C PAC cluster KRI1 ribosome biogenesis molecular function unknown nucleolus | YNL309W	0.610006	8.86064	82.5652	1.02243e-19	7.6414e-19
YDR489W	YDR489W ... SLD5 DNA-dependent DNA replication DNA binding GINS complex | YDR490C	0.609523	8.84504	63.6309	1.50059e-15	9.16092e-15
YJR058C	YJR058C ... APS2 vesicle-mediated transport molecular function unknown AP-2 adaptor complex | YJR059W	0.60812	6.73252	8.50027	0.00355094	0.00695547
YDR099W	YDR099W ... BMH2 sporulation (sensu Fungi)* protein binding* nucleus | YDR100W	0.608101	8.17583	34.4403	4.39519e-09	1.76534e-08
YDR083W	YDR083W PAC cluster RRP8 rRNA processing methyltransferase activity nucleolus | YDR084C	0.604678	8.44094	58.7793	1.76389e-14	1.00002e-13
YHR046C	YHR046C ... INM1 inositol phosphate dephosphory inositol-1(or 4)-monophosphatase accytoplasm* | YHR047C	0.604499	8.44233	59.4041	1.28404e-14	7.39129e-14
YBR188C	YBR188C ... NTC20 nuclear mRNA splicing, via spl "RNA splicing factor activity, trans"spliceosome complex | YBR189W	0.603094	7.90396	36.8263	1.29137e-09	5.41849e-09
YDR277C	YDR277C ... MTH1 signal transduction* molecular function unknown cellular component unknown | YDR278C	0.602706	7.90696	39.8719	2.71179e-10	1.18601e-09
YKL087C	YKL087C ... CYT2 cytochrome c-heme linkage holocytochrome-c synthase activity mitochondrial intermembrane space | YKL088W	0.602633	8.21115	56.9711	4.42268e-14	2.46015e-13
YGR116W	YGR116W ... SPT6 regulation of transcription, D RNA polymerase II transcription elonucleus* | YGR117C	0.600918	7.78362	21.1608	4.22312e-06	1.26388e-05
YLR168C	YLR168C … UPS2 biological process unknown molecular function unknown | Mitochondrial intermembrane space protein involved in regulation of mitochondrial cardiolipin and phosphatidylethanolamine levels; null has defects in mitochondrial morphology; similar to Ups1p, Ups3p and to human PRELIYLR169W	0.600369	7.8878	37.1679	1.08382e-09	4.5662e-09
YFL034C-A	YFL034C-A ... RPL22B protein biosynthesis structural constituent of ribosome cytosolic large ribosomal subunit ( | YFL034C-B	0.600267	8.59937	78.519	7.92326e-19	5.735e-18
YJL115W	YJL115W ... ASF1 DNA damage response, signal tr transcription regulator activity* chromatin assembly complex | YJL116C	0.598889	7.55338	22.3854	2.23066e-06	6.87497e-06
YDL169C	YDL169C ... UGX2 biological process unknown molecular function unknown cellular component unknown | YDL170W	0.598858	5.51314	6.39444	0.0114478	0.0201679
YMR030W	YMR030W ... RSF1 aerobic respiration* molecular function unknown nucleus* | YMR030W-A	0.598648	6.07689	7.88031	0.0049976	0.00950534
YGR205W	YGR205W ... YGR205W biological process unknown ATP binding cytoplasm* | YGR206W	0.598458	8.45403	58.8053	1.74074e-14	9.89613e-14
YBR043C	YBR043C ... QDR3 multidrug transport multidrug efflux pump activity plasma membrane* | YBR044C	0.597394	7.81812	39.2567	3.71595e-10	1.61154e-09
YIL097W	YIL097W iESR cluster FYV10 negative regulation of glucone molecular function unknown cytoplasm* | YIL098C	0.597099	7.81386	27.2852	1.7555e-07	6.07153e-07
YFL047W	YFL047W ... RGD2 small GTPase mediated signal t Rho GTPase activator activity cytoplasm* | YFL048C	0.596592	8.5184	67.8106	1.79977e-16	1.16044e-15
YLR128W	YLR128W ... DCN1 biological process unknown molecular function unknown cellular component unknown | YLR129W	0.594892	8.46972	42.8328	5.96249e-11	2.72529e-10
YPR156C	YPR156C ... TPO3 polyamine transport spermine transporter activity plasma membrane* | YPR157W	0.593956	7.68657	30.2855	3.72898e-08	1.38596e-07
YDR056C	YDR056C ... YDR056C biological process unknown molecular function unknown endoplasmic reticulum* | YDR057W	0.593829	9.34696	92.7582	5.90909e-22	4.90407e-21
YNR027W	YNR027W ... BUD17 bud site selection molecular function unknown cytoplasm* | YNR028W	0.593476	8.88373	58.6006	1.93157e-14	1.08911e-13
YMR268C	YMR268C ... PRP24 spliceosome assembly* "RNA splicing factor activity, trans"spliceosome complex | YMR269W	0.593466	7.13963	17.1941	3.37481e-05	9.01622e-05
YLR297W	YLR297W ... YLR297W biological process unknown molecular function unknown vacuole (sensu Fungi) | YLR298C	0.593043	7.55338	18.7987	1.45267e-05	4.09264e-05
YDL018C	YDL018C ... ERP3 secretory pathway molecular function unknown integral to membrane | YDL019C	0.592414	8.67485	74.5911	5.79049e-18	3.97543e-17
YBR126C	YBR126C iESR cluster TPS1 response to stress* "alpha,alpha-trehalose-phosphate syn"cytoplasm* | YBR127C	0.592208	7.90094	40.4392	2.02825e-10	8.92734e-10
YDR504C	YDR504C ... SPG3 biological process unknown molecular function unknown cellular component unknown | YDR505C	0.589492	8.64453	51.8355	6.03513e-13	3.13357e-12
YDR447C	YDR447C RP cluster RPS17B protein biosynthesis* structural constituent of ribosome cytosolic small ribosomal subunit ( | YDR448W	0.58937	8.55338	65.9172	4.70263e-16	2.98555e-15
YER051W	YER051W … JHD1 biological process unknown molecular function unknown | JmjC domain family histone demethylase specific for H3-K36, similar to proteins found in human, mouse, drosophila, X. laevis, C. elegans, and S. pombeYER052C	0.58831	8.20627	53.8549	2.15856e-13	1.16012e-12
YER101C	YER101C ... AST2 biological process unknown molecular function unknown cytoplasm | YER102W	0.584796	7.73365	19.9275	8.0433e-06	2.33448e-05
YLR267W	YLR267W iESR cluster BOP2 biological process unknown molecular function unknown cellular component unknown | YLR268W	0.584609	9.03166	48.9332	2.64834e-12	1.32193e-11
YIL077C	YIL077C ... YIL077C biological process unknown molecular function unknown mitochondrion | YIL078W	0.583291	8.56422	59.1716	1.44504e-14	8.28343e-14
YDR042C	YDR042C ... YDR042C biological process unknown molecular function unknown cellular component unknown | YDR043C	0.583168	8.6565	69.9937	5.94935e-17	3.91539e-16
YDL241W	YDL241W ... YDL241W biological process unknown molecular function unknown cellular component unknown | YDL242W	0.582708	10.6659	121.678	2.71458e-28	2.94471e-27
YOR040W	YOR040W ... GLO4 carbohydrate metabolism hydroxyacylglutathione hydrolase acmitochondrion* | YOR041C	0.582521	8.68832	75.5309	3.59733e-18	2.49878e-17
YNL210W	YNL210W ... MER1 meiosis* "RNA splicing factor activity, trans"nucleus | YNL211C	0.58165	7.22568	6.71453	0.00956305	0.0171919
YIL040W	YIL040W ... APQ12 mRNA-nucleus export molecular function unknown endoplasmic reticulum* | YIL041W	0.578829	9.42459	79.7275	4.29785e-19	3.13834e-18
YML101C	YML101C ... CUE4 biological process unknown molecular function unknown cytoplasm* | YML102W	0.577466	8.43817	60.7224	6.5719e-15	3.83639e-14
YAR029W	YAR029W ... YAR029W biological process unknown molecular function unknown cytoplasm | YAR030C	0.576471	8.16833	33.3057	7.87525e-09	3.10577e-08
YCR079W	YCR079W … PTC6 biological process unknown phosphoprotein phosphatase act | Mitochondrial protein phosphatase of type 2C with similarity to mammalian PP1Ks; involved in mitophagy; null mutant is sensitive to rapamycin and has decreased phosphorylation of the Pda1 subunit of pyruvate dehydrogenaseYCR081W	0.576255	7.60864	26.2765	2.95869e-07	1.00314e-06
YIL016W	YIL016W ... SNL1 nuclear pore organization and molecular function unknown mitochondrion* | YIL017C	0.575981	7.55594	11.1049	0.000860988	0.00188179
YLR094C	YLR094C ... GIS3 intracellular signaling cascad molecular function unknown cytoplasm* | YLR095C	0.575412	6.80743	12.2451	0.000466479	0.00105642
YGL030W	YGL030W RP cluster RPL30 protein biosynthesis* structural constituent of ribosome cytoplasm* | YGL031C	0.574734	8.78253	69.5616	7.40657e-17	4.85125e-16
YER089C	YER089C ... PTC2 G1/S transition of mitotic cel protein phosphatase type 2C activitcytoplasm* | YER090W	0.568734	9.67867	33.7184	6.36957e-09	2.52886e-08
YOR194C	YOR194C ... TOA1 transcription initiation from general RNA polymerase II transcriptranscription factor TFIIA complex | YOR195W	0.564302	9.51084	75.2528	4.14136e-18	2.86225e-17
YGL155W	YGL155W ... CDC43 establishment of cell polarity signal transducer activity* intracellular* | YGL156W	0.563703	9.2551	68.5878	1.21353e-16	7.9109e-16
YOR253W	YOR253W PAC cluster NAT5 protein amino acid acetylation peptide alpha-N-acetyltransferase acytoplasm* | YOR254C	0.56292	8.55594	50.4608	1.21569e-12	6.18875e-12
YNR026C	YNR026C ... SEC12 ER to Golgi transport* guanyl-nucleotide exchange factor aintegral to endoplasmic reticulum m | YNR027W	0.560901	5.62943	7.13525	0.00755832	0.0138715
YNL138W	YNL138W ... SRV2 Ras protein signal transductio cytoskeletal protein binding* actin cortical patch | YNL138W-A	0.560538	8.34733	33.3916	7.53477e-09	2.98287e-08
YGL259W	YGL259W ... YPS5 biological process unknown aspartic-type endopeptidase activitcellular component unknown | YGL260W	0.560106	9.53275	60.1653	8.72144e-15	5.07686e-14
YEL049W	YEL049W ... PAU2 biological process unknown molecular function unknown cellular component unknown | YEL050C	0.559326	4.84974	5.07595	0.02426	0.0398358
YIL090W	YIL090W ... ICE2 ER organization and biogenesis molecular function unknown endoplasmic reticulum | YIL091C	0.558915	7.71432	15.7358	7.28332e-05	0.000186505
YPL096C-A	YPL096C-A ... ERI1 small GTPase mediated signal t GTPase inhibitor activity glycosylphosphatidylinositol-N-acet | YPL096W	0.558854	7.95718	32.7863	1.02865e-08	4.00321e-08
YDR041W	YDR041W ... RSM10 protein biosynthesis structural constituent of ribosome mitochondrial small ribosomal subun | YDR042C	0.558797	8.4444	56.2762	6.29719e-14	3.47945e-13
YGR169C	YGR169C ... PUS6 tRNA modification* pseudouridylate synthase activity cytoplasm* | YGR169C-A	0.55814	9.14473	79.8938	3.95088e-19	2.89521e-18
YPR060C	YPR060C PAC cluster ARO7 aromatic amino acid family bio chorismate mutase activity cytoplasm* | YPR061C	0.557951	7.57372	22.8648	1.73808e-06	5.44202e-06
YKL098W	YKL098W … MTC2 biological process unknown molecular function unknown | Protein of unknown function; mtc2 is synthetically sick with cdc13-1YKL099C	0.557162	8.4038	53.2844	2.88595e-13	1.53706e-12
YHR067W	YHR067W ... HTD2 fatty acid biosynthesis 3-hydroxyacyl-[acyl-carrier proteinmitochondrion | YHR068W	0.557114	8.15489	51.4145	7.47853e-13	3.86359e-12
YPL030W	YPL030W … TRM44 biological process unknown molecular function unknown | tRNA(Ser) Um(44) 2'-O-methyltransferase; involved in maintaining levels of the tRNA-Ser species tS(CGA) and tS(UGA); conserved among metazoans and fungi but there does not appear to be a homolog in plants; TRM44 is a non-essential geneYPL031C	0.556496	7.9916	40.0747	2.44429e-10	1.07357e-09
YDR463W	YDR463W ... STP1 positive regulation of transcr transcription factor activity* nucleus | YDR464W	0.552887	7.65232	17.8668	2.36915e-05	6.48335e-05
YLR324W	YLR324W ... PEX30 peroxisome organization and bi molecular function unknown peroxisome* | YLR325C	0.551607	8.99112	58.1937	2.37537e-14	1.33389e-13
YOL053W	YOL053W … AIM39 biological process unknown molecular function unknown | Putative protein of unknown function; null mutant displays elevated frequency of mitochondrial genome lossYOL054W	0.547	8.06796	35.895	2.08238e-09	8.58929e-09
YDR529C	YDR529C ... QCR7 aerobic respiration* ubiquinol-cytochrome-c reductase acrespiratory chain complex III (sens | YDR530C	0.544964	6.71661	10.6064	0.00112698	0.00240837
YJL116C	YJL116C ... NCA3 mitochondrion organization and molecular function unknown cellular component unknown | YJL117W	0.543685	7.92884	10.8092	0.00100995	0.00218083
YDR169C	YDR169C iESR cluster STB3 biological process unknown molecular function unknown cytoplasm | YDR169C-A	0.54306	9.21682	68.1828	1.49019e-16	9.66869e-16
YMR091C	YMR091C ... NPL6 protein-nucleus import molecular function unknown nucleus* | YMR092C	0.540694	8.66778	62.7172	2.38617e-15	1.43136e-14
YKR010C	YKR010C ... TOF2 DNA topological change molecular function unknown mitochondrion | YKR011C	0.540493	7.50522	22.9963	1.62316e-06	5.10155e-06
YHL003C	YHL003C ... LAG1 replicative cell aging* sphingosine N-acyltransferase activendoplasmic reticulum | YHL004W	0.540336	6.1866	7.64506	0.00569281	0.0107093
YMR265C	YMR265C ... YMR265C biological process unknown molecular function unknown cellular component unknown | YMR266W	0.539879	8.14473	37.7688	7.96435e-10	3.38301e-09
YER046W	YER046W ... SPO73 sporulation (sensu Fungi)* molecular function unknown cytosol | YER047C	0.538661	7.80205	31.8003	1.70869e-08	6.5632e-08
YPR056W	YPR056W ... TFB4 transcription initiation from general RNA polymerase II transcriptranscription factor TFIIH complex | YPR057W	0.538578	7.49859	20.4702	6.0567e-06	1.77913e-05
YIL096C	YIL096C PAC cluster YIL096C biological process unknown molecular function unknown nucleus* | YIL097W	0.534589	8.07154	17.9873	2.22384e-05	6.1152e-05
YBR233W	YBR233W ... PBP2 biological process unknown molecular function unknown cytoplasm | YBR233W-A	0.534535	8.73309	51.8356	6.0349e-13	3.13357e-12
YGR187C	YGR187C PAC cluster HGH1 biological process unknown molecular function unknown cytoplasm | YGR188C	0.534268	6.55977	8.46139	0.00362764	0.00709562
YBR157C	YBR157C ... ICS2 biological process unknown molecular function unknown cellular component unknown | YBR158W	0.534057	8.35028	24.317	8.17129e-07	2.65294e-06
YOR022C	YOR022C ... YOR022C biological process unknown phospholipase activity mitochondrion | YOR023C	0.532761	8.63549	53.1452	3.09779e-13	1.64354e-12
YOR006C	YOR006C ... YOR006C biological process unknown molecular function unknown cytoplasm* | YOR007C	0.531639	7.00383	11.7532	0.000607399	0.00135185
YDR194W-A	YDR194W-A ... YDR194W-A biological process unknown molecular function unknown cellular component unknown | YDR195W	0.529933	7.52755	21.7648	3.0821e-06	9.40096e-06
YCR028C-A	YCR028C-A ... RIM1 mitochondrial genome maintenan single-stranded DNA binding mitochondrion* | YCR030C	0.52933	7.40095	19.655	9.27606e-06	2.66792e-05
YDR397C	YDR397C ... NCB2 negative regulation of transcr transcription corepressor activity nucleus | YDR398W	0.528276	8.62395	51.9064	5.82092e-13	3.02996e-12
YLR105C	YLR105C ... SEN2 tRNA splicing tRNA-intron endonuclease activity mitochondrial outer membrane* | YLR106C	0.528143	8.93229	58.8635	1.69002e-14	9.63427e-14
YGL070C	YGL070C PAC cluster RPB9 transcription from RNA polymer DNA-directed RNA polymerase activit"DNA-directed RNA polymerase II, cor" | YGL071W	0.527597	8.43609	46.972	7.20079e-12	3.48897e-11
YOL101C	YOL101C ... IZH4 lipid metabolism* metal ion binding integral to membrane* | YOL102C	0.526612	7.78471	27.2924	1.74897e-07	6.05602e-07
YIL036W	YIL036W ... CST6 transcription initiation from specific RNA polymerase II transcrinucleus | YIL037C	0.526299	8.14303	42.5591	6.85779e-11	3.11807e-10
YIL106W	YIL106W ... MOB1 protein amino acid phosphoryla kinase regulator activity bud neck* | YIL107C	0.525797	8.72969	52.2148	4.97487e-13	2.60598e-12
YIL046W-A	YIL046W-A ... YIL046W-A biological process unknown molecular function unknown cellular component unknown | YIL047C	0.524771	10.3269	89.698	2.77439e-21	2.2352e-20
YOR031W	YOR031W ... CRS5 response to metal ion copper ion binding cytoplasm | YOR032C	0.524703	7.67838	23.2995	1.38636e-06	4.37393e-06
YBR084W	YBR084W PAC cluster MIS1 nucleobase, nucleoside, nucleo formate-tetrahydrofolate ligase actmitochondrion | YBR085C-A	0.521987	8.09107	31.9818	1.5562e-08	5.99421e-08
YDR245W	YDR245W ... MNN10 actin filament organization* "alpha-1,6-mannosyltransferase activ"mannosyltransferase complex | YDR246W	0.521691	8.24642	45.8586	1.27102e-11	6.06598e-11
YLR420W	YLR420W ... URA4 pyrimidine nucleotide biosynth dihydroorotase activity cytoplasm* | YLR421C	0.52109	8.16666	43.6863	3.85463e-11	1.80013e-10
YKR091W	YKR091W ... SRL3 nucleobase, nucleoside, nucleo molecular function unknown cytoplasm | YKR092C	0.516962	8.46972	44.5679	2.45685e-11	1.15783e-10
YIL024C	YIL024C ... YIL024C biological process unknown molecular function unknown cellular component unknown | YIL025C	0.516681	8.30917	42.1257	8.55907e-11	3.85344e-10
YOR304W	YOR304W ... ISW2 chromatin remodeling* ATPase activity nucleus* | YOR305W	0.516487	7.21763	14.5931	0.000133399	0.000328212
YEL041W	YEL041W … YEF1 biological process unknown molecular function unknown | ATP-NADH kinase; phosphorylates both NAD and NADH; homooctameric structure consisting of 60-kDa subunits; sequence similarity to Utr1p and Pos5p; overexpression complements certain pos5 phenotypesYEL042W	0.516261	6.54439	8.54677	0.00346135	0.00679609
YJL186W	YJL186W ... MNN5 protein amino acid glycosylati "alpha-1,2-mannosyltransferase activ"Golgi apparatus | YJL187C	0.516141	7.61724	21.0372	4.50452e-06	1.3413e-05
YBR220C	YBR220C ... YBR220C biological process unknown molecular function unknown cellular component unknown | YBR221C	0.515357	6.04447	7.05231	0.00791631	0.0144899
YBR273C	YBR273C ... UBX7 ubiquitin-dependent protein ca molecular function unknown endoplasmic reticulum* | YBR274W	0.515211	8.24642	43.2666	4.77667e-11	2.22069e-10
YNR003C	YNR003C PAC cluster RPC34 transcription from RNA polymer DNA-directed RNA polymerase activitcytoplasm* | YNR004W	0.514594	8.46496	47.1974	6.41861e-12	3.13201e-11
YHR110W	YHR110W ... ERP5 secretory pathway molecular function unknown integral to membrane | YHR111W	0.511015	8.76439	59.7693	1.06655e-14	6.17376e-14
YGL248W	YGL248W iESR cluster PDE1 cAMP-mediated signaling cAMP-specific phosphodiesterase actcellular component unknown | YGL249W	0.510133	8.87812	58.6194	1.91319e-14	1.08022e-13
YLR408C	YLR408C ... YLR408C biological process unknown molecular function unknown endosome | YLR409C	0.509998	7.60617	21.0653	4.43885e-06	1.32365e-05
YHR082C	YHR082C ... KSP1 protein amino acid phosphoryla protein serine/threonine kinase actnucleus | YHR083W	0.509368	7.99631	30.2753	3.74866e-08	1.39202e-07
YMR013W-A	YMR013W-A ... YMR013W-A biological process unknown molecular function unknown cellular component unknown | YMR014W	0.509064	8.97066	62.5421	2.60806e-15	1.56219e-14
YHL013C	YHL013C … PAC cluster OTU2 biological process unknown molecular function unknown | Protein of unknown function that may interact with ribosomes, based on co-purification experiments; member of the ovarian tumor-like (OTU) superfamily of predicted cysteine proteases; shows cytoplasmic localizationYHL014C	0.506555	9.48892	73.0794	1.2454e-17	8.42428e-17
YER026C	YER026C ... CHO1 phosphatidylserine biosynthesi CDP-diacylglycerol-serine O-phosphaendoplasmic reticulum | YER027C	0.504547	8.325	16.0215	6.26287e-05	0.00016198
YIR001C	YIR001C ... SGN1 mRNA metabolism poly(A) binding cytoplasm | YIR002C	0.503361	8.98307	62.8886	2.1874e-15	1.31594e-14
YKL006W	YKL006W RP cluster RPL14A protein biosynthesis structural constituent of ribosome*cytosolic large ribosomal subunit ( | YKL007W	0.503088	8.13022	34.9275	3.42205e-09	1.38389e-08
YCL011C	YCL011C ... GBP2 telomere maintenance* RNA binding* nucleus | YCL012C	0.502764	6.1833	6.42724	0.0112383	0.0198326
YNL131W	YNL131W ... TOM22 mitochondrial matrix protein i protein transporter activity mitochondrial outer membrane transl | YNL132W	0.501483	7.49193	19.8514	8.37016e-06	2.42254e-05
YER063W	YER063W ... THO1 transcription, DNA-dependent molecular function unknown nucleus | YER064C	0.500968	8.35469	26.7347	2.33391e-07	8.01168e-07
YGR063C	YGR063C ... SPT4 regulation of transcription, D RNA polymerase II transcription elonucleus* | YGR064W	0.500784	7.26842	14.4739	0.000142116	0.000347759
YPL201C	YPL201C … YIG1 biological process unknown molecular function unknown | Protein that interacts with glycerol 3-phosphatase and plays a role in anaerobic glycerol production; localizes to the nucleus and cytosolYPL202C	0.500691	8.11555	39.4582	3.3515e-10	1.45961e-09
YNL181W	YNL181W ... YNL181W biological process unknown oxidoreductase activity* endoplasmic reticulum* | YNL182C	0.500151	8.47039	6.04434	0.013951	0.0240148
YNL026W	YNL026W ... SAM50 protein complex assembly* molecular function unknown mitochondrion* | YNL027W	0.499416	6.26373	6.53937	0.0105513	0.0187644
YKL022C	YKL022C ... CDC16 mitotic sister chromatid segre protein binding* anaphase-promoting complex | YKL023W	0.498037	8.29699	43.0799	5.25483e-11	2.42661e-10
YJL077C	YJL077C ... ICS3 biological process unknown molecular function unknown cellular component unknown | YJL077W-B	0.496521	7.27154	13.6634	0.000218673	0.000521209
YKL048C	YKL048C ... ELM1 protein amino acid phosphoryla protein serine/threonine kinase actcontractile ring (sensu Saccharomyc | YKL049C	0.495358	8.47175	28.7118	8.39919e-08	3.00293e-07
YLR246W	YLR246W ... ERF2 protein-membrane targeting* protein-cysteine S-palmitoleyltransintegral to endoplasmic reticulum m | YLR247C	0.491873	8.23289	39.0132	4.20951e-10	1.82368e-09
YLR009W	YLR009W PAC cluster RLP24 ribosomal large subunit biogen molecular function unknown nucleolus | YLR010C	0.489866	9.07911	55.2713	1.04992e-13	5.70212e-13
YOR062C	YOR062C ... YOR062C biological process unknown molecular function unknown cytoplasm* | YOR063W	0.489591	8.79178	51.9543	5.68075e-13	2.96073e-12
YFR042W	YFR042W … KEG1 biological process unknown molecular function unknown | Integral membrane protein of the ER; physically interacts with Kre6p; has a role in the synthesis of beta-1,6-glucan in the cell wall; required for cell viabilityYFR043C	0.488043	8.80151	46.5282	9.03112e-12	4.34524e-11
YML082W	YML082W PAC cluster YML082W sulfur metabolism carbon-sulfur lyase activity cytoplasm* | YML083C	0.487907	6.4038	5.76692	0.0163306	0.0277412
YPR192W	YPR192W ... AQY1 water transport water channel activity plasma membrane | YPR193C	0.486966	9.48154	65.7271	5.17895e-16	3.28292e-15
YOR036W	YOR036W ... PEP12 Golgi to vacuole transport t-SNARE activity Golgi apparatus* | YOR037W	0.486456	8.68891	39.836	2.76205e-10	1.20672e-09
YDL123W	YDL123W ... SNA4 biological process unknown molecular function unknown vacuolar membrane (sensu Fungi) | YDL124W	0.486408	8.2551	34.9447	3.39205e-09	1.3731e-08
YLR179C	YLR179C ... YLR179C biological process unknown molecular function unknown cytoplasm* | YLR180W	0.486229	6.37801	5.555	0.0184279	0.0309856
YLR165C	YLR165C ... PUS5 rRNA modification* pseudouridylate synthase activity mitochondrion | YLR166C	0.485317	7.62943	21.1415	4.2658e-06	1.27573e-05
YJL046W	YJL046W … AIM22 biological process unknown molecular function unknown | Putative lipoate-protein ligase A family member; null mutant is viable and displays reduced frequency of mitochondrial genome lossYJL047C	0.485182	7.94454	26.5635	2.55019e-07	8.70351e-07
YOL080C	YOL080C ... REX4 rRNA processing* 3'-5' exonuclease activity nucleus* | YOL081W	0.483791	9.49826	50.1308	1.4383e-12	7.25821e-12
YER161C	YER161C ... SPT2 negative regulation of transcr DNA binding nucleus | YER162C	0.482403	8.53275	45.6955	1.38139e-11	6.57975e-11
YML022W	YML022W RP cluster APT1 AMP biosynthesis* adenine phosphoribosyltransferase acytoplasm* | YML023C	0.48185	8.13193	34.0381	5.40436e-09	2.15953e-08
YJL062W-A	YJL062W-A ... YJL062W-A biological process unknown molecular function unknown mitochondrion | YJL063C	0.479161	8.37873	41.6025	1.11849e-10	4.98676e-10
YCR020C-A	YCR020C-A ... MAK31 N-terminal protein amino acid amino-acid N-acetyltransferase acticellular component unknown | YCR020W-B	0.478993	7.60864	20.2437	6.81789e-06	1.99281e-05
YMR168C	YMR168C ... CEP3 mitotic spindle checkpoint DNA bending activity* condensed nuclear chromosome kineto | YMR169C	0.477897	6.95427	10.0731	0.00150451	0.00315642
YHR136C	YHR136C ... SPL2 response to temperature enzyme inhibitor activity cytoplasm | YHR137C-A	0.476975	7.85806	23.7878	1.07565e-06	3.43294e-06
YML056C	YML056C PAC cluster IMD4 biological process unknown IMP dehydrogenase activity cytoplasm | YML057W	0.474917	7.62943	20.3425	6.47464e-06	1.89516e-05
YIL152W	YIL152W ... YIL152W biological process unknown molecular function unknown cellular component unknown | YIL153W	0.472707	5.98497	5.58441	0.0181211	0.0305069
YDR254W	YDR254W iESR cluster CHL4 chromosome segregation DNA binding outer kinetochore of condensed nucl | YDR255C	0.470413	9.47039	63.054	2.01119e-15	1.21347e-14
YDR067C	YDR067C … OCA6 biological process unknown molecular function unknown | Cytoplasmic protein required for replication of Brome mosaic virus in S. cerevisiae, which is a model system for studying positive-strand RNA virus replication; null mutation confers sensitivity to tunicamycin and DTTYDR068W	0.469914	9.65977	38.3068	6.04527e-10	2.58645e-09
YLR325C	YLR325C RP cluster RPL38 protein biosynthesis structural constituent of ribosome cytosolic large ribosomal subunit ( | YLR326W	0.469542	7.74603	5.46328	0.0194201	0.032469
YNL146C-A	YNL146C-A ... YNL146C-A biological process unknown molecular function unknown cellular component unknown | YNL146W	0.469366	8.47107	40.9032	1.59956e-10	7.07056e-10
YDR347W	YDR347W ... MRP1 protein biosynthesis structural constituent of ribosome mitochondrial small ribosomal subun | YDR348C	0.468831	8.87403	50.9479	9.48524e-13	4.86383e-12
YPR116W	YPR116W ... YPR116W biological process unknown molecular function unknown mitochondrion | YPR117W	0.467938	8.34954	36.5592	1.48099e-09	6.17028e-09
YJL208C	YJL208C PAC cluster NUC1 DNA recombination* ribonuclease activity* mitochondrial inner membrane | YJL209W	0.467617	7.8245	20.5789	5.72244e-06	1.68573e-05
YNL149C	YNL149C … PGA2 biological process unknown molecular function unknown | Essential protein required for maturation of Gas1p and Pho8p; involved in protein trafficking; GFP-fusion protein localizes to the ER and YFP-fusion protein to the nuclear envelope-ER network; null mutants have a cell separation defectYNL150W	0.467104	8.01874	26.7062	2.36859e-07	8.12396e-07
YLR346C	YLR346C ... YLR346C biological process unknown molecular function unknown mitochondrion | YLR347C	0.466244	8.61968	42.8738	5.83883e-11	2.67241e-10
YLR040C	YLR040C ... YLR040C biological process unknown molecular function unknown cell wall (sensu Fungi) | YLR041W	0.465279	6.77706	8.05157	0.00454642	0.00873157
YMR270C	YMR270C ... RRN9 transcription from RNA polymer RNA polymerase I transcription factRNA polymerase I upstream activatin | YMR271C	0.464903	8.62213	47.0506	6.91784e-12	3.3558e-11
YJR112W-A	YJR112W-A ... YJR112W-A biological process unknown molecular function unknown cellular component unknown | YJR113C	0.464838	6.90496	8.88196	0.00288002	0.00573644
YPL211W	YPL211W PAC cluster NIP7 rRNA processing* molecular function unknown nucleolus* | YPL212C	0.462681	8.4812	17.6312	2.68151e-05	7.26258e-05
YMR264W	YMR264W ... CUE1 ER-associated protein cataboli protein binding mitochondrion* | YMR265C	0.459129	6.13963	5.74599	0.0165264	0.0280507
YKL156W	YKL156W PAC cluster RPS27A protein biosynthesis structural constituent of ribosome cytoplasm* | YKL157W	0.458705	7.5521	16.9081	3.92345e-05	0.000104147
YIR017C	YIR017C ... MET28 regulation of transcription fr DNA binding* nucleus | YIR017W-A	0.458587	7.77925	18.5577	1.64836e-05	4.60315e-05
YIL146C	YIL146C ... ECM37 cell wall organization and bio molecular function unknown cellular component unknown | YIL147C	0.456706	5.53405	4.7324	0.0295995	0.0475087
YOR033C	YOR033C ... EXO1 mismatch repair 5'-flap endonuclease activity* nucleus | YOR034C	0.455583	8.71088	48.2473	3.75713e-12	1.8619e-11
YGR040W	YGR040W ... KSS1 invasive growth (sensu Sacchar MAP kinase activity nucleus | YGR041W	0.454937	8.75996	48.1021	4.04599e-12	1.99072e-11
YGL010W	YGL010W iESR cluster YGL010W biological process unknown molecular function unknown endoplasmic reticulum | YGL011C	0.454289	9.05671	50.4255	1.23773e-12	6.28447e-12
YGR209C	YGR209C iESR cluster TRX2 response to oxidative stress* thiol-disulfide exchange intermediacytosol* | YGR210C	0.453964	7.91794	22.7848	1.81191e-06	5.64752e-06
YPR113W	YPR113W ... PIS1 cell cycle* CDP-diacylglycerol-inositol 3-phospendoplasmic reticulum* | YPR114W	0.453872	8.6373	45.2123	1.76793e-11	8.38902e-11
YPL051W	YPL051W ... ARL3 intracellular protein transpor GTPase activity Golgi apparatus* | YPL052W	0.453473	8.12333	31.2258	2.29689e-08	8.66154e-08
YCR044C	YCR044C ... PER1 response to unfolded protein* molecular function unknown vacuolar membrane (sensu Fungi) | YCR045C	0.453294	7.96682	24.0335	9.46758e-07	3.04747e-06
YLR017W	YLR017W PAC cluster MEU1 glutamate biosynthesis* S-methyl-5-thioadenosine phosphorylcytoplasm | YLR018C	0.451042	7.11382	10.8079	0.00101069	0.00218096
YOR094W	YOR094W ... ARF3 actin cytoskeleton organizatio GTPase activity cellular component unknown | YOR095C	0.449882	8.64513	41.8509	9.8506e-11	4.42047e-10
YAL011W	YAL011W ... SWC3 chromatin remodeling* molecular function unknown nucleus* | YAL012W	0.449389	7.22086	6.03917	0.0139918	0.0240751
YGR155W	YGR155W ... CYS4 cysteine biosynthesis cystathionine beta-synthase activitcytoplasm* | YGR156W	0.449169	7.97735	25.8275	3.73328e-07	1.25648e-06
YDR213W	YDR213W ... UPC2 sterol biosynthesis* RNA polymerase II transcription faccytoplasm* | YDR214W	0.448715	8.55977	34.1122	5.20248e-09	2.08149e-08
YNR057C	YNR057C ... BIO4 biotin biosynthesis dethiobiotin synthase activity cytoplasm | YNR058W	0.448407	7.45814	14.2065	0.0001638	0.000397685
YNL291C	YNL291C ... MID1 calcium ion transport calcium channel activity* endoplasmic reticulum* | YNL292W	0.448343	7.99443	25.8807	3.63184e-07	1.22534e-06
YPL148C	YPL148C ... PPT2 protein-cofactor linkage phosphopantetheinyltransferase actimitochondrion | YPL149W	0.446313	7.30993	11.3441	0.000756891	0.0016675
YJL104W	YJL104W ... PAM16 mitochondrial matrix protein i protein binding* mitochondrion* | YJL105W	0.445726	9.57498	55.7167	8.37057e-14	4.59437e-13
YOR283W	YOR283W ... YOR283W biological process unknown molecular function unknown cytoplasm* | YOR284W	0.44405	7.62456	15.4773	8.35019e-05	0.000212508
YDL048C	YDL048C ... STP4 biological process unknown molecular function unknown cytoplasm* | YDL049C	0.443993	8.03166	25.6435	4.10678e-07	1.37882e-06
YIR030C	YIR030C ... DCG1 nitrogen compound metabolism molecular function unknown cellular component unknown | YIR030W-A	0.443715	8.71203	43.0426	5.35596e-11	2.47056e-10
YMR195W	YMR195W ... ICY1 biological process unknown molecular function unknown vacuolar membrane (sensu Fungi) | YMR196W	0.443488	9.16707	49.4915	1.99229e-12	9.99288e-12
YJR154W	YJR154W ... YJR154W biological process unknown molecular function unknown cytoplasm | YJR155W	0.44237	7.79882	19.6094	9.49993e-06	2.73041e-05
YNL274C	YNL274C … iESR cluster GOR1 metabolism "oxidoreductase activity, acti | Glyoxylate reductase; null mutation results in increased biomass after diauxic shift; the authentic, non-tagged protein is detected in highly purified mitochondria in high-throughput studiesYNL275W	0.442017	6.09811	4.83737	0.0278494	0.0450142
YGL067W	YGL067W ... NPY1 NADH metabolism NAD+ diphosphatase activity cytoplasm* | YGL068W	0.43897	8.71145	31.5374	1.95633e-08	7.43153e-08
YKL114C	YKL114C ... APN1 DNA repair* DNA-(apurinic or apyrimidinic site)nucleus* | YKL115C	0.437271	8.21277	32.1136	1.45415e-08	5.62206e-08
YLR215C	YLR215C ... CDC123 regulation of mitotic cell cyc molecular function unknown cytoplasm | YLR216C	0.437217	9.84817	54.7035	1.40157e-13	7.59201e-13
YIL029C	YIL029C ... YIL029C biological process unknown molecular function unknown cellular component unknown | YIL029W-A	0.436896	8.99018	48.1365	3.97565e-12	1.96078e-11
YGL228W	YGL228W ... SHE10 biological process unknown molecular function unknown cellular component unknown | YGL229C	0.435239	8.75663	41.7795	1.02167e-10	4.57482e-10
YNR014W	YNR014W ... YNR014W biological process unknown molecular function unknown cytoplasm | YNR015W	0.435158	7.51709	14.2881	0.000156857	0.000381797
YDR006C	YDR006C ... SOK1 cAMP-mediated signaling molecular function unknown nucleus | YDR007W	0.434182	6.37801	5.69304	0.0170323	0.0288267
YEL001C	YEL001C … IRC22 biological process unknown molecular function unknown | Putative protein of unknown function; green fluorescent protein (GFP)-fusion localizes to the ER; YEL001C is non-essential; null mutant displays increased levels of spontaneous Rad52p fociYEL002C	0.433554	7.67955	7.26468	0.00703238	0.0129696
YNL128W	YNL128W ... TEP1 spore wall assembly (sensu Fun inositol or phosphatidylinositol phcellular component unknown | YNL129W	0.432898	7.39668	12.5823	0.000389408	0.000890167
YDR179W-A	YDR179W-A ... YDR179W-A biological process unknown molecular function unknown cellular component unknown | YDR180W	0.432751	7.54053	15.2322	9.50686e-05	0.000240317
YPL086C	YPL086C PAC cluster ELP3 regulation of transcription fr RNA polymerase II transcription elotranscription elongation factor com | YPL087W	0.430995	8.38881	30.3359	3.63336e-08	1.35285e-07
YJR147W	YJR147W ... HMS2 pseudohyphal growth molecular function unknown cytoplasm* | YJR148W	0.42993	9.33881	49.6297	1.85677e-12	9.33582e-12
YGL103W	YGL103W PAC cluster RPL28 protein biosynthesis structural constituent of ribosome*nucleus* | YGL104C	0.429758	9.13493	34.4626	4.34526e-09	1.74698e-08
YLL053C	YLL053C ... YLL053C biological process unknown molecular function unknown cellular component unknown | YLL054C	0.429385	8.3845	14.1756	0.000166518	0.000403647
YNL230C	YNL230C ... ELA1 RNA elongation from RNA polyme transcriptional elongation regulatotranscription elongation factor com | YNL231C	0.429244	7.71203	16.6828	4.41805e-05	0.000116379
YDL063C	YDL063C PAC cluster YDL063C biological process unknown molecular function unknown cytoplasm* | YDL064W	0.428638	6.70973	6.87837	0.00872449	0.0158428
YPL255W	YPL255W ... BBP1 microtubule nucleation* structural constituent of cytoskelespindle pole body | YPL256C	0.42533	6.32501	4.98441	0.0255768	0.0417821
YBR278W	YBR278W ... DPB3 chromatin silencing at telomer epsilon DNA polymerase activity replication fork* | YBR279W	0.425289	9.467	45.94	1.21929e-11	5.83256e-11
YDR485C_1	#N/A	0.424071	8.70225	41.4588	1.20384e-10	5.34995e-10
YLR224W	YLR224W ... YLR224W ubiquitin-dependent protein ca protein binding ubiquitin ligase complex | YLR225C	0.423792	7.40805	5.98958	0.0143906	0.0246996
YKL145W	YKL145W ... RPT1 ubiquitin-dependent protein ca ATPase activity* "proteasome regulatory particle, bas" | YKL146W	0.423445	6.25116	4.76313	0.0290756	0.0468124
YAL009W	YAL009W ... SPO7 sporulation (sensu Fungi)* molecular function unknown integral to membrane* | YAL010C	0.422558	9.9421	38.3492	5.91537e-10	2.53349e-09
YHR118C	YHR118C ... ORC6 DNA replication initiation* DNA replication origin binding pre-replicative complex* | YHR119W	0.420075	6.328	5.18507	0.0227817	0.0375875
YDR399W	YDR399W ... HPT1 purine nucleotide biosynthesis hypoxanthine phosphoribosyltransfercytoplasm* | YDR400W	0.419628	9.32388	47.4237	5.71883e-12	2.79715e-11
YDR092W_1	#N/A	0.41929	7.70973	15.9765	6.41325e-05	0.000165559
YGR057C	YGR057C ... LST7 vesicle-mediated transport* protein transporter activity vesicle coat | YGR058W	0.418826	9.22849	42.8311	5.96754e-11	2.72529e-10
YGR253C	YGR253C ... PUP2 response to stress* endopeptidase activity "proteasome core complex, alpha-subu" | YGR254W	0.418559	7.83718	19.5334	9.88577e-06	2.83735e-05
YGR167W	YGR167W ... CLC1 endocytosis* structural molecule activity clathrin vesicle coat | YGR168C	0.418322	8.64393	35.0944	3.14095e-09	1.27645e-08
YPL156C	YPL156C ... PRM4 conjugation with cellular fusi molecular function unknown integral to membrane | YPL157W	0.41786	9.08754	35.2809	2.85414e-09	1.16218e-08
YLR285C-A	YLR285C-A ... YLR285C-A biological process unknown molecular function unknown cellular component unknown | YLR285W	0.417423	8.87454	36.5781	1.46674e-09	6.11708e-09
YNL333W	YNL333W ... SNZ2 thiamin biosynthesis* protein binding cellular component unknown | YNL334C	0.416909	8.24325	22.8124	1.78612e-06	5.57555e-06
YJR097W	YJR097W ... JJJ3 peptidyl-diphthamide biosynthe molecular function unknown cytoplasm* | YJR098C	0.415735	8.88475	31.242	2.27789e-08	8.59772e-08
YAR002C-A	YAR002C-A ... ERP1 ER to Golgi transport molecular function unknown mitochondrion* | YAR002W	0.415688	6.35469	4.70941	0.0299979	0.0481107
YMR298W	YMR298W ... LIP1 ceramide biosynthesis sphingosine N-acyltransferase activendoplasmic reticulum* | YMR299C	0.415176	9.11034	43.2407	4.8403e-11	2.24775e-10
YDL202W	YDL202W ... MRPL11 protein biosynthesis structural constituent of ribosome mitochondrial large ribosomal subun | YDL203C	0.414883	10.1055	37.7087	8.21382e-10	3.48182e-09
YLR212C	YLR212C ... TUB4 mitotic spindle organization a structural constituent of cytoskeleouter plaque of spindle pole body* | YLR213C	0.41458	9.51084	49.0684	2.47196e-12	1.23538e-11
YBR072C-A	YBR072C-A ... YBR072C-A biological process unknown molecular function unknown cellular component unknown | YBR072W	0.413091	8.84295	30.7129	2.9917e-08	1.12e-07
YMR134W	YMR134W ... YMR134W iron ion homeostasis molecular function unknown cytoplasm* | YMR135C	0.410478	9.31258	32.5366	1.16967e-08	4.53495e-08
YBL069W	YBL069W ... AST1 protein-membrane targeting molecular function unknown extrinsic to membrane | YBL070C	0.409231	8.00757	22.3991	2.21479e-06	6.83113e-06
YDL212W	YDL212W ... SHR3 ER to Golgi transport* unfolded protein binding integral to endoplasmic reticulum m | YDL213C	0.407893	8.66066	29.603	5.30216e-08	1.93756e-07
YLR036C	YLR036C ... YLR036C biological process unknown molecular function unknown cellular component unknown | YLR037C	0.407634	8.81866	35.4278	2.64679e-09	1.08095e-08
YBR221W-A	YBR221W-A ... YBR221W-A biological process unknown molecular function unknown cellular component unknown | YBR222C	0.407511	8.51051	27.7096	1.40962e-07	4.92472e-07
YGR121W-A	YGR121W-A ... YGR121W-A biological process unknown molecular function unknown cellular component unknown | YGR122C-A	0.40701	8.76881	36.1257	1.8499e-09	7.68406e-09
YHR010W	YHR010W RP cluster RPL27A protein biosynthesis structural constituent of ribosome cytosolic large ribosomal subunit ( | YHR011W	0.406037	7.25903	9.79501	0.00174986	0.00361971
YKR049C	YKR049C iESR cluster FMP46 biological process unknown molecular function unknown mitochondrion | YKR050W	0.405034	9.30004	41.1325	1.42249e-10	6.30134e-10
YPR101W	YPR101W ... SNT309 nuclear mRNA splicing, via spl molecular function unknown spliceosome complex | YPR102C	0.404724	7.57246	12.6299	0.000379633	0.000869748
YMR069W	YMR069W ... NAT4 protein amino acid acetylation peptide alpha-N-acetyltransferase acytoplasm* | YMR070W	0.404637	9.45506	46.3593	9.84388e-12	4.72529e-11
YOR308C	YOR308C ... SNU66 nuclear mRNA splicing, via spl "RNA splicing factor activity, trans"U4/U6 x U5 tri-snRNP complex | YOR309C	0.402845	8.19319	26.2213	3.04451e-07	1.03054e-06
YBR191W	YBR191W RP cluster RPL21A protein biosynthesis structural constituent of ribosome cytosolic large ribosomal subunit ( | YBR191W-A	0.401563	8.31522	28.2179	1.08397e-07	3.84883e-07
YGL018C	YGL018C ... JAC1 aerobic respiration* chaperone binding mitochondrion | YGL019W	0.401515	8.81065	32.0758	1.48275e-08	5.72729e-08
YOL097W-A	YOL097W-A ... YOL097W-A biological process unknown molecular function unknown cellular component unknown | YOL098C	0.400667	8.16498	26.0374	3.3486e-07	1.13162e-06
YOR385W	YOR385W ... YOR385W biological process unknown molecular function unknown cytoplasm | YOR386W	0.400179	6.93081	6.93663	0.00844481	0.0153891
YLR003C	YLR003C … PAC cluster CMS1 regulation of DNA replication molecular function unknown | Subunit of U3-containing 90S preribosome processome complex involved in production of 18S rRNA and assembly of small ribosomal subunit; overexpression rescues supressor mutant of mcm10; null mutant is viableYLR004C	0.400149	7.35028	10.239	0.00137506	0.00290399
YLR088W	YLR088W ... GAA1 attachment of GPI anchor to pr GPI-anchor transamidase activity GPI-anchor transamidase complex | YLR089C	0.400088	7.25903	9.11348	0.00253732	0.00510057
YKL108W	YKL108W ... SLD2 DNA strand elongation molecular function unknown replication fork | YKL109W	0.399986	8.43679	30.8076	2.84921e-08	1.06858e-07
YLR306W	YLR306W ... UBC12 protein monoubiquitination* ubiquitin conjugating enzyme activicellular component unknown | YLR307C-A	0.39964	8.61785	30.7111	2.99442e-08	1.12e-07
YDL055C	YDL055C ... PSA1 protein amino acid glycosylati mannose-1-phosphate guanylyltransfecytoplasm | YDL056W	0.399365	8.70051	35.7525	2.24043e-09	9.18619e-09
YHR111W	YHR111W ... UBA4 protein modification URM1 activating enzyme activity cytoplasm | YHR112C	0.398778	6.91496	6.68617	0.00971636	0.0174069
YOR126C	YOR126C ... IAH1 acetate metabolism "hydrolase activity, acting on ester"cellular component unknown | YOR127W	0.398578	8.21034	22.9602	1.65393e-06	5.18643e-06
YDL004W	YDL004W ... ATP16 ATP synthesis coupled proton t hydrogen-transporting ATP synthase "proton-transporting ATP synthase, c" | YDL005C	0.398365	8.8487	36.083	1.89092e-09	7.84657e-09
YDL006W	YDL006W ... PTC1 protein amino acid dephosphory protein phosphatase type 2C activitcytoplasm* | YDL007W	0.39809	7.89287	17.879	2.35399e-05	6.45565e-05
YNL265C	YNL265C ... IST1 protein biosynthesis translation initiation factor activendosome | YNL266W	0.397946	8.31296	28.1372	1.13012e-07	4.0024e-07
YLR216C	YLR216C ... CPR6 protein folding unfolded protein binding* cytoplasm | YLR217W	0.396145	8.47107	30.7124	2.99249e-08	1.12e-07
YKR013W	YKR013W ... PRY2 biological process unknown molecular function unknown vacuole (sensu Fungi)* | YKR014C	0.395626	8.19483	25.6293	4.13719e-07	1.38678e-06
YPR061C	YPR061C ... JID1 biological process unknown molecular function unknown mitochondrion | YPR062W	0.395616	9.30765	33.1351	8.59709e-09	3.36157e-08
YKL037W	YKL037W … AIM26 biological process unknown molecular function unknown | Putative protein of unknown function; null mutant is viable and displays elevated frequency of mitochondrial genome loss; null mutation confers sensitivity to tunicamycin and DTTYKL038W	0.395367	7.89792	17.4849	2.89591e-05	7.79219e-05
YCR002C	YCR002C ... CDC10 cell wall organization and bio GTPase activity* septin ring (sensu Saccharomyces) | YCR003W	0.395175	8.55274	31.295	2.2165e-08	8.38133e-08
YNR020C	YNR020C … ATP23 biological process unknown molecular function unknown | Putative metalloprotease of the mitochondrial inner membrane, required for processing of Atp6p; has an additional role in assembly of the F0 sector of the F1F0 ATP synthase complexYNR021W	0.395147	7.39811	10.6829	0.0010813	0.00232518
YLR221C	YLR221C PAC cluster RSA3 ribosomal large subunit assemb molecular function unknown nucleolus* | YLR222C	0.393021	8.28007	26.626	2.46898e-07	8.44027e-07
YGR222W	YGR222W ... PET54 protein biosynthesis* RNA binding* mitochondrial inner membrane* | YGR223C	0.392966	9.27581	30.0657	4.17652e-08	1.54535e-07
YDR330W	YDR330W ... UBX5 ubiquitin-dependent protein ca molecular function unknown cytoplasm* | YDR331W	0.392702	7.70743	15.1006	0.000101932	0.000256101
YLL036C	YLL036C PAC cluster PRP19 nuclear mRNA splicing, via spl "RNA splicing factor activity, trans"cytoplasm* | YLL037W	0.39255	8.38162	20.9911	4.61412e-06	1.37097e-05
YLR042C	YLR042C ... YLR042C biological process unknown molecular function unknown cell wall (sensu Fungi) | YLR043C	0.392353	8.84765	35.662	2.34697e-09	9.61352e-09
YER010C	YER010C ... YER010C biological process unknown molecular function unknown cellular component unknown | YER011W	0.392297	8.73422	32.9739	9.34037e-09	3.64186e-08
YLR064W	YLR064W ... YLR064W biological process unknown molecular function unknown endoplasmic reticulum | YLR065C	0.392177	7.3488	8.53148	0.00349056	0.00685017
YKL084W	YKL084W ... HOT13 mitochondrial intermembrane sp molecular function unknown mitochondrial intermembrane space | YKL085W	0.392123	9.34843	38.1005	6.71928e-10	2.86888e-09
YBR200W-A	YBR200W-A ... YBR200W-A biological process unknown molecular function unknown cellular component unknown | YBR201W	0.391025	8.62517	28.2109	1.08791e-07	3.8595e-07
YMR099C	YMR099C ... YMR099C biological process unknown molecular function unknown cytoplasm* | YMR100W	0.390677	8.09019	22.4647	2.14038e-06	6.61645e-06
YLL027W	YLL027W ... ISA1 iron ion transport molecular function unknown mitochondrial matrix | YLL028W	0.390386	7.95233	16.7196	4.33309e-05	0.000114359
YIL060W	YIL060W ... YIL060W biological process unknown molecular function unknown cellular component unknown | YIL061C	0.389713	9.84739	28.0272	1.1962e-07	4.22288e-07
YKR035W-A	YKR035W-A ... DID2 protein-vacuolar targeting* molecular function unknown cytoplasm* | YKR036C	0.389527	6.77925	5.93433	0.0148487	0.0254225
YOR016C	YOR016C ... ERP4 secretory pathway molecular function unknown integral to membrane | YOR017W	0.38933	8.44233	22.7682	1.82765e-06	5.69229e-06
YOR161C	YOR161C iESR cluster PNS1 biological process unknown molecular function unknown* integral to plasma membrane | YOR161C-C	0.389181	9.12893	31.5997	1.89461e-08	7.21699e-08
YPR020W	YPR020W ... ATP20 ATP synthesis coupled proton t structural molecule activity proton-transporting ATP synthase co | YPR021C	0.388946	9.03028	37.0922	1.12671e-09	4.74207e-09
YGL075C	YGL075C ... MPS2 spindle pole body duplication structural constituent of cytoskelenuclear membrane* | YGL076C	0.388294	8.49859	24.3257	8.13484e-07	2.64318e-06
YMR121C	YMR121C RP cluster RPL15B protein biosynthesis structural constituent of ribosome*cytosolic large ribosomal subunit ( | YMR122C	0.387686	7.78471	10.9253	0.000948619	0.00206531
YBL026W	YBL026W ... LSM2 nuclear mRNA splicing, via spl RNA binding nucleolus* | YBL027W	0.387611	8.38378	26.8695	2.17668e-07	7.4906e-07
YOR028C	YOR028C ... CIN5 regulation of transcription fr DNA binding* nucleus | YOR029W	0.385086	8.55466	29.8312	4.71347e-08	1.73298e-07
YPL259C	YPL259C ... APM1 vesicle-mediated transport clathrin binding AP-1 adaptor complex | YPL260W	0.384538	7.98971	19.527	9.91897e-06	2.84491e-05
YJL183W	YJL183W PAC cluster MNN11 protein amino acid glycosylati "alpha-1,6-mannosyltransferase activ"mannosyltransferase complex | YJL184W	0.382877	8.78198	32.4083	1.24952e-08	4.83998e-08
YNL070W	YNL070W ... TOM7 mitochondrial matrix protein i protein transporter activity mitochondrial outer membrane transl | YNL071W	0.381456	8.6565	29.8241	4.73078e-08	1.73644e-07
YLR285W	YLR285W ... NNT1 chromatin silencing at ribosom nicotinamide N-methyltransferase accytoplasm | YLR286C	0.380738	9.3664	37.7658	7.97696e-10	3.38489e-09
YHR081W	YHR081W ... LRP1 DNA repair* molecular function unknown nuclear exosome (RNase complex) | YHR082C	0.37989	9.22649	29.6297	5.22987e-08	1.91284e-07
YPL123C	YPL123C ... RNY1 cellular morphogenesis endoribonuclease activity extracellular region | YPL124W	0.379717	8.46972	27.0022	2.03221e-07	6.99926e-07
YDR289C	YDR289C ... RTT103 negative regulation of DNA tra molecular function unknown cellular component unknown | YDR290W	0.378028	7.81706	15.4197	8.60851e-05	0.000218813
YDR244W	YDR244W ... PEX5 peroxisome organization and bi peroxisome targeting sequence bindicytosol* | YDR245W	0.377585	7.03533	7.11201	0.00765692	0.0140399
YDL046W	YDL046W ... NPC2 biological process unknown molecular function unknown vacuole (sensu Fungi) | YDL047W	0.375925	7.96297	9.9667	0.00159397	0.00332385
YOR201C	YOR201C ... MRM1 rRNA modification rRNA (guanine-N1-)-methyltransferasmitochondrion | YOR202W	0.375396	7.66304	4.92034	0.0265422	0.0430975
YPR166C	YPR166C ... MRP2 protein biosynthesis structural constituent of ribosome mitochondrial small ribosomal subun | YPR167C	0.374786	8.87249	33.221	8.2257e-09	3.22857e-08
YOL146W	YOL146W ... PSF3 DNA-dependent DNA replication DNA binding GINS complex | YOL147C	0.374685	9.09371	36.3375	1.65941e-09	6.9067e-09
YOR099W	YOR099W ... KTR1 O-linked glycosylation* "alpha-1,2-mannosyltransferase activ"Golgi apparatus | YOR100C	0.373596	7.51709	4.85395	0.027583	0.0446185
YLR443W	YLR443W ... ECM7 cell wall organization and bio molecular function unknown integral to membrane | YLR444C	0.373593	8.79286	30.9204	2.68832e-08	1.00916e-07
YML116W	YML116W ... ATR1 multidrug transport multidrug efflux pump activity plasma membrane | YML117W	0.373165	8.62335	26.4743	2.67064e-07	9.09954e-07
YLR370C	YLR370C iESR cluster ARC18 actin filament organization* structural constituent of cytoskeleArp2/3 protein complex | YLR371W	0.372501	8.81866	26.7706	2.29093e-07	7.87721e-07
YAL016C-B	YAL016C-B ... YAL016C-B biological process unknown molecular function unknown cellular component unknown | YAL016W	0.372455	8.48456	17.4405	2.96435e-05	7.97116e-05
YEL026W	YEL026W RP cluster SNU13 nuclear mRNA splicing, via spl RNA binding nucleolus* | YEL027W	0.371567	7.40095	8.39626	0.00375993	0.00733702
YMR107W	YMR107W ... SPG4 biological process unknown molecular function unknown cellular component unknown | YMR108W	0.370878	8.42354	26.2303	3.03038e-07	1.0266e-06
YOR303W	YOR303W ... CPA1 arginine biosynthesis carbamoyl-phosphate synthase (glutacarbamoyl-phosphate synthase comple | YOR304C-A	0.370073	9.20953	28.5344	9.20464e-08	3.28521e-07
YDR311W	YDR311W ... TFB1 transcription initiation from general RNA polymerase II transcriptranscription factor TFIIH complex* | YDR312W	0.370055	7.03166	4.97909	0.0256555	0.0418865
YJL096W	YJL096W ... MRPL49 protein biosynthesis structural constituent of ribosome mitochondrial large ribosomal subun | YJL097W	0.369993	7.47039	9.30218	0.00228881	0.00463481
YPR024W	YPR024W ... YME1 mitochondrion organization and ATP-dependent peptidase activity mitochondrion* | YPR025C	0.36987	8.17666	21.2671	3.99537e-06	1.20006e-05
YHL011C	YHL011C PAC cluster PRS3 histidine biosynthesis* ribose-phosphate diphosphokinase accytoplasm | YHL012W	0.369747	8.80689	29.1727	6.62057e-08	2.39604e-07
YIR042C	YIR042C ... YIR042C biological process unknown molecular function unknown cellular component unknown | YJL001W	0.36965	8.81546	31.2064	2.32e-08	8.74072e-08
YER067W	YER067W ... YER067W biological process unknown molecular function unknown cytoplasm* | YER068W	0.369261	8.5282	24.1249	9.02835e-07	2.91973e-06
YBR062C_1	#N/A	0.369053	9.2874	29.2276	6.43544e-08	2.33108e-07
YOL093W	YOL093W ... TRM10 tRNA methylation tRNA (guanine) methyltransferase accytoplasm* | YOL094C	0.368803	8.248	18.8113	1.44309e-05	4.06842e-05
YER129W	YER129W … SAK1 (PAK1) RNA elongation from RNA polyme RNA polymerase II transcription elotranscription elongation factor com | Upstream serine/threonine kinase for the SNF1 complex; partially redundant with Elm1p and Tos3p; members of this family have functional orthology with LKB1, a mammalian kinase associated with Peutz-Jeghers cancer-susceptibility syndromeYER130C	0.368662	6.85806	4.73524	0.0295507	0.0474488
YOR045W	YOR045W ... TOM6 mitochondrial matrix protein i protein transporter activity mitochondrial outer membrane transl | YOR046C	0.368615	9.24444	36.6875	1.38666e-09	5.80068e-09
YCR101C	YCR101C ... YCR101C biological process unknown molecular function unknown membrane fraction | YCR102C	0.367779	9.33881	36.6117	1.44164e-09	6.02456e-09
YDR451C	YDR451C ... YHP1 negative regulation of transcr DNA binding* nuclear chromosome | YDR452W	0.367745	7.64753	11.0775	0.000873813	0.00190881
YDR353W	YDR353W ... TRR1 regulation of cell redox homeo thioredoxin-disulfide reductase actcytoplasm | YDR354W	0.367542	8.4966	19.739	8.87731e-06	2.55857e-05
YDR536W	YDR536W ... STL1 transport* transporter activity plasma membrane* | YDR537C	0.367384	7.61968	12.2285	0.000470649	0.00106469
YMR156C	YMR156C ... TPP1 DNA repair polynucleotide 3'-phosphatase activcellular component unknown | YMR157C	0.366783	9.47581	30.6418	3.10336e-08	1.15969e-07
YGL250W	YGL250W … RMR1 biological process unknown molecular function unknown | Protein required for meiotic recombination and gene conversion; null mutant displays reduced PIS1 expression and growth defects on non-fermentable carbon sources and minimal media; GFP-fusion protein localizes to both cytoplasm and nucleusYGL251C	0.366674	8.23768	18.79	1.45928e-05	4.10846e-05
YOR339C	YOR339C ... UBC11 protein monoubiquitination* ubiquitin conjugating enzyme activicytoplasm | YOR340C	0.366435	8.30917	23.9743	9.76318e-07	3.14017e-06
YJR133W	YJR133W ... XPT1 purine nucleotide biosynthesis "transferase activity, transferring"cytoplasm | YJR134C	0.366135	8.26842	21.7987	3.02801e-06	9.24282e-06
YPR067W	YPR067W iESR cluster ISA2 iron ion transport molecular function unknown mitochondrial intermembrane space | YPR068C	0.365576	9.28471	35.8729	2.10618e-09	8.67881e-09
YCL026C-B	YCL026C-B ... HBN1 biological process unknown molecular function unknown cytoplasm* | Putative protein of unknown function; similar to bacterial nitroreductases; green fluorescent protein (GFP)-fusion protein localizes to the cytoplasm and nucleus; protein becomes insoluble upon intracellular iron depletionYCL027W	0.365076	7.73704	12.6436	0.000376856	0.000864063
YGL169W	YGL169W PAC cluster SUA5 aerobic respiration molecular function unknown cytoplasm | YGL170C	0.364598	8.39239	23.8612	1.03538e-06	3.30952e-06
YOR274W	YOR274W ... MOD5 tRNA modification tRNA isopentenyltransferase activitnucleus* | YOR275C	0.364444	9.07466	31.669	1.82821e-08	6.97691e-08
YML098W	YML098W ... TAF13 transcription initiation from general RNA polymerase II transcripnucleus* | YML099C	0.362785	9.38737	20.9795	4.64227e-06	1.37735e-05
YBR018C	YBR018C ... GAL7 galactose metabolism UTP-hexose-1-phosphate uridylyltrancytoplasm | YBR019C	0.361698	7.86735	13.4187	0.000249129	0.000588371
YJL179W	YJL179W ... PFD1 protein folding* unfolded protein binding prefoldin complex | YJL180C	0.361377	8.95814	31.6613	1.83545e-08	6.99809e-08
YGL049C	YGL049C ... TIF4632 translational initiation translation initiation factor activribosome* | YGL050W	0.361322	7.9697	13.5867	0.000227788	0.000541685
YGR262C	YGR262C ... BUD32 protein amino acid phosphoryla protein serine/threonine kinase actcytoplasm* | YGR263C	0.359954	7.29928	5.80749	0.0159581	0.027153
YMR147W	YMR147W ... YMR147W biological process unknown molecular function unknown cellular component unknown | YMR148W	0.359916	9.61356	35.9977	1.97554e-09	8.15675e-09
YBR204C	YBR204C iESR cluster YBR204C biological process unknown serine hydrolase activity lipid particle | YBR205W	0.359678	7.96874	15.0829	0.000102891	0.000257726
YPR174C	YPR174C ... YPR174C biological process unknown molecular function unknown nuclear membrane* | YPR175W	0.358219	7.90696	13.9109	0.000191683	0.00046033
YJL168C	YJL168C ... SET2 regulation of transcription, D histone methyltransferase activity*nucleus | YJL169W	0.358122	9.33807	29.1449	6.71608e-08	2.42636e-07
YDL076C	YDL076C ... RXT3 chromatin silencing histone deacetylase activity nucleus | YDL077C	0.358046	7.30993	6.77702	0.00923387	0.0166508
YER127W	YER127W PAC cluster LCP5 rRNA modification* RNA binding small nucleolar ribonucleoprotein c | YER128W	0.356789	9.37656	25.5913	4.2194e-07	1.41319e-06
YHR192W	YHR192W ... YHR192W biological process unknown molecular function unknown cytoplasm | YHR193C	0.356693	8.21358	6.57847	0.0103219	0.0184041
YGL037C	YGL037C iESR cluster PNC1 chromatin silencing at telomer nicotinamidase activity cytoplasm* | YGL038C	0.355772	8.95184	31.7769	1.72935e-08	6.63024e-08
YGR095C	YGR095C ... RRP46 35S primary transcript process 3'-5'-exoribonuclease activity nuclear exosome (RNase complex)* | YGR096W	0.354062	9.46394	25.1492	5.30612e-07	1.75723e-06
YKL058W	YKL058W ... TOA2 transcription initiation from general RNA polymerase II transcriptranscription factor TFIIA complex | YKL059C	0.353619	8.39525	13.6323	0.000222329	0.000529312
YGR154C	YGR154C ... GTO1 biological process unknown molecular function unknown peroxisome | YGR155W	0.353527	8.45128	23.9187	1.00491e-06	3.2221e-06
YJR030C	YJR030C ... YJR030C biological process unknown molecular function unknown cellular component unknown | YJR031C	0.353133	8.43609	20.984	4.63142e-06	1.37512e-05
YMR105W-A	YMR105W-A ... YMR105W-A biological process unknown molecular function unknown cellular component unknown | YMR106C	0.352416	9.9443	38.8453	4.58752e-10	1.98122e-09
YDL105W	YDL105W ... NSE4 DNA repair molecular function unknown nucleus* | YDL106C	0.351967	8.69356	28.8447	7.84193e-08	2.81343e-07
YLR361C-A	YLR361C-A ... YLR361C-A biological process unknown molecular function unknown cellular component unknown | YLR362W	0.351283	7.4554	8.35986	0.00383601	0.00747488
YBR296C-A	YBR296C-A ... YBR296C-A biological process unknown molecular function unknown cellular component unknown | YBR297W	0.35088	9.00336	30.0565	4.19649e-08	1.55135e-07
YKR052C	YKR052C ... MRS4 RNA splicing* iron ion transporter activity* mitochondrion | YKR053C	0.350424	8.52885	23.3032	1.38368e-06	4.36879e-06
YIL005W	YIL005W ... EPS1 protein-ER retention protein disulfide isomerase activitendoplasmic reticulum membrane | YIL006W	0.349938	9.2874	33.4954	7.14317e-09	2.83056e-08
YLL035W	YLL035W PAC cluster GRC3 rRNA processing molecular function unknown cellular component unknown | YLL036C	0.349714	8.52755	22.7269	1.86731e-06	5.80708e-06
YAL027W	YAL027W … SAW1 biological process unknown molecular function unknown | Protein involved in Rad1p/Rad10p-dependent removal of 3'-nonhomologous tails during double-strand break repair via single-strand annealing; green fluorescent protein (GFP)-fusion protein localizes to the nucleusYAL028W	0.349331	6.95233	5.33437	0.0209089	0.0346636
YDR253C	YDR253C ... MET32 sulfur amino acid metabolism DNA binding* nucleus | YDR254W	0.348976	8.92439	21.2938	3.94006e-06	1.18517e-05
YAL056W	YAL056W ... GPB2 signal transduction signal transducer activity cytoplasm* | YAL058W	0.348758	8.12247	17.8906	2.33971e-05	6.421e-05
YER050C	YER050C ... RSM18 protein biosynthesis structural constituent of ribosome mitochondrial small ribosomal subun | YER051W	0.34841	9.06975	31.0002	2.58005e-08	9.69395e-08
YKL142W	YKL142W iESR cluster MRP8 protein biosynthesis structural constituent of ribosome mitochondrial ribosome | YKL143W	0.347855	8.80205	25.5855	4.23204e-07	1.41628e-06
YLR353W	YLR353W ... BUD8 pseudohyphal growth* molecular function unknown bud tip* | YLR354C	0.347036	8.52755	24.9158	5.98893e-07	1.96759e-06
YGL175C	YGL175C ... SAE2 meiotic DNA double-strand brea molecular function unknown cytoplasm* | YGL176C	0.346287	8.50589	23.5651	1.20758e-06	3.83624e-06
YLR190W	YLR190W ... MMR1 mitochondrion inheritance molecular function unknown mitochondrion* | YLR191W	0.345705	9.10555	26.3205	2.89198e-07	9.81327e-07
YJL031C	YJL031C ... BET4 protein amino acid geranylgera Rab-protein geranylgeranyltransferaRab-protein geranylgeranyltransfera | YJL032W	0.344877	7.96104	13.0917	0.000296609	0.0006922
YHR090C	YHR090C ... YNG2 chromatin modification enzyme activator activity nucleus* | YHR091C	0.344755	8.11815	18.4614	1.73383e-05	4.8223e-05
YLR406C	YLR406C ... RPL31B protein biosynthesis structural constituent of ribosome cytosolic large ribosomal subunit ( | YLR406C-A	0.344066	8.46972	20.1932	7.0002e-06	2.04465e-05
YPL119C-A	YPL119C-A ... YPL119C-A biological process unknown molecular function unknown cellular component unknown | YPL120W	0.34405	8.29316	20.5429	5.83088e-06	1.71401e-05
YNL040W	YNL040W ... YNL040W biological process unknown molecular function unknown cytoplasm | YNL041C	0.343676	9.26998	30.6075	3.15864e-08	1.17928e-07
YML047C	YML047C ... PRM6 conjugation with cellular fusi molecular function unknown integral to membrane | YML048W	0.341033	8.73704	25.1001	5.44297e-07	1.79679e-06
YJL069C	YJL069C PAC cluster UTP18 35S primary transcript process molecular function unknown nucleolus* | YJL070C	0.340981	8.69298	20.544	5.82755e-06	1.71401e-05
YDL174C	YDL174C ... DLD1 aerobic respiration* D-lactate dehydrogenase (cytochromemitochondrial inner membrane | YDL175C	0.340603	8.14897	17.136	3.47974e-05	9.27257e-05
YBR061C	YBR061C PAC cluster TRM7 protein biosynthesis* tRNA methyltransferase activity cytoplasm | YBR062C	0.340333	7.23369	4.97268	0.0257507	0.0419999
YGR168C	YGR168C ... YGR168C biological process unknown molecular function unknown cellular component unknown | YGR169C	0.339958	6.87249	4.93547	0.0263108	0.0427952
YFR026C	YFR026C … ULI1 biological process unknown molecular function unknown | Putative protein of unknown function involved in and induced by the endoplasmic reticulum unfolded protein responseYFR027W	0.339874	9.14813	29.1534	6.687e-08	2.41797e-07
YNL293W	YNL293W ... MSB3 actin filament organization* Rab GTPase activator activity bud tip* | YNL294C	0.339406	8.44922	18.9668	1.33012e-05	3.76275e-05
YHL015W-A	YHL015W-A ... YHL015W-A biological process unknown molecular function unknown cellular component unknown | YHL016C	0.339376	8.9318	27.3362	1.70982e-07	5.93339e-07
YFL028C	YFL028C ... CAF16 regulation of transcription, D "ATPase activity, coupled to transme"cytoplasm* | YFL029C	0.338988	8.66541	25.1216	5.38272e-07	1.77832e-06
YER175C	YER175C ... TMT1 biological process unknown trans-aconitate 3-methyltransferasecytosol | YER175W-A	0.338461	9.49593	29.875	4.60806e-08	1.69743e-07
YLR208W	YLR208W ... SEC13 ER to Golgi transport* structural molecule activity cytoplasm* | YLR209C	0.338028	8.8959	28.0268	1.19647e-07	4.22288e-07
YOL072W	YOL072W ... THP1 bud site selection* protein binding nuclear pore* | YOL073C	0.337957	8.15489	18.5239	1.6779e-05	4.67933e-05
YPR131C	YPR131C ... NAT3 N-terminal peptidyl-methionine peptide alpha-N-acetyltransferase acytoplasm | YPR132W	0.337482	8.76052	18.9046	1.37423e-05	3.88222e-05
YDL235C	YDL235C ... YPD1 response to osmotic stress* "transferase activity, transferring"cytoplasm | YDL236W	0.33746	9.45643	24.2081	8.64695e-07	2.80297e-06
YBL103C	YBL103C ... RTG3 transcription initiation from specific RNA polymerase II transcricytoplasm* | YBL104C	0.337284	7.59751	7.74768	0.00537815	0.010159
YKR037C	YKR037C ... SPC34 mitotic spindle organization a structural constituent of cytoskelespindle pole body* | YKR038C	0.337254	8.35249	18.2604	1.9267e-05	5.33002e-05
YNR030W	YNR030W … ALG12 protein amino acid glycosylati "alpha-1,6-mannosyltransferase activ"endoplasmic reticulum | Alpha-1,6-mannosyltransferase localized to the ER; responsible for the addition of the alpha-1,6 mannose to dolichol-linked Man7GlcNAc2, acts in the dolichol pathway for N-glycosylationYNR031C	0.337185	9.28894	29.2998	6.20035e-08	2.24987e-07
YOR221C	YOR221C ... MCT1 aerobic respiration* [acyl-carrier protein] S-malonyltramitochondrion | YOR222W	0.3368	7.69472	10.8096	0.00100974	0.00218083
YJR085C	YJR085C ... YJR085C biological process unknown molecular function unknown mitochondrion | YJR086W	0.336786	7.28548	6.70312	0.00962444	0.0172647
YIL074C	YIL074C ... SER33 serine family amino acid biosy phosphoglycerate dehydrogenase acticytoplasm | YIL075C	0.336719	8.175	18.2787	1.90833e-05	5.28981e-05
YML129C	YML129C ... COX14 aerobic respiration* molecular function unknown integral to membrane* | YML130C	0.336538	8.41229	20.5991	5.66222e-06	1.66918e-05
YIL076W	YIL076W ... SEC28 ER to Golgi transport* molecular function unknown COPI vesicle coat | YIL077C	0.336329	9.03028	27.5979	1.49338e-07	5.20857e-07
YDR512C	YDR512C iESR cluster EMI1 sporulation (sensu Fungi) molecular function unknown cellular component unknown | YDR513W	0.336085	8.63489	25.3096	4.8828e-07	1.62354e-06
YDR051C	YDR051C … DET1 biological process unknown molecular function unknown | Protein involved in the non-vesicular transport of sterols in both directions between the endoplasmic reticulum and plasma membrane; deletion confers sensitivity to nickelYDR052C	0.335925	9.21642	28.7621	8.18361e-08	2.93092e-07
YGR038W	YGR038W ... ORM1 response to unfolded protein molecular function unknown endoplasmic reticulum | YGR039W	0.335924	8.63911	20.154	7.14505e-06	2.08549e-05
YHR107C	YHR107C ... CDC12 cell wall organization and bio GTPase activity* cytoplasm* | YHR108W	0.33503	7.20465	6.10721	0.0134632	0.0232709
YJR096W	YJR096W iESR cluster YJR096W arabinose catabolism* aldo-keto reductase activity* cytoplasm* | YJR097W	0.334603	7.30081	6.8882	0.00867664	0.0157698
YCR016W	YCR016W PAC cluster YCR016W biological process unknown molecular function unknown nucleus* | YCR017C	0.334445	9.16121	27.6678	1.44043e-07	5.02813e-07
YNL147W_2	#N/A	0.333821	7.1242	5.84002	0.0156657	0.0267215
YDL072C	YDL072C ... YET3 biological process unknown molecular function unknown endoplasmic reticulum | YDL073W	0.333651	8.55786	23.4476	1.28361e-06	4.06526e-06
YKL096W-A	YKL096W-A ... CWP2 cell wall organization and bio structural constituent of cell wallcell wall (sensu Fungi) | YKL097C	0.333547	7.42913	7.85227	0.00507568	0.0096361
YMR200W	YMR200W ... ROT1 cell wall organization and bio molecular function unknown endoplasmic reticulum | YMR201C	0.332817	8.43401	19.8091	8.55723e-06	2.46804e-05
YJR074W	YJR074W ... MOG1 protein-nucleus import Ran GTPase binding nucleus | YJR075W	0.332182	8.29163	17.8779	2.35546e-05	6.45565e-05
YBL057C	YBL057C ... PTH2 protein biosynthesis aminoacyl-tRNA hydrolase activity cytoplasm* | YBL058W	0.331792	7.89287	12.3929	0.000430964	0.000981905
YCR075W-A	YCR075W-A ... YCR075W-A biological process unknown molecular function unknown cellular component unknown | YCR076C	0.331223	8.61846	22.8771	1.72698e-06	5.41137e-06
YOL086W-A	YOL086W-A ... YOL086W-A biological process unknown molecular function unknown cellular component unknown | YOL087C	0.331058	7.70167	10.1522	0.00144127	0.00303883
YGR195W	YGR195W PAC cluster SKI6 35S primary transcript process 3'-5'-exoribonuclease activity nuclear exosome (RNase complex)* | YGR196C	0.330916	9.24245	29.9492	4.43506e-08	1.63808e-07
YKL061W	YKL061W ... YKL061W biological process unknown molecular function unknown endosome | YKL062W	0.330683	8.54633	19.4969	1.00763e-05	2.88404e-05
YFL051C	YFL051C ... YFL051C biological process unknown molecular function unknown cellular component unknown | YFL052W	0.330381	9.084	27.3054	1.73723e-07	6.02348e-07
YPR094W	YPR094W ... RDS3 nuclear mRNA splicing, via spl transcription factor activity spliceosome complex | YPR095C	0.329783	9.26569	27.8814	1.28984e-07	4.52538e-07
YBR264C	YBR264C ... YPT10 Golgi organization and biogene guanyl nucleotide binding cytoplasm | YBR265W	0.32918	8.38881	19.8155	8.52876e-06	2.46327e-05
YDR513W	YDR513W … iESR cluster GRX2 (TTR1) mRNA-nucleus export* DNA binding* nucleus* | Cytoplasmic glutaredoxin, thioltransferase, glutathione-dependent disulfide oxidoreductase involved in maintaining redox state of target proteins, also exhibits glutathione peroxidase activity, expression induced in response to stressYDR514C	0.329055	8.69936	24.7904	6.39149e-07	2.09485e-06
YLR406C-A	YLR406C-A ... YLR406C-A biological process unknown molecular function unknown cellular component unknown | YLR407W	0.328859	8.34215	8.94586	0.00278099	0.00554988
YGL012W	YGL012W ... ERG4 ergosterol biosynthesis delta24(24-1) sterol reductase actiendoplasmic reticulum | YGL013C	0.328365	7.05897	5.3404	0.0208367	0.0345718
YNL239W	YNL239W ... LAP3 response to antibiotic transcription regulator activity* cytoplasm* | YNL240C	0.327659	8.076	13.7701	0.000206602	0.000494179
YML079W	YML079W ... YML079W biological process unknown molecular function unknown cytoplasm* | YML080W	0.327435	7.85702	9.97089	0.00159034	0.00331796
YNL301C	YNL301C RP cluster RPL18B protein biosynthesis structural constituent of ribosome cytosolic large ribosomal subunit ( | YNL302C	0.32604	8.24642	17.7776	2.48284e-05	6.7644e-05
YOL164W-A	YOL164W-A ... YOL164W-A biological process unknown molecular function unknown cellular component unknown | YOL165C	0.325951	8.80097	22.6886	1.90495e-06	5.91078e-06
YIL122W	YIL122W ... POG1 G1/S-specific transcription in specific RNA polymerase II transcrinucleus | YIL123W	0.325942	9.23369	25.7032	3.98171e-07	1.33901e-06
YDL059C	YDL059C ... RAD59 telomerase-independent telomer protein binding* nucleus | YDL060W	0.324957	8.45609	18.7194	1.51431e-05	4.25468e-05
YNL145W	YNL145W ... MFA2 signal transduction during con mating pheromone activity extracellular region | YNL146C-A	0.324206	9.13749	27.9963	1.2155e-07	4.2791e-07
YDR151C	YDR151C ... CTH1 transcription* transcription factor activity nucleus | YDR152W	0.324123	8.70167	15.3426	8.96719e-05	0.000227371
YGL185C	YGL185C ... YGL185C metabolism "oxidoreductase activity, acting on"cytoplasm | YGL186C	0.323786	7.92686	12.37	0.00043628	0.000992376
YGR037C_1	#N/A	0.322808	9.29469	19.5214	9.94765e-06	2.85115e-05
YIL116W	YIL116W ... HIS5 histidine biosynthesis histidinol-phosphate transaminase aintracellular | YIL117C	0.322715	8.33992	17.6535	2.65034e-05	7.18285e-05
YDR476C	YDR476C ... YDR476C biological process unknown molecular function unknown endoplasmic reticulum | YDR477W	0.322445	9.54182	19.3963	1.06213e-05	3.0379e-05
YJR086W	YJR086W ... STE18 signal transduction during con GTPase activity cytoplasm* | YJR087W	0.322376	8.94649	24.8899	6.0698e-07	1.99257e-06
YOR115C	YOR115C ... TRS33 ER to Golgi transport molecular function unknown TRAPP complex | YOR116C	0.322345	8.0085	12.2812	0.000457545	0.00103846
YOL122C	YOL122C ... SMF1 manganese ion transport "di-, tri-valent inorganic cation tr"plasma membrane* | YOL123W	0.321962	8.55018	18.9305	1.35571e-05	3.83253e-05
YLR328W	YLR328W ... NMA1 NAD metabolism nicotinamide-nucleotide adenylyltracytoplasm* | YLR329W	0.321939	8.30993	12.4211	0.000424501	0.000968247
YDL170W	YDL170W ... UGA3 regulation of transcription fr transcription factor activity* nucleus | YDL171C	0.321177	8.1532	17.1627	3.43105e-05	9.16055e-05
YJR057W	YJR057W ... CDC8 DNA repair* thymidylate kinase activity* cytoplasm* | YJR058C	0.320946	9.10336	25.2363	5.07182e-07	1.68368e-06
YML081W	YML081W ... YML081W biological process unknown molecular function unknown nucleus | YML082W	0.32094	8.46972	19.281	1.12825e-05	3.22033e-05
YLR120C	YLR120C ... YPS1 protein processing aspartic-type endopeptidase activitcell wall (sensu Fungi) | YLR121C	0.320835	8.09898	15.704	7.4066e-05	0.000189545
YJR005W	YJR005W ... APL1 vesicle-mediated transport molecular function unknown AP-2 adaptor complex | YJR006W	0.320425	7.13621	5.62943	0.0176614	0.0298302
YKL008C	YKL008C ... LAC1 ceramide biosynthesis* sphingosine N-acyltransferase activendoplasmic reticulum | YKL009W	0.320331	7.6037	7.14717	0.00750822	0.0137918
YLR323C	YLR323C ... CWC24 biological process unknown molecular function unknown spliceosome complex | YLR324W	0.319607	8.88577	24.1532	8.89703e-07	2.87952e-06
YGL242C	YGL242C ... YGL242C biological process unknown molecular function unknown cellular component unknown | YGL243W	0.318407	9.57845	24.9446	5.90022e-07	1.93998e-06
YKL110C	YKL110C PAC cluster KTI12 carbon utilization enzyme regulator activity "DNA-directed RNA polymerase II, hol" | YKL111C	0.317226	7.75385	8.73716	0.0031179	0.00617455
YBR110W	YBR110W ... ALG1 N-linked glycosylation* "beta-1,4-mannosyltransferase activi"endoplasmic reticulum* | YBR111C	0.316898	8.32875	11.1488	0.000840874	0.0018388
YPL047W	YPL047W ... SGF11 regulation of transcription fr molecular function unknown nucleus* | YPL048W	0.316629	9.24483	23.9193	1.0046e-06	3.2221e-06
YDR182W	YDR182W ... CDC1 DNA repair* molecular function unknown integral to membrane | YDR182W-A	0.316604	8.35763	18.2447	1.94269e-05	5.37066e-05
YPL183W-A	YPL183W-A … RTC6 biological process unknown molecular function unknown | Homolog of the prokaryotic ribosomal protein L36, likely to be a mitochondrial ribosomal protein coded in the nuclear genome; null mutation suppresses cdc13-1 temperature sensitivityYPL184C	0.315776	8.5334	20.5496	5.8105e-06	1.71046e-05
YER058W	YER058W ... PET117 cytochrome c oxidase complex a molecular function unknown mitochondrial inner membrane | YER059W	0.31569	9.11945	23.4511	1.28133e-06	4.06114e-06
YNL050C	YNL050C ... YNL050C biological process unknown molecular function unknown cellular component unknown | YNL051W	0.315203	8.75273	20.7618	5.20097e-06	1.5398e-05
YAL049C_1	#N/A	0.31504	8.86838	22.9632	1.65128e-06	5.18204e-06
YKR007W	YKR007W ... MEH1 biological process unknown molecular function unknown vacuolar membrane (sensu Fungi) | YKR008W	0.314876	7.65471	8.44001	0.00367054	0.00716935
YNL158W	YNL158W ... PGA1 biological process unknown molecular function unknown nuclear membrane | YNL159C	0.314654	8.00663	9.94929	0.00160912	0.00335375
YBR072W	YBR072W iESR cluster HSP26 response to stress* unfolded protein binding cytoplasm* | YBR073W	0.314507	8.66778	20.7894	5.12652e-06	1.51885e-05
YIL123W	YIL123W ... SIM1 microtubule cytoskeleton organ molecular function unknown cell wall (sensu Fungi) | YIL124W	0.314343	8.58504	6.51576	0.0106922	0.0189824
YNL154C	YNL154C ... YCK2 protein amino acid phosphoryla casein kinase I activity plasma membrane* | YNL155W	0.314162	7.71088	9.63104	0.00191316	0.00393975
YKL021C	YKL021C PAC cluster MAK11 ribosomal large subunit biogen molecular function unknown membrane fraction | YKL022C	0.313798	8.46836	18.4699	1.72612e-05	4.80408e-05
YLR254C	YLR254C ... NDL1 biological process unknown molecular function unknown cytoplasm* | YLR255C	0.313405	10.033	20.7337	5.2779e-06	1.56034e-05
YML073C	YML073C RP cluster RPL6A protein biosynthesis* structural constituent of ribosome*cytosolic large ribosomal subunit ( | YML074C	0.313312	8.2762	17.4087	3.0145e-05	8.09021e-05
YHR076W	YHR076W ... PTC7 biological process unknown protein phosphatase type 2C activitmitochondrion | YHR077C	0.313084	8.57246	21.1092	4.33834e-06	1.29648e-05
YLR053C	YLR053C ... YLR053C biological process unknown molecular function unknown cellular component unknown | YLR054C	0.311238	8.51051	17.7448	2.52601e-05	6.86843e-05
YML054C-A	YML054C-A ... YML054C-A biological process unknown molecular function unknown cellular component unknown | YML055W	0.311228	8.31296	16.5089	4.84213e-05	0.000126822
YHR022C-A	YHR022C-A ... YHR022C-A biological process unknown molecular function unknown cellular component unknown | YHR023W	0.311211	8.41793	12.8716	0.000333603	0.000772859
YJL191W	YJL191W RP cluster RPS14B protein biosynthesis* structural constituent of ribosome*cytosolic small ribosomal subunit ( | YJL192C	0.310007	8.29852	16.3422	5.28735e-05	0.000138133
YGL230C	YGL230C ... YGL230C biological process unknown molecular function unknown cellular component unknown | YGL231C	0.3099	7.47716	7.20006	0.00729012	0.013415
YDR249C	YDR249C ... YDR249C biological process unknown molecular function unknown cellular component unknown | YDR250C	0.309874	7.88068	10.2969	0.00133253	0.00281995
YKL167C	YKL167C ... MRP49 protein biosynthesis structural constituent of ribosome mitochondrial large ribosomal subun | YKL168C	0.309477	8.78798	18.2623	1.92476e-05	5.32823e-05
YEL003W	YEL003W ... GIM4 tubulin folding tubulin binding cytoplasm* | YEL004W	0.309186	8.61171	14.9568	0.000110001	0.000274206
YBL011W	YBL011W ... SCT1 phospholipid biosynthesis glycerol-3-phosphate O-acyltransferendoplasmic reticulum | YBL012C	0.309076	8.01966	13.5381	0.000233771	0.000555273
YMR208W	YMR208W ... ERG12 ergosterol biosynthesis mevalonate kinase activity cytosol | YMR209C	0.30907	8.45197	18.5364	1.66686e-05	4.65169e-05
YJL210W	YJL210W ... PEX2 peroxisome organization and bi protein binding peroxisomal membrane | YJL211C	0.308786	8.35322	16.6598	4.47175e-05	0.000117568
YPL272C	YPL272C ... YPL272C biological process unknown molecular function unknown cellular component unknown | YPL273W	0.308353	9.46734	24.7458	6.54121e-07	2.14222e-06
YDR062W	YDR062W ... LCB2 sphingolipid biosynthesis serine C-palmitoyltransferase activmembrane fraction* | YDR063W	0.308016	8.72117	16.2844	5.45096e-05	0.000142138
YIL153W	YIL153W ... RRD1 DNA repair* protein phosphatase type 2A regulatcytoplasm* | YIL154C	0.307972	7.75385	9.30437	0.00228608	0.00463155
YIL111W	YIL111W ... COX5B mitochondrial electron transpo cytochrome-c oxidase activity respiratory chain complex IV (sensu | YIL112W	0.307801	8.93524	23.4519	1.28077e-06	4.06114e-06
YEL063C	YEL063C ... CAN1 basic amino acid transport basic amino acid transporter activimitochondrion* | YEL064C	0.307552	8.0335	13.0044	0.000310753	0.000723572
YJL068C	YJL068C iESR cluster YJL068C formaldehyde catabolism carboxylesterase activity cytosol | YJL069C	0.307176	9.13749	25.1308	5.35691e-07	1.77121e-06
YIR036C	YIR036C … IRC24 biological process unknown molecular function unknown | Putative benzil reductase;(GFP)-fusion protein localizes to the cytoplasm and is induced by the DNA-damaging agent MMS; sequence similarity with short-chain dehydrogenase/reductases; null mutant has increased spontaneous Rad52p fociYIR036W-A	0.306954	8.55402	15.8968	6.68908e-05	0.000172357
YAR020C	YAR020C ... PAU7 biological process unknown molecular function unknown cellular component unknown | YAR023C	0.306684	9.16707	21.1911	4.15682e-06	1.24584e-05
YNL039W	YNL039W ... BDP1 transcription initiation from RNA polymerase III transcription fatranscription factor TFIIIB complex | YNL040W	0.306578	8.35249	15.8165	6.97909e-05	0.00017927
YMR188C	YMR188C ... MRPS17 protein biosynthesis* structural constituent of ribosome mitochondrial small ribosomal subun | YMR189W	0.306221	8.99819	17.4207	2.99545e-05	8.04432e-05
YNL207W	YNL207W ... RIO2 processing of 20S pre-rRNA protein kinase activity* cytoplasm* | YNL208W	0.305709	7.88374	9.91315	0.00164102	0.00341851
YEL066W	YEL066W ... HPA3 histone acetylation histone acetyltransferase activity cytoplasm* | YEL067C	0.305254	7.98212	10.1464	0.00144584	0.00304534
YCR087C-A	YCR087C-A ... YCR087C-A biological process unknown molecular function unknown nucleolus | YCR087W	0.305201	8.39382	15.3539	8.91346e-05	0.000226147
YER156C	YER156C ... YER156C biological process unknown molecular function unknown cytoplasm* | YER157W	0.304917	8.43122	16.6815	4.42107e-05	0.000116384
YMR060C	YMR060C ... SAM37 outer mitochondrial membrane o protein binding mitochondrial sorting and assembly | YMR061W	0.304844	7.86426	10.3772	0.0012758	0.00270821
YDR138W	YDR138W ... HPR1 mRNA-nucleus export* nucleic acid binding THO complex | YDR139C	0.304616	8.93229	22.0098	2.71264e-06	8.30471e-06
YNL093W	YNL093W ... YPT53 endocytosis* GTPase activity late endosome | YNL094W	0.304584	8.19483	14.3394	0.000152638	0.000372625
YHR134W	YHR134W ... WSS1 protein sumoylation molecular function unknown cellular component unknown | YHR135C	0.304469	8.78198	21.0876	4.38747e-06	1.30927e-05
YJR129C	YJR129C ... YJR129C biological process unknown S-adenosylmethionine-dependent methcytoplasm | YJR130C	0.303813	8.3122	16.0357	6.2158e-05	0.000160864
YGL079W	YGL079W ... YGL079W biological process unknown molecular function unknown endosome | YGL080W	0.303583	8.88475	22.2247	2.4253e-06	7.45817e-06
YAL007C	YAL007C ... ERP2 ER to Golgi transport molecular function unknown COPII-coated vesicle | YAL008W	0.303308	8.3069	14.092	0.000174083	0.00042026
YGR015C	YGR015C ... YGR015C biological process unknown molecular function unknown mitochondrion | YGR016W	0.303252	8.0893	12.9554	0.000319008	0.000740293
YHR199C-A	YHR199C-A … NBL1 biological process unknown molecular function unknown | Subunit of the conserved chromosomal passenger complex (CPC; Ipl1p-Sli15p-Bir1p-Nbl1p), which regulates mitotic chromosome segregation; not required for the kinase activity of the complex; mediates the interaction of Sli15p and Bir1pYHR200W	0.302994	8.60432	6.83553	0.0089362	0.0161832
YEL016C	YEL016C ... NPP2 biological process unknown molecular function unknown cellular component unknown | YEL017C-A	0.302859	7.79449	10.016	0.00155186	0.00324258
YGL004C	YGL004C ... RPN14 proteolysis and peptidolysis endopeptidase activity cytoplasm* | YGL005C	0.30246	8.4636	17.1512	3.45197e-05	9.2045e-05
YJL139C	YJL139C ... YUR1 N-linked glycosylation* mannosyltransferase activity Golgi apparatus | YJL140W	0.302256	8.17666	14.1838	0.000165793	0.000402126
YDR237W	YDR237W ... MRPL7 protein biosynthesis structural constituent of ribosome mitochondrial large ribosomal subun | YDR238C	0.302204	8.63125	17.682	2.61089e-05	7.08057e-05
YBR258C	YBR258C ... SHG1 histone methylation histone lysine N-methyltransferase nucleus* | YBR259W	0.301792	8.42003	17.5074	2.86193e-05	7.70577e-05
YBR263W	YBR263W ... SHM1 one-carbon compound metabolism glycine hydroxymethyltransferase acmitochondrion | YBR264C	0.301672	7.67485	6.14609	0.0131703	0.0228551
YGL045W	YGL045W ... RIM8 meiosis* molecular function unknown cellular component unknown | YGL047W	0.301652	8.25903	14.3269	0.000153653	0.000374882
YDR163W	YDR163W ... CWC15 nuclear mRNA splicing, via spl molecular function unknown spliceosome complex | YDR164C	0.301427	7.59626	7.5572	0.00597708	0.0112135
YKR003W	YKR003W ... OSH6 steroid biosynthesis oxysterol binding cellular component unknown | YKR004C	0.301378	8.89388	22.0329	2.68018e-06	8.2114e-06
YKR061W	YKR061W ... KTR2 N-linked glycosylation* mannosyltransferase activity Golgi apparatus | YKR062W	0.301262	8.44922	17.9718	2.24203e-05	6.15703e-05
YGR133W	YGR133W ... PEX4 peroxisome organization and bi ubiquitin conjugating enzyme activiperoxisome | YGR134W	0.300741	9.21682	18.4462	1.74772e-05	4.85766e-05
YPL034W	YPL034W ... YPL034W biological process unknown molecular function unknown cellular component unknown | YPL035C	0.300072	8.74098	21.1056	4.34649e-06	1.29798e-05
YBR195C	YBR195C ... MSI1 DNA repair* transcription regulator activity chromatin silencing complex* | YBR196C	0.299027	7.43053	5.32624	0.0210067	0.0347978
YBR026C	YBR026C iESR cluster ETR1 aerobic respiration* enoyl-[acyl-carrier protein] reductmitochondrion | YBR027C	0.298763	8.32125	15.3592	8.88894e-05	0.000225663
YGL191W	YGL191W ... COX13 aerobic respiration enzyme regulator activity* respiratory chain complex IV (sensu | YGL192W	0.298054	8.42913	15.987	6.37799e-05	0.000164752
YGR180C_2	#N/A	0.297975	8.41159	16.9308	3.87671e-05	0.000102972
YOR260W	YOR260W PAC cluster GCD1 translational initiation translation initiation factor activribosome* | YOR261C	0.297721	7.8539	9.85875	0.00169026	0.00350694
YOL111C	YOL111C … MDY2 biological process unknown molecular function unknown | Protein required for efficient mating; involved in shmoo formation and nuclear migration in the pre-zygote; associates with ribosomes and interacts with YOR164C; contains a ubiquitin-like (UBL) domainYOL112W	0.297626	9.2148	19.2894	1.12328e-05	3.20838e-05
YLR018C	YLR018C ... POM34 nucleocytoplasmic transport molecular function unknown nuclear pore | YLR019W	0.297466	7.48255	6.80056	0.00911292	0.0164542
YML071C	YML071C ... COG8 intra-Golgi transport molecular function unknown Golgi transport complex | YML072C	0.296209	7.44164	6.33678	0.011826	0.0207809
YBR046C	YBR046C ... ZTA1 biological process unknown molecular function unknown cytoplasm* | YBR047W	0.295844	9.05987	22.5147	2.08544e-06	6.45627e-06
YAL059W	YAL059W PAC cluster ECM1 cell wall organization and bio molecular function unknown nucleus* | YAL060W	0.29564	7.93769	10.3813	0.00127301	0.00270366
YKL070W	YKL070W ... YKL070W biological process unknown molecular function unknown mitochondrion | YKL071W	0.295481	8.86992	17.8217	2.42603e-05	6.62709e-05
YLR141W	YLR141W ... RRN5 transcription from RNA polymer RNA polymerase I transcription factRNA polymerase I upstream activatin | YLR142W	0.295141	8.3377	14.9129	0.000112589	0.00028015
YGR211W	YGR211W ... ZPR1 regulation of cell cycle protein binding cytoplasm* | YGR212W	0.29482	8.26452	13.3625	0.000256701	0.000604184
YOR081C	YOR081C … TGL5 (STC2) biological process unknown molecular function unknown integral to membrane* | Triacylglycerol lipase involved in TAG mobilization; localizes to lipid particles; potential Cdc28p substrateYOR082C	0.294195	8.59128	18.4785	1.71831e-05	4.78556e-05
YPL254W	YPL254W ... HFI1 transcription from RNA polymer transcription cofactor activity SAGA complex* | YPL255W	0.293998	8.42983	16.7988	4.15586e-05	0.000109892
YNR037C	YNR037C ... RSM19 protein biosynthesis structural constituent of ribosome mitochondrial small ribosomal subun | YNR038W	0.293814	8.36129	14.7817	0.000120699	0.000299069
YMR240C	YMR240C ... CUS1 spliceosome assembly protein binding* snRNP U2 | YMR241W	0.293704	8.43262	16.1061	5.98906e-05	0.000155385
YIL103W	YIL103W ... DPH1 peptidyl-diphthamide biosynthe molecular function unknown cytoplasm | YIL104C	0.293665	9.32238	21.2551	4.0203e-06	1.20668e-05
YLR286C	YLR286C ... CTS1 cytokinesis, completion of sep endochitinase activity endoplasmic reticulum* | YLR287C	0.293276	8.3488	15.194	9.70125e-05	0.000244782
YMR274C	YMR274C ... RCE1 protein processing* prenyl-dependent CAAX protease actiintegral to endoplasmic reticulum m | YMR275C	0.292908	8.31371	11.3128	0.000769745	0.00169401
YGR103W	YGR103W PAC cluster NOP7 processing of 20S pre-rRNA* molecular function unknown nucleus* | YGR104C	0.29263	8.83454	15.1046	0.000101715	0.00025571
YHR007C-A	YHR007C-A ... YHR007C-A biological process unknown molecular function unknown cellular component unknown | YHR008C	0.291901	8.09459	13.2949	0.000266128	0.000624593
YPL214C	YPL214C ... THI6 thiamin biosynthesis hydroxyethylthiazole kinase activitcytoplasm | YPL215W	0.290598	8.67427	18.6421	1.57701e-05	4.41883e-05
YNL002C	YNL002C PAC cluster RLP7 ribosomal large subunit biogen rRNA binding nucleolus | YNL003C	0.290303	8.7666	18.5987	1.61328e-05	4.5174e-05
YKL067W	YKL067W iESR cluster YNK1 purine nucleotide biosynthesis nucleoside-diphosphate kinase activcytosol* | YKL068W	0.289926	9.05264	21.63	3.30634e-06	1.00331e-05
YDR256C	YDR256C ... CTA1 oxygen and reactive oxygen spe catalase activity mitochondrion* | YDR257C	0.289508	9.60956	8.24556	0.00408518	0.00791796
YDR070C	YDR070C iESR cluster FMP16 biological process unknown molecular function unknown mitochondrion | YDR071C	0.289398	8.42144	8.00044	0.0046766	0.00893592
YDL181W	YDL181W ... INH1 ATP synthesis coupled proton t enzyme inhibitor activity proton-transporting ATP synthase co | YDL182W	0.288386	9.12333	21.3636	3.79912e-06	1.14444e-05
YIL094C	YIL094C ... LYS12 lysine biosynthesis homoisocitrate dehydrogenase activicytoplasm* | YIL095W	0.287706	8.80957	18.0109	2.19642e-05	6.04783e-05
YHR143W	YHR143W ... DSE2 cell wall organization and bio "glucan 1,3-beta-glucosidase activit"cell wall (sensu Fungi)* | YHR143W-A	0.287523	8.6725	18.5198	1.68146e-05	4.68609e-05
YBR253W	YBR253W ... SRB6 transcription from RNA polymer RNA polymerase II transcription medmediator complex | YBR254C	0.287442	9.02475	19.2573	1.14232e-05	3.25377e-05
YJL023C	YJL023C ... PET130 biological process unknown molecular function unknown mitochondrion | YJL024C	0.287064	8.24245	13.4326	0.000247287	0.000584689
YBR130C	YBR130C ... SHE3 intracellular mRNA localizatio mRNA binding cytoplasm* | YBR131W	0.286324	8.57435	17.7189	2.56064e-05	6.95343e-05
YIR005W	YIR005W ... IST3 spliceosome assembly "RNA splicing factor activity, trans"snRNP U2 | YIR006C	0.285933	8.175	12.169	0.000485903	0.0010956
YPL089C	YPL089C ... RLM1 cell wall organization and bio DNA binding* nucleus | YPL090C	0.285758	8.28856	14.5674	0.000135235	0.000331511
YGR279C	YGR279C ... SCW4 conjugation with cellular fusi glucosidase activity cell wall (sensu Fungi) | YGR280C	0.285536	8.77046	18.5786	1.63039e-05	4.55913e-05
YIL099W	YIL099W iESR cluster SGA1 sporulation (sensu Fungi)* "glucan 1,4-alpha-glucosidase activi"vacuole (sensu Fungi) | YIL100C-A	0.285406	7.70051	7.5588	0.00597177	0.0112086
YHR100C	YHR100C … GEP4 biological process unknown molecular function unknown | Protein of unknown function required for respiratory growth; detected in highly purified mitochondria in high-throughput studies; null mutation confers sensitivity to tunicamycin and DTT and decreased levels of phosphatidylethanolYHR101C	0.2852	8.01409	8.55403	0.00344759	0.00677872
YMR171C	YMR171C … EAR1 biological process unknown molecular function unknown | Specificity factor required for Rsp5p-dependent ubiquitination and sorting of specific cargo proteins at the multivesicular body; mRNA is targeted to the bud via the mRNA transport system involving She2pYMR172C-A	0.284463	8.79395	14.5929	0.000133413	0.000328212
YGL127C	YGL127C ... SOH1 DNA repair* molecular function unknown nucleus | YGL128C	0.284348	8.59813	16.8811	3.97953e-05	0.000105297
YHR101C	YHR101C ... BIG1 cell wall biosynthesis (sensu molecular function unknown endoplasmic reticulum* | YHR102W	0.284218	8.40095	13.2205	0.000276897	0.00064766
YHR126C	YHR126C … ANS1 biological process unknown molecular function unknown | Putative protein of unknown function; transcription dependent upon Azf1pYHR127W	0.284014	9.33881	15.827	6.94039e-05	0.000178498
YDR301W	YDR301W ... CFT1 mRNA polyadenylylation* RNA binding mitochondrion* | YDR302W	0.283714	8.43956	14.8894	0.000113999	0.000283489
YNR015W	YNR015W ... SMM1 tRNA modification* tRNA dihydrouridine synthase activicytoplasm* | YNR016C	0.283409	7.59626	6.32358	0.0119143	0.0209184
YLL060C	YLL060C ... GTT2 glutathione metabolism glutathione transferase activity mitochondrion | YLL061W	0.283337	8.45951	13.2595	0.000271196	0.000635405
YOL007C	YOL007C … CSI2 biological process unknown molecular function unknown | Protein of unknown function; green fluorescent protein (GFP)- fusion protein localizes to the mother side of the bud neck and the vacuole; YOL007C is not an essential geneYOL008W	0.282462	8.175	12.393	0.000430937	0.000981905
YDL065C	YDL065C ... PEX19 protein folding* protein binding cytosol | YDL066W	0.281885	9.05128	20.0929	7.37689e-06	2.1486e-05
YJR118C	YJR118C ... ILM1 biological process unknown molecular function unknown endoplasmic reticulum | YJR119C	0.281668	9.01037	20.2819	6.68287e-06	1.95473e-05
YLL052C	YLL052C ... AQY2 water transport water channel activity plasma membrane* | YLL053C	0.281409	7.68541	7.60101	0.00583355	0.0109691
YMR175W	YMR175W ... SIP18 response to osmotic stress* phospholipid binding soluble fraction | YMR175W-A	0.280714	7.6725	6.20238	0.0127578	0.0222303
YOL009C	YOL009C ... MDM12 mitochondrion organization and molecular function unknown mitochondrial outer membrane | YOL010W	0.280562	9.33211	17.8025	2.45064e-05	6.68989e-05
YBR045C	YBR045C ... GIP1 spore wall assembly (sensu Fun protein phosphatase 1 binding prospore membrane* | YBR046C	0.27948	9.42003	18.0121	2.19509e-05	6.04783e-05
YOL125W	YOL125W … TRM13 biological process unknown molecular function unknown | 2'-O-methyltransferase responsible for modification of tRNA at position 4; exhibits no obvious similarity to other known methyltransferasesYOL126C	0.279432	7.92884	9.39107	0.00218045	0.00443931
YLR404W	YLR404W … FLD1 biological process unknown molecular function unknown | Seipin protein involved in lipid droplet morphology, number, and size; proposed to be involved in lipid metabolism; related to the human BSCL2 which is associated with lipodystrophyYLR405W	0.279256	8.60555	15.1125	0.000101288	0.000254792
YOL159C	YOL159C ... YOL159C biological process unknown molecular function unknown soluble fraction | YOL159C-A	0.277174	9.31258	18.0171	2.18934e-05	6.03637e-05
YMR174C	YMR174C iESR cluster PAI3 vacuolar protein catabolism endopeptidase inhibitor activity cytoplasm | YMR175W	0.276959	9.38234	21.3792	3.76837e-06	1.13601e-05
YIL070C	YIL070C ... MAM33 aerobic respiration molecular function unknown mitochondrial matrix | YIL071C	0.276848	8.96008	18.0067	2.20135e-05	6.05737e-05
YDL156W	YDL156W ... YDL156W biological process unknown molecular function unknown cytoplasm* | YDL157C	0.276576	7.73591	7.53327	0.00605697	0.0113582
YNL277W-A	YNL277W-A ... YNL277W-A biological process unknown molecular function unknown cellular component unknown | YNL278W	0.276424	8.44025	15.0442	0.000105021	0.000262743
YDR449C	YDR449C PAC cluster UTP6 processing of 20S pre-rRNA snoRNA binding small nucleolar ribonucleoprotein c | YDR450W	0.276414	7.51577	6.23004	0.0125601	0.0219218
YGR201C	YGR201C iESR cluster YGR201C biological process unknown molecular function unknown cellular component unknown | YGR202C	0.276082	8.6982	12.2435	0.000466871	0.00105672
YJL160C	YJL160C ... YJL160C biological process unknown molecular function unknown cellular component unknown | YJL161W	0.275697	8.18743	10.6702	0.00108876	0.0023376
YBR301W	YBR301W ... DAN3 biological process unknown molecular function unknown cell wall (sensu Fungi) | YBR302C	0.275671	8.45403	9.75357	0.00178975	0.00369667
YHR189W	YHR189W ... PTH1 protein biosynthesis aminoacyl-tRNA hydrolase activity mitochondrion | YHR190W	0.275608	8.76715	17.1995	3.36534e-05	8.99672e-05
YPL079W	YPL079W RP cluster RPL21B protein biosynthesis structural constituent of ribosome cytosolic large ribosomal subunit ( | YPL080C	0.275265	9.20993	19.9001	8.15963e-06	2.36492e-05
YLR356W	YLR356W iESR cluster YLR356W biological process unknown molecular function unknown mitochondrion | YLR357W	0.275242	8.49526	14.7213	0.000124631	0.000307705
YLR390W	YLR390W ... ECM19 cell wall organization and bio molecular function unknown cellular component unknown | YLR390W-A	0.275205	7.5521	6.47694	0.0109283	0.0193516
YLR343W	YLR343W ... GAS2 biological process unknown "1,3-beta-glucanosyltransferase acti"cytoplasm | YLR344W	0.275098	8.31144	12.7472	0.000356543	0.000822776
YGL138C	YGL138C ... YGL138C biological process unknown molecular function unknown cellular component unknown | YGL139W	0.274625	8.64333	15.5106	8.20441e-05	0.000209185
YPR051W	YPR051W ... MAK3 N-terminal protein amino acid peptide alpha-N-acetyltransferase acytoplasm | YPR052C	0.274575	8.69646	17.4264	2.98648e-05	8.02543e-05
YPL042C	YPL042C ... SSN3 protein amino acid phosphoryla general RNA polymerase II transcriptranscription factor complex | YPL043W	0.274523	8.21115	8.99642	0.0027051	0.0054115
YJR102C	YJR102C ... VPS25 protein-vacuolar targeting* molecular function unknown ESCRT II complex | YJR103W	0.274359	8.62578	16.3287	5.32516e-05	0.000139033
YJL217W	YJL217W … REE1 biological process unknown molecular function unknown | Cytoplasmic protein involved in the regulation of enolase (ENO1); mRNA expression is induced by calcium shortage, copper deficiency (via Mac1p) and the presence of galactose (via Gal4p); mRNA expression is also regulated by the cell cycleYJL218W	0.273979	9.7008	19.2777	1.13017e-05	3.22359e-05
YBR155W	YBR155W PAC cluster CNS1 protein folding unfolded protein binding cytoplasm | YBR156C	0.273632	8.38737	13.5034	0.00023813	0.000564007
YOR362C	YOR362C ... PRE10 ubiquitin-dependent protein ca endopeptidase activity "proteasome core complex, alpha-subu" | YOR363C	0.273356	8.46836	9.19423	0.00242779	0.00489228
YOR361C	YOR361C PAC cluster PRT1 translational initiation translation initiation factor activcytoplasm* | YOR362C	0.273189	8.09195	8.61015	0.00334294	0.00659808
YLR350W	YLR350W ... ORM2 response to unfolded protein molecular function unknown endoplasmic reticulum | YLR351C	0.272592	8.49393	14.6914	0.000126621	0.000312432
YLL056C	YLL056C ... YLL056C biological process unknown molecular function unknown cellular component unknown | YLL057C	0.272235	8.62396	10.8845	0.000969727	0.00210388
YDR319C	YDR319C ... YDR319C biological process unknown molecular function unknown cellular component unknown | YDR320C	0.272166	8.81812	16.7173	4.33834e-05	0.000114425
YBL049W	YBL049W iESR cluster MOH1 biological process unknown molecular function unknown cellular component unknown | YBL050W	0.271773	8.84765	13.3739	0.000255145	0.000600863
YNL022C	YNL022C PAC cluster YNL022C biological process unknown molecular function unknown nucleus | YNL023C	0.271761	8.53535	11.5374	0.000682113	0.00150839
YNL204C	YNL204C ... SPS18 sporulation molecular function unknown cellular component unknown | YNL205C	0.271178	8.0113	10.1553	0.00143886	0.00303563
YEL019C	YEL019C ... MMS21 DNA repair SUMO ligase activity cytoplasm* | YEL020C	0.271139	9.20953	19.9037	8.14439e-06	2.36216e-05
YML014W	YML014W ... TRM9 response to stress* tRNA methyltransferase activity cytoplasm* | YML015C	0.270721	8.52625	15.2246	9.54528e-05	0.0002411
YGL082W	YGL082W ... YGL082W biological process unknown molecular function unknown cytoplasm* | YGL083W	0.269452	8.39454	12.6503	0.000375514	0.000861744
YBR120C	YBR120C ... CBP6 protein biosynthesis molecular function unknown mitochondrion | YBR121C	0.267939	8.6725	15.3852	8.76708e-05	0.000222706
YIL114C	YIL114C ... POR2 ion transport voltage-gated ion-selective channelmitochondrion* | YIL115C	0.267667	8.71946	16.8974	3.94547e-05	0.000104597
YCL049C	YCL049C ... YCL049C biological process unknown molecular function unknown membrane fraction | YCL050C	0.266959	8.26139	11.9901	0.000534841	0.0011994
YOL145C	YOL145C ... CTR9 transcription from RNA polymer RNA polymerase II transcription elonucleus* | YOL146W	0.266583	8.58316	13.5305	0.000234724	0.000556896
YJR022W	YJR022W ... LSM8 nuclear mRNA splicing, via spl RNA binding nucleus* | YJR023C	0.265472	8.01502	9.22798	0.00238345	0.00480995
YGR005C	YGR005C ... TFG2 transcription initiation from general RNA polymerase II transcriptranscription factor TFIIF complex | YGR006W	0.265102	8.62578	15.8223	6.95763e-05	0.00017883
YDR533C	YDR533C iESR cluster HSP31 biological process unknown unfolded protein binding* soluble fraction | YDR534C	0.264676	8.90496	15.755	7.20961e-05	0.000184732
YOR150W	YOR150W ... MRPL23 protein biosynthesis* structural constituent of ribosome mitochondrial large ribosomal subun | YOR151C	0.264595	7.86941	7.77852	0.00528712	0.0100008
YAL034C	YAL034C ... FUN19 biological process unknown molecular function unknown cellular component unknown | YAL034W-A	0.264224	8.20709	10.9081	0.000957424	0.00208046
YLR116W	YLR116W ... MSL5 nuclear mRNA splicing, via spl RNA binding commitment complex | YLR117C	0.264118	9.00804	17.8674	2.36839e-05	6.48335e-05
YFR044C	YFR044C … DUG1 biological process unknown molecular function unknown | Cys-Gly metallo-di-peptidase; forms a complex with Dug2p and Dug3p to degrade glutathione (GSH) and other peptides containing a gamma-glu-X bond in an alternative pathway to GSH degradation by gamma-glutamyl transpeptidase (Ecm38p)YFR045W	0.264084	9.4859	18.2207	1.96724e-05	5.43126e-05
YHR140W	YHR140W ... YHR140W biological process unknown molecular function unknown integral to membrane | YHR141C	0.264041	8.5269	14.3211	0.00015413	0.000375823
YGR112W	YGR112W ... SHY1 aerobic respiration unfolded protein binding integral to membrane* | YGR113W	0.263861	8.21034	11.2814	0.000782896	0.00172112
YOL069W	YOL069W ... NUF2 chromosome segregation* structural constituent of cytoskelespindle pole body* | YOL070C	0.263683	8.51249	10.5111	0.00118657	0.00252529
YDL230W	YDL230W ... PTP1 protein amino acid dephosphory protein tyrosine phosphatase activicytoplasm* | YDL231C	0.263323	9.48053	16.7045	4.36762e-05	0.000115123
YMR112C	YMR112C ... MED11 transcription from RNA polymer RNA polymerase II transcription medmediator complex | YMR113W	0.261513	8.5693	14.278	0.000157696	0.000383613
YMR193W	YMR193W ... MRPL24 protein biosynthesis structural constituent of ribosome mitochondrial large ribosomal subun | YMR194C-A	0.259736	8.41441	12.6863	0.000368337	0.000847155
YNR053C	YNR053C PAC cluster NOG2 ribosome assembly* GTPase activity nucleus* | YNR054C	0.259452	8.40663	11.3995	0.000734635	0.0016202
YKL162C	YKL162C ... YKL162C biological process unknown molecular function unknown mitochondrion | YKL162C-A	0.259423	7.91595	7.35231	0.00669765	0.0124353
YBR242W	YBR242W ... YBR242W biological process unknown molecular function unknown cytoplasm* | YBR243C	0.259239	9.04492	17.2381	3.29751e-05	8.83253e-05
YER148W	YER148W ... SPT15 transcription initiation from DNA binding* nucleus* | YER149C	0.259224	9.11034	17.2685	3.24518e-05	8.698e-05
YKL122C	YKL122C PAC cluster SRP21 protein-ER targeting* signal sequence binding nucleus* | YKL123W	0.259212	8.90245	12.53	0.00040047	0.00091495
YER185W	YER185W … PUG1 biological process unknown molecular function unknown | Plasma membrane protein with roles in the uptake of protoprophyrin IX and the efflux of heme; expression is induced under both low-heme and low-oxygen conditions; member of the fungal lipid-translocating exporter (LTE) family of proteinsYER186C	0.258488	9.2075	14.3741	0.000149851	0.000366252
YDL064W	YDL064W ... UBC9 G2/M transition of mitotic cel ubiquitin-like conjugating enzyme anucleus | YDL065C	0.258303	7.82238	5.87167	0.0153865	0.0263104
YBR207W	YBR207W ... FTH1 endocytosis* iron ion transporter activity vacuolar membrane (sensu Fungi) | YBR208C	0.258293	8.94308	15.6011	7.82103e-05	0.000199779
YPL099C	YPL099C … AIM43 biological process unknown molecular function unknown mitochondrion | Protein of unknown function; the authentic, non-tagged protein is detected in purified mitochondria in high-throughput studies; null mutant displays elevated frequency of mitochondrial genome lossYPL100W	0.258228	7.89993	7.79458	0.00524031	0.0099213
YKR043C	YKR043C PAC cluster YKR043C biological process unknown molecular function unknown cytoplasm* | YKR044W	0.258168	7.89085	7.7344	0.00541785	0.0102246
YKL154W	YKL154W PAC cluster SRP102 protein-ER targeting* GTPase activity* integral to endoplasmic reticulum m | YKL155C	0.25816	8.81225	15.1748	9.80011e-05	0.000247125
YML121W	YML121W ... GTR1 phosphate transport GTPase activity cytoplasm* | YML122C	0.257231	9.55594	13.2715	0.000269473	0.000631725
YIL098C	YIL098C ... FMC1 protein complex assembly molecular function unknown mitochondrion | YIL099W	0.256872	8.92637	12.7208	0.000361617	0.000833091
YNL320W	YNL320W ... YNL320W biological process unknown molecular function unknown cellular component unknown | YNL321W	0.256496	8.25825	8.81042	0.00299515	0.00595141
YNR075W	YNR075W ... COS10 endocytosis molecular function unknown cytoplasm* | YNR076W	0.256095	9.2075	17.7714	2.49102e-05	6.78219e-05
YKR098C	YKR098C ... UBP11 biological process unknown ubiquitin-specific protease activitcellular component unknown | YKR099W	0.255823	8.06347	9.52834	0.00202323	0.00414691
YJL184W	YJL184W ... GON7 cell wall mannoprotein biosynt molecular function unknown cellular component unknown | YJL185C	0.255654	8.64333	14.8444	0.000116754	0.000289816
YKR066C	YKR066C iESR cluster CCP1 response to oxidative stress cytochrome-c peroxidase activity mitochondrion* | YKR067W	0.255628	9.63064	11.4668	0.000708524	0.00156506
YLR016C	YLR016C … PML1 biological process unknown molecular function unknown | Subunit of the RES complex, which is required for nuclear retention of unspliced pre-mRNAs; acts in the same pathway as Pml39p and Mlp1pYLR017W	0.255074	7.73252	5.86951	0.0154053	0.0263318
YOR304C-A	YOR304C-A ... YOR304C-A biological process unknown molecular function unknown cytoplasm* | YOR304W	0.254914	9.29355	16.6299	4.5428e-05	0.000119285
YDR541C	YDR541C ... YDR541C biological process unknown dihydrokaempferol 4-reductase activcellular component unknown | YDR542W	0.253962	9.3377	17.7157	2.56501e-05	6.96073e-05
YDL186W	YDL186W ... YDL186W biological process unknown molecular function unknown cellular component unknown | YDL187C	0.253949	8.10249	7.21877	0.00721453	0.0132818
YDR408C	YDR408C ... ADE8 purine nucleotide biosynthesis phosphoribosylglycinamide formyltracytoplasm* | YDR409W	0.253915	7.89287	6.70347	0.00962257	0.0172647
YFR036W	YFR036W ... CDC26 mitotic sister chromatid segre protein binding* anaphase-promoting complex | YFR037C	0.253223	8.11555	8.38735	0.00377841	0.00736959
YMR182W-A	YMR182W-A ... YMR182W-A biological process unknown molecular function unknown cellular component unknown | YMR183C	0.253024	8.47446	9.39905	0.00217098	0.00442221
YBR007C	YBR007C ... DSF2 biological process unknown molecular function unknown cellular component unknown | YBR008C	0.25287	8.68541	12.4996	0.000407032	0.000929427
YMR202W_1	#N/A	0.252373	9.08621	14.8336	0.000117425	0.000291307
YDR121W	YDR121W ... DPB4 chromatin silencing at telomer epsilon DNA polymerase activity epsilon DNA polymerase complex* | YDR122W	0.252334	8.61601	12.9954	0.000312257	0.000726666
YPL166W	YPL166W … iESR cluster ATG29 biological process unknown molecular function unknown | Autophagy-specific protein that is required for recruitment of other ATG proteins to the pre-autophagosomal structure (PAS); interacts with Atg17p and localizas to the PAS in a manner interdependent with Atg17p and Cis1p; not conservedYPL167C	0.252221	9.10424	15.0187	0.00010645	0.000265705
YOR305W	YOR305W ... YOR305W biological process unknown molecular function unknown mitochondrion | YOR306C	0.252065	7.55082	4.97361	0.0257369	0.0419939
YPL209C	YPL209C ... IPL1 chromosome segregation* protein kinase activity condensed nuclear chromosome kineto | YPL210C	0.251408	9.21642	16.2321	5.60357e-05	0.000145749
YDL177C	YDL177C ... YDL177C biological process unknown molecular function unknown cellular component unknown | YDL178W	0.251371	10.1381	10.6323	0.0011113	0.00237856
YHR072W-A	YHR072W-A ... NOP10 rRNA modification* RNA binding small nucleolar ribonucleoprotein c | YHR073C-B	0.251246	8.52037	8.29386	0.00397793	0.00772957
YNL141W	YNL141W PAC cluster AAH1 adenine catabolism adenine deaminase activity cytoplasm* | YNL142W	0.250455	7.88679	7.09517	0.00772919	0.0141599
YIL072W	YIL072W ... HOP1 meiosis* DNA binding condensed nuclear chromosome* | YIL073C	0.249459	8.30765	11.0372	0.000893014	0.00194869
YGR232W	YGR232W ... NAS6 proteolysis and peptidolysis molecular function unknown proteasome regulatory particle (sen | YGR233C	0.248792	8.90195	13.8914	0.000193681	0.000464858
YJL117W	YJL117W ... PHO86 secretory pathway* molecular function unknown endoplasmic reticulum | YJL118W	0.24864	7.98876	8.05672	0.00453351	0.00871082
YIL093C	YIL093C ... RSM25 protein biosynthesis structural constituent of ribosome mitochondrial small ribosomal subun | YIL094C	0.248515	8.72288	13.7301	0.000211048	0.000503905
YPL103C	YPL103C ... FMP30 biological process unknown molecular function unknown mitochondrion | YPL104W	0.248037	7.71661	5.5778	0.0181895	0.0306097
YKL103C	YKL103C iESR cluster LAP4 vacuolar protein catabolism aminopeptidase I activity vacuole (sensu Fungi) | YKL104C	0.24781	8.6074	11.8939	0.000563181	0.00125886
YOL164W	YOL164W ... BDS1 biological process unknown molecular function unknown cellular component unknown | YOL164W-A	0.247756	8.65352	13.3947	0.000252334	0.000594583
YKL186C	YKL186C ... MTR2 poly(A)+ mRNA-nucleus export protein binding nuclear pore | YKL187C	0.246833	8.90195	8.57387	0.00341022	0.00671804
YIL034C	YIL034C ... CAP2 barbed-end actin filament capp actin filament binding actin cortical patch* | YIL035C	0.246797	8.39811	10.052	0.00152179	0.00318298
YKL184W	YKL184W ... SPE1 pantothenate biosynthesis* ornithine decarboxylase activity cytoplasm | YKL185W	0.245865	7.94747	7.3323	0.00677262	0.0125521
YKR005C	YKR005C ... YKR005C biological process unknown molecular function unknown cellular component unknown | YKR006C	0.24581	8.68599	14.1502	0.000168781	0.000408568
YBR037C	YBR037C ... SCO1 protein complex assembly* thioredoxin peroxidase activity* mitochondrial inner membrane | YBR038W	0.245529	8.33546	10.5307	0.00117406	0.00250122
YNR001C	YNR001C iESR cluster CIT1 tricarboxylic acid cycle* citrate (Si)-synthase activity mitochondrion* | YNR001W-A	0.245061	9.75552	6.68781	0.00970746	0.0173985
YLR300W	YLR300W ... EXG1 cell wall organization and bio "glucan 1,3-beta-glucosidase activit"cell wall (sensu Fungi) | YLR301W	0.244968	8.52037	8.60645	0.00334975	0.0066052
YKR075C	YKR075C ... YKR075C biological process unknown molecular function unknown cytoplasm* | YKR076W	0.244113	9.64092	13.2438	0.00027348	0.00064003
YAR035W	YAR035W ... YAT1 alcohol metabolism* carnitine O-acetyltransferase activmitochondrion | YAR042W	0.243335	9.17292	14.5976	0.000133084	0.000327791
YOR229W	YOR229W ... WTM2 regulation of meiosis transcription corepressor activity nucleus | YOR230W	0.243152	7.94844	6.73646	0.0094462	0.017004
YDR531W	YDR531W … CAB1 coenzyme A biosynthesis pantothenate kinase activity | Pantothenate kinase (ATP:D-pantothenate 4'-phosphotransferase, EC 2.7.1.33); catalyzes the first committed step in the universal biosynthetic pathway for synthesis of coenzyme A (CoA)YDR532C	0.242953	8.73704	12.963	0.000317711	0.000738111
YDR191W	YDR191W ... HST4 chromatin silencing at telomer DNA binding cytoplasm* | YDR192C	0.242234	7.80205	5.8858	0.0152635	0.0261217
YGL091C	YGL091C ... NBP35 biological process unknown ATPase activity nucleus | YGL092W	0.241593	8.40947	9.67786	0.00186501	0.00384828
YOL005C	YOL005C ... RPB11 transcription from RNA polymer DNA-directed RNA polymerase activit"DNA-directed RNA polymerase II, cor" | YOL006C	0.241107	8.72743	12.6199	0.000381654	0.000873409
YGR208W	YGR208W ... SER2 serine family amino acid biosy phosphoserine phosphatase activity cytoplasm* | YGR209C	0.240698	8.80528	12.8107	0.000344642	0.000797539
YDR405W	YDR405W ... MRP20 protein biosynthesis structural constituent of ribosome mitochondrial large ribosomal subun | YDR406W	0.240426	9.41123	15.8064	7.01658e-05	0.000180009
YMR132C	YMR132C ... JLP2 biological process unknown molecular function unknown cytoplasm | YMR133W	0.23989	8.15405	8.16786	0.00426391	0.0082498
YPL138C	YPL138C ... SPP1 chromatin silencing at telomer histone lysine N-methyltransferase COMPASS complex | YPL139C	0.239031	8.14643	8.82596	0.00296975	0.00590664
YGL126W	YGL126W ... SCS3 phospholipid metabolism molecular function unknown endoplasmic reticulum | YGL127C	0.238914	7.90897	6.51158	0.0107174	0.019019
YBR171W	YBR171W ... SEC66 posttranslational protein-memb protein transporter activity endoplasmic reticulum membrane* | YBR172C	0.238052	9.03441	14.5854	0.000133949	0.000328997
YMR040W	YMR040W ... YET2 biological process unknown molecular function unknown integral to membrane | YMR041C	0.237882	8.46428	10.243	0.00137201	0.00289903
YBL018C	YBL018C ... POP8 rRNA processing* ribonuclease P activity* ribonuclease MRP complex* | YBL019W	0.237643	8.60987	8.79973	0.00301276	0.00598353
YPR168W	YPR168W ... NUT2 transcription from RNA polymer RNA polymerase II transcription medmediator complex | YPR169W	0.236727	8.65531	12.678	0.000369977	0.000850454
YDR268W	YDR268W ... MSW1 tryptophanyl-tRNA aminoacylati tryptophan-tRNA ligase activity mitochondrion | YDR269C	0.236588	8.73985	13.154	0.000286903	0.000669928
YPL077C	YPL077C ... YPL077C biological process unknown molecular function unknown cellular component unknown | YPL078C	0.236537	9.05626	13.3176	0.000262927	0.000617429
YPL132W	YPL132W ... COX11 aerobic respiration* copper ion binding mitochondrial inner membrane* | YPL133C	0.236495	8.4444	9.39945	0.00217051	0.00442221
YKR030W	YKR030W ... GMH1 transport molecular function unknown integral to Golgi membrane | YKR031C	0.236301	8.25668	9.26632	0.00233406	0.00472181
YLR438W	YLR438W ... CAR2 arginine catabolism ornithine-oxo-acid transaminase actcytoplasm* | YLR439W	0.2357	7.90094	6.46604	0.0109955	0.0194456
YIR038C	YIR038C iESR cluster GTT1 glutathione metabolism glutathione transferase activity mitochondrion* | YIR039C	0.235462	8.86013	13.2726	0.000269319	0.000631724
YGR074W	YGR074W ... SMD1 nuclear mRNA splicing, via spl "RNA splicing factor activity, trans"U4/U6 x U5 tri-snRNP complex* | YGR075C	0.234934	8.84974	11.9918	0.000534359	0.00119897
YDR065W	YDR065W ... YDR065W biological process unknown molecular function unknown mitochondrion | YDR066C	0.234716	9.20301	13.2476	0.000272924	0.000639091
YMR183C	YMR183C ... SSO2 vesicle fusion* t-SNARE activity cytoplasm* | YMR184W	0.234631	8.65471	11.7106	0.000621435	0.0013816
YER078C	YER078C ... YER078C proteolysis and peptidolysis metalloendopeptidase activity* mitochondrion* | YER078W-A	0.23351	8.80097	11.4074	0.000731512	0.00161417
YDR460W	YDR460W ... TFB3 transcription initiation from general RNA polymerase II transcriptranscription factor TFIIH complex* | YDR461W	0.232902	8.37656	9.90663	0.00164684	0.00342719
YDR376W	YDR376W ... ARH1 iron ion homeostasis* NADPH-adrenodoxin reductase activitmitochondrial inner membrane | YDR377W	0.232849	9.20465	13.5249	0.000235413	0.000558211
YDL219W	YDL219W ... DTD1 translation* "hydrolase activity, acting on ester"cytoplasm | YDL220C	0.232395	8.61356	12.1847	0.000481837	0.00108741
YDR076W	YDR076W ... RAD55 meiotic DNA recombinase assemb protein binding nucleus | YDR077W	0.231624	8.48925	10.3497	0.00129496	0.00274465
YNR029C	YNR029C ... YNR029C biological process unknown molecular function unknown cytoplasm | YNR030W	0.231594	8.67721	11.9832	0.000536822	0.00120319
YBR229C	YBR229C ... ROT2 cell wall biosynthesis (sensu alpha-glucosidase activity mitochondrion* | YBR230C	0.231389	8.43401	8.06323	0.00451726	0.00869578
YMR094W	YMR094W ... CTF13 centromere and kinetochore com DNA bending activity* condensed nuclear chromosome kineto | YMR095C	0.231355	8.79665	11.9481	0.000547024	0.00122473
YGL262W	YGL262W ... YGL262W biological process unknown molecular function unknown cellular component unknown | YGL263W	0.231071	8.62882	12.0678	0.000513015	0.00115421
YGR204C-A	YGR204C-A ... YGR204C-A biological process unknown molecular function unknown cellular component unknown | YGR204W	0.231051	8.37004	8.01207	0.00464665	0.00889513
YLR025W	YLR025W ... SNF7 late endosome to vacuole trans molecular function unknown cytoplasm* | YLR026C	0.231003	7.65829	4.95071	0.02608	0.0424583
YAL068C	YAL068C ... YAL068C biological process unknown molecular function unknown cellular component unknown | YAL069W	0.230688	8.62335	11.157	0.000837144	0.00183161
YNL312W	YNL312W ... RFA2 DNA recombination* DNA binding "chromosome, telomeric region*" | YNL313C	0.230363	9.13322	12.6432	0.000376943	0.000864063
YJR073C	YJR073C ... OPI3 phosphatidylcholine biosynthes phosphatidyl-N-methylethanolamine Nmitochondrion* | YJR074W	0.229913	8.00757	6.87207	0.00875532	0.0158779
YKL116C	YKL116C ... PRR1 MAPKKK cascade receptor signaling protein serine/tcytoplasm | YKL117W	0.229881	9.20505	11.7278	0.000615746	0.00136969
YMR213W	YMR213W ... CEF1 nuclear mRNA splicing, via spl "RNA splicing factor activity, trans"spliceosome complex | YMR214W	0.229312	8.54761	7.82503	0.00515276	0.0097645
YGR183C	YGR183C ... QCR9 aerobic respiration* ubiquinol-cytochrome-c reductase acrespiratory chain complex III (sens | YGR184C	0.228646	9.15868	11.8553	0.000574982	0.00128454
YHR034C	YHR034C ... PIH1 rRNA processing* molecular function unknown cytoplasm* | YHR035W	0.228553	8.5775	10.6777	0.00108436	0.00233057
YER175W-A	YER175W-A ... YER175W-A biological process unknown molecular function unknown cellular component unknown | YER176W	0.228515	7.74715	5.31401	0.0211546	0.0350289
YIL127C	YIL127C … PAC cluster RRT14 biological process unknown molecular function unknown | Putative protein of unknown function; identified in a screen for mutants with decreased levels of rDNA transcription; green fluorescent protein (GFP)-fusion protein localizes to the nucleolus; predicted to be involved in ribosome biogenesisYIL128W	0.228123	9.22247	12.9893	0.000313277	0.000728628
YML094W	YML094W ... GIM5 tubulin folding tubulin binding cytoplasm* | YML095C	0.22782	8.48791	9.23737	0.00237125	0.00479228
YGR215W	YGR215W ... RSM27 protein biosynthesis structural constituent of ribosome mitochondrial small ribosomal subun | YGR216C	0.227599	8.44302	6.988	0.00820579	0.0150064
YLR456W	YLR456W ... YLR456W biological process unknown molecular function unknown cellular component unknown | YLR457C	0.227561	8.63064	9.23344	0.00237635	0.00479798
YDL037C	YDL037C ... BSC1 biological process unknown molecular function unknown cellular component unknown | YDL039C	0.227548	9.10729	11.4658	0.000708879	0.00156506
YGR048W	YGR048W ... UFD1 ubiquitin-dependent protein ca protein binding endoplasmic reticulum | YGR049W	0.227147	7.70743	5.02047	0.0250493	0.0410113
YLR065C	YLR065C PAC cluster YLR065C biological process unknown molecular function unknown cellular component unknown | YLR066W	0.226526	7.80313	5.68935	0.0170681	0.0288754
YDL173W	YDL173W ... YDL173W biological process unknown molecular function unknown cytoplasm | YDL174C	0.226382	7.67838	4.94454	0.0261732	0.0425881
YLR415C	YLR415C ... YLR415C biological process unknown molecular function unknown cellular component unknown | YLR416C	0.226169	8.81866	11.6141	0.000654525	0.00145126
YBR176W	YBR176W ... ECM31 pantothenate biosynthesis 3-methyl-2-oxobutanoate hydroxymethmitochondrion | YBR177C	0.22501	8.76384	10.9319	0.000945224	0.00205936
YPL015C	YPL015C ... HST2 chromatin silencing at telomer NAD-dependent histone deacetylase acytoplasm | YPL016W	0.22423	9.40415	13.4003	0.000251586	0.000593156
YLR174W	YLR174W ... IDP2 glutamate biosynthesis* isocitrate dehydrogenase (NADP+) accytosol | YLR175W	0.223832	8.62822	9.37817	0.00219584	0.00446845
YOR068C	YOR068C ... VAM10 vacuole fusion, non-autophagic molecular function unknown vacuolar membrane | YOR069W	0.223826	8.7666	10.6979	0.00107257	0.00230882
YMR220W	YMR220W ... ERG8 ergosterol biosynthesis* phosphomevalonate kinase activity cytosol | YMR221C	0.223805	8.6074	10.492	0.00119891	0.00254891
YOL135C	YOL135C ... MED7 transcription from RNA polymer RNA polymerase II transcription medmediator complex | YOL136C	0.223265	8.76384	9.10438	0.00254998	0.00512351
YOR020W-A	YOR020W-A ... YOR020W-A biological process unknown molecular function unknown cellular component unknown | YOR021C	0.223128	8.48456	10.1115	0.00147349	0.00309762
YKR083C	YKR083C ... DAD2 mitotic spindle organization a structural constituent of cytoskelecondensed nuclear chromosome kineto | YKR084C	0.223075	8.10947	7.00035	0.00814936	0.0149098
YOR030W	YOR030W ... DFG16 invasive growth (sensu Sacchar molecular function unknown cellular component unknown | YOR031W	0.222196	8.07064	7.44359	0.00636626	0.0118843
YNR041C	YNR041C ... COQ2 ubiquinone metabolism prenyltransferase activity* mitochondrial inner membrane | YNR042W	0.221622	8.02337	5.86656	0.0154312	0.0263542
YPL168W	YPL168W ... YPL168W biological process unknown molecular function unknown mitochondrion | YPL169C	0.221111	8.28085	7.95216	0.00480301	0.00916474
YBR291C	YBR291C ... CTP1 mitochondrial citrate transpor tricarboxylate carrier activity mitochondrial inner membrane | YBR292C	0.22036	8.17083	8.01246	0.00464567	0.00889513
YHR024C	YHR024C ... MAS2 mitochondrial protein processi mitochondrial processing peptidase mitochondrial processing peptidase | YHR025W	0.220266	8.53988	9.63249	0.00191165	0.00393975
YKL141W	YKL141W ... SDH3 tricarboxylic acid cycle* succinate dehydrogenase (ubiquinonerespiratory chain complex II (sensu | YKL142W	0.22006	8.64273	9.886	0.00166541	0.00346409
YDR510W	YDR510W ... SMT3 protein sumoylation protein tag nucleus* | YDR511W	0.219692	8.13963	7.5803	0.00590096	0.0110807
YLR063W	YLR063W PAC cluster YLR063W biological process unknown molecular function unknown cytoplasm | YLR064W	0.219681	8.03625	6.67845	0.00975857	0.0174447
YHR059W	YHR059W ... FYV4 biological process unknown molecular function unknown mitochondrion | YHR060W	0.219553	10.4931	6.14479	0.01318	0.0228551
YJL144W	YJL144W iESR cluster YJL144W response to dessication molecular function unknown cytoplasm | YJL145W	0.219543	9.67279	9.97817	0.00158407	0.00330654
YPL108W	YPL108W ... YPL108W biological process unknown molecular function unknown cytoplasm | YPL109C	0.219385	8.80957	8.96181	0.00275682	0.00550698
YGR129W	YGR129W ... SYF2 nuclear mRNA splicing, via spl "RNA splicing factor activity, trans"spliceosome complex | YGR130C	0.218951	8.05355	5.97319	0.014525	0.02489
YLR327C	YLR327C … iESR cluster TMA10 (RBF9) biological process unknown molecular function unknown nucleus | Protein of unknown function that associates with ribosomesYLR328W	0.218518	8.175	7.67461	0.00560032	0.0105497
YNR032C-A	YNR032C-A ... HUB1 cellular morphogenesis during protein tag mating projection | YNR032W	0.218334	8.24007	8.0007	0.00467593	0.00893592
YOL003C	YOL003C … PFA4 biological process unknown molecular function unknown | Palmitoyltransferase with autoacylation activity, required for palmitoylation of amino acid permeases containing a C-terminal Phe-Trp-Cys site; required for modification of Chs3p; member of the DHHC family of putative palmitoyltransferasesYOL004W	0.218292	8.29775	6.87428	0.00874449	0.0158663
YKL069W	YKL069W ... YKL069W biological process unknown molecular function unknown cytoplasm* | YKL070W	0.218228	8.34659	5.72828	0.0166938	0.0282981
YER106W	YER106W ... MAM1 meiotic chromosome segregation molecular function unknown condensed nuclear chromosome kineto | YER107C	0.218159	9.13621	12.6115	0.000383385	0.000876885
YHR132C	YHR132C ... ECM14 cell wall organization and bio metalloendopeptidase activity vacuole (sensu Fungi) | YHR132W-A	0.217783	8.61233	10.6948	0.00107437	0.0023115
YJR060W	YJR060W ... CBF1 chromatin assembly or disassem DNA binding* nucleus* | YJR061W	0.217752	8.29928	6.60193	0.0101868	0.0181788
YNL335W	YNL335W … DDI3 biological process unknown molecular function unknown | Protein of unknown function; expression is induced over 100-fold by DNA damage; induction decreased in rad6 and rad18 mutantsYNL336W	0.217708	8.17998	7.23912	0.00713319	0.0131438
YFL013C	YFL013C ... IES1 chromatin remodeling molecular function unknown nucleus* | YFL013W-A	0.217356	8.42003	8.26199	0.00404838	0.00785538
YOR002W	YOR002W ... ALG6 protein amino acid glycosylati "transferase activity, transferring"endoplasmic reticulum | YOR003W	0.217291	8.68716	10.0659	0.0015104	0.00316557
YPL187W	YPL187W ... MF(ALPHA)1 response to pheromone during c mating pheromone activity extracellular region | YPL188W	0.216943	7.82662	4.75334	0.0292414	0.0470253
YMR083W	YMR083W ... ADH3 fermentation alcohol dehydrogenase activity mitochondrial matrix* | YMR084W	0.216646	8.89338	11.1918	0.000821591	0.00179854
YPR199C	YPR199C ... ARR1 positive regulation of transcr RNA polymerase II transcription facnucleus | YPR200C	0.216218	8.69182	10.6503	0.00110056	0.00236046
YMR299C	YMR299C ... DYN3 nuclear migration, microtubule motor activity cytoplasmic microtubule* | YMR300C	0.216174	8.57435	9.14974	0.00248754	0.00500779
YNL005C	YNL005C ... MRP7 protein biosynthesis structural constituent of ribosome*mitochondrial large ribosomal subun | YNL006W	0.215083	8.42843	9.056	0.00261834	0.00525066
YNL129W	YNL129W ... NRK1 nicotinamide riboside metaboli nicotinamide riboside kinase activicytoplasm | YNL130C	0.214532	9.36348	12.19	0.000480453	0.00108509
YHR011W	YHR011W ... DIA4 aerobic respiration* serine-tRNA ligase activity cytoplasm* | YHR012W	0.214478	8.50721	9.26692	0.0023333	0.00472181
YIL084C	YIL084C ... SDS3 chromatin silencing* protein binding histone deacetylase complex | YIL085C	0.213861	8.46155	7.41432	0.00647066	0.0120574
YFL029C	YFL029C ... CAK1 protein amino acid phosphoryla protein kinase activity cytoplasm | YFL030W	0.213329	8.93426	9.83296	0.00171413	0.0035529
YPL152W-A	YPL152W-A ... YPL152W-A biological process unknown molecular function unknown cellular component unknown | YPL153C	0.212425	8.71432	9.86094	0.00168825	0.00350453
YMR152W	YMR152W ... YIM1 mitochondrial protein processi peptidase activity cytoplasm* | YMR153C-A	0.2118	8.97258	10.8339	0.000996609	0.00215541
YHR187W	YHR187W ... IKI1 regulation of transcription fr RNA polymerase II transcription elotranscription elongation factor com | YHR188C	0.211348	8.34437	7.33387	0.00676672	0.0125468
YMR018W	YMR018W ... YMR018W biological process unknown molecular function unknown cellular component unknown | YMR019W	0.211098	7.88577	5.12527	0.0235799	0.0388115
YPR176C	YPR176C ... BET2 protein amino acid geranylgera Rab-protein geranylgeranyltransferaRab-protein geranylgeranyltransfera | YPR177C	0.211033	9.35212	11.5538	0.000676101	0.00149589
YOL008W	YOL008W … COQ10 biological process unknown molecular function unknown | Coenzyme Q (ubiquinone) binding protein, functions in the delivery of Q<sub>6</sub> to its proper location for electron transport during respiration; START domain protein with homologs in bacteria and eukaryotesYOL009C	0.210982	8.85598	10.6992	0.00107181	0.00230839
YJL071W	YJL071W ... ARG2 arginine biosynthesis* amino-acid N-acetyltransferase actimitochondrial matrix | YJL072C	0.210705	9.32388	8.00779	0.00465766	0.00891208
YLR397C	YLR397C PAC cluster AFG2 response to drug ATPase activity intracellular | YLR398C	0.210482	8.07422	6.54898	0.0104944	0.0186713
YPL222W	YPL222W ... FMP40 biological process unknown molecular function unknown mitochondrion | YPL223C	0.210259	8.29852	7.10369	0.00769255	0.014099
YPL227C	YPL227C ... ALG5 N-linked glycosylation dolichyl-phosphate beta-glucosyltraendoplasmic reticulum membrane | YPL228W	0.209046	9.23569	10.9236	0.000949452	0.00206531
YFL026W	YFL026W ... STE2 response to pheromone during c mating-type alpha-factor pheromone integral to plasma membrane | YFL027C	0.209035	8.41652	7.71695	0.00547047	0.0103192
YPR167C	YPR167C ... MET16 methionine metabolism* phosphoadenylyl-sulfate reductase (cytoplasm* | YPR168W	0.208696	8.07511	6.27411	0.0122514	0.0214284
YMR089C	YMR089C ... YTA12 protein complex assembly* ATPase activity* cytoplasm* | YMR090W	0.20817	8.17749	6.06058	0.0138232	0.0238147
YBR091C	YBR091C … TIM12 (MRS5) biological process unknown molecular function unknown cellular component unknown | Essential protein of the inner mitochondrial membrane, peripherally localized; component of the TIM22 complex, which is a twin-pore translocase that mediates insertion of numerous multispanning inner membrane proteinsYBR092C	0.208163	8.08842	6.12123	0.0133568	0.0231074
YPL159C	YPL159C ... PET20 biological process unknown molecular function unknown cellular component unknown | YPL160W	0.207818	8.11295	6.47138	0.0109626	0.0194014
YNL148C	YNL148C ... ALF1 post-chaperonin tubulin foldin microtubule binding* cytoplasm* | YNL149C	0.207745	8.2551	7.40489	0.00650468	0.0121098
YIL132C	YIL132C ... CSM2 meiotic chromosome segregation molecular function unknown cytoplasm* | YIL133C	0.207654	8.60308	9.30572	0.0022844	0.00463041
YPR015C	YPR015C ... YPR015C biological process unknown molecular function unknown cellular component unknown | YPR016C	0.207237	8.50919	8.75716	0.00308389	0.00611012
YLR172C	YLR172C PAC cluster DPH5 peptidyl-diphthamide biosynthe diphthine synthase activity cytoplasm | YLR173W	0.207087	8.95766	7.67564	0.00559713	0.0105485
YDL203C	YDL203C … ACK1 biological process unknown molecular function unknown | Protein that functions upstream of Pkc1p in the cell wall integrity pathway; GFP-fusion protein expression is induced in response to the DNA-damaging agent MMS; non-tagged Ack1p is detected in purified mitochondriaYDL204W	0.20632	9.59004	8.38457	0.0037842	0.00737741
YEL062W	YEL062W ... NPR2 urea transport* channel regulator activity cellular component unknown | YEL063C	0.20597	8.29775	7.44535	0.00636006	0.011878
YNL130C-A	YNL130C-A … DGR1 biological process unknown molecular function unknown | Protein of unknown function; dgr1 null mutant is resistant to 2-deoxy-D-glucoseYNL131W	0.205651	7.88272	4.88736	0.027054	0.0438488
YGR035C	YGR035C ... YGR035C biological process unknown molecular function unknown cellular component unknown | YGR035W-A	0.205607	8.14643	6.03047	0.014061	0.0241638
YNR068C	YNR068C ... YNR068C biological process unknown molecular function unknown cellular component unknown | YNR069C	0.205538	8.21763	6.65904	0.00986542	0.0176281
YJL127C-B	YJL127C-B ... YJL127C-B biological process unknown molecular function unknown cellular component unknown | YJL127W-A	0.2055	8.42494	8.0211	0.00462354	0.00885911
YBL013W	YBL013W ... FMT1 translational initiation* methionyl-tRNA formyltransferase acmitochondrion | YBL014C	0.20528	8.84242	8.66035	0.00325208	0.00643103
YIL087C	YIL087C … AIM19 biological process unknown molecular function unknown | Putative protein of unknown function; the authentic, non-tagged protein is detected in purified mitochondria in high-throughput studies; null mutant displays reduced respiratory growthYIL088C	0.205064	8.38306	7.47412	0.00625922	0.0117109
YOR064C	YOR064C ... YNG1 histone acetylation* molecular function unknown histone acetyltransferase complex* | YOR065W	0.204996	7.96104	5.08309	0.0241602	0.0396877
YIL061C	YIL061C ... SNP1 nuclear mRNA splicing, via spl mRNA binding commitment complex* | YIL062C	0.204902	10.541	6.79437	0.00914459	0.0165042
YOR180C	YOR180C ... DCI1 fatty acid beta-oxidation dodecenoyl-CoA delta-isomerase actiperoxisomal matrix | YOR181W	0.204796	8.04992	6.12476	0.0133301	0.0230709
YOL002C	YOL002C ... IZH2 lipid metabolism* metal ion binding integral to membrane* | YOL003C	0.204256	9.19893	9.76054	0.00178297	0.00368451
YGR273C	YGR273C ... YGR273C biological process unknown molecular function unknown cellular component unknown | YGR274C	0.203641	8.51709	8.23523	0.00410849	0.00795708
YGR131W	YGR131W ... YGR131W biological process unknown molecular function unknown cellular component unknown | YGR132C	0.203456	8.22568	5.773	0.0162742	0.0276568
YDR459C	YDR459C … PFA5 biological process unknown molecular function unknown | Palmitoyltransferase with autoacylation activity; likely functions in pathway(s) outside Ras; member of a family of putative palmitoyltransferases containing an Asp-His-His-Cys-cysteine rich (DHHC-CRD) domainYDR460W	0.20334	9.49693	10.9171	0.000952806	0.00207151
YOL107W	YOL107W ... YOL107W biological process unknown molecular function unknown Golgi apparatus* | YOL108C	0.203197	8.87301	10.1206	0.00146622	0.00308391
YHR198C	YHR198C … AIM18 biological process unknown molecular function unknown mitochondrion | Putative protein of unknown function; the authentic, non-tagged protein is detected in highly purified mitochondria in high-throughput studies; null mutant displays elevated frequency of mitochondrial genome lossYHR199C	0.203109	9.02059	10.5651	0.0011524	0.00245888
YGR166W	YGR166W ... KRE11 ER to Golgi transport molecular function unknown TRAPP complex | YGR167W	0.20306	8.60987	8.8634	0.00290946	0.00579229
YLR164W	YLR164W ... YLR164W biological process unknown molecular function unknown mitochondrial inner membrane | YLR165C	0.20282	9.14388	6.78192	0.0092086	0.0166125
YOR046C	YOR046C ... DBP5 mRNA-nucleus export RNA helicase activity cytoplasm* | YOR047C	0.202566	9.29431	9.87078	0.00167924	0.00348935
YLR211C_1	#N/A	0.202474	9.02521	10.0189	0.0015494	0.00323909
YNL252C	YNL252C ... MRPL17 protein biosynthesis structural constituent of ribosome mitochondrial large ribosomal subun | YNL253W	0.202381	8.63549	7.59862	0.00584128	0.0109736
YER018C	YER018C ... SPC25 chromosome segregation* structural constituent of cytoskelecondensed nuclear chromosome kineto | YER019C-A	0.200138	8.89993	9.07603	0.00258981	0.00519849
YAL049C_2	#N/A	0.199854	8.71889	8.48468	0.0035815	0.00701201
YGR008C	YGR008C iESR cluster STF2 ATP synthesis coupled proton t molecular function unknown proton-transporting ATP synthase co | YGR009C	0.199745	9.14005	8.79407	0.00302212	0.00599924
YNL306W	YNL306W ... MRPS18 protein biosynthesis structural constituent of ribosome mitochondrial small ribosomal subun | YNL307C	0.199204	9.04447	9.79068	0.00175398	0.00362642
YKL053C-A	YKL053C-A ... MDM35 mitochondrion organization and molecular function unknown cytoplasm* | YKL053W	0.199073	8.63004	8.91667	0.0028258	0.00563387
YDR164C	YDR164C ... SEC1 vesicle fusion* SNARE binding plasma membrane* | YDR165W	0.199005	8.70109	9.04242	0.00263786	0.00528468
YOL104C	YOL104C ... NDJ1 synapsis* telomeric DNA binding "nuclear chromosome, telomeric regio" | YOL105C	0.198543	9.02429	10.0903	0.00149055	0.0031303
YIR035C	YIR035C ... YIR035C biological process unknown molecular function unknown cytoplasm | YIR036C	0.198396	8.13707	6.21809	0.0126451	0.0220516
YDR079C-A	YDR079C-A ... TFB5 DNA repair* molecular function unknown* nucleus* | YDR079W	0.198327	8.19154	5.9784	0.0144822	0.024836
YGR029W	YGR029W ... ERV1 mitochondrion organization and thiol oxidase activity mitochondrion* | YGR030C	0.197955	8.62943	8.55047	0.00345433	0.00678553
YCR099C	YCR099C ... YCR099C biological process unknown molecular function unknown cellular component unknown | YCR100C	0.197345	8.67544	8.47479	0.00360103	0.0070469
YMR314W	YMR314W ... PRE5 ubiquitin-dependent protein ca endopeptidase activity "proteasome core complex, alpha-subu" | YMR315W	0.197189	8.97735	6.71307	0.00957088	0.0171985
YGR076C	YGR076C ... MRPL25 protein biosynthesis structural constituent of ribosome mitochondrial large ribosomal subun | YGR077C	0.196854	8.05174	5.537	0.0186184	0.0312932
YNL202W	YNL202W ... SPS19 sporulation (sensu Fungi)* "2,4-dienoyl-CoA reductase (NADPH) a"peroxisomal matrix | YNL203C	0.19665	8.68716	8.00386	0.00466776	0.00892729
YDL089W	YDL089W … NUR1 biological process unknown molecular function unknown | Protein of unknown function; interacts with Csm1p, Lrs4p; required for rDNA repeat stability; null mutant causes increase in unequal sister-chromatid exchange; GFP-fusion protein localizes to the nuclear periphery, possible Cdc28p substrateYDL090C	0.196218	8.72288	7.94984	0.00480918	0.00917228
YJL106W	YJL106W ... IME2 protein amino acid phosphoryla protein kinase activity nucleus | YJL107C	0.196056	9.06347	7.17806	0.00738004	0.0135684
YFL002C	YFL002C PAC cluster SPB4 35S primary transcript process ATP-dependent RNA helicase activitynucleolus | YFL003C	0.195978	9.0229	9.14514	0.0024938	0.00501795
YBR141C	YBR141C ... YBR141C biological process unknown molecular function unknown nucleolus | YBR142W	0.195891	8.8356	8.45846	0.00363349	0.00710034
YDL189W	YDL189W ... RBS1 galactose metabolism molecular function unknown cytoplasm | YDL190C	0.194707	8.36202	6.1783	0.0129326	0.022496
YMR236W	YMR236W ... TAF9 transcription initiation from general RNA polymerase II transcripSAGA complex* | YMR237W	0.194272	9.10292	9.84227	0.00170547	0.00353672
YKR051W	YKR051W ... YKR051W biological process unknown molecular function unknown cellular component unknown | YKR052C	0.194222	9.25746	9.62519	0.00191927	0.0039484
YJL125C	YJL125C PAC cluster GCD14 tRNA methylation tRNA methyltransferase activity nucleus | YJL126W	0.194061	8.33024	6.59946	0.010201	0.0181962
YAR027W	YAR027W ... UIP3 biological process unknown molecular function unknown nuclear membrane | YAR028W	0.193872	7.98402	4.88945	0.0270212	0.0438127
YCR003W	YCR003W ... MRPL32 protein biosynthesis structural constituent of ribosome mitochondrial large ribosomal subun | YCR004C	0.193795	8.31673	6.08458	0.0136367	0.0235182
YBR050C	YBR050C ... REG2 negative regulation of transcr protein phosphatase type 1 activityprotein phosphatase type 1 complex | YBR051W	0.191427	8.76716	8.06211	0.00452005	0.00869709
YCL052C	YCL052C ... PBN1 GPI anchor biosynthesis* mannosyltransferase activity endoplasmic reticulum | YCL054W	0.190998	8.87506	7.9308	0.00486002	0.00926498
YER096W	YER096W ... SHC1 sporulation (sensu Fungi)* enzyme activator activity prospore membrane | YER097W	0.190013	8.41793	6.19592	0.0128045	0.0222919
YOR353C	YOR353C ... SOG2 cellular morphogenesis during molecular function unknown cytoplasm* | YOR354C	0.188767	8.76163	6.67916	0.00975464	0.0174447
YMR157C	YMR157C … AIM36 biological process unknown molecular function unknown mitochondrion | Protein of unknown function; null mutant displays reduced respiratory growth and elevated frequency of mitochondrial genome loss; the authentic, non-tagged protein is detected in purified mitochondria in high-throughput studiesYMR158C-A	0.187775	8.70628	8.05788	0.00453062	0.00870932
YDR176W	YDR176W ... NGG1 histone acetylation* transcription cofactor activity SAGA complex* | YDR177W	0.187103	8.90596	6.14582	0.0131723	0.0228551
YCL056C	YCL056C ... YCL056C biological process unknown molecular function unknown cytoplasm | YCL057C-A	0.186871	9.20261	8.04261	0.00456897	0.00876674
YBR285W	YBR285W iESR cluster YBR285W biological process unknown molecular function unknown cellular component unknown | YBR286W	0.186815	8.67603	6.47085	0.0109658	0.0194014
YPL055C	YPL055C ... LGE1 meiosis* molecular function unknown nucleus | YPL056C	0.186389	8.39953	6.37158	0.0115962	0.0204088
YDR284C	YDR284C ... DPP1 signal transduction* phosphatidate phosphatase activity*vacuolar membrane (sensu Fungi) | YDR285W	0.185703	8.30157	6.10231	0.0135006	0.0233171
YPR133W-A	YPR133W-A ... TOM5 mitochondrial matrix protein i protein transporter activity mitochondrial outer membrane transl | YPR134W	0.185091	8.87557	8.04697	0.00455797	0.0087497
YGR146C	YGR146C ... YGR146C biological process unknown molecular function unknown cellular component unknown | YGR146C-A	0.184936	8.03533	4.97872	0.0256609	0.0418865
YOL137W	YOL137W ... BSC6 biological process unknown molecular function unknown clathrin-coated vesicle* | YOL138C	0.184884	8.64573	7.77277	0.00530395	0.010028
YDR490C	YDR490C ... PKH1 protein amino acid phosphoryla protein kinase activity cytosol | YDR491C	0.1848	8.3122	5.80389	0.0159908	0.0271975
YGR066C	YGR066C ... YGR066C biological process unknown molecular function unknown cellular component unknown | YGR067C	0.184715	8.13193	5.376	0.0204157	0.0339686
YBR047W	YBR047W ... FMP23 biological process unknown molecular function unknown mitochondrion | YBR048W	0.184506	9.33248	7.96964	0.00475685	0.00908086
YHR210C	YHR210C ... YHR210C biological process unknown molecular function unknown cellular component unknown | YHR211W	0.184501	8.28779	6.11071	0.0134365	0.0232357
YGL119W	YGL119W ... ABC1 ubiquinone biosynthesis molecular function unknown mitochondrion | YGL120C	0.184478	8.42424	6.23097	0.0125535	0.0219218
YJR080C	YJR080C … AIM24 biological process unknown molecular function unknown mitochondrion | Protein of unknown function; the authentic, non-tagged protein is detected in purified mitochondria in high-throughput studies; null mutant displays reduced respiratory growth and elevated frequency of mitochondrial genome lossYJR082C	0.184376	8.25116	5.33862	0.020858	0.0345931
YPL011C	YPL011C ... TAF3 transcription initiation from general RNA polymerase II transcriptranscription factor TFIID complex | YPL012W	0.184126	8.73026	5.36	0.0206038	0.0342402
YMR065W	YMR065W ... KAR5 karyogamy during conjugation w molecular function unknown mitochondrion* | YMR066W	0.183891	9.00757	7.43459	0.00639819	0.0119331
YJR082C	YJR082C ... EAF6 biological process unknown molecular function unknown nucleus* | YJR083C	0.183591	9.0071	8.30976	0.00394326	0.00767301
YBL085W	YBL085W ... BOI1 establishment of cell polarity phospholipid binding bud neck* | YBL086C	0.18307	8.52167	6.83491	0.00893932	0.0161832
YOL133W	YOL133W ... HRT1 G1/S transition of mitotic cel protein binding* cytoplasm* | YOL134C	0.182745	8.96778	7.85455	0.00506929	0.00962839
YJL038C	YJL038C … LOH1 biological process unknown molecular function unknown | Protein of unknown function with proposed role in maintenance of genome integrity; deletion mutant displays elevated rates of LOH; induced during sporulation; repressed during vegetative growth by Sum1p and Hst1p; sequence similar to IRC1YJL039C	0.182606	8.30157	6.00687	0.0142503	0.0244689
YDL008W	YDL008W ... APC11 mitotic sister chromatid segre protein binding* anaphase-promoting complex | YDL009C	0.181963	9.01037	7.789	0.00525654	0.00994747
YDR146C	YDR146C ... SWI5 G1-specific transcription in m transcriptional activator activity cytoplasm* | YDR147W	0.181366	8.27309	5.59094	0.0180536	0.030418
YPL133C	YPL133C ... RDS2 response to xenobiotic stimulu transcription factor activity cytoplasm* | YPL134C	0.181232	9.09151	6.43669	0.0111787	0.0197357
YCR091W	YCR091W iESR cluster KIN82 protein amino acid phosphoryla protein kinase activity cellular component unknown | YCR092C	0.181028	8.54568	6.91186	0.00856259	0.01559
YER142C	YER142C iESR cluster MAG1 DNA dealkylation alkylbase DNA N-glycosylase activitnucleus | YER143W	0.180778	8.79232	7.34039	0.00674222	0.012507
YPL277C	YPL277C ... YPL277C biological process unknown molecular function unknown membrane fraction | YPL278C	0.179372	8.30765	5.19982	0.0225892	0.0372997
YFR039C	YFR039C ... YFR039C biological process unknown molecular function unknown cellular component unknown | YFR040W	0.179261	8.49992	5.79171	0.0161019	0.0273753
YLR136C	YLR136C ... TIS11 mRNA catabolism* mRNA binding cytoplasm* | YLR137W	0.179132	9.80017	9.73978	0.00180322	0.00372264
YHR122W	YHR122W ... YHR122W transcription molecular function unknown cytoplasm* | YHR123W	0.178815	8.69298	7.2828	0.0069618	0.0128566
YNL032W	YNL032W ... SIW14 endocytosis* protein tyrosine phosphatase activicytoplasm | YNL033W	0.17839	8.13963	4.9505	0.0260832	0.0424583
YJL173C	YJL173C ... RFA3 DNA recombination* DNA binding "chromosome, telomeric region*" | YJL174W	0.178093	8.81599	7.37071	0.00662948	0.0123255
YDR069C	YDR069C ... DOA4 endocytosis* endopeptidase activity* mitochondrion* | YDR070C	0.177842	8.6074	6.51772	0.0106805	0.0189697
YDR246W	YDR246W ... TRS23 ER to Golgi transport molecular function unknown TRAPP complex | YDR246W-A	0.177503	8.29086	5.04093	0.0247551	0.0405682
YHR017W	YHR017W ... YSC83 biological process unknown molecular function unknown mitochondrion | YHR018C	0.1771	8.24563	5.13202	0.0234884	0.0386917
YLR078C	YLR078C ... BOS1 ER to Golgi transport v-SNARE activity endoplasmic reticulum membrane | YLR079W	0.176005	9.17791	8.10176	0.00442223	0.00852476
YDR110W	YDR110W ... FOB1 replicative cell aging* ribosomal DNA (rDNA) binding nucleolus | YDR111C	0.175658	8.92835	7.23013	0.00716902	0.0132039
YDR328C	YDR328C ... SKP1 protein complex assembly* protein binding* cytoplasm* | YDR329C	0.175011	8.63549	6.80772	0.00907644	0.0164027
YJR078W	YJR078W ... BNA2 NAD biosynthesis "tryptophan 2,3-dioxygenase activity"cytoplasm | YJR079W	0.174737	8.56803	6.5013	0.0107796	0.0191077
YLR385C	YLR385C ... SWC7 chromatin remodeling molecular function unknown nucleus* | YLR386W	0.174442	8.30538	5.49722	0.0190467	0.031974
YBR167C	YBR167C ... POP7 rRNA processing* ribonuclease P activity* ribonuclease MRP complex* | YBR168W	0.174324	8.63368	6.43952	0.0111609	0.0197128
YPR013C	YPR013C ... YPR013C biological process unknown molecular function unknown cellular component unknown | YPR014C	0.174289	8.50058	5.49354	0.0190869	0.0320154
YBR152W	YBR152W ... SPP381 nuclear mRNA splicing, via spl molecular function unknown spliceosome complex | YBR153W	0.174015	8.59315	6.55795	0.0104416	0.0186014
YOR278W	YOR278W ... HEM4 heme biosynthesis uroporphyrinogen-III synthase activcellular component unknown | YOR279C	0.173191	8.65232	6.57663	0.0103326	0.0184152
YLR375W	YLR375W ... STP3 biological process unknown molecular function unknown nucleus | YLR376C	0.172202	8.53276	6.03158	0.0140521	0.0241587
YOR108W	YOR108W ... LEU9 leucine biosynthesis 2-isopropylmalate synthase activitymitochondrion | YOR109W	0.171319	8.70513	6.45561	0.0110603	0.0195518
YOR255W	YOR255W ... OSW1 spore wall assembly (sensu Fun molecular function unknown prospore membrane | YOR256C	0.170447	9.33546	5.05919	0.0244957	0.0401908
YGL015C	YGL015C ... YGL015C biological process unknown molecular function unknown cellular component unknown | YGL016W	0.170295	8.2079	4.7493	0.0293102	0.0470992
YGR230W	YGR230W ... BNS1 meiosis molecular function unknown cellular component unknown | YGR231C	0.169848	9.45266	5.45996	0.0194571	0.0325177
YPL271W	YPL271W ... ATP15 ATP synthesis coupled proton t hydrogen-transporting ATP synthase "proton-transporting ATP synthase, c" | YPL272C	0.169742	8.5521	5.71228	0.0168467	0.0285267
YDR322W	YDR322W ... MRPL35 protein biosynthesis structural constituent of ribosome mitochondrial large ribosomal subun | YDR323C	0.169416	8.322	5.18639	0.0227644	0.0375741
YER099C	YER099C ... PRS2 histidine biosynthesis* ribose-phosphate diphosphokinase accytoplasm | YER100W	0.168365	8.9949	6.71782	0.00954544	0.0171744
YDL159W-A	YDL159W-A ... YDL159W-A biological process unknown molecular function unknown cellular component unknown | YDL160C	0.168104	8.1285	4.65935	0.0308848	0.0494372
YKR076W	YKR076W iESR cluster ECM4 cell wall organization and bio molecular function unknown cytoplasm | YKR077W	0.167531	8.61846	6.3339	0.0118452	0.0208058
YIL003W	YIL003W ... CFD1 iron-sulfur cluster assembly ATPase activity cytoplasm | YIL004C	0.16709	8.62213	5.42651	0.0198333	0.0330661
YDR539W	YDR539W ... YDR539W biological process unknown molecular function unknown cytoplasm | YDR540C	0.16698	9.17957	6.71179	0.00957774	0.0172033
YBR145W	YBR145W ... ADH5 alcohol metabolism alcohol dehydrogenase activity cytoplasm* | YBR146W	0.166817	9.22005	6.44731	0.011112	0.0196349
YLR446W	YLR446W ... YLR446W biological process unknown molecular function unknown cellular component unknown | YLR447C	0.166687	9.22488	6.95161	0.0083744	0.0152742
YIL008W	YIL008W ... URM1 protein modification protein binding* cytoplasm* | YIL009C-A	0.166372	8.80313	6.35585	0.0116995	0.0205674
YLR225C	YLR225C ... YLR225C biological process unknown molecular function unknown cytoplasm | YLR226W	0.165351	8.8419	6.08933	0.0136	0.0234693
YIL010W	YIL010W ... DOT5 regulation of cell redox homeo thioredoxin peroxidase activity nucleus | YIL011W	0.164102	8.55786	5.12124	0.0236348	0.0388864
YHR088W_1	#N/A	0.163756	8.29163	4.8437	0.0277473	0.0448669
YDR280W	YDR280W PAC cluster RRP45 35S primary transcript process 3'-5'-exoribonuclease activity nuclear exosome (RNase complex)* | YDR281C	0.1625	8.30233	4.74953	0.0293063	0.0470992
YJL107C	YJL107C ... YJL107C biological process unknown molecular function unknown cellular component unknown | YJL108C	0.161299	8.90797	6.27956	0.0122138	0.0213897
YDL127W	YDL127W ... PCL2 cell cycle cyclin-dependent protein kinase regcyclin-dependent protein kinase hol | YDL128W	0.160132	8.48255	4.92338	0.0264956	0.0430618
YDL159W	YDL159W ... STE7 protein amino acid phosphoryla MAP kinase kinase activity cytoplasm* | YDL159W-A	0.159663	9.0043	4.91992	0.0265488	0.0430975
YDR197W	YDR197W ... CBS2 protein biosynthesis molecular function unknown mitochondrial inner membrane | YDR198C	0.159616	8.99065	6.47713	0.0109272	0.0193516
YOR057W	YOR057W ... SGT1 protein complex assembly* chaperone binding ubiquitin ligase complex | YOR058C	0.159486	8.35616	4.66902	0.0307114	0.0491978
YPL240C	YPL240C ... HSP82 response to stress* "ATPase activity, coupled" cytoplasm | YPL241C	0.158852	9.93794	4.91734	0.0265885	0.043145
YGR013W	YGR013W ... SNU71 nuclear mRNA splicing, via spl RNA binding commitment complex* | YGR014W	0.15702	8.81812	4.66826	0.0307251	0.0492006
YHR029C	YHR029C … YHI9 biological process unknown molecular function unknown | Protein of unknown function; null mutant is defective in unfolded protein response; possibly involved in a membrane regulation metabolic pathway; member of the PhzF superfamily, though most likely not involved in phenazine productionYHR030C	0.156707	9.53891	6.3711	0.0115994	0.0204088
YHR075C	YHR075C ... PPE1 protein biosynthesis* structural constituent of ribosome*mitochondrial small ribosomal subun | YHR076W	0.156269	8.84452	4.70648	0.0300492	0.0481742
YKL071W	YKL071W ... YKL071W biological process unknown molecular function unknown cytoplasm | YKL072W	0.15546	8.82238	5.04269	0.0247301	0.0405433
YDR004W	YDR004W ... RAD57 telomerase-independent telomer protein binding nucleus | YDR005C	0.15446	9.51479	6.15477	0.0131059	0.0227609
YKL023W	YKL023W ... YKL023W biological process unknown molecular function unknown cytoplasm | YKL024C	0.153174	9.11078	6.06785	0.0137665	0.0237268
YDR517W	YDR517W ... GRH1 mitotic spindle checkpoint molecular function unknown cytoplasm | YDR518W	0.15286	8.5819	5.05744	0.0245205	0.0402155
YKL185W	YKL185W ... ASH1 pseudohyphal growth* specific transcriptional repressor nucleus | YKL186C	0.151669	8.78798	4.95809	0.0259689	0.0423057
YNL162W-A	YNL162W-A ... YNL162W-A biological process unknown molecular function unknown cytoplasm* | YNL163C	0.151392	8.58504	4.74574	0.0293709	0.0471784
YLL018C-A	YLL018C-A ... COX19 cytochrome c oxidase complex a metal ion transporter activity cytosol* | YLL019C	0.149788	9.02475	4.69704	0.0302146	0.0484206
YIL049W	YIL049W ... DFG10 pseudohyphal growth molecular function unknown cellular component unknown | YIL050W	0.14817	8.8539	4.92485	0.0264731	0.0430422
YBR234C	YBR234C ... ARC40 actin filament organization* structural constituent of cytoskeleArp2/3 protein complex | YBR235W	0.147548	8.65531	4.82831	0.0279961	0.045216
YBR024W	YBR024W ... SCO2 copper ion transport thioredoxin peroxidase activity mitochondrial membrane | YBR025C	0.147262	9.94503	5.51827	0.0188189	0.0316044
YGR286C	YGR286C ... BIO2 biotin biosynthesis biotin synthase activity mitochondrion | YGR287C	0.144162	9.42913	5.86667	0.0154302	0.0263542
YMR084W	YMR084W ... YMR084W biological process unknown molecular function unknown cellular component unknown | YMR085W	0.143949	9.37801	4.76249	0.0290865	0.0468124
YER134C	YER134C ... YER134C biological process unknown molecular function unknown cytoplasm* | YER135C	0.141382	8.73873	4.73015	0.0296383	0.0475525

## Sheet: BC187_threshold
		logFC	logCPM	LR	PValue	BC187_FDR
YJL165C	YJL165C ... HAL5 cation homeostasis protein kinase activity cellular component unknown | YJL166W	10			more than 50k reads
YOL016C	YOL016C ... CMK2 protein amino acid phosphoryla calcium- and calmodulin-dependent pcytoplasm | YOL017W	10
YNL027W	YNL027W ... CRZ1 regulation of transcription, D transcription factor activity cytoplasm* | YNL028W	10
YBL051C	YBL051C ... PIN4 G2/M transition of mitotic cel molecular function unknown cytoplasm | YBL052C	3.18306	10.1543	296.72	1.7077e-66	7.42937e-65
YLL028W	YLL028W ... TPO1 polyamine transport spermine transporter activity* plasma membrane* | YLL029W	3.13438	6.88475	269.815	1.24503e-60	4.51377e-59
YKL063C	YKL063C ... YKL063C biological process unknown molecular function unknown Golgi apparatus | YKL064W	2.8161	10.5145	325.45	9.41526e-73	4.92573e-71
YPL128C	YPL128C ... TBF1 loss of chromatin silencing DNA binding* nucleus* | YPL129W	2.80618	10.3775	1279.82	2.7444e-280	2.83565e-277
YPR052C	YPR052C ... NHP6A regulation of transcription fr chromatin binding nuclear chromatin* | YPR053C	2.63338	9.52755	639.952	3.42304e-141	8.84214e-139
YLR399C	YLR399C ... BDF1 DNA repair* transcription regulator activity nucleus* | YLR400W	2.45347	9.29201	1048.38	5.46714e-230	3.76595e-227
YHR071W	YHR071W ... PCL5 cell cycle cyclin-dependent protein kinase regcyclin-dependent protein kinase hol | YHR072W	2.26844	8.57435	718.207	3.28484e-158	1.13135e-155
YDL160C	YDL160C ... DHH1 deadenylylation-dependent deca protein binding cytoplasm* | YDL160C-A	2.11592	8.62395	744.783	5.4672e-164	2.51066e-161
YJR043C	YJR043C PAC cluster POL32 nucleotide-excision repair* delta DNA polymerase activity nucleus* | YJR044C	2.05924	9.98449	398.643	1.08709e-88	9.76726e-87
YOR204W	YOR204W ... DED1 translational initiation RNA helicase activity cytoplasm | YOR205C	2.04315	8.14558	529.555	3.53065e-117	5.40451e-115
YDR266C	YDR266C ... YDR266C biological process unknown molecular function unknown cytoplasm | YDR267C	1.995	9.55753	735.721	5.10816e-162	2.1112e-159
YOR193W	YOR193W ... PEX27 peroxisome organization and bi molecular function unknown peroxisomal membrane | YOR194C	1.9382	8.89337	540.186	1.71804e-119	2.95861e-117
YML115C	YML115C ... VAN1 N-linked glycosylation mannosyltransferase activity membrane* | YML116W	1.84086	8.65709	114.595	9.65415e-27	9.87639e-26
YNL251C	YNL251C ... NRD1 transcription termination from RNA binding nucleus | YNL252C	1.84075	7.33397	151.298	9.02178e-35	1.2597e-33
YLR427W	YLR427W ... MAG2 DNA dealkylation alkylbase DNA N-glycosylase activitcytoplasm | YLR428C	1.83191	9.68657	591.752	1.04172e-130	2.15272e-128
YBR158W	YBR158W ... AMN1 negative regulation of exit fr protein binding cytoplasm* | YBR159W	1.80586	5.89489	55.7133	8.38499e-14	4.59618e-13
YGL014W	YGL014W ... PUF4 mRNA catabolism, deadenylylati mRNA binding cytoplasm | YGL015C	1.79512	9.54471	331.565	4.38415e-74	2.32304e-72
YAL054C	YAL054C ... ACS1 acetyl-CoA biosynthesis* acetate-CoA ligase activity mitochondrion* | YAL055W	1.76413	8.49726	237.615	1.30257e-53	3.63751e-52
YDL051W	YDL051W PAC cluster LHP1 tRNA processing RNA binding nucleus* | YDL052C	1.7481	9.23608	428.26	3.88695e-95	3.56995e-93
YLR248W	YLR248W ... RCK2 protein amino acid phosphoryla protein serine/threonine kinase actcytoplasm | YLR249W	1.73668	7.99819	233.213	1.18748e-52	3.16637e-51
YGR256W	YGR256W iESR cluster GND2 glucose metabolism phosphogluconate dehydrogenase (deccytosol | YGR257C	1.69307	9.87454	338.744	1.19792e-75	6.78217e-74
YGR079W	YGR079W ... YGR079W biological process unknown molecular function unknown cellular component unknown | YGR080W	1.67821	9.40557	497.167	3.929e-110	5.07455e-108
YEL015W	YEL015W ... EDC3 deadenylylation-independent de molecular function unknown cytoplasmic mRNA processing body | YEL016C	1.6781	9.54117	305.757	1.83487e-68	8.5208e-67
YOR275C	YOR275C ... RIM20 proteolysis and peptidolysis* molecular function unknown cytoplasm* | YOR276W	1.61263	9.73534	636.62	1.81615e-140	4.41537e-138
YHR066W	YHR066W PAC cluster SSF1 ribosomal large subunit assemb rRNA binding nucleolus | YHR067W	1.60601	9.19811	466.349	1.996e-103	2.29152e-101
YGL043W	YGL043W ... DST1 meiotic recombination* positive transcription elongation fnucleoplasm | YGL044C	1.58901	7.22085	128.687	7.93985e-30	9.24377e-29
YJL082W	YJL082W ... IML2 biological process unknown molecular function unknown cytoplasm* | YJL083W	1.58244	6.70282	83.1397	7.64556e-20	5.74529e-19
YAL021C_2	#N/A	1.55368	8.08311	236.628	2.13806e-53	5.85207e-52
YEL035C	YEL035C ... UTR5 biological process unknown molecular function unknown cellular component unknown | YEL036C	1.54994	9.453	451.306	3.74837e-100	3.68858e-98
YFR032C	YFR032C … RRT5 biological process unknown molecular function unknown | Putative protein of unknown function; non-essential gene identified in a screen for mutants with increased levels of rDNA transcription; expressed at high levels during sporulationYFR032C-A	1.50712	9.15784	473.869	4.61107e-105	5.44502e-103
YOL112W	YOL112W ... MSB4 actin filament organization Rab GTPase activator activity bud tip* | YOL113W	1.50378	8.39096	334.098	1.23094e-74	6.69403e-73
YLL013C	YLL013C ... PUF3 mRNA catabolism, deadenylylati mRNA binding cytoplasm | YLL014W	1.49344	7.58002	109.628	1.18246e-25	1.14185e-24
YFL021W	YFL021W ... GAT1 transcription initiation from specific RNA polymerase II transcrinucleus | YFL022C	1.49281	7.20138	82.8949	8.65328e-20	6.49075e-19
YKR045C	YKR045C ... YKR045C biological process unknown molecular function unknown cytoplasm | YKR046C	1.49175	9.38665	532.484	8.13967e-118	1.29389e-115
YPR079W	YPR079W ... MRL1 vacuolar transport signal sequence binding cytoplasm* | YPR080W	1.47667	9.11555	476.687	1.12355e-105	1.36577e-103
YER165W	YER165W PAC cluster PAB1 regulation of translational in poly(A) binding cytoplasm* | YER166W	1.47575	7.93965	161.298	5.88855e-37	8.81789e-36
YIL051C	YIL051C ... MMF1 mitochondrial genome maintenan molecular function unknown mitochondrion* | YIL052C	1.46098	8.92736	342.912	1.48144e-76	8.62364e-75
YGR161C	YGR161C iESR cluster RTS3 protein amino acid dephosphory protein phosphatase type 2A activitcytoplasm* | YGR161W-C	1.38928	8.47918	336.602	3.50634e-75	1.93222e-73
YML017W	YML017W ... PSP2 biological process unknown molecular function unknown cytoplasm | YML018C	1.371	8.80957	315.503	1.38198e-70	7.0515e-69
YGL207W	YGL207W ... SPT16 chromatin remodeling* RNA polymerase II transcription elonuclear chromatin* | YGL208W	1.35302	7.45677	123.965	8.57578e-29	9.40151e-28
YKR018C	YKR018C ... YKR018C biological process unknown molecular function unknown cytoplasm* | YKR019C	1.34441	7.5775	135.843	2.15914e-31	2.62463e-30
YGL162W	YGL162W ... SUT1 regulation of transcription fr transcription factor activity* nucleus | YGL163C	1.34092	8.71661	195.511	1.99243e-44	3.77738e-43
YOL006C	YOL006C ... TOP1 regulation of transcription fr DNA topoisomerase type I activity nucleus | YOL007C	1.33308	7.36202	95.8894	1.21482e-22	1.0331e-21
YMR005W	YMR005W ... TAF4 transcription from RNA polymer RNA polymerase II transcription factranscription factor TFIID complex | YMR006C	1.32663	7.02614	75.368	3.90672e-18	2.7046e-17
YGL053W	YGL053W ... PRM8 conjugation with cellular fusi molecular function unknown endoplasmic reticulum* | YGL054C	1.31995	8.80957	355.032	3.39951e-79	2.09704e-77
YDR049W	YDR049W ... YDR049W biological process unknown molecular function unknown cytoplasm* | YDR050C	1.30531	7.21439	88.8671	4.22237e-21	3.38199e-20
YPL112C	YPL112C ... PEX25 peroxisome organization and bi molecular function unknown peroxisomal membrane | YPL113C	1.30453	9.98092	219.96	9.22608e-50	2.11841e-48
YLR034C	YLR034C ... SMF3 intracellular sequestering of iron ion transporter activity vacuolar membrane (sensu Fungi) | YLR035C	1.26965	9.04583	366.876	8.96368e-82	6.07326e-80
YLR380W	YLR380W ... CSR1 cell wall organization and bio phosphatidylinositol transporter accytoplasm* | YLR381W	1.26859	7.3664	88.0204	6.4783e-21	5.13912e-20
YEL034W	YEL034W ... HYP2 translational initiation protein binding* cytoplasm* | YEL035C	1.259	8.36055	250.57	1.95107e-56	6.01775e-55
YFR040W	YFR040W ... SAP155 G1/S transition of mitotic cel protein serine/threonine phosphatascytoplasm | YFR041C	1.24952	6.52625	42.6044	6.70097e-11	3.05012e-10
YNL062C	YNL062C PAC cluster GCD10 translational initiation* tRNA methyltransferase activity nucleus | YNL063W	1.24579	6.94844	64.9335	7.74686e-16	4.83652e-15
YIR016W	YIR016W ... YIR016W biological process unknown molecular function unknown cellular component unknown | YIR017C	1.23376	9.41052	134.466	4.32121e-31	5.16172e-30
YNR074C	YNR074C ... AIF1 response to singlet oxygen* "oxidoreductase activity, acting on"nucleus* | YNR075C-A	1.20349	8.83665	118.968	1.06426e-27	1.12784e-26
YIL035C	YIL035C ... CKA1 protein amino acid phosphoryla protein kinase CK2 activity protein kinase CK2 complex | YIL036W	1.19177	9.40699	293.277	9.60484e-66	4.05069e-64
YNL169C	YNL169C ... PSD1 phosphatidylcholine biosynthes phosphatidylserine decarboxylase acmitochondrion* | YNL170W	1.18617	7.88068	148.599	3.50957e-34	4.78715e-33
YIR011C	YIR011C ... STS1 ubiquitin-dependent protein ca molecular function unknown nucleus | YIR012W	1.18218	9.94966	397.643	1.79521e-88	1.57864e-86
YPL210C	YPL210C ... SRP72 protein-ER targeting* signal sequence binding signal recognition particle (sensu | YPL211W	1.17987	8.8085	213.317	2.59509e-48	5.67487e-47
YML063W	YML063W RP cluster RPS1B protein biosynthesis structural constituent of ribosome cytosolic small ribosomal subunit ( | YML064C	1.17849	9.40131	199.707	2.42002e-45	4.67381e-44
YLR147C	YLR147C ... SMD3 nuclear mRNA splicing, via spl "RNA splicing factor activity, trans"U4/U6 x U5 tri-snRNP complex* | YLR148W	1.16609	7.15658	70.4024	4.83622e-17	3.18789e-16
YIR015W	YIR015W ... RPR2 tRNA processing ribonuclease P activity nucleolar ribonuclease P complex | YIR016W	1.14259	8.97353	195.19	2.34124e-44	4.41841e-43
YGL168W	YGL168W ... HUR1 DNA replication molecular function unknown cellular component unknown | YGL169W	1.10957	8.49259	204.759	1.91105e-46	3.83416e-45
YLR186W	YLR186W PAC cluster EMG1 35S primary transcript process snoRNA binding cytoplasm* | YLR187W	1.10409	9.75134	180.78	3.27408e-41	5.70961e-40
YOR107W	YOR107W ... RGS2 G-protein signaling, coupled t GTPase activator activity cytoplasm* | YOR108W	1.09898	9.16456	237.834	1.1666e-53	3.27996e-52
YEL037C	YEL037C ... RAD23 ER-associated protein cataboli damaged DNA binding mitochondrion* | YEL038W	1.09617	7.1086	58.4756	2.05833e-14	1.15742e-13
YBL074C	YBL074C ... AAR2 assembly of spliceosomal tri-s molecular function unknown snRNP U5 | YBL075C	1.09355	8.88271	259.214	2.54529e-58	8.34897e-57
YER048C	YER048C ... CAJ1 biological process unknown chaperone regulator activity nucleus | YER048W-A	1.08327	6.59751	33.3079	7.86641e-09	3.10524e-08
YBR088C	YBR088C ... POL30 nucleotide-excision repair* DNA polymerase processivity factor nucleus* | YBR089C-A	1.08122	9.43366	281.148	4.22094e-63	1.60047e-61
YKR065C	YKR065C … PAM17 biological process unknown molecular function unknown mitochondrion* | Presequence translocase-associated motor subunit, required for stable complex formation between cochaperones Pam16p and Pam18p, promotes association of Pam16p-Pam18p with the presequence translocaseYKR066C	1.07824	5.63911	24.8859	6.08245e-07	1.99514e-06
YDR472W	YDR472W ... TRS31 ER to Golgi transport molecular function unknown TRAPP complex | YDR473C	1.06918	5.73704	17.5276	2.83165e-05	7.64915e-05
YBL071C-B	YBL071C-B ... YBL071C-B biological process unknown molecular function unknown cellular component unknown | YBL071W-A	1.06696	7.96007	65.004	7.47463e-16	4.67363e-15
YNL069C	YNL069C RP cluster RPL16B protein biosynthesis structural constituent of ribosome*cytosolic large ribosomal subunit ( | YNL070W	1.04179	7.70743	71.1624	3.28996e-17	2.18257e-16
YLR449W	YLR449W PAC cluster FPR4 biological process unknown peptidyl-prolyl cis-trans isomerasenucleus | YLR450W	1.03242	4.85806	16.6432	4.51106e-05	0.000118527
YDR152W	YDR152W PAC cluster GIR2 biological process unknown molecular function unknown cytoplasm | YDR153C	1.02975	8.39882	135.379	2.72811e-31	3.28725e-30
YOR070C	YOR070C ... GYP1 vesicle-mediated transport Rab GTPase activator activity mitochondrion* | YOR071C	1.02452	8.42354	149.797	1.91977e-34	2.65365e-33
YHL034C	YHL034C ... SBP1 RNA metabolism RNA binding nucleolus | YHL034W-A	1.01965	8.54954	112.099	3.39937e-26	3.38544e-25
YPL199C	YPL199C ... YPL199C biological process unknown molecular function unknown cytoplasm | YPL200W	1.00998	5.7505	23.7161	1.11644e-06	3.55489e-06
YDL090C	YDL090C ... RAM1 protein amino acid farnesylati protein farnesyltransferase activitprotein farnesyltransferase complex | YDL091C	1.00705	8.85494	222.167	3.04576e-50	7.15235e-49
YBR071W	YBR071W ... YBR071W biological process unknown molecular function unknown cytoplasm | YBR072C-A	1.0067	8.86323	206.118	9.65729e-47	1.97592e-45
YGL073W	YGL073W ... HSF1 regulation of transcription fr transcription factor activity nucleus* | YGL074C	1.00651	8.9949	143.672	4.19105e-33	5.48152e-32
YBR165W	YBR165W ... UBS1 protein-nucleus export* molecular function unknown nucleus | YBR166C	0.991919	9.69211	206.933	6.41285e-47	1.32521e-45
YPL173W	YPL173W ... MRPL40 protein biosynthesis structural constituent of ribosome mitochondrial large ribosomal subun | YPL174C	0.9816	9.25234	181.751	2.01008e-41	3.52019e-40
YNL135C	YNL135C ... FPR1 ribosome assembly peptidyl-prolyl cis-trans isomerasecytoplasm* | YNL136W	0.972448	9.33732	190.773	2.15629e-43	3.97854e-42
YNL090W_1	#N/A	0.972079	8.43748	172.87	1.7474e-39	2.85455e-38
YLR118C_1	#N/A	0.961396	8.37221	138.98	4.44811e-32	5.58786e-31
YBR183W	YBR183W iESR cluster YPC1 ceramide metabolism ceramidase activity endoplasmic reticulum | YBR184W	0.959566	9.57182	218.783	1.66675e-49	3.78498e-48
YEL017C-A	YEL017C-A ... PMP2 cation transport molecular function unknown membrane | YEL017W	0.95913	5.2793	15.8793	6.75128e-05	0.000173851
YLR028C	YLR028C ... ADE16 aerobic respiration* IMP cyclohydrolase activity* cytosol | YLR029C	0.957164	6.45677	28.2345	1.07473e-07	3.82259e-07
YDR503C	YDR503C ... LPP1 phospholipid metabolism phosphatidate phosphatase activity membrane | YDR504C	0.95505	8.28547	149.041	2.80973e-34	3.85801e-33
YDL070W	YDL070W ... BDF2 biological process unknown molecular function unknown nucleus | YDL071C	0.95033	9.15278	148.919	2.98738e-34	4.08835e-33
YBR107C	YBR107C ... IML3 chromosome segregation molecular function unknown outer kinetochore of condensed nucl | YBR108W	0.950137	7.93769	25.5271	4.36213e-07	1.45745e-06
YNL221C	YNL221C ... POP1 rRNA processing* ribonuclease P activity* ribonuclease MRP complex* | YNL222W	0.949129	8.90245	187.066	1.38946e-42	2.4968e-41
YBR161W	YBR161W ... CSH1 sphingolipid biosynthesis* mannosyltransferase activity* vacuole (sensu Fungi) | YBR162C	0.947705	7.81599	79.5193	4.77533e-19	3.47472e-18
YCR065W	YCR065W ... HCM1 transcription initiation from specific RNA polymerase II transcrinucleus | YCR066W	0.944033	8.24721	21.4107	3.70699e-06	1.11914e-05
YLR107W	YLR107W ... REX3 RNA processing 3'-5' exonuclease activity cytoplasm* | YLR108C	0.942086	6.0113	20.3716	6.37689e-06	1.87052e-05
YDR294C	YDR294C ... DPL1 sphingolipid metabolism* sphinganine-1-phosphate aldolase acendoplasmic reticulum | YDR295C	0.938477	8.05806	125.414	4.1311e-29	4.67776e-28
YPR066W	YPR066W ... UBA3 protein neddylation NEDD8 activating enzyme activity cytoplasm | YPR067W	0.935131	7.02429	39.7681	2.85974e-10	1.24808e-09
YMR272W-B	YMR272W-B ... YMR272W-B biological process unknown molecular function unknown cellular component unknown | YMR273C	0.930302	6.87659	29.2387	6.39899e-08	2.31991e-07
YOL012C	YOL012C ... HTZ1 regulation of transcription fr chromatin binding nuclear chromatin* | YOL013C	0.926025	8.45403	140.92	1.67476e-32	2.14962e-31
YDL020C	YDL020C ... RPN4 ubiquitin-dependent protein ca transcriptional activator activity proteasome regulatory particle (sen | YDL021W	0.92428	8.52102	121.751	2.61666e-28	2.84597e-27
YIL089W	YIL089W ... YIL089W biological process unknown molecular function unknown cellular component unknown | YIL090W	0.922997	7.08045	42.3698	7.55486e-11	3.41249e-10
YJL048C	YJL048C iESR cluster UBX6 ubiquitin-dependent protein ca molecular function unknown nucleus | YJL049W	0.919992	9.65142	192.929	7.29413e-44	1.3641e-42
YPL170W	YPL170W ... DAP1 sterol metabolism heme binding membrane | YPL171C	0.919131	9.26686	209.577	1.69885e-47	3.61925e-46
YOR280C	YOR280C ... FSH3 biological process unknown* serine hydrolase activity cellular component unknown | YOR281C	0.915889	8.52625	166.969	3.3984e-38	5.26052e-37
YPL189C-A	YPL189C-A … COA2 biological process unknown molecular function unknown | Cytochrome oxidase assembly factor; null mutation results in respiratory deficiency with specific loss of cytochrome oxidase activity; functions downstream of assembly factors Mss51p and Coa1p and interacts with assembly factor Shy1pYPL189W	0.908154	7.69936	75.4446	3.75801e-18	2.60602e-17
YKL005C	YKL005C ... BYE1 negative regulation of transcr transcriptional elongation regulatonucleus | YKL006C-A	0.903696	6.4946	25.1707	5.24743e-07	1.73918e-06
YOR154W	YOR154W … SLP1 biological process unknown molecular function unknown | Integral membrane protein of unknown function; member of the SUN-like family of proteinsYOR155C	0.890017	5.322	13.6724	0.000217634	0.000519031
YFR033C	YFR033C ... QCR6 aerobic respiration* ubiquinol-cytochrome-c reductase acmitochondrion* | YFR034C	0.887614	9.22929	99.697	1.77592e-23	1.55506e-22
YBR182C-A	YBR182C-A ... YBR182C-A biological process unknown molecular function unknown cellular component unknown | YBR183W	0.887197	4.45951	10.0622	0.0015134	0.00317025
YLR152C	YLR152C iESR cluster YLR152C biological process unknown molecular function unknown cellular component unknown | YLR153C	0.883827	8.83875	175.205	5.40165e-40	8.93681e-39
YDL074C	YDL074C ... BRE1 chromatin silencing at telomer ubiquitin-protein ligase activity nucleus | YDL075W	0.878128	8.24245	116.781	3.20617e-27	3.34623e-26
YKL077W	YKL077W ... YKL077W biological process unknown molecular function unknown vacuole (sensu Fungi) | YKL078W	0.876652	4.93867	11.6303	0.000648877	0.00143951
YDR462W	YDR462W ... MRPL28 protein biosynthesis structural constituent of ribosome mitochondrial large ribosomal subun | YDR463W	0.867031	5.00757	13.4066	0.000250738	0.000591495

## Sheet: NCYC3290
		logFC	logCPM	LR	PValue	NCYC3290_FDR
YJL165C	YJL165C ... HAL5 cation homeostasis protein kinase activity cellular component unknown | YJL166W	10			at least 2 reps of >50,000
YKR072C	YKR072C ... SIS2 G1/S transition of mitotic cel phosphopantothenoylcysteine decarbocytoplasm* | YKR073C	10
YML106W	YML106W PAC cluster URA5 pyrimidine base biosynthesis orotate phosphoribosyltransferase acytoplasm* | YML107C	10
YCR008W	YCR008W ... SAT4 G1/S transition of mitotic cel protein kinase activity cellular component unknown | YCR009C	10
YOL016C	YOL016C ... CMK2 protein amino acid phosphoryla calcium- and calmodulin-dependent pcytoplasm | YOL017W	10
YMR234W	YMR234W PAC cluster RNH1 cell wall organization and bio ribonuclease H activity intracellular | YMR235C	10
YDR357C	YDR357C ... YDR357C biological process unknown molecular function unknown cytoplasm | YDR358W	10
YKL160W	YKL160W ... ELF1 cell growth molecular function unknown nucleus | YKL161C	10
YKL221W	YKL221W ... MCH2 transport transporter activity* membrane | YKL222C	10
YER109C_1	#N/A	8.1148	6.98424	23.0233	1.60052e-06	3.76932e-05
YMR016C	YMR016C ... SOK2 pseudohyphal growth transcription factor activity nucleus | YMR017W	7.10227	12.8521	35.7459	2.24807e-09	7.95764e-06
YOR341W	YOR341W ... RPA190 transcription from RNA polymer DNA-directed RNA polymerase activitDNA-directed RNA polymerase I compl | YOR342C	6.54002	12.4332	32.4964	1.19412e-08	9.87057e-06
YER129W	YER129W … SAK1 (PAK1) RNA elongation from RNA polyme RNA polymerase II transcription elotranscription elongation factor com | Upstream serine/threonine kinase for the SNF1 complex; partially redundant with Elm1p and Tos3p; members of this family have functional orthology with LKB1, a mammalian kinase associated with Peutz-Jeghers cancer-susceptibility syndromeYER130C	6.44273	13.6503	21.7999	3.02613e-06	5.16818e-05
YOR173W	YOR173W iESR cluster DCS2 biological process unknown molecular function unknown cytoplasm | YOR174W	5.71339	2.41449	18.9086	1.37134e-05	0.000130226
YLR285C-A	YLR285C-A ... YLR285C-A biological process unknown molecular function unknown cellular component unknown | YLR285W	5.19646	13.0376	26.7288	2.34101e-07	2.33302e-05
YNL079C	YNL079C ... TPM1 actin filament organization* actin lateral binding contractile ring (sensu Saccharomyc | YNL080C	5.1269	13.0768	23.0425	1.58462e-06	3.76932e-05
YFL021W	YFL021W ... GAT1 transcription initiation from specific RNA polymerase II transcrinucleus | YFL022C	5.05374	12.2386	24.409	7.79022e-07	2.75188e-05
YPL230W	YPL230W … iESR cluster USV1 biological process unknown molecular function unknown | Putative transcription factor containing a C2H2 zinc finger; mutation affects transcriptional regulation of genes involved in growth on non-fermentable carbon sources, response to salt stress and cell wall biosynthesisYPL231W	4.77045	10.8834	20.5958	5.67218e-06	7.33605e-05
YLR390W	YLR390W ... ECM19 cell wall organization and bio molecular function unknown cellular component unknown | YLR390W-A	4.70571	11.6938	13.3643	0.000256462	0.00135892
YDL123W	YDL123W ... SNA4 biological process unknown molecular function unknown vacuolar membrane (sensu Fungi) | YDL124W	4.61429	11.8536	16.8938	3.95295e-05	0.000290704
YDR277C	YDR277C ... MTH1 signal transduction* molecular function unknown cellular component unknown | YDR278C	4.61376	12.2047	19.0559	1.26942e-05	0.000122869
YJL204C	YJL204C ... RCY1 endocytosis protein binding site of polarized growth | YJL205C	4.60273	11.6578	12.9033	0.000328003	0.00168682
YDR099W	YDR099W ... BMH2 sporulation (sensu Fungi)* protein binding* nucleus | YDR100W	4.40152	11.9078	18.3076	1.8796e-05	0.000163201
YPR041W	YPR041W PAC cluster TIF5 regulation of translational in translation initiation factor activcytosolic small ribosomal subunit ( | YPR042C	4.05142	9.90151	6.67312	0.00978778	0.0247116
YGL207W	YGL207W ... SPT16 chromatin remodeling* RNA polymerase II transcription elonuclear chromatin* | YGL208W	4.04371	10.8637	15.349	8.93669e-05	0.00056999
YIL121W	YIL121W ... QDR2 multidrug transport multidrug efflux pump activity integral to plasma membrane | YIL122W	4.01562	10.7838	15.9278	6.58067e-05	0.000442963
YOR311C	YOR311C … DGK1 (HSD1) regulation of transcription molecular function unknown cytoplasm* | Diacylglycerol kinase, localized to the endoplasmic reticulum (ER); overproduction induces enlargement of ER-like membrane structures and suppresses a temperature-sensitive sly1 mutation; contains a CTP transferase domainYOR312C	3.98924	12.2156	15.8389	6.89694e-05	0.000459546
YFR040W	YFR040W ... SAP155 G1/S transition of mitotic cel protein serine/threonine phosphatascytoplasm | YFR041C	3.94924	9.16928	13.6417	0.000221216	0.00120067
YDR006C	YDR006C ... SOK1 cAMP-mediated signaling molecular function unknown nucleus | YDR007W	3.90576	10.6164	13.2146	0.000277772	0.00144771
YDR512C	YDR512C iESR cluster EMI1 sporulation (sensu Fungi) molecular function unknown cellular component unknown | YDR513W	3.85119	11.4341	14.1696	0.000167044	0.000964237
YNL263C	YNL263C ... YIF1 ER to Golgi transport molecular function unknown COPII-coated vesicle | YNL264C	3.84761	10.4208	6.41372	0.0113242	0.0277554
YER063W	YER063W ... THO1 transcription, DNA-dependent molecular function unknown nucleus | YER064C	3.74681	10.5292	13.9794	0.000184823	0.00103506
YER026C	YER026C ... CHO1 phosphatidylserine biosynthesi CDP-diacylglycerol-serine O-phosphaendoplasmic reticulum | YER027C	3.64904	10.7691	11.7966	0.000593378	0.00274015
YBR029C	YBR029C ... CDS1 phosphatidylglycerol biosynthe phosphatidate cytidylyltransferase mitochondrion* | YBR030W	3.59251	11.2352	13.3091	0.000264128	0.00138533
YDR074W	YDR074W iESR cluster TPS2 response to stress* trehalose-phosphatase activity mitochondrion* | YDR075W	3.52762	13.27	7.49976	0.00617071	0.0173494
YER008C	YER008C ... SEC3 cytokinesis* protein binding exocyst* | YER009W	3.46734	10.5128	11.6146	0.000654348	0.00295542
YAL040C	YAL040C ... CLN3 G1/S transition of mitotic cel cyclin-dependent protein kinase regnucleus | YAL041W	3.44193	10.5387	11.7708	0.000601681	0.00277229
YPR160W	YPR160W ... GPH1 glycogen catabolism glycogen phosphorylase activity cytoplasm | YPR161C	3.44087	9.88428	11.3036	0.000773551	0.00338412
YOR344C	YOR344C ... TYE7 transcription* transcription factor activity nucleus | YOR345C	3.39833	11.2597	12.0041	0.000530849	0.00249886
YOR174W	YOR174W ... MED4 transcription from RNA polymer RNA polymerase II transcription medmediator complex | YOR175C	3.33587	9.32711	8.02631	0.00461027	0.0138726
YIL035C	YIL035C ... CKA1 protein amino acid phosphoryla protein kinase CK2 activity protein kinase CK2 complex | YIL036W	3.28601	10.5728	11.2058	0.000815414	0.00352522
YPL053C	YPL053C ... KTR6 cell wall organization and bio mannosylphosphate transferase activmembrane fraction | YPL054W	3.27106	11.6678	11.4912	0.000699253	0.00311424
YPL103C	YPL103C ... FMP30 biological process unknown molecular function unknown mitochondrion | YPL104W	3.22929	10.2995	6.07915	0.0136786	0.0322497
YMR199W	YMR199W ... CLN1 regulation of cyclin dependent cyclin-dependent protein kinase regcytoplasm* | YMR200W	3.05672	11.4566	7.45845	0.00631394	0.0176321
YER001W	YER001W ... MNN1 O-linked glycosylation* "alpha-1,3-mannosyltransferase activ"Golgi apparatus | YER002W	2.99313	10.1349	9.41335	0.00215411	0.00776872
YLR033W	YLR033W ... RSC58 chromatin remodeling molecular function unknown RSC complex | YLR034C	2.98293	10.8235	8.83518	0.00295479	0.00992051
YOR061W	YOR061W ... CKA2 protein amino acid phosphoryla protein kinase CK2 activity protein kinase CK2 complex | YOR062C	2.98004	10.8116	9.64319	0.00190055	0.00701963
YBR291C	YBR291C ... CTP1 mitochondrial citrate transpor tricarboxylate carrier activity mitochondrial inner membrane | YBR292C	2.91464	10.0277	8.88027	0.00288269	0.00974173
YIL010W	YIL010W ... DOT5 regulation of cell redox homeo thioredoxin peroxidase activity nucleus | YIL011W	2.85892	10.6854	8.07669	0.00448382	0.0135751
YDL177C	YDL177C ... YDL177C biological process unknown molecular function unknown cellular component unknown | YDL178W	2.83787	11.8741	8.7374	0.00311748	0.010342
YJL132W	YJL132W iESR cluster YJL132W biological process unknown molecular function unknown membrane fraction | YJL133C-A	2.76132	10.0205	7.02841	0.00802266	0.02116
YNL093W	YNL093W ... YPT53 endocytosis* GTPase activity late endosome | YNL094W	2.75124	11.1121	6.19966	0.0127775	0.0304903
YOR185C	YOR185C iESR cluster GSP2 nuclear organization and bioge GTPase activity nucleus | YOR186W	2.69829	9.24472	6.66775	0.0098173	0.024771
YKL113C	YKL113C ... RAD27 DNA repair* 5'-flap endonuclease activity nucleus | YKL114C	2.62581	10.4536	7.24456	0.0071116	0.0191909
YDL005C	YDL005C ... MED2 transcription from RNA polymer RNA polymerase II transcription medmediator complex | YDL006W	2.57705	10.3519	5.90241	0.0151202	0.0348143
YOR089C	YOR089C ... VPS21 endocytosis* GTPase activity mitochondrion* | YOR090C	2.54441	10.694	5.73354	0.0166439	0.0375097
YOR077W	YOR077W ... RTS2 biological process unknown molecular function unknown cytoplasm* | YOR078W	2.53095	9.66003	5.50224	0.0189921	0.0415094
YKL041W	YKL041W ... VPS24 late endosome to vacuole trans molecular function unknown cytoplasm* | YKL042W	2.52801	10.6905	6.94845	0.00838921	0.0218893
YOR308C	YOR308C ... SNU66 nuclear mRNA splicing, via spl "RNA splicing factor activity, trans"U4/U6 x U5 tri-snRNP complex | YOR309C	2.51324	9.22324	6.62659	0.0100467	0.025242
YDL234C	YDL234C ... GYP7 vesicle-mediated transport Rab GTPase activator activity cytoplasm | YDL235C	2.46522	9.40128	5.64671	0.0174881	0.0389012
YIR011C	YIR011C ... STS1 ubiquitin-dependent protein ca molecular function unknown nucleus | YIR012W	2.46417	10.732	6.89632	0.00863735	0.0224235
YNL062C	YNL062C PAC cluster GCD10 translational initiation* tRNA methyltransferase activity nucleus | YNL063W	2.45959	10.0655	6.59304	0.0102378	0.0256131
YIL004C	YIL004C ... BET1 ER to Golgi transport* v-SNARE activity endoplasmic reticulum membrane* | YIL005W	2.43967	11.0537	5.63225	0.017633	0.0391392
YGL067W	YGL067W ... NPY1 NADH metabolism NAD+ diphosphatase activity cytoplasm* | YGL068W	2.41657	10.3718	5.92742	0.014907	0.0344772
YNL213C	YNL213C ... YNL213C mitochondrion organization and molecular function unknown mitochondrion | YNL214W	2.26446	10.802	5.58512	0.0181137	0.0400127

## Sheet: YPS128
		logFC	logCPM	LR	PValue	YPS128_FDR
YJL165C	YJL165C ... HAL5 cation homeostasis protein kinase activity cellular component unknown | YJL166W	10			at least 2 reps had >10,000
YOL016C	YOL016C ... CMK2 protein amino acid phosphoryla calcium- and calmodulin-dependent pcytoplasm | YOL017W	10
YPR138C	YPR138C ... MEP3 ammonium transport ammonium transporter activity plasma membrane | YPR139C	10
YJR106W	YJR106W ... ECM27 cell wall organization and bio molecular function unknown cellular component unknown | YJR107W	10
YCR008W	YCR008W ... SAT4 G1/S transition of mitotic cel protein kinase activity cellular component unknown | YCR009C	10
YKR010C	YKR010C ... TOF2 DNA topological change molecular function unknown mitochondrion | YKR011C	5.31504	12.6152	10.9537	0.000934159	0.0062172
YMR155W	YMR155W iESR cluster YMR155W biological process unknown molecular function unknown cellular component unknown | YMR156C	5.07203	12.1272	22.2317	2.42e-06	6.53e-05
YPL252C	YPL252C ... YAH1 heme a biosynthesis electron carrier activity mitochondrial matrix | YPL253C	4.788	2.05895	6.19835	0.0127869	0.0451696
YEL015W	YEL015W ... EDC3 deadenylylation-independent de molecular function unknown cytoplasmic mRNA processing body | YEL016C	4.63083	11.6611	24.2347	8.53e-07	2.95e-05
YER133W	YER133W ... GLC7 35S primary transcript process RNA binding* nucleolus* | YER134C	4.57779	11.4459	25.3456	4.79e-07	1.97e-05
YKR029C	YKR029C ... SET3 histone deacetylation* NAD-dependent histone deacetylase ahistone deacetylase complex | YKR030W	4.34316	10.2027	47.435	5.69e-12	3.92e-09
YOR204W	YOR204W ... DED1 translational initiation RNA helicase activity cytoplasm | YOR205C	4.20998	11.3183	23.732	1.11e-06	3.62e-05
YPL230W	YPL230W … iESR cluster USV1 biological process unknown molecular function unknown | Putative transcription factor containing a C2H2 zinc finger; mutation affects transcriptional regulation of genes involved in growth on non-fermentable carbon sources, response to salt stress and cell wall biosynthesisYPL231W	4.0453	12.282	15.148	9.94e-05	0.0010865
YGR183C	YGR183C ... QCR9 aerobic respiration* ubiquinol-cytochrome-c reductase acrespiratory chain complex III (sens | YGR184C	3.99008	11.5756	18.1767	2.01e-05	0.000323775
YNR008W	YNR008W ... LRO1 triacylglycerol biosynthesis* phospholipid:diacylglycerol acyltraendoplasmic reticulum | YNR009W	3.82618	10.9899	22.2879	2.35e-06	6.44e-05
YJR097W	YJR097W ... JJJ3 peptidyl-diphthamide biosynthe molecular function unknown cytoplasm* | YJR098C	3.70372	11.2787	19.364	1.08e-05	0.00019327
YHR071W	YHR071W ... PCL5 cell cycle cyclin-dependent protein kinase regcyclin-dependent protein kinase hol | YHR072W	3.58111	11.0343	21.5016	3.54e-06	8.77e-05
YHL034C	YHL034C ... SBP1 RNA metabolism RNA binding nucleolus | YHL034W-A	3.57111	10.7629	25.1914	5.19e-07	2.02e-05
YBR293W	YBR293W ... VBA2 basic amino acid transport multidrug transporter activity* vacuolar membrane (sensu Fungi) | YBR294W	3.34236	9.41606	51.3627	7.68e-13	1.06e-09
YOR344C	YOR344C ... TYE7 transcription* transcription factor activity nucleus | YOR345C	3.31408	10.6501	22.6131	1.98e-06	5.69e-05
YPR033C	YPR033C PAC cluster HTS1 histidyl-tRNA aminoacylation histidine-tRNA ligase activity cytoplasm* | YPR034W	3.29702	9.42798	48.0112	4.24e-12	3.5e-09
YDR280W	YDR280W PAC cluster RRP45 35S primary transcript process 3'-5'-exoribonuclease activity nuclear exosome (RNase complex)* | YDR281C	3.22418	10.7246	21.5782	3.4e-06	8.56e-05
YER048C	YER048C ... CAJ1 biological process unknown chaperone regulator activity nucleus | YER048W-A	3.16174	8.3204	64.2638	1.09e-15	4.5e-12
YKL041W	YKL041W ... VPS24 late endosome to vacuole trans molecular function unknown cytoplasm* | YKL042W	3.08847	10.7886	19.0886	1.25e-05	0.000217616
YLR115W	YLR115W ... CFT2 mRNA polyadenylylation* RNA binding mRNA cleavage and polyadenylation s | YLR116W	3.05628	10.4887	22.6682	1.93e-06	5.6e-05
YLL018C-A	YLL018C-A ... COX19 cytochrome c oxidase complex a metal ion transporter activity cytosol* | YLL019C	3.00591	10.8768	17.7648	2.5e-05	0.000377042
YMR267W	YMR267W ... PPA2 aerobic respiration inorganic diphosphatase activity mitochondrion | YMR268C	3.00471	10.3018	23.5591	1.21e-06	3.85e-05
YLR427W	YLR427W ... MAG2 DNA dealkylation alkylbase DNA N-glycosylase activitcytoplasm | YLR428C	2.95926	11.0047	15.5345	8.1e-05	0.000942532
YNL062C	YNL062C PAC cluster GCD10 translational initiation* tRNA methyltransferase activity nucleus | YNL063W	2.93454	8.11458	38.3002	6.07e-10	1.39e-07
YDL160C	YDL160C ... DHH1 deadenylylation-dependent deca protein binding cytoplasm* | YDL160C-A	2.85821	9.70764	35.4987	2.55e-09	5.02e-07
YOR311C	YOR311C … DGK1 (HSD1) regulation of transcription molecular function unknown cytoplasm* | Diacylglycerol kinase, localized to the endoplasmic reticulum (ER); overproduction induces enlargement of ER-like membrane structures and suppresses a temperature-sensitive sly1 mutation; contains a CTP transferase domainYOR312C	2.83742	11.1342	13.5469	0.000232674	0.00213224
YDR285W	YDR285W ... ZIP1 meiosis* chromatin binding synaptonemal complex | YDR286C	2.83204	8.08567	45.1783	1.8e-11	9.29e-09
YLR195C	YLR195C ... NMT1 N-terminal peptidyl-glycine N- glycylpeptide N-tetradecanoyltransfcytosol | YLR196W	2.78211	9.77339	29.8189	4.74e-08	4.17e-06
YCR094W	YCR094W ... CDC50 regulation of transcription* transcription regulator activity late endosome* | YCR095C	2.70089	8.13527	41.2882	1.31e-10	4.94e-08
YGR161C	YGR161C iESR cluster RTS3 protein amino acid dephosphory protein phosphatase type 2A activitcytoplasm* | YGR161W-C	2.59455	10.3001	17.6013	2.72e-05	0.000404987
YIL090W	YIL090W ... ICE2 ER organization and biogenesis molecular function unknown endoplasmic reticulum | YIL091C	2.58104	9.25423	42.3305	7.71e-11	3.19e-08
YMR090W	YMR090W iESR cluster YMR090W biological process unknown molecular function unknown cytoplasm | YMR091C	2.55069	9.7036	28.7934	8.05e-08	6.19e-06
YGR227W	YGR227W ... DIE2 N-linked glycosylation* dolichyl-phosphate-glucose-glycolipendoplasmic reticulum membrane | YGR228W	2.52392	8.21267	30.3205	3.66e-08	3.6e-06
YLR438C-A	YLR438C-A ... LSM3 nuclear mRNA splicing, via spl RNA binding nucleolus* | YLR438W	2.47491	10.4182	15.1599	9.88e-05	0.00108289
YDR266C	YDR266C ... YDR266C biological process unknown molecular function unknown cytoplasm | YDR267C	2.44314	9.77092	22.9905	1.63e-06	4.91e-05
YMR015C	YMR015C ... ERG5 ergosterol biosynthesis C-22 sterol desaturase activity endoplasmic reticulum | YMR016C	2.40541	9.44706	29.1033	6.86e-08	5.56e-06
YGL043W	YGL043W ... DST1 meiotic recombination* positive transcription elongation fnucleoplasm | YGL044C	2.39598	7.69231	20.328	6.52e-06	0.000135333
YOL012C	YOL012C ... HTZ1 regulation of transcription fr chromatin binding nuclear chromatin* | YOL013C	2.37996	9.7944	22.619	1.98e-06	5.69e-05
YOR077W	YOR077W ... RTS2 biological process unknown molecular function unknown cytoplasm* | YOR078W	2.37436	10.5511	9.86094	0.00168824	0.00942908
YPL011C	YPL011C ... TAF3 transcription initiation from general RNA polymerase II transcriptranscription factor TFIID complex | YPL012W	2.3576	10.3775	12.8575	0.00033613	0.00281219
YPR052C	YPR052C ... NHP6A regulation of transcription fr chromatin binding nuclear chromatin* | YPR053C	2.32734	9.19474	26.243	3.01e-07	1.43e-05
YBR082C	YBR082C ... UBC4 response to stress* ubiquitin conjugating enzyme activiproteasome complex (sensu Eukaryota | YBR083W	2.29632	9.66355	24.1102	9.1e-07	3.11e-05
YKR098C	YKR098C ... UBP11 biological process unknown ubiquitin-specific protease activitcellular component unknown | YKR099W	2.29417	8.92381	38.7063	4.93e-10	1.2e-07
YMR016C	YMR016C ... SOK2 pseudohyphal growth transcription factor activity nucleus | YMR017W	2.19745	7.91289	22.2618	2.38e-06	6.47e-05
YLR271W	YLR271W ... YLR271W biological process unknown molecular function unknown cytoplasm* | YLR272C	2.14535	9.88771	17.5055	2.86e-05	0.000424371
YGL162W	YGL162W ... SUT1 regulation of transcription fr transcription factor activity* nucleus | YGL163C	2.11025	8.93367	30.1396	4.02e-08	3.86e-06
YDR354W	YDR354W ... TRP4 tryptophan biosynthesis anthranilate phosphoribosyltransfercytoplasm* | YDR355C	2.09873	9.57867	19.5102	1e-05	0.000184625
YLR104W	YLR104W ... YLR104W biological process unknown molecular function unknown cellular component unknown | YLR105C	2.08466	9.87035	15.7059	7.4e-05	0.000876245
YDR346C	YDR346C PAC cluster SVF1 biological process unknown molecular function unknown cytoplasm* | YDR347W	2.06572	9.79928	18.519	1.68e-05	0.00028148
YLR186W	YLR186W PAC cluster EMG1 35S primary transcript process snoRNA binding cytoplasm* | YLR187W	2.04185	10.8914	8.00233	0.00467173	0.0211713
YLL013C	YLL013C ... PUF3 mRNA catabolism, deadenylylati mRNA binding cytoplasm | YLL014W	2.02504	8.00374	21.4259	3.68e-06	8.99e-05
YML115C	YML115C ... VAN1 N-linked glycosylation mannosyltransferase activity membrane* | YML116W	2.02295	8.42418	29.9192	4.5e-08	4.14e-06
YJR067C	YJR067C ... YAE1 biological process unknown molecular function unknown cytoplasm* | YJR068W	2.00195	9.55139	20.7398	5.26e-06	0.000118174
YPR029C	YPR029C ... APL4 vesicle-mediated transport clathrin binding AP-1 adaptor complex | YPR030W	1.98317	9.74649	12.6028	0.000385166	0.00312749
YPL103C	YPL103C ... FMP30 biological process unknown molecular function unknown mitochondrion | YPL104W	1.9603	9.5128	8.2444	0.00408779	0.0191769
YER112W	YER112W ... LSM4 nuclear mRNA splicing, via spl RNA binding nucleolus* | YER113C	1.94799	9.86882	15.6855	7.48e-05	0.000883212
YGL012W	YGL012W ... ERG4 ergosterol biosynthesis delta24(24-1) sterol reductase actiendoplasmic reticulum | YGL013C	1.94476	8.45395	27.6408	1.46e-07	8.38e-06
YER137C	YER137C ... YER137C biological process unknown molecular function unknown cellular component unknown | YER138W-A	1.92441	8.66413	20.2229	6.89e-06	0.000141223
YDR081C	YDR081C ... PDC2 transcription from RNA polymer transcription regulator activity nucleus | YDR082W	1.86755	10.0214	11.7798	0.000598773	0.0044092
YJL082W	YJL082W ... IML2 biological process unknown molecular function unknown cytoplasm* | YJL083W	1.85551	7.8938	14.0506	0.000177954	0.00175457
YOR020W-A	YOR020W-A ... YOR020W-A biological process unknown molecular function unknown cellular component unknown | YOR021C	1.847	9.81591	13.7423	0.000209681	0.00200141
YHL031C	YHL031C ... GOS1 vesicle fusion* v-SNARE activity integral to membrane | YHL032C	1.83281	9.88289	12.5881	0.000388203	0.00313981
YIL140W	YIL140W ... AXL2 bud site selection* molecular function unknown bud neck* | YIL141W	1.82183	10.4729	8.96846	0.0027468	0.0139487
YDR049W	YDR049W ... YDR049W biological process unknown molecular function unknown cytoplasm* | YDR050C	1.79337	8.44294	24.0907	9.19e-07	3.11e-05
YGL006W-A	YGL006W-A ... YGL006W-A biological process unknown molecular function unknown cellular component unknown | YGL007C-A	1.77292	6.83077	6.13775	0.0132325	0.0463851
YGR173W	YGR173W PAC cluster RBG2 biological process unknown GTP binding cytoplasm | YGR174C	1.77234	8.10241	19.3687	1.08e-05	0.00019327
YJL218W	YJL218W ... YJL218W biological process unknown acetyltransferase activity cellular component unknown | YJL219W	1.77219	7.58621	11.4417	0.000718136	0.00506883
YDR330W	YDR330W ... UBX5 ubiquitin-dependent protein ca molecular function unknown cytoplasm* | YDR331W	1.70414	8.95468	19.2311	1.16e-05	0.000203677
YGR145W	YGR145W PAC cluster ENP2 rRNA processing molecular function unknown nucleolus | YGR146C	1.7028	7.42066	9.14388	0.00249552	0.0129248
YBR090C	YBR090C ... YBR090C biological process unknown molecular function unknown cytoplasm* | YBR091C	1.69866	9.83972	11.4403	0.000718687	0.00506883
YOR280C	YOR280C ... FSH3 biological process unknown* serine hydrolase activity cellular component unknown | YOR281C	1.69476	8.61899	14.176	0.00016648	0.00167006
YOL114C	YOL114C ... YOL114C biological process unknown molecular function unknown cellular component unknown | YOL115W	1.69148	9.85824	11.4561	0.000712614	0.00504321
YNR023W	YNR023W ... SNF12 chromatin remodeling general RNA polymerase II transcripSWI/SNF complex* | YNR024W	1.68952	9.14934	19.5649	9.72e-06	0.000181031
YML118W	YML118W ... NGL3 biological process unknown endonuclease activity cellular component unknown | YML119W	1.68806	9.38154	17.2024	3.36e-05	0.000482202
YDR143C	YDR143C ... SAN1 response to stress* ubiquitin-protein ligase activity nucleus | YDR144C	1.67272	9.47607	15.8833	6.74e-05	0.00081896
YBR062C_1	#N/A	1.65306	9.80494	10.9109	0.000956007	0.00632189
YJL170C	YJL170C ... ASG7 conjugation with cellular fusi molecular function unknown plasma membrane | YJL171C	1.63582	10.1472	7.67281	0.0056059	0.0244143
YBL067C	YBL067C ... UBP13 biological process unknown ubiquitin-specific protease activitcellular component unknown | YBL068W	1.63267	9.48515	12.2255	0.000471419	0.00364183
YNL196C	YNL196C … SLZ1 biological process unknown molecular function unknown | Sporulation-specific protein with a leucine zipper motifYNL197C	1.63096	9.41366	14.1416	0.000169552	0.00168452
YNL100W	YNL100W … AIM37 biological process unknown molecular function unknown | Putative protein of unknown function; non-tagged protein is detected in purified mitochondria; null mutant is viable and displays reduced respiratory growth and reduced frequency of mitochondrial genome losYNL101W	1.60417	9.20172	16.2361	5.59e-05	0.000706756
YGL079W	YGL079W ... YGL079W biological process unknown molecular function unknown endosome | YGL080W	1.59342	9.8447	9.24146	0.00236597	0.0124251
YNL111C	YNL111C ... CYB5 sterol biosynthesis electron transporter activity endoplasmic reticulum membrane* | YNL112W	1.5858	9.60641	12.8501	0.000337456	0.00281484
YPR021C	YPR021C ... AGC1 L-aspartate transport* L-glutamate transporter activity* mitochondrial inner membrane | YPR022C	1.57613	9.15819	16.3515	5.26e-05	0.000675313
YDR322W	YDR322W ... MRPL35 protein biosynthesis structural constituent of ribosome mitochondrial large ribosomal subun | YDR323C	1.57611	9.5285	8.48828	0.00357441	0.0172582
YDR451C	YDR451C ... YHP1 negative regulation of transcr DNA binding* nuclear chromosome | YDR452W	1.57481	8.28385	13.9514	0.000187595	0.00182861
YLR316C_2	#N/A	1.56038	9.73556	11.1354	0.000846936	0.00573834
YBL071C-B	YBL071C-B ... YBL071C-B biological process unknown molecular function unknown cellular component unknown | YBL071W-A	1.5482	7.68535	9.36225	0.002215	0.0117517
YDR527W	YDR527W ... RBA50 transcription from RNA polymer DNA-directed RNA polymerase activitcytoplasm* | YDR528W	1.5479	8.3656	18.7873	1.46e-05	0.000248549
YKL063C	YKL063C ... YKL063C biological process unknown molecular function unknown Golgi apparatus | YKL064W	1.53351	9.28849	15.5199	8.16e-05	0.000942532
YBR060C	YBR060C ... ORC2 DNA replication initiation* DNA replication origin binding pre-replicative complex* | YBR061C	1.52697	9.56732	10.5121	0.00118595	0.0073486
YPL001W	YPL001W ... HAT1 chromatin silencing at telomer H3/H4 histone acetyltransferase actcytoplasm* | YPL002C	1.52451	9.08219	9.61442	0.00193056	0.0105125
YDL090C	YDL090C ... RAM1 protein amino acid farnesylati protein farnesyltransferase activitprotein farnesyltransferase complex | YDL091C	1.50522	9.35168	13.6731	0.000217552	0.00205543
YOL124C	YOL124C PAC cluster TRM11 tRNA methylation RNA binding* cytoplasm | YOL125W	1.48082	8.38372	16.1684	5.8e-05	0.000725822
YML101C	YML101C ... CUE4 biological process unknown molecular function unknown cytoplasm* | YML102W	1.47337	9.3053	13.0263	0.000307139	0.0026391
YGL049C	YGL049C ... TIF4632 translational initiation translation initiation factor activribosome* | YGL050W	1.46332	8.8923	17.9463	2.27e-05	0.000351819
YKL048C	YKL048C ... ELM1 protein amino acid phosphoryla protein serine/threonine kinase actcontractile ring (sensu Saccharomyc | YKL049C	1.45618	7.89583	10.2837	0.00134211	0.00810955
YGR066C	YGR066C ... YGR066C biological process unknown molecular function unknown cellular component unknown | YGR067C	1.45494	9.51175	10.4336	0.00123743	0.00757675
YJL185C	YJL185C ... YJL185C biological process unknown molecular function unknown cellular component unknown | YJL186W	1.44	8.55841	9.87396	0.00167634	0.00937526
YGR033C	YGR033C ... TIM21 mitochondrial matrix protein i molecular function unknown mitochondrion* | YGR034W	1.42536	9.41961	11.5246	0.000686827	0.00491117
YNL290W	YNL290W ... RFC3 mismatch repair* ATPase activity* nucleus* | YNL291C	1.4048	9.16449	14.0038	0.000182438	0.00178255
YKL126W	YKL126W ... YPK1 protein amino acid phosphoryla protein serine/threonine kinase actcytosol* | YKL127W	1.40255	9.97011	7.58585	0.00588284	0.0253635
YGR068C	YGR068C … ART5 biological process unknown molecular function unknown | Protein proposed to regulate the endocytosis of plasma membrane proteins by recruiting the ubiquitin ligase Rsp5p to its target in the plasma membraneYGR069W	1.39044	9.19312	13.304	0.000264834	0.00235897
YKL124W	YKL124W iESR cluster SSH4 biological process unknown molecular function unknown cellular component unknown | YKL125W	1.38628	9.19433	7.2816	0.00696645	0.028937
YJR118C	YJR118C ... ILM1 biological process unknown molecular function unknown endoplasmic reticulum | YJR119C	1.37548	9.29233	12.2704	0.000460196	0.00357517
YNL080C	YNL080C … EOS1 biological process unknown molecular function unknown | Protein involved in N-glycosylation; deletion mutation confers sensitivity to exidative stress and shows synthetic lethality with mutations in the spindle checkpoint genes BUB3 and MAD1; YNL080C is not an essential geneYNL081C	1.36951	9.34835	7.87477	0.00501291	0.0223982
YGR253C	YGR253C ... PUP2 response to stress* endopeptidase activity "proteasome core complex, alpha-subu" | YGR254W	1.3617	7.94058	9.91472	0.00163962	0.00927025
YJL167W	YJL167W ... ERG20 ergosterol biosynthesis* dimethylallyltranstransferase activcytosol | YJL168C	1.356	9.78601	8.48487	0.00358111	0.0172704
YOR022C	YOR022C ... YOR022C biological process unknown phospholipase activity mitochondrion | YOR023C	1.34882	9.70879	8.19115	0.00420953	0.0196366
YOR028C	YOR028C ... CIN5 regulation of transcription fr DNA binding* nucleus | YOR029W	1.34846	8.88978	14.1688	0.000167117	0.00167238
YHR082C	YHR082C ... KSP1 protein amino acid phosphoryla protein serine/threonine kinase actnucleus | YHR083W	1.30309	8.98014	12.2822	0.000457287	0.00355926
YDR434W	YDR434W ... GPI17 attachment of GPI anchor to pr GPI-anchor transamidase activity GPI-anchor transamidase complex | YDR435C	1.2985	8.26603	10.1445	0.00144731	0.00853316
YCR079W	YCR079W … PTC6 biological process unknown phosphoprotein phosphatase act | Mitochondrial protein phosphatase of type 2C with similarity to mammalian PP1Ks; involved in mitophagy; null mutant is sensitive to rapamycin and has decreased phosphorylation of the Pda1 subunit of pyruvate dehydrogenaseYCR081W	1.28907	9.02653	10.714	0.00106329	0.00682657
YOR070C	YOR070C ... GYP1 vesicle-mediated transport Rab GTPase activator activity mitochondrion* | YOR071C	1.28436	8.21353	9.878	0.00167267	0.00937526
YOL007C	YOL007C … CSI2 biological process unknown molecular function unknown | Protein of unknown function; green fluorescent protein (GFP)- fusion protein localizes to the mother side of the bud neck and the vacuole; YOL007C is not an essential geneYOL008W	1.27906	9.05801	13.054	0.000302641	0.00261239
YIL035C	YIL035C ... CKA1 protein amino acid phosphoryla protein kinase CK2 activity protein kinase CK2 complex | YIL036W	1.26974	8.97203	11.7774	0.000599557	0.0044092
YOR006C	YOR006C ... YOR006C biological process unknown molecular function unknown cytoplasm* | YOR007C	1.26783	8.44986	12.9489	0.000320103	0.00272219
YKL064W	YKL064W ... MNR2 magnesium ion transport magnesium ion transporter activity membrane | YKL065C	1.26392	8.93861	13.2672	0.000270094	0.00238526
YGL222C	YGL222C ... EDC1 deadenylylation-dependent deca mRNA binding cytoplasm | YGL223C	1.26287	9.11374	10.4633	0.00121767	0.00748902
YBR165W	YBR165W ... UBS1 protein-nucleus export* molecular function unknown nucleus | YBR166C	1.25721	9.27264	10.2084	0.001398	0.00836422
YBR279W	YBR279W ... PAF1 RNA elongation from RNA polyme RNA polymerase II transcription elonucleus* | YBR280C	1.25631	9.47881	6.13238	0.0132728	0.0464099
YCR045C	YCR045C … RRT12 biological process unknown serine-type peptidase activity | Putative protein of unknown function; non-essential gene identified in a screen for mutants with decreased levels of rDNA transcriptionYCR046C	1.2523	8.93911	13.1677	0.00028482	0.00249399
YPR129W	YPR129W ... SCD6 RNA metabolism RNA binding cytoplasm | YPR130C	1.23777	8.96916	11.9587	0.000543941	0.00408005
YER165W	YER165W PAC cluster PAB1 regulation of translational in poly(A) binding cytoplasm* | YER166W	1.23676	8.44916	10.6684	0.00108981	0.00696163
YDR532C	YDR532C ... YDR532C biological process unknown molecular function unknown spindle pole body | YDR533C	1.21497	9.32043	8.45965	0.00363112	0.0174505
YGL138C	YGL138C ... YGL138C biological process unknown molecular function unknown cellular component unknown | YGL139W	1.20726	9.30836	9.62199	0.00192262	0.0105121
YNL145W	YNL145W ... MFA2 signal transduction during con mating pheromone activity extracellular region | YNL146C-A	1.19938	9.83659	6.39105	0.0114697	0.0422123
YDR152W	YDR152W PAC cluster GIR2 biological process unknown molecular function unknown cytoplasm | YDR153C	1.18775	8.59373	10.7702	0.00103147	0.00673467
YOR367W	YOR367W ... SCP1 actin filament organization* "protein binding, bridging*" actin cortical patch | YOR368W	1.18342	9.25307	9.03545	0.00264794	0.0136349
YPR122W	YPR122W ... AXL1 bud site selection* metalloendopeptidase activity integral to membrane* | YPR123C	1.18281	8.01775	8.14541	0.00431702	0.0200475
YAL016C-B	YAL016C-B ... YAL016C-B biological process unknown molecular function unknown cellular component unknown | YAL016W	1.17972	9.16994	9.88199	0.00166904	0.00937526
YLR297W	YLR297W ... YLR297W biological process unknown molecular function unknown vacuole (sensu Fungi) | YLR298C	1.1744	8.91192	10.7431	0.00104671	0.00679127
YNR004W	YNR004W ... YNR004W biological process unknown molecular function unknown nucleolus | YNR005C	1.17271	8.61656	11.9277	0.00055305	0.00414086
YGL053W	YGL053W ... PRM8 conjugation with cellular fusi molecular function unknown endoplasmic reticulum* | YGL054C	1.15832	9.51899	6.79477	0.00914255	0.0356473
YDR041W	YDR041W ... RSM10 protein biosynthesis structural constituent of ribosome mitochondrial small ribosomal subun | YDR042C	1.14988	9.12457	9.9236	0.00163173	0.00925367
YKL058W	YKL058W ... TOA2 transcription initiation from general RNA polymerase II transcriptranscription factor TFIIA complex | YKL059C	1.14723	9.31176	7.94019	0.00483488	0.0216966
YER093C	YER093C ... TSC11 cell wall organization and bio protein binding cellular component unknown | YER093C-A	1.14495	8.71368	9.85135	0.00169707	0.00946558
YPL086C	YPL086C PAC cluster ELP3 regulation of transcription fr RNA polymerase II transcription elotranscription elongation factor com | YPL087W	1.1426	8.95518	10.7237	0.00105774	0.00682657
YDR536W	YDR536W ... STL1 transport* transporter activity plasma membrane* | YDR537C	1.14133	8.61717	8.05578	0.00453588	0.0207836
YER179W	YER179W ... DMC1 meiosis* single-stranded DNA binding* nucleus* | YER180C	1.14038	8.22161	9.62026	0.00192443	0.0105121
YDR513W	YDR513W … iESR cluster GRX2 (TTR1) mRNA-nucleus export* DNA binding* nucleus* | Cytoplasmic glutaredoxin, thioltransferase, glutathione-dependent disulfide oxidoreductase involved in maintaining redox state of target proteins, also exhibits glutathione peroxidase activity, expression induced in response to stressYDR514C	1.13722	9.14041	8.80095	0.00301074	0.014956
YIL121W	YIL121W ... QDR2 multidrug transport multidrug efflux pump activity integral to plasma membrane | YIL122W	1.12719	8.42907	10.389	0.00126766	0.00773338
YKL220C	YKL220C ... FRE2 iron ion transport* ferric-chelate reductase activity plasma membrane | YKL221W	1.12608	8.39517	6.19519	0.0128098	0.0452118
YDR064W	YDR064W RP cluster RPS13 protein biosynthesis structural constituent of ribosome cytosolic small ribosomal subunit ( | YDR065W	1.12589	9.14593	7.25632	0.0070652	0.0292297
YDL072C	YDL072C ... YET3 biological process unknown molecular function unknown endoplasmic reticulum | YDL073W	1.12461	8.73529	11.3302	0.000762565	0.00532379
YLR461W	YLR461W ... PAU4 biological process unknown molecular function unknown cellular component unknown | YLR462W	1.10656	8.64867	10.3409	0.00130114	0.00788506
YDL052C	YDL052C ... SLC1 sphingolipid biosynthesis 1-acylglycerol-3-phosphate O-acyltrlipid particle | YDL053C	1.08745	8.64927	8.98024	0.00272914	0.0138911
YFL060C	YFL060C ... SNO3 thiamin biosynthesis* molecular function unknown cellular component unknown | YFL061W	1.08712	8.54626	9.03464	0.00264912	0.0136349
YOL024W	YOL024W ... YOL024W biological process unknown molecular function unknown cellular component unknown | YOL025W	1.08496	8.80952	9.5963	0.0019497	0.0105889
YDR379C-A	YDR379C-A ... YDR379C-A biological process unknown molecular function unknown mitochondrion | YDR379W	1.07702	8.22482	8.40235	0.00374736	0.0178272
YER051W	YER051W … JHD1 biological process unknown molecular function unknown | JmjC domain family histone demethylase specific for H3-K36, similar to proteins found in human, mouse, drosophila, X. laevis, C. elegans, and S. pombeYER052C	1.07474	8.46762	9.17904	0.00244802	0.0127427
YBR072C-A	YBR072C-A ... YBR072C-A biological process unknown molecular function unknown cellular component unknown | YBR072W	1.07001	9.22482	8.00697	0.00465976	0.0211403
YNL135C	YNL135C ... FPR1 ribosome assembly peptidyl-prolyl cis-trans isomerasecytoplasm* | YNL136W	1.053	8.96436	7.53185	0.00606175	0.0258587
YLR065C	YLR065C PAC cluster YLR065C biological process unknown molecular function unknown cellular component unknown | YLR066W	1.04457	8.52488	6.00596	0.0142577	0.048902
YAR023C	YAR023C ... YAR023C biological process unknown molecular function unknown cellular component unknown | YAR027W	1.04279	9.35242	6.47277	0.010954	0.0408163
YPL089C	YPL089C ... RLM1 cell wall organization and bio DNA binding* nucleus | YPL090C	1.03608	8.74595	6.22609	0.0125881	0.0446581
YER183C	YER183C ... FAU1 folic acid and derivative bios 5-formyltetrahydrofolate cyclo-ligamitochondrion | YER184C	1.03296	9.03207	8.5462	0.00346245	0.0168953
YGL122C	YGL122C ... NAB2 mRNA polyadenylylation* poly(A) binding cytoplasm* | YGL123W	1.0191	9.01776	7.86479	0.00504066	0.0224979
YKL074C	YKL074C ... MUD2 U2-type nuclear mRNA branch si "RNA splicing factor activity, trans"commitment complex | YKL075C	1.012	9.30227	6.07625	0.0137011	0.0473865
YGL169W	YGL169W PAC cluster SUA5 aerobic respiration molecular function unknown cytoplasm | YGL170C	1.00084	8.97586	7.80579	0.00520792	0.0229961
YDL091C	YDL091C ... UBX3 biological process unknown molecular function unknown cytoplasm | YDL092W	1.00063	8.6141	6.45526	0.0110624	0.041116
YOR305W	YOR305W ... YOR305W biological process unknown molecular function unknown mitochondrion | YOR306C	0.994076	8.61595	8.08893	0.00445364	0.0204977
YML022W	YML022W RP cluster APT1 AMP biosynthesis* adenine phosphoribosyltransferase acytoplasm* | YML023C	0.986897	8.38156	7.3961	0.00653656	0.0273992
YPL119C-A	YPL119C-A ... YPL119C-A biological process unknown molecular function unknown cellular component unknown | YPL120W	0.978509	8.82391	6.80352	0.00909785	0.0355065
YOR059C	YOR059C ... YOR059C biological process unknown molecular function unknown lipid particle | YOR060C	0.976733	8.53787	6.51188	0.0107156	0.0401521
YKR052C	YKR052C ... MRS4 RNA splicing* iron ion transporter activity* mitochondrion | YKR053C	0.961454	9.18035	6.10937	0.0134467	0.0468199
YDR353W	YDR353W ... TRR1 regulation of cell redox homeo thioredoxin-disulfide reductase actcytoplasm | YDR354W	0.952771	8.54885	7.7609	0.00533895	0.0233997
YBR085C-A	YBR085C-A ... YBR085C-A biological process unknown molecular function unknown cytoplasm* | YBR085W	0.946676	8.73019	6.41272	0.0113306	0.0417955
YDR383C	YDR383C ... NKP1 biological process unknown molecular function unknown kinetochore | YDR384C	0.943102	8.61351	7.42449	0.00643422	0.0270658
YPL178W	YPL178W ... CBC2 nuclear mRNA splicing, via spl RNA cap binding commitment complex* | YPL179W	0.915199	8.8606	7.23795	0.00713783	0.0294124
YOR304W	YOR304W ... ISW2 chromatin remodeling* ATPase activity nucleus* | YOR305W	0.915163	8.52228	6.65194	0.00990479	0.0380097
YGL261C	YGL261C ... YGL261C biological process unknown molecular function unknown cellular component unknown | YGL262W	0.91313	8.2629	6.43751	0.0111735	0.0413801
YJR086W	YJR086W ... STE18 signal transduction during con GTPase activity cytoplasm* | YJR087W	0.90039	8.99297	6.31682	0.0119598	0.0431965
YNL102W	YNL102W PAC cluster POL1 DNA replication initiation* alpha DNA polymerase activity alpha DNA polymerase:primase comple | YNL103W	0.892174	8.30837	6.11176	0.0134286	0.0467962
YPL244C	YPL244C ... HUT1 UDP-galactose transport UDP-galactose transporter activity cellular component unknown | YPL245W	0.882417	8.44641	6.66236	0.00984704	0.0378233
YKR088C	YKR088C ... TVP38 biological process unknown molecular function unknown cytoplasm | YKR089C	0.870054	8.52424	6.53947	0.0105507	0.0397141
YJR022W	YJR022W ... LSM8 nuclear mRNA splicing, via spl RNA binding nucleus* | YJR023C	0.867602	8.67126	6.04434	0.0139509	0.0480373
YPR024W	YPR024W ... YME1 mitochondrion organization and ATP-dependent peptidase activity mitochondrion* | YPR025C	0.863895	8.52619	6.24423	0.0124599	0.0443526
YIR013C	YIR013C ... GAT4 transcription transcription factor activity nucleus | YIR014W	0.856469	8.52162	6.14232	0.0131984	0.0463458
