# Supplementary material for: Gene-by-environment interactions influence the fitness cost of gene copy-number variation in yeast
Source: G3 (Bethesda). 2023 Jul 22;13(10):jkad159. doi: 10.1093/g3journal/jkad159 (PMC10542507; doi:10.1093/g3journal/jkad159)
Supplement: jkad159_Supplementary_Data [file jkad159_supplementary_data.zip › Robinson-Vanacloig_Dataset4_RNAseq_SigGenes.xlsx]

## Sheet: 1141_NaCl-Genes
UID	NAME	BY4743_Rep1_T30	BY4743_Rep2_T30	BY4743_Rep3_T30	BY4743_Rep1_T3h	BY4743_Rep2_T3h	BY4743_Rep3_T3h	X	BC187_Rep1_T30	BC187_Rep2_T30	BC187_Rep3_T30	BC187_Rep1_T3h	BC187_Rep2_T3h	BC187_Rep3_T3h	x	NCYC3290_Rep1_T30	NCYC3290_Rep2_T30	NCYC3290_Rep3_T30	NCYC3290_Rep1_T3h	NCYC3290_Rep2_T3h	NCYC3290_Rep3_T3h	x	YPS128_Rep1_T30	YPS128_Rep2_T30	YPS128_Rep1_T3h	YPS128_Rep2_T3h
YBR296C	YBR296C ... PHO89 phosphate transport sodium:inorganic phosphate symporteplasma membrane | YBR296C-A	-0.549531	-0.5502	-0.065616	-0.403577	0.505579	0.39811		0.344942	0.492617	-0.583575	2.34866	2.31744	2.08758		-0.133334	-0.426708	-0.173439	0.415888	-0.517442	-0.150303		-0.190064	-0.620374	3.12902	3.58532
YKL043W	YKL043W ... PHD1 pseudohyphal growth specific RNA polymerase II transcrinucleus | YKL044W	0.486704	-0.244731	-0.317698	-1.21569	-1.20646	-1.18831		-0.481029	0.069622	-0.511683	0.630346	0.361	0.851961		-0.30243	-0.524633	-0.768098	-0.032907	-0.171203	-0.236728		-0.545134	0.010294	0.580965	1.46159
YBR093C	YBR093C ... PHO5 phosphate metabolism* acid phosphatase activity cell wall (sensu Fungi)* | YBR094W	-0.733099	-0.564316	-0.086422	-2.25586	-2.30639	-2.41955		0.608726	0.529143	0.584391	1.4991	1.18056	1.72391		0.531798	0.634485	0.189518	1.80192	2.1071	1.88718		0.126864	0.051155	2.27309	1.67992
YBR067C	YBR067C ... TIP1 cell wall organization and bio structural constituent of cell wallcell wall (sensu Fungi) | YBR068C	-0.973933	-1.14801	-0.007773	-0.162521	-1.36963	-1.00693		-0.56642	-0.289382	-0.436018	-1.30228	-1.5533	-1.61802		0.235666	1.25935	0.156351	1.35168	1.98157	2.238		-0.008066	-0.10239	0.525596	0.104844
YHR216W	YHR216W PAC cluster IMD2 GTP biosynthesis IMP dehydrogenase activity cytoplasm | YHR217C	-0.676312	-1.20912	-0.414666	-0.497144	-1.04367	-0.831001		-0.369055	-0.551014	-0.335561	-0.132343	-0.649066	-0.35873		0.21364	-0.439155	-0.124605	2.26931	2.07553	2.19049		-1.17799	-0.375955	2.14298	1.46993
YMR319C	YMR319C ... FET4 intracellular copper ion trans iron ion transporter activity integral to plasma membrane | YMR320W	-0.904605	-0.683285	-0.044875	-1.60927	-1.37221	-0.93561		-0.94187	-1.13674	-0.458045	1.62458	2.8522	3.66886		-1.16823	-0.765743	-0.92679	1.58254	1.76769	2.41726		-1.08791	-0.965719	0.956601	2.43791
YER115C	YER115C ... SPR6 sporulation (sensu Fungi) molecular function unknown cellular component unknown | YER116C	-0.556076	0.373301	-0.716203	-0.812886	-0.506968	-0.860949		0.505032	0.070384	0.33001	-0.5429	-0.508983	-0.04538		0.713713	1.77293	0.778789	0.512619	0.715908	1.07099		-0.048708	0.613956	0.738589	1.13579
YGR031W	YGR031W ... YGR031W biological process unknown molecular function unknown mitochondrion | YGR032W	-1.16572	-0.766877	-1.21695	-0.375904	0.540338	0.06784		0.653272	1.12178	0.063724	0.128611	0.342934	0.153755		-0.442406	1.41517	0.230352	0.393223	1.21401	1.28713		0.10999	0.978153	0.555779	0.779749
YAR027W	YAR027W ... UIP3 biological process unknown molecular function unknown nuclear membrane | YAR028W	0.66604	0.644603	0.746327	0.669506	0.796939	1.03798		0.193017	-0.232523	0.057497	0.583859	-0.278513	0.410888		-0.614194	-0.733563	-0.611702	1.21711	0.627671	0.831254		-1.44103	-0.446345	-0.075855	0.006002
YAR050W	YAR050W ... FLO1 flocculation (sensu Saccharomy mannose binding cell wall (sensu Fungi) | YAR053W	-0.362144	0.315585	-0.728202	0.595506	0.90382	0.894283		-1.1724	-0.964966	-0.957616	-0.697059	-1.99251	-1.36308		0.266693	-0.044698	0.346013	1.32519	1.45338	1.42175		0.012693	-0.334452	2.13459	2.48565
YHR211W	YHR211W ... FLO5 flocculation (sensu Saccharomy mannose binding cell wall (sensu Fungi) | YHR212C	0.06617	-0.012041	-0.030839	1.21607	1.63142	1.37222		-0.874692	-1.00488	-0.640909	-0.22629	-0.433113	0.427064		-0.058065	0.571292	-0.416834	2.1453	2.48957	1.54346		0.292329	-0.267374	2.43957	2.3365
YBR005W	YBR005W ... RCR1 cell wall organization and bio molecular function unknown integral to endoplasmic reticulum m | YBR006W	1.13695	1.0909	0.975546	-0.822347	-1.22121	-1.2194		-0.464115	-0.233389	-0.465907	-0.469168	-0.847386	-0.018132		0.874784	0.266437	0.138649	0.948933	0.765125	1.00444		-1.19417	-1.02978	0.817472	0.581381
YDL234C	YDL234C ... GYP7 vesicle-mediated transport Rab GTPase activator activity cytoplasm | YDL235C	2.51062	1.33199	0.177624	-0.325611	-0.944373	-0.260468		-1.26576	-0.698397	-0.566711	-0.923766	-0.390038	0.661445		0.242552	0.067017	0.011961	1.23954	0.837666	1.16476		-1.82798	-0.718424	0.805213	0.796351
YMR316W	YMR316W ... DIA1 pseudohyphal growth* molecular function unknown cytoplasm | YMR317W	1.35084	1.58198	0.248622	-2.05217	-1.34197	-1.56362		-0.977203	-0.426414	-0.674955	-1.98332	-1.18387	-0.66411		-0.44786	-0.085224	-0.546057	0.273878	0.287329	0.638843		-3.3286	-2.1788	-0.748935	-0.301232
YGR249W	YGR249W ... MGA1 filamentous growth molecular function unknown cellular component unknown | YGR250C	2.61319	1.08228	2.27019	-0.19299	-1.60301	-0.488864		0.568897	0.914006	1.22338	-0.85623	-0.752749	0.676918		0.878239	-0.836478	-0.30424	0.933157	0.442083	0.601085		-3.81026	-2.77699	-0.52171	-0.245692
YGL162W	YGL162W ... SUT1 regulation of transcription fr transcription factor activity* nucleus | YGL163C	-0.351702	-0.167607	0.059717	-0.258143	-1.25516	-0.300791		-1.08216	-0.792785	-0.900563	-0.978383	-1.35949	-1.10785		-0.424848	-0.445387	-1.07497	0.290227	0.056473	0.786424		-0.277527	-0.478053	1.62484	1.19926
YBR085W	YBR085W ... AAC3 anaerobic respiration ATP:ADP antiporter activity mitochondrial inner membrane | YBR086C	-0.597763	-0.43817	0.34113	-1.99029	-1.75173	-1.55061		-0.293658	-0.346918	-0.777222	-1.19683	-1.78751	-0.652538		-0.17421	-0.132818	0.241869	-0.296352	0.016333	0.624807		-0.657517	0.369944	0.717569	0.919152
YNL024C	YNL024C ... YNL024C biological process unknown S-adenosylmethionine-dependent methcytoplasm | YNL024C-A	-0.642751	0.181843	-0.796373	-1.65242	-0.797187	-0.849454		-0.217994	-0.729775	-0.239864	-0.317634	-0.057604	-0.035279		0.037727	-0.768558	0.117877	0.78946	-0.003933	0.754518		-1.34792	-0.253699	1.03579	1.27279
YDR123C	YDR123C ... INO2 positive regulation of transcr specific RNA polymerase II transcrinucleus | YDR124W	0.451116	-0.106246	-0.699432	-0.840867	-0.763008	-0.507205		-0.958802	-0.696416	-0.839399	0.028435	0.202263	0.319444		0.594459	0.963245	0.664963	0.983832	1.39661	1.39571		-0.907902	-0.544192	0.318551	1.16405
YGR035C	YGR035C ... YGR035C biological process unknown molecular function unknown cellular component unknown | YGR035W-A	-0.473056	0.037498	0.595685	-1.55054	-0.845198	-1.17034		1.243	1.46897	0.79049	0.053203	-0.129753	0.379181		-0.254385	0.857596	0.094951	0.441653	0.760774	0.827066		-0.800029	0.501188	-0.029805	0.811884
YBL071W-A	YBL071W-A ... KTI11 peptidyl-diphthamide biosynthe molecular function unknown cytoplasm* | YBL072C	-0.951428	-0.545086	-1.55537	-0.624407	-0.399212	-0.549552		0.460078	0.065196	0.371337	0.164235	-0.143334	0.472174		0.548256	1.00623	0.458914	0.395525	1.14663	0.596453		0.098849	-0.257311	0.824131	0.472629
YDR428C	YDR428C … BNA7 biological process unknown molecular function unknown | Formylkynurenine formamidase, involved in the de novo biosynthesis of NAD from tryptophan via kynurenineYDR429C	-0.058742	-0.206081	0.017186	-0.824374	-0.897609	-0.794326		0.062355	0.074474	0.107553	-0.588605	-0.689872	0.221329		0.361197	0.181145	0.337958	0.352396	0.158324	0.774954		0.133407	0.385711	1.02585	1.15731
YDL070W	YDL070W ... BDF2 biological process unknown molecular function unknown nucleus | YDL071C	0.164992	0.21555	-1.03993	-1.32918	-1.63719	-1.53485		-0.118459	0.326156	-0.081669	-1.62367	-1.05207	-0.346076		-0.246009	0.895481	0.069764	0.604006	0.94919	0.558747		-0.779295	0.455563	0.340872	0.236809
YDR021W	YDR021W ... FAL1 35S primary transcript process ATP-dependent RNA helicase activitynucleolus | YDR022C	-0.733588	0.052551	-0.63313	-2.3495	-0.893991	-1.2629		0.717385	1.09253	0.706075	-1.01497	-0.772201	-0.651873		0.062931	1.84973	1.03358	-0.948685	0.178065	0.236051		-0.404319	1.03478	-0.040324	0.687826
YKR060W	YKR060W PAC cluster UTP30 35S primary transcript process snoRNA binding nucleus* | YKR061W	-1.13231	0.124112	-0.661133	-2.05452	-0.682347	-0.854992		0.452223	0.833205	0.347971	-1.29975	-0.664067	-0.874124		0.094051	1.09769	0.533421	-0.241718	0.034035	0.095202		-0.67197	0.948873	-0.145037	0.733539
YGR210C	YGR210C ... YGR210C biological process unknown molecular function unknown cytoplasm | YGR211W	0.00774	0.307219	-0.279372	-0.829422	-0.60316	-0.343554		0.943469	1.49924	0.865786	-0.779687	-0.304784	-0.245542		0.503251	1.49012	0.945829	-0.408659	0.114367	0.175878		0.735828	1.52103	0.544272	0.619762
YKL154W	YKL154W PAC cluster SRP102 protein-ER targeting* GTPase activity* integral to endoplasmic reticulum m | YKL155C	-0.910259	-0.231027	-1.30703	-0.757391	-0.409742	-0.35645		-0.214674	-0.063586	-0.117934	-0.096585	-0.265545	-0.14187		0.879256	1.24519	1.14943	0.436985	0.50536	0.33535		0.962788	0.730812	0.387515	0.458166
YLR143W	YLR143W ... YLR143W biological process unknown molecular function unknown cytoplasm | YLR144C	-0.530905	0.026567	-0.735052	-0.763453	-0.247122	-0.481173		-0.478963	-0.03835	-0.267361	-0.845443	-0.682859	-0.534256		0.444613	1.31165	0.573783	0.347808	0.816649	0.644532		-0.075987	0.963205	0.053578	0.325738
YHR040W	YHR040W ... BCD1 snoRNA metabolism nucleic acid binding cytoplasm* | YHR041C	-2.05802	-0.668559	-2.02452	-1.64074	-0.706412	-0.433743		0.199794	0.475544	0.184633	-1.81029	-0.823138	-0.540071		-0.29251	1.12221	0.326276	-0.505039	-0.124227	0.295587		-0.338927	0.515181	0.474423	0.66045
YMR185W	YMR185W ... YMR185W biological process unknown molecular function unknown cellular component unknown | YMR186W	-0.880757	-0.102781	-0.532077	-1.39708	-0.252811	-0.504569		0.174122	0.106811	0.118813	0.021551	-0.277625	0.047183		-0.099201	0.598904	0.214383	0.72985	0.638819	1.11232		-0.473924	0.037689	1.41589	1.39041
YHR204W	YHR204W ... MNL1 ER-associated protein cataboli carbohydrate binding endoplasmic reticulum | YHR205W	-0.833925	-0.374654	-0.132788	0.035347	0.356085	-0.191487		0.689868	0.180088	0.555837	0.336496	0.135395	0.28718		0.885317	0.619005	0.669808	0.449285	0.919867	0.77028		0.891494	0.557943	0.622367	0.592753
YIL014W	YIL014W ... MNT3 O-linked glycosylation "alpha-1,3-mannosyltransferase activ"cellular component unknown | YIL015W	-0.19308	-0.652681	-0.7815	0.23583	0.264465	0.283976		0.685044	0.811568	1.04156	0.834269	0.885515	0.939953		0.194206	0.567901	0.343229	0.5592	0.748514	0.632826		0.200695	0.495239	0.718498	0.805566
YJL192C	YJL192C ... SOP4 ER to Golgi transport molecular function unknown endoplasmic reticulum* | YJL193W	-0.491546	-0.373025	-0.155565	0.044236	0.238218	0.312473		0.593137	0.620107	0.561719	0.614142	0.563493	0.81198		0.701792	0.598443	0.644041	0.458494	0.572633	0.759952		0.170649	0.440082	0.785563	0.530006
YDR158W	YDR158W ... HOM2 methionine metabolism* aspartate-semialdehyde dehydrogenascytoplasm* | YDR159W	-0.310148	-0.31331	0.175541	1.17988	1.42127	1.38932		0.18437	0.046746	0.235687	2.21097	2.13229	2.06594		0.131118	-0.128769	0.118567	1.39087	1.49951	1.53264		0.0913	-0.088376	0.67116	1.02524
YKL141W	YKL141W ... SDH3 tricarboxylic acid cycle* succinate dehydrogenase (ubiquinonerespiratory chain complex II (sensu | YKL142W	0.517714	0.676061	0.786038	1.57585	1.26648	1.39613		0.455224	0.113684	0.222425	1.98416	1.83061	1.51714		0.57874	-0.073452	-0.093427	1.55476	1.52479	1.09765		0.189126	-0.114876	0.81008	0.691241
YBR208C	YBR208C ... DUR1,2 allantoin catabolism* allophanate hydrolase activity* cytoplasm | YBR209W	0.558643	0.578847	0.044154	1.15199	1.78273	1.32898		-0.006326	-0.395106	-0.088193	-0.179844	-0.207629	0.112392		0.157192	-0.200811	-0.152599	1.01212	0.941773	0.597612		-0.073825	0.378173	0.533397	0.489776
YEL024W	YEL024W ... RIP1 aerobic respiration* ubiquinol-cytochrome-c reductase acrespiratory chain complex III (sens | YEL025C	0.982504	0.669471	1.18826	2.18408	1.45239	1.89224		-0.135835	0.06642	0.03565	1.58313	1.6677	1.30489		-0.389992	-0.826847	-0.789428	0.848046	0.955096	0.465443		-0.274707	-0.957042	0.123186	0.188448
YGR183C	YGR183C ... QCR9 aerobic respiration* ubiquinol-cytochrome-c reductase acrespiratory chain complex III (sens | YGR184C	0.865637	0.756593	1.0891	1.43464	1.51663	1.45802		0.220258	0.558321	0.172541	1.17763	1.57567	1.44143		-0.214882	-0.271396	-0.078114	1.28678	0.878877	0.759952		-0.26716	-0.238386	0.060604	0.399217
YGR182C	YGR182C ... | YGR183C	1.24189	0.794413	0.801705	1.73323	1.31854	1.63334		0.229465	0.239276	0.217116	1.40113	1.41503	1.0909		0.395323	-0.368766	0.113283	1.09331	0.779695	0.523346		0.082204	-0.125977	-0.171873	0.535823
YHR001W-A	YHR001W-A ... QCR10 aerobic respiration* ubiquinol-cytochrome-c reductase acmitochondrion* | YHR002W	0.989323	0.862632	1.24206	2.18862	1.84973	1.80484		0.19523	0.534612	0.175127	1.87191	2.10214	1.47101		0.095636	-0.478482	0.227956	1.18523	0.778892	0.609164		-0.281562	-0.380192	-0.358578	0.092096
YDL181W	YDL181W ... INH1 ATP synthesis coupled proton t enzyme inhibitor activity proton-transporting ATP synthase co | YDL182W	0.271957	0.241344	0.389493	1.43197	2.10719	2.03941		-0.481029	0.1003	-0.248121	0.99431	1.93378	1.19405		-0.175122	0.312099	-0.03362	0.551457	1.08773	0.041162		-0.402114	-0.044412	-0.978636	-0.018766
YFR006W	YFR006W ... YFR006W biological process unknown X-Pro aminopeptidase activity cytoplasm | YFR007W	0.152074	0.731298	0.308446	0.863316	1.45496	1.25927		-0.024074	0.378188	-0.176151	0.932613	0.834756	1.35197		-0.099318	0.269661	0.035199	0.453665	0.731328	0.73754		-0.652628	0.097976	0.437614	0.890838
YDR529C	YDR529C ... QCR7 aerobic respiration* ubiquinol-cytochrome-c reductase acrespiratory chain complex III (sens | YDR530C	0.732612	0.8347	-0.00686	1.07027	1.317	1.13388		0.298381	0.669424	0.18231	0.532138	0.816107	1.03996		-0.115241	-0.201298	-0.344821	0.704638	0.315601	0.539974		-1.05548	-0.015069	-0.349356	0.530675
YKL085W	YKL085W ... MDH1 tricarboxylic acid cycle* L-malate dehydrogenase activity mitochondrial matrix | YKL086W	0.591996	0.973764	0.057476	1.05385	1.24945	1.66622		0.068222	0.186681	-0.099853	0.140126	0.650591	0.823606		-0.011427	0.342127	-0.084365	1.00434	0.876854	0.683122		-1.01791	0.287295	0.07047	0.533788
YDR148C	YDR148C ... KGD2 tricarboxylic acid cycle* dihydrolipoyllysine-residue succinymitochondrial matrix* | YDR149C	0.605808	0.521983	0.407534	0.978994	1.05635	1.04716		-0.114246	-0.223292	-0.135016	0.211268	0.397554	0.609017		0.050363	-0.174318	-0.098368	0.650464	0.536031	0.565547		-0.43657	0.152018	0.192469	0.379933
YBL045C	YBL045C ... COR1 aerobic respiration ubiquinol-cytochrome-c reductase acrespiratory chain complex III (sens | YBL046W	0.82806	0.6208	0.702595	1.1353	1.4585	1.38938		0.335735	0.082363	0.244436	1.08587	1.06017	1.28299		0.386177	-0.173805	-0.252191	0.845892	0.700643	0.539822		-0.13931	-0.054248	0.393638	0.542008
YPR191W	YPR191W ... QCR2 aerobic respiration* ubiquinol-cytochrome-c reductase acmitochondrion* | YPR192W	1.02841	0.90678	0.62882	1.16069	1.18263	1.2628		0.197648	0.194086	0.05243	0.853292	1.11818	1.25618		0.275396	0.030288	0.08663	0.680277	0.851379	0.895892		-0.119288	0.074124	0.572859	0.611468
YJL166W	YJL166W ... QCR8 aerobic respiration* ubiquinol-cytochrome-c reductase acrespiratory chain complex III (sens | YJL167W	0.564463	0.771944	0.791315	0.815834	0.903171	1.16722		0.132861	0.322692	0.386562	0.74852	0.818163	1.36918		-0.106087	-0.296534	-0.110322	1.0302	0.789979	0.877544		-0.779183	-0.358455	-0.178448	0.28208
YOR065W	YOR065W ... CYT1 mitochondrial electron transpo "electron transporter, transferring"mitochondrial inner membrane* | YOR066W	1.40507	0.678211	0.515467	1.73703	1.37136	1.72263		0.490957	0.815303	0.430382	0.858019	1.15093	1.43969		-0.151623	-0.781524	-0.530511	0.45297	0.041959	0.199001		-0.248941	-0.704618	0.630594	0.680141
YMR256C	YMR256C ... COX7 aerobic respiration* cytochrome-c oxidase activity respiratory chain complex IV (sensu | YMR257C	0.255679	0.32367	0.124456	1.44769	0.932944	0.942198		-0.132574	-0.489824	-0.138054	1.39815	1.01699	0.945225		0.244683	-0.263938	0.025328	1.11804	0.894469	0.781657		-0.216158	-0.222719	0.242952	0.367132
YOL143C	YOL143C ... RIB4 riboflavin biosynthesis "6,7-dimethyl-8-ribityllumazine synt"cytoplasm* | YOL144W	0.81376	1.22288	0.401017	1.00516	1.00009	1.31251		-0.119473	-0.663301	-0.302895	0.61237	0.442825	0.800768		0.275412	-0.119281	-0.118884	0.751042	0.391195	0.593413		-0.370636	-0.360484	0.318066	0.361395
YGR238C	YGR238C ... KEL2 conjugation with cellular fusi molecular function unknown bud neck* | YGR239C	1.59956	2.20742	0.431196	0.566218	0.528261	0.422796		-0.572596	-0.023632	-0.54812	-0.544156	-0.231934	0.019843		-1.4458	0.180832	-0.723059	0.262259	0.656933	0.281905		-0.499919	0.235191	-0.15984	0.072423
YER124C	YER124C ... DSE1 cell wall organization and bio molecular function unknown bud neck | YER125W	0.768349	1.0313	0.944368	0.260555	0.651111	0.371868		0.439335	0.393082	0.45669	-0.877935	-0.656467	-0.543656		-0.099989	-0.34382	-0.208221	0.044647	0.134579	0.180482		-0.933572	-0.191399	-0.544693	-0.245269
YDR195W	YDR195W ... REF2 mRNA processing* RNA binding nucleus* | YDR196C	0.78624	1.38729	0.461844	-0.21251	0.52309	0.446596		-0.220417	0.547759	-0.192032	-0.303018	0.183404	0.299469		-0.755056	0.29496	-0.175163	0.173133	0.233732	0.81748		-0.765496	-0.134401	0.855629	1.16204
YDR197W	YDR197W ... CBS2 protein biosynthesis molecular function unknown mitochondrial inner membrane | YDR198C	0.305673	0.822658	0.647233	-0.226658	-0.035347	0.32935		-0.591212	-0.629611	0.020876	-0.61742	-0.265921	0.242823		-0.282182	-0.17064	0.071104	0.265526	0.092148	0.553241		-0.992124	-0.480902	0.202642	-0.019566
YDR213W	YDR213W ... UPC2 sterol biosynthesis* RNA polymerase II transcription faccytoplasm* | YDR214W	1.0563	1.54373	0.136074	-0.40325	-0.05994	-0.116971		-0.421263	0.266109	-0.269011	-1.13559	-0.664934	-0.618024		-0.935482	0.19278	-0.515363	0.195777	0.618163	0.700896		-0.955598	-0.18331	1.0021	0.689699
YJL165C	YJL165C ... HAL5 cation homeostasis protein kinase activity cellular component unknown | YJL166W	1.96628	1.84881	0.648466	-0.263856	-0.642787	-0.549729		-0.08851	0.832832	0.212829	-0.388254	0.184005	0.400328		-0.596818	0.033414	-0.476078	0.410916	0.041828	0.14489		-1.95003	-0.40735	-0.089973	0.404892
YLR194C	YLR194C ... YLR194C biological process unknown molecular function unknown cell wall (sensu Fungi) | YLR195C	1.79448	1.39059	1.21903	-0.751957	-0.914815	-0.506888		-0.270596	0.058435	0.074006	-1.13551	-0.892214	-0.244808		-0.234526	-0.427717	-0.782584	0.40425	0.704894	0.811064		-1.56399	-0.854126	0.614132	0.570052
YDR235W	YDR235W ... PRP42 nuclear mRNA splicing, via spl RNA binding commitment complex* | YDR236C	1.07384	1.36147	0.689053	-0.257284	-0.069904	0.048975		-0.08349	-0.092345	-0.03178	-0.145943	-0.511514	0.004736		0.393207	0.521823	0.049436	0.31468	0.289577	0.397908		-0.40101	0.505157	0.524571	0.845779
YAL041W	YAL041W ... CDC24 establishment of cell polarity signal transducer activity* nucleus* | YAL042W	1.01696	1.27903	0.787363	-0.00341	0.21778	0.157517		0.20948	0.40208	0.460842	0.110629	0.349514	0.643151		0.298402	0.240375	0.039837	0.776665	0.79299	0.995483		-0.096221	0.486541	1.12325	1.42386
YDR081C	YDR081C ... PDC2 transcription from RNA polymer transcription regulator activity nucleus | YDR082W	0.952029	1.09735	0.535163	-0.135086	0.12725	0.002989		0.230804	0.120384	0.095382	0.013273	-0.103262	0.446243		-0.047559	0.158862	-0.025546	0.767336	0.861812	0.975271		-0.468247	0.138618	1.12357	1.40636
YKL033W	YKL033W … TTI1 biological process unknown molecular function unknown | Putative protein of unknown function; subunit of the ASTRA complex which is part of the chromatin remodeling machinery; similar to S. pombe Tti1p; detected in highly purified mitochondria in high-throughput studiesYKL033W-A	0.740829	0.818553	0.456607	-0.044739	0.209837	0.180527		0.243271	0.120649	0.159655	0.122151	0.169465	0.602624		-0.136303	-0.078021	0.00087	0.868037	0.563887	0.765683		-0.38251	0.296447	1.51643	1.63258
YGL190C	YGL190C ... CDC55 protein biosynthesis* protein phosphatase type 2A activitnucleus* | YGL191W	1.58453	1.72719	0.848925	0.143944	0.188549	0.238206		0.274698	0.278146	0.096593	-0.131908	0.277264	0.55904		-0.094774	-0.038454	-0.006587	0.683173	0.387	0.801372		-0.526206	0.527969	1.07306	1.59326
YGL151W	YGL151W ... NUT1 regulation of transcription fr molecular function unknown nucleus | YGL152C	1.06821	1.49175	0.51485	0.304644	0.512404	0.364544		0.164443	0.230252	0.14368	0.253079	0.535148	0.628877		-0.229869	0.226592	-0.152733	0.849448	0.926849	0.843696		-0.647154	0.278224	0.970816	1.14916
YGR134W	YGR134W ... CAF130 regulation of transcription fr molecular function unknown CCR4-NOT complex | YGR135W	0.816432	1.08174	0.951372	-0.278691	0.171104	0.131464		-0.04521	0.376253	-0.026887	0.272648	0.426301	0.45823		-0.111888	-0.110657	-0.263652	0.506511	0.690572	0.710786		-0.706919	-0.027921	1.16075	1.00354
YNR019W	YNR019W ... ARE2 sterol metabolism sterol O-acyltransferase activity endoplasmic reticulum | YNR020C	1.53244	1.32465	0.834988	0.441255	0.186645	0.350913		0.276925	0.279871	-0.132053	0.661756	0.290222	0.485325		0.25953	0.231239	0.072578	0.795954	0.745455	0.709134		-0.144674	-0.391139	1.53297	1.46863
YMR152W	YMR152W ... YIM1 mitochondrial protein processi peptidase activity cytoplasm* | YMR153C-A	1.19302	1.26795	1.29314	0.683082	0.570635	0.842795		0.443496	0.423325	0.546871	0.283179	0.407303	0.743231		0.768307	0.400235	0.509232	0.51788	0.590586	0.381689		0.030399	0.65249	0.942737	1.21381
YML127W	YML127W ... RSC9 regulation of transcription fr chromatin binding RSC complex | YML128C	1.69797	1.44683	1.23932	0.420827	0.43577	0.52436		0.177251	0.253562	-0.198143	0.267564	0.377444	0.281005		0.148643	0.047884	0.086473	0.277119	0.382411	0.331371		0.19953	0.163636	0.762635	0.650699
YNL278W	YNL278W ... CAF120 regulation of transcription fr molecular function unknown CCR4-NOT complex | YNL279W	1.49974	2.01986	1.794	-0.023678	0.818802	0.45429		0.195676	0.417066	0.07247	0.414801	0.441429	0.729906		0.104962	0.330893	-0.380291	0.375684	0.764047	0.168517		-0.183981	-0.039025	1.01392	1.00573
YBR198C	YBR198C ... TAF5 transcription initiation from general RNA polymerase II transcripSAGA complex* | YBR199W	1.06378	1.13318	-0.104642	-0.364124	-0.318281	-0.265674		0.146708	0.495907	-0.168791	-0.467106	-0.175966	-0.290536		-0.101369	0.616896	-0.105543	0.437762	0.570446	0.338656		-0.484592	0.584516	1.27364	1.74302
YER021W	YER021W ... RPN3 ubiquitin-dependent protein ca molecular function unknown "proteasome regulatory particle, lid" | YER022W	0.960264	1.08553	0.447225	-0.166246	-0.124114	-0.025645		0.087392	-0.011341	0.12819	-0.135286	-0.231198	0.322533		-0.009674	0.144518	0.08553	0.325081	0.232943	0.44413		-0.651332	0.33764	0.967421	1.20817
YHR027C	YHR027C ... RPN1 ubiquitin-dependent protein ca endopeptidase activity* cytoplasm* | YHR028C	0.721221	0.95197	-0.003547	-0.353292	-0.185327	-0.158878		0.376908	0.507917	0.382052	-0.406003	0.16259	0.247477		0.217319	0.707132	0.331399	0.326863	0.70939	0.471987		-0.33279	0.54201	1.08571	1.44698
YLR410W	YLR410W ... VIP1 actin cytoskeleton organizatio molecular function unknown cytoplasm | YLR411W	0.415214	0.842819	-0.160145	-0.579547	0.155912	-0.066159		0.506071	0.596205	0.431391	-0.124233	0.171931	0.536904		0.190769	0.544413	0.191559	0.418348	0.524484	0.520412		-0.10945	0.508443	1.25869	1.3676
YBR017C	YBR017C ... KAP104 protein-nucleus import* nuclear localization sequence bindicytosol | YBR018C	0.454629	0.20212	0.162401	-0.425962	-0.228944	-0.057188		-0.026463	-0.026598	0.029464	-0.252123	-0.250249	0.122881		-0.235554	0.057109	-0.241067	0.026566	0.08364	0.314696		0.023306	0.276603	1.23221	0.959287
YDR432W	YDR432W ... NPL3 mRNA-nucleus export mRNA binding* cytoplasm* | YDR433W	0.511078	0.486798	0.278342	-0.836	-0.730548	-0.516018		0.258635	0.004925	0.036692	-0.44058	-0.657104	-0.264761		0.300405	0.173665	0.217043	-0.188126	-0.024588	0.112825		0.342708	0.350039	1.15311	1.0013
YGR184C	YGR184C ... UBR1 protein monoubiquitination* ubiquitin-protein ligase activity proteasome complex (sensu Eukaryota | YGR185C	0.325607	0.6316	-0.070127	-0.310462	0.157112	-0.007624		-0.128681	-0.345519	-0.188603	-0.100653	-0.103766	0.401386		-0.328023	-0.217175	-0.353131	0.268745	0.284544	0.403298		-0.415794	0.017734	1.37674	1.56542
YOR098C	YOR098C ... NUP1 mRNA-nucleus export* protein binding* nuclear pore | YOR099W	0.061901	0.293169	-0.375596	-0.571364	-0.05215	-0.237222		0.22874	0.134516	0.046919	-0.012587	0.071632	0.223759		-0.388349	0.18402	-0.158552	0.252294	0.436769	0.622186		-0.056038	0.067845	1.2838	1.44417
YKR071C	YKR071C ... DRE2 biological process unknown molecular function unknown cytoplasm | YKR072C	-0.099536	0.540343	-0.460386	-0.909617	-0.390589	-0.483635		0.269684	0.311478	0.4031	0.13282	0.049008	0.773156		-0.134475	0.311074	0.048361	0.257492	0.444917	0.530034		-0.497748	0.626346	0.951338	1.8612
YGL035C	YGL035C ... MIG1 regulation of transcription fr specific RNA polymerase II transcricytoplasm* | YGL036W	0.734254	0.940341	0.256263	0.034162	0.871972	1.06472		-0.206573	-0.223094	-0.516326	-0.556148	-0.270479	0.063124		-0.580709	0.012481	-0.339417	-0.127848	-0.136711	0.450978		-0.395727	-0.11136	0.420679	-0.105255
YHR084W	YHR084W ... STE12 pseudohyphal growth* transcription factor activity nucleus | YHR085W	0.846628	1.21808	0.255823	0.270821	0.520178	0.293027		-0.243989	0.187341	-0.267766	-0.539372	-0.015168	-0.081419		-0.402408	0.159166	-0.331935	0.013415	0.171229	0.264971		-0.31468	0.384974	0.921613	0.994608
YKL064W	YKL064W ... MNR2 magnesium ion transport magnesium ion transporter activity membrane | YKL065C	1.23043	1.41262	0.167101	0.352703	0.550063	0.514371		-0.137238	0.016589	-0.000765	-0.262419	-0.093404	0.543626		-0.25312	0.071636	-0.501256	0.8006	0.411837	0.691861		-0.695955	0.183847	0.804145	1.13081
YBR122C	YBR122C ... MRPL36 protein biosynthesis structural constituent of ribosome mitochondrial large ribosomal subun | YBR123C	0.497111	0.988704	0.342951	0.436977	0.296635	0.579019		-0.126236	0.037215	-0.386786	0.400176	0.800043	0.561404		-0.764334	-0.071004	-0.086399	0.528326	0.356012	0.49874		-0.837512	-0.018209	0.037775	0.480831
YOR354C	YOR354C ... MSC6 meiotic recombination molecular function unknown mitochondrion | YOR355W	0.229663	0.844172	0.328176	0.245445	0.682303	0.63448		-0.161726	0.020029	-0.009253	0.339009	0.577522	0.951668		-0.335491	-0.168821	-0.059077	0.098866	0.092885	0.347129		-0.646648	0.158733	-0.132955	0.350097
YER078C	YER078C ... YER078C proteolysis and peptidolysis metalloendopeptidase activity* mitochondrion* | YER078W-A	1.04966	0.761889	0.096711	0.414074	0.24071	0.119156		-0.300611	-0.701555	-0.3156	0.113023	-0.233552	0.482448		-0.481934	-0.294258	-0.516559	0.366861	0.153322	0.289955		-0.537286	-0.273107	0.320978	0.818854
YIL130W	YIL130W ... ASG1 biological process unknown molecular function unknown nucleus | YIL131C	0.811538	0.771723	-0.010232	-0.09685	0.538561	-0.070914		-0.171852	-0.265066	-0.293052	-0.114271	-0.076883	0.261015		-0.59872	-0.296145	-0.712144	-0.109571	0.134423	0.038768		-0.836451	-0.094359	0.445686	0.774651
YDR208W	YDR208W ... MSS4 sporulation (sensu Fungi)* 1-phosphatidylinositol-4-phosphate plasma membrane | YDR209C	0.400807	0.809415	0.344418	-0.16948	0.402341	0.324536		-0.069572	-0.105892	-0.125441	-0.147287	0.122175	0.537385		-0.62079	-0.260359	-0.660593	0.36513	0.617414	0.720911		-0.547101	0.031189	0.888273	1.07851
YNR052C	YNR052C ... POP2 regulation of transcription fr 3'-5'-exoribonuclease activity cytoplasm* | YNR053C	0.581184	0.679743	0.270876	-0.007517	0.240526	0.403128		-0.552207	-0.571214	-0.580631	0.06515	-0.094214	0.329031		-0.434666	0.006025	-0.486594	0.190912	0.751946	0.265755		-0.643367	0.366486	0.68776	0.881842
YLR248W	YLR248W ... RCK2 protein amino acid phosphoryla protein serine/threonine kinase actcytoplasm | YLR249W	0.57693	0.82612	0.170085	0.553534	0.391738	0.396099		-0.350259	-0.288952	-0.181302	0.141476	0.402057	0.444013		-0.792458	-0.283495	-0.530491	0.465277	0.450985	0.401597		-0.805236	-0.786369	0.707176	0.616322
YNL233W	YNL233W ... BNI4 chitin biosynthesis* protein binding bud neck* | YNL234W	0.276228	1.02019	-0.207122	-0.101133	0.280729	0.068702		-0.600328	-0.257567	-0.683111	-0.196156	0.166326	0.264103		-0.859682	-0.081919	-0.49655	0.5182	0.34774	0.30592		-1.16118	-0.259224	0.303971	0.621453
YLR253W	YLR253W ... YLR253W biological process unknown molecular function unknown mitochondrion | YLR254C	0.438849	0.750795	-0.118301	0.21781	0.40013	0.190075		-0.593503	-0.741848	-0.742076	-0.314529	-0.505063	0.03328		-0.842337	-0.226915	-0.883913	0.089969	0.439998	0.22744		-0.796609	0.225601	-0.031622	0.377207
YLR166C	YLR166C ... SEC10 establishment of cell polarity protein binding exocyst | YLR167W	0.877973	1.44576	0.249704	0.102653	0.377108	0.112892		-0.178894	-0.24527	-0.091538	-0.265558	-0.196766	0.32308		-0.331767	0.554496	0.13418	0.151812	0.208637	0.02089		-0.980527	0.10029	-0.375374	0.256487
YLR163C	YLR163C ... MAS1 mitochondrial protein processi mitochondrial processing peptidase mitochondrial processing peptidase | YLR164W	0.961015	1.38729	0.645332	0.061527	0.233032	0.46984		-0.237651	-0.324219	-0.369584	-0.127862	0.317512	0.633214		-0.805886	0.429936	-0.230342	0.106153	0.40408	0.316836		-0.21106	0.372027	-0.022733	0.565673
YDR006C	YDR006C ... SOK1 cAMP-mediated signaling molecular function unknown nucleus | YDR007W	0.659435	0.783262	0.933335	-0.173486	0.433738	0.276184		-0.50789	-0.572338	-0.617243	0.089169	0.034655	0.445355		-0.436856	-0.650535	-0.738188	0.581979	0.507405	0.80504		-0.793847	-0.645922	1.38135	1.48765
YFR048W	YFR048W ... RMD8 biological process unknown molecular function unknown cytoplasm | YFR049W	0.887799	1.21385	0.619451	-0.019407	-0.077809	0.240601		-0.130078	0.074765	-0.528928	0.017271	-0.20867	0.304717		-0.498674	-0.241477	-0.685909	0.3226	0.457914	0.411506		-0.701842	-0.097449	0.831291	1.29402
YGR056W	YGR056W ... RSC1 chromatin remodeling molecular function unknown RSC complex | YGR057C	0.885324	0.71357	0.123624	0.094935	0.118637	0.129438		-0.421157	-0.521188	-0.615284	0.240949	0.12988	0.522775		-0.711571	-0.239643	-0.4082	0.399064	0.766955	0.737351		-0.882349	0.195202	1.11828	1.41936
YJR090C	YJR090C ... GRR1 G1/S transition of mitotic cel protein binding* cytoplasm* | YJR091C	1.04207	1.34062	0.190038	-0.010051	0.305991	0.085548		-0.316869	-0.481573	-0.389355	0.132373	-0.011474	0.48345		-0.257941	-0.222679	-0.508511	0.843019	0.63231	0.80212		-0.744676	-0.203851	1.71965	1.85407
YOL063C	YOL063C … CRT10 (HUS1) ATP synthesis coupled proton t hydrogen-transporting ATP synthase proton-transporting ATP synthase co | Protein involved in transcriptional regulation of RNR2 and RNR3; expression of the gene is induced by DNA damage and null mutations confer increased resistance to hydroxyurea; N-terminal region has a leucine repeat and a WD40 repeatYOL064C	0.988732	1.12289	0.443902	0.136074	0.503539	-0.000677		0.071366	-0.410521	-0.455162	0.366864	0.401828	0.43856		-0.086262	-0.271983	-0.414481	0.718892	1.10315	0.863269		-0.593028	-0.074043	1.07259	1.17654
YLR371W	YLR371W ... ROM2 cell wall organization and bio signal transducer activity* bud tip | YLR372W	0.814479	1.1729	0.152273	0.124565	0.575082	0.513485		-0.415758	-0.117113	-0.434961	0.316238	0.635735	0.909802		-0.822096	-0.215563	-0.583171	0.885429	0.839929	0.929907		-1.00315	-0.336792	0.939682	1.09407
YOR172W	YOR172W ... YRM1 positive regulation of transcr specific RNA polymerase II transcricytoplasm* | YOR173W	0.551314	1.10299	0.08436	-0.01413	0.150543	0.293356		-0.413229	-0.181982	-0.84842	0.156838	0.515724	0.668982		-0.758409	-0.067252	-0.71298	0.627183	0.853053	0.54343		-0.561458	-0.475324	0.928321	1.04629
YMR258C	YMR258C ... YMR258C biological process unknown molecular function unknown cytoplasm* | YMR259C	0.603805	0.624412	0.167101	0.483783	0.656531	0.501627		-0.494704	-0.813629	-0.685623	0.15056	0.174889	0.581992		-0.316875	-0.489591	-0.661445	0.5777	0.501118	0.394264		-0.521196	-0.23175	0.981478	1.0504
YBL014C	YBL014C ... RRN6 transcription from RNA polymer RNA polymerase I transcription factRNA polymerase I transcription fact | YBL015W	0.484119	0.909968	0.176708	-0.78271	-0.182294	-0.339977		0.260659	0.112108	0.036955	0.145721	-0.077711	0.152543		-0.357095	0.273068	-0.140946	0.523917	0.429027	0.801922		-0.658981	-0.097734	1.24174	1.26175
YDR464W	YDR464W ... SPP41 negative regulation of transcr molecular function unknown nucleus | YDR465C	0.609975	0.874453	-0.726568	-0.41057	0.21103	-0.027993		-0.088711	0.049209	-0.388073	0.128066	0.200465	0.331252		-0.878369	0.208131	-0.451854	0.466195	0.687921	0.518402		-0.725479	-0.113867	1.72738	1.70006
YOR290C	YOR290C ... SNF2 chromatin remodeling general RNA polymerase II transcripSWI/SNF complex* | YOR291W	0.837686	1.21968	-0.281872	-0.262866	0.126471	-0.016151		0.08384	0.562722	0.003233	-0.332991	0.421824	0.417611		-0.69173	0.138018	-0.584427	0.820831	0.986122	0.696076		-0.981134	0.008116	1.62434	1.94423
YNL118C	YNL118C ... DCP2 mRNA catabolism* mRNA binding* cytoplasm* | YNL119W	1.03609	1.63105	0.12288	-0.071062	0.371316	0.44283		0.089453	0.735306	0.10171	-0.189869	0.273832	0.479827		-0.326313	0.804683	-0.264367	0.679186	1.03784	0.688403		-1.04685	-0.007739	0.99774	1.28053
YKL125W	YKL125W ... RRN3 transcription from RNA polymer RNA polymerase I transcription factRNA polymerase I transcription fact | YKL126W	0.394482	1.26949	0.262026	-0.535184	0.361004	0.144781		-0.086017	0.115648	-0.112359	-0.420728	-0.178233	0.184934		-0.857443	0.277602	-0.155375	-0.075164	0.182848	0.790673		-0.593028	0.479655	1.24698	1.88329
YOL072W	YOL072W ... THP1 bud site selection* protein binding nuclear pore* | YOL073C	0.937905	1.30635	0.815502	-0.66401	0.073493	0.254968		-0.177636	-0.078539	0.008598	-0.284155	0.16082	0.380326		-0.349297	-0.096926	-0.553307	0.38271	0.342912	0.363609		-0.704537	0.415728	0.990829	0.907792
YOR306C	YOR306C ... MCH5 transport transporter activity* membrane | YOR307C	0.326169	0.166124	-0.300108	-0.012753	0.285275	0.163009		-0.434486	-0.331886	-0.341469	-0.476996	-0.19888	0.218201		-0.538958	-0.776466	-0.464875	0.175951	-0.150461	0.341174		-0.31292	0.062954	1.67032	1.93536
YMR091C	YMR091C ... NPL6 protein-nucleus import molecular function unknown nucleus* | YMR092C	-0.005321	0.548511	-0.898716	-0.362915	-0.238374	-0.322214		-0.370906	0.531279	-0.007732	-0.547374	0.480291	0.315498		-0.701474	0.6762	-0.235655	0.122035	0.601524	0.274525		-0.24933	0.270722	1.73063	1.94006
YBR104W	YBR104W ... YMC2 transport transporter activity mitochondrial inner membrane | YBR105C	-2.65325	-2.09779	-2.61051	-0.935356	-0.264995	-0.570746		-0.484128	-0.514665	-0.516028	0.230129	0.275613	0.09132		-1.3493	0.288892	-0.477811	0.340511	0.329491	0.295404		-0.98282	0.083912	-0.660934	0.244718
YIL079C	YIL079C PAC cluster AIR1 mRNA-nucleus export* molecular function unknown nucleus* | YIL082W	-1.82148	-0.907969	-1.8329	-1.4324	-0.96014	-0.643374		-0.353864	-0.020554	-0.340072	-0.417825	-0.54303	-0.069072		-1.27453	0.507161	-0.228816	-0.280418	0.441518	0.466416		-1.06644	-0.050285	-0.438585	-0.058538
YGR283C	YGR283C PAC cluster YGR283C biological process unknown molecular function unknown nucleolus | YGR284C	-0.875162	-0.708325	-1.87472	-1.07151	-0.65992	-0.966422		-0.030251	-0.059178	0.01517	-0.273478	-0.362853	-0.295807		-0.226553	0.390874	0.045852	0.101908	0.379396	0.562823		-0.757998	0.499118	0.632812	1.17941
YDR075W	YDR075W ... PPH3 protein amino acid dephosphory protein phosphatase type 2A activitcytoplasm* | YDR076W	-1.52489	-0.501476	-1.37301	-0.522654	0.171104	-0.427315		-0.262194	-0.336764	-0.718572	-0.184191	0.167463	0.291158		-0.514814	0.244641	-0.635844	-0.121079	-0.041765	0.180061		-0.785673	0.278343	0.158921	0.525305
YGR140W	YGR140W ... CBF2 chromosome segregation DNA bending activity* condensed nuclear chromosome kineto | YGR141W	-1.16678	-0.899132	-1.54176	-0.812078	-0.124352	-0.410849		-0.178705	-0.191881	-0.034833	-0.923966	-0.248287	-0.229674		-0.965968	0.095263	-0.66181	0.255844	0.365411	0.417889		-1.02419	0.373083	0.463625	0.989733
YNL068C	YNL068C ... FKH2 pseudohyphal growth* transcription factor activity nucleus | YNL069C	-1.44247	-0.48868	-1.68197	-0.187244	0.421715	0.165147		0.026809	-0.183976	-0.06781	-0.454048	-0.041052	0.386845		-0.511119	0.428847	-0.258686	-0.069201	0.545073	0.34936		-0.477551	0.537789	0.605323	1.22032
YKL120W	YKL120W ... OAC1 sulfate transport* oxaloacetate carrier activity* mitochondrial inner membrane | YKL121W	-1.23848	-0.737815	-1.21465	-1.43961	-0.907251	-1.11957		-0.670112	-1.13157	-0.846315	0.767021	0.426243	0.916929		-1.05946	-0.882426	-0.729992	-0.586916	0.067298	0.033087		-0.964212	-0.122874	-0.458103	0.617244
YGL009C	YGL009C ... LEU1 leucine biosynthesis 3-isopropylmalate dehydratase activcytosol | YGL010W	0.426172	0.376439	0.420576	-1.18354	-0.981992	-1.18622		0.369049	0.207736	0.275848	0.853367	0.429184	0.810442		0.53016	0.116097	0.184574	0.000588	0.11939	0.07858		0.205532	0.011794	0.239289	0.135348
YHR183W	YHR183W ... GND1 response to oxidative stress* phosphogluconate dehydrogenase (deccytoplasm* | YHR184W	-0.569111	-0.820118	-0.292812	0.013286	-0.029562	0.021989		-0.465958	-0.491248	-0.386642	1.55205	1.63065	1.29947		-0.373202	-0.560792	-0.342547	1.37194	1.68822	1.29461		0.01625	-0.386213	0.157354	0.404033
YGL188C	YGL188C ... | YGL188C-A	0.627338	-0.230277	-0.832899	2.18408	1.22555	0.678554		-0.389881	-0.885894	-0.803819	0.633978	0.914382	0.748229		-0.343038	0.095954	0.039706	0.772165	0.836451	0.047456		-0.02642	-0.731074	0.151593	-0.693765
YDL066W	YDL066W ... IDP1 glutamate biosynthesis* isocitrate dehydrogenase (NADP+) acmitochondrion* | YDL067C	0.028441	-0.1864	0.350054	0.406391	0.644617	0.780389		0.280848	0.079596	0.372394	1.29942	1.25554	1.47323		0.279331	0.159322	0.456327	0.526904	0.580035	0.939586		0.209507	0.336996	0.284517	0.594167
YGR157W	YGR157W ... CHO2 phosphatidylcholine biosynthes phosphatidylethanolamine N-methyltrendoplasmic reticulum | YGR158C	-0.463005	-0.321226	-0.211108	0.260004	0.596754	0.043883		0.231814	-0.118727	0.244344	1.43849	1.70735	0.934314		0.229188	-0.043335	0.071241	1.44022	1.20574	0.911608		0.282643	0.006598	-0.230923	0.139653
YLR354C	YLR354C ... TAL1 pentose-phosphate shunt transaldolase activity cytoplasm | YLR355C	-0.189984	-0.428331	0.022516	0.491676	0.375243	0.429418		0.141071	-0.209034	0.078658	1.31812	1.45669	1.40657		0.341599	-0.302754	0.120647	1.21739	1.30465	1.13266		0.235647	-0.025326	0.004201	0.067935
YJL026W	YJL026W ... RNR2 DNA replication ribonucleoside-diphosphate reductascytoplasm* | YJL027C	-0.117896	-0.237975	0.32274	1.46128	1.38279	1.23462		0.096317	-0.091661	0.137824	0.703383	0.586554	0.492526		0.22811	-0.006109	0.13419	1.25689	1.1748	1.09564		0.198194	-0.048732	-0.179197	-0.243675
YAL049C	YAL049C … AIM2 biological process unknown molecular function unknown | Cytoplasmic protein involved in mitochondrial function or organization; null mutant displays reduced frequency of mitochondrial genome loss; potential Hsp82p interactorYAL051W	0.016212	0.178501	0.120407	0.347578	0.483489	0.289569		-0.111935	-0.08243	0.024192	1.13043	1.25834	1.52266		-0.093283	-0.553826	-0.371684	0.318417	0.233388	0.524097		-0.425084	-0.250997	-0.032299	0.165873
YCL009C	YCL009C ... ILV6 branched chain family amino ac enzyme regulator activity* mitochondrion* | YCL010C	-0.849795	-1.51882	-0.52285	0.859234	0.134774	0.777753		-0.450161	-0.728687	-0.813171	1.20606	0.794155	0.762283		0.016637	-0.663516	-0.453101	0.991296	0.252189	0.494876		-0.027941	-0.968876	-0.0932	-0.502801
YER057C	YER057C ... HMF1 biological process unknown molecular function unknown cytoplasm* | YER058W	-0.681341	-0.85146	-0.471839	0.842129	0.642046	0.725208		-0.265536	-0.410635	-0.243166	1.10771	0.698471	0.661254		-0.086262	-0.253542	-0.009072	0.70176	0.759933	0.757087		0.066285	-0.551231	0.066361	-0.100955
YLR304C	YLR304C ... ACO1 mitochondrial genome maintenan aconitate hydratase activity cytosol* | YLR305C	-1.00889	-0.974317	-0.828699	0.996565	1.24169	0.831098		-1.31395	-1.7668	-1.23069	0.555182	1.12671	0.549591		-0.733097	-1.26734	-0.986791	0.977423	1.13679	0.524841		-0.116301	-1.11546	-0.214542	0.180407
YCL014W	YCL014W ... BUD3 cytokinesis* molecular function unknown bud neck* | YCL016C	-0.633934	0.01337	-0.966038	0.179851	0.510367	0.236411		0.114239	-0.049177	0.009942	0.323973	0.350676	0.253001		-0.052765	0.361895	-0.003446	0.474396	0.398095	0.331981		-0.666332	-0.382686	0.293181	0.783016
YBL100C	YBL100C ... | YBL100W-C	-0.120589	-0.204775	-0.002824	1.11269	1.17799	0.665954		0.052219	-0.82627	0.03134	0.914683	0.726078	0.865185		-0.017453	-0.341904	-0.14821	0.486825	0.63503	0.093953		0.272316	0.05507	-0.414912	-0.312701
YHR051W	YHR051W ... COX6 aerobic respiration* cytochrome-c oxidase activity respiratory chain complex IV (sensu | YHR052W	-0.355555	0.228004	0.189127	0.439371	0.855867	0.464437		0.392533	0.139973	0.364376	0.841752	0.851074	0.726183		0.095584	-0.262127	0.276646	0.23641	0.26949	0.30834		-0.253822	-0.200257	-0.611118	-0.121714
YGL191W	YGL191W ... COX13 aerobic respiration enzyme regulator activity* respiratory chain complex IV (sensu | YGL192W	-0.394408	0.19547	0.018237	0.504935	0.674995	0.714268		0.082293	0.033919	0.126918	0.389522	0.584844	0.91261		0.241741	0.031535	-0.039839	0.50448	0.523093	0.507502		-0.398718	0.111311	-0.199567	0.360252
YBR249C	YBR249C PAC cluster ARO4 aromatic amino acid family bio 3-deoxy-7-phosphoheptulonate synthacytoplasm* | YBR250W	-0.27177	-0.371569	0.315815	0.83578	0.886826	0.91647		0.109046	0.247892	0.199111	1.04316	1.1401	1.00583		0.197032	0.076896	0.220463	0.44072	0.431788	0.526811		0.078627	0.115744	-0.185393	-0.021095
YLL050C	YLL050C ... COF1 actin filament organization* protein binding actin cortical patch | YLL051C	-0.423304	-0.224588	-0.011735	0.499127	0.636791	0.621205		-0.004604	0.070745	-0.003802	0.684791	0.609243	0.525342		0.126396	-0.213832	0.123254	0.703183	0.496124	0.616345		-0.153841	0.026396	0.02075	0.097236
YOR122C	YOR122C ... PFY1 response to osmotic stress* actin monomer binding actin cap* | YOR123C	-0.131019	0.024113	0.289197	0.516942	0.387723	0.541427		-0.122837	0.021646	-0.070002	0.755659	0.857904	0.628679		-0.073101	-0.149816	-0.226274	0.569692	0.761371	0.444589		0.222212	-0.133861	-0.010009	-0.147301
YDR377W	YDR377W ... ATP17 ATP synthesis coupled proton t hydrogen-transporting ATP synthase proton-transporting ATP synthase co | YDR378C	-0.429626	-0.078274	0.090078	1.06172	0.996316	0.704447		-0.433241	-0.334366	-0.311074	0.468614	0.876873	0.56222		-0.307289	-0.591596	-0.56389	0.477214	0.145387	0.060519		-0.470172	-0.224264	-0.54004	0.026186
YDL067C	YDL067C ... COX9 aerobic respiration* cytochrome-c oxidase activity respiratory chain complex IV (sensu | YDL068W	-0.517099	-0.64798	-0.292331	1.02411	0.757663	0.621195		-0.329026	-0.129245	-0.379093	0.883278	0.912953	0.824028		-0.230419	-0.301329	-0.552923	0.553702	0.658378	0.445196		-0.094073	-0.212247	-0.290834	0.065013
YGL187C	YGL187C ... COX4 aerobic respiration* cytochrome-c oxidase activity respiratory chain complex IV (sensu | YGL188C	-0.468293	-0.371547	-0.068227	1.19508	0.954075	0.869078		-0.197447	-0.007849	-0.501437	1.05793	1.15692	0.689236		-0.016929	-0.325379	-0.127363	0.426122	0.569221	0.250919		-0.162049	-0.66459	-0.264305	-0.176048
YER044C	YER044C ... ERG28 ergosterol biosynthesis "protein binding, bridging" endoplasmic reticulum membrane | YER044C-A	-0.644558	-0.290059	-0.332973	0.939346	0.840499	0.683109		-0.493489	-0.690728	-0.468692	0.772336	0.193133	0.499676		-0.477881	-0.61737	-0.478688	0.564248	0.46941	0.334772		-0.273501	-0.541487	-0.217359	-0.322918
YPL271W	YPL271W ... ATP15 ATP synthesis coupled proton t hydrogen-transporting ATP synthase "proton-transporting ATP synthase, c" | YPL272C	-0.639342	-0.432759	-0.359759	0.770331	0.843701	0.806386		-0.853561	-0.482089	-0.366491	0.765613	0.80342	0.666843		-0.519222	-0.55234	-0.250909	0.547447	0.678054	0.312999		-0.198706	-0.288034	-0.358941	-0.330348
YKL016C	YKL016C ... ATP7 protein complex assembly* structural molecule activity* "proton-transporting ATP synthase, s" | YKL017C	-0.340416	0.071982	-0.602633	0.799897	0.852859	0.89211		-0.346981	-0.76791	-0.465864	0.106863	0.291663	0.444939		-0.355496	-0.345941	-0.396926	0.126976	0.118049	0.343546		-0.602695	-0.608096	-0.63094	-0.343744
YOR187W	YOR187W ... TUF1 translational elongation GTPase activity* mitochondrial matrix | YOR188W	-0.513435	-0.439989	-0.22367	0.639121	0.489007	0.615694		-0.51361	-0.788362	-0.658655	0.337226	0.574591	0.526146		-0.274406	-0.711661	-0.38387	0.149847	-0.016573	0.128366		-0.230692	-0.370879	-0.94707	-0.782706
YDL018C	YDL018C ... ERP3 secretory pathway molecular function unknown integral to membrane | YDL019C	-0.218749	-0.03061	-0.07456	0.723883	0.663501	0.685093		-0.775772	-0.355379	-0.300503	0.027892	0.112321	0.347967		-0.583762	0.021094	-0.18695	0.710764	0.715331	0.231457		-0.618563	0.125197	-0.435809	-0.017991
YBR039W	YBR039W ... ATP3 ATP synthesis coupled proton t hydrogen-transporting ATP synthase "proton-transporting ATP synthase, c" | YBR040W	-0.243745	0.028539	-0.455336	0.362786	0.768123	0.850854		-0.451169	-0.632138	-0.369607	0.143567	0.226266	0.674907		-0.774364	-0.492434	-0.606563	-0.113318	-0.132089	0.079895		-0.888079	-0.04151	-0.938582	-0.299468
YLR295C	YLR295C ... ATP14 ATP synthesis coupled proton t hydrogen-transporting ATP synthase proton-transporting ATP synthase co | YLR296W	-0.130664	-0.136111	-0.518607	0.287707	0.666941	0.364148		-0.309262	-0.369879	-0.472544	0.164849	0.09944	0.110072		-0.605636	-0.190549	-0.261569	0.289295	0.149623	0.270199		-0.995746	0.138618	-0.734517	0.164431
YPL078C	YPL078C ... ATP4 ATP synthesis coupled proton t structural molecule activity* "proton-transporting ATP synthase, s" | YPL079W	-0.02209	0.288265	-0.595753	0.475948	0.439593	0.776354		-0.348703	0.03134	-0.240559	0.005518	0.192458	0.507035		-0.33611	-0.044624	-0.243204	0.515627	0.224668	0.229593		-1.16522	-0.049217	-0.759643	0.018188
YLR118C	YLR118C ... YLR118C biological process unknown "hydrolase activity, acting on ester"cytoplasm* | YLR119W	0.132283	0.130601	0.075504	0.203188	0.321836	0.630656		-0.579882	-0.308479	-0.108895	-0.051802	0.296579	0.472868		-0.245139	-0.531907	-0.504847	0.332776	0.11561	0.309459		-0.660932	-0.500792	-0.451967	-0.099629
YPL273W	YPL273W PAC cluster SAM4 sulfur amino acid metabolism homocysteine S-methyltransferase accytoplasm* | YPL274W	-1.08455	-0.793968	-0.648128	-0.08612	0.483787	0.355778		-0.325559	-0.394689	-0.300858	0.729398	0.701538	1.1714		-0.523581	-0.349313	-0.401255	1.17257	0.69151	1.05069		-0.748603	-0.005203	-0.160623	0.498815
YPR145W	YPR145W PAC cluster ASN1 asparagine biosynthesis asparagine synthase (glutamine-hydrcytoplasm | YPR146C	-1.23167	-1.02189	-0.822677	-0.044797	0.512608	0.413841		-0.365884	-0.402402	-0.382392	1.10663	1.29921	1.40504		-0.426399	-0.334745	-0.452935	0.650993	0.587771	0.762319		-0.841822	-0.11931	-0.917391	-0.340593
YLR285C-A	YLR285C-A ... YLR285C-A biological process unknown molecular function unknown cellular component unknown | YLR285W	-0.329484	-0.164248	-0.187249	0.544436	0.718592	0.266024		0.290347	-0.350657	0.454972	0.412453	0.034027	-0.016978		-0.799958	0.115612	-0.995652	0.28435	0.277024	0.04006		-0.347177	-0.354422	-0.565365	-0.243335
YLR038C	YLR038C ... COX12 cytochrome c oxidase complex a cytochrome-c oxidase activity respiratory chain complex IV (sensu | YLR039C	-0.334836	0.299135	-0.321354	0.983695	0.948712	1.0344		-0.607635	-0.222742	-0.684754	0.992831	1.0204	0.929815		-0.922554	-0.294523	-0.70305	0.64249	0.676351	0.207681		-1.35692	-0.674103	-0.714892	-0.160732
YPR010C-A	YPR010C-A … Putative protein of unknown function; conserved among Saccharomyces sensu stricto speciesYPR137C-A	-0.941006	-0.165426	-0.754897	1.08093	0.90558	1.15048		-0.735601	0.026954	-0.368493	0.889025	1.04442	0.845508		-0.143712	-0.285631	-0.057287	1.34005	0.593433	0.662978		-0.623582	-0.431989	-0.537306	-0.0945
YIL011W	YIL011W ... TIR3 biological process unknown molecular function unknown cell wall (sensu Fungi) | YIL012W	-1.41052	-1.76289	-0.992556	0.702673	0.59542	0.405088		-0.3374	-0.381106	-0.284776	1.06875	0.988619	0.489766		-0.207373	-0.526257	-0.285062	0.103656	0.592857	0.262716		0.434755	-0.058298	0.648118	0.461698
YOR108W	YOR108W ... LEU9 leucine biosynthesis 2-isopropylmalate synthase activitymitochondrion | YOR109W	-1.49588	-1.64626	-1.0471	-0.104483	0.184683	-0.059055		-0.145389	-0.505377	0.01475	1.09376	1.01622	1.29878		-0.080766	-0.249911	-0.100968	0.458479	0.525537	0.631701		0.132938	0.018232	0.441951	0.366011
YFL034C-A	YFL034C-A ... RPL22B protein biosynthesis structural constituent of ribosome cytosolic large ribosomal subunit ( | YFL034C-B	-2.50594	-1.55213	-1.73419	-0.207599	0.222157	0.124778		-0.615419	-0.828441	-0.647973	0.163623	0.137322	0.30826		-0.377311	-0.100782	-0.38831	0.342561	0.52284	0.164148		-0.918331	-0.338523	-0.817011	-0.123574
YLR061W	YLR061W RP cluster RPL22A protein biosynthesis structural constituent of ribosome cytosolic large ribosomal subunit ( | YLR062C	-1.17767	-1.1706	-1.28221	0.156895	0.372244	0.353088		-0.574138	-0.043435	-0.595548	-0.039906	0.669378	-0.029462		-0.680676	-0.02761	-0.14998	-0.243615	0.107099	0.37155		-0.718559	-0.366174	-0.192369	0.230968
YML081C-A	YML081C-A ... ATP18 ATP synthesis coupled proton t hydrogen-transporting ATP synthase proton-transporting ATP synthase co | YML081W	-1.29023	-0.819502	-1.01931	0.51294	0.782771	0.61502		-0.928909	-0.169928	-1.27453	0.503072	0.904126	0.431827		-0.757102	-0.284586	-0.767263	0.310275	0.560906	0.225968		-0.977144	-0.250794	-0.77492	-0.237043
YNL131W	YNL131W ... TOM22 mitochondrial matrix protein i protein transporter activity mitochondrial outer membrane transl | YNL132W	-0.887453	-0.861808	-0.869042	-0.000345	0.15557	0.126084		-1.02079	-1.19792	-0.997071	0.086451	0.070615	0.190504		-0.722686	-0.828683	-0.649327	-0.320365	-0.36058	0.116296		-0.672051	-0.689429	-0.652412	-0.430017
YDR408C	YDR408C ... ADE8 purine nucleotide biosynthesis phosphoribosylglycinamide formyltracytoplasm* | YDR409W	-0.668412	0.010731	-0.534507	-0.839573	-0.770948	-0.700518		0.242454	0.553061	-0.021605	-0.6289	-0.644721	-0.253235		0.044088	0.866885	0.296902	0.009833	0.25069	0.202289		-0.251858	0.597696	-0.179229	0.09255
YDR300C	YDR300C PAC cluster PRO1 proline biosynthesis glutamate 5-kinase activity cytoplasm | YDR301W	-0.60947	-0.172716	-0.818906	-1.45388	-1.01847	-0.97192		-0.104981	0.289933	-0.073636	-0.764777	-0.69971	-0.397369		-0.541527	0.61701	-0.022792	-0.342507	-0.291637	0.156493		-0.703125	0.574203	-0.24079	0.178553
YKL144C	YKL144C PAC cluster RPC25 transcription from RNA polymer DNA-directed RNA polymerase activitDNA-directed RNA polymerase III com | YKL145W	-0.444811	-0.805962	-1.84572	-1.31003	-0.695629	-0.677638		-0.079778	-0.023632	-0.248009	-0.312507	-0.313618	-0.486659		-0.469474	0.45671	-0.147802	-0.191792	0.006987	0.020998		-0.90994	0.63195	-0.067402	0.928895
YIL020C	YIL020C PAC cluster HIS6 histidine biosynthesis 1-(5-phosphoribosyl)-5-[(5-phosphorintracellular | YIL020C-A	-0.956179	-0.482203	-0.830725	-0.935356	-0.945814	-0.445063		0.097935	-0.175868	-0.132058	-0.4571	-0.23998	-0.295877		-0.322824	0.075966	-0.063526	0.163346	-0.505878	0.266952		-0.204899	0.272474	-0.398324	-0.075135
YOL125W	YOL125W … TRM13 biological process unknown molecular function unknown | 2'-O-methyltransferase responsible for modification of tRNA at position 4; exhibits no obvious similarity to other known methyltransferasesYOL126C	-0.805502	-0.489115	-0.890496	-0.710636	-0.743779	-0.669254		-0.081209	0.128945	-0.013058	-0.306061	-0.238176	-0.280245		-0.139546	0.381047	-0.184686	0.240748	-0.271413	0.375326		-0.03943	0.055682	0.647243	0.26702
YJL143W	YJL143W ... TIM17 mitochondrial matrix protein i protein transporter activity mitochondrial inner membrane preseq | YJL144W	-0.928002	-1.15489	-0.705144	0.437154	-0.448729	0.027821		-0.900568	-0.421127	-0.535613	0.218627	0.371044	0.022906		-0.629145	-0.119837	-0.528022	-0.402128	0.077554	0.010792		0.19968	-0.073433	-0.436166	-0.415103
YJL212C	YJL212C ... OPT1 sulfur metabolism oligopeptide transporter activity endoplasmic reticulum* | YJL213W	-1.41987	-1.26949	-1.17535	0.121976	-0.154796	-0.448365		-0.337099	-0.828681	-0.471642	0.000736	-0.025813	-0.627705		-0.276029	-0.234345	-0.068522	0.408264	0.014791	0.107154		0.480056	-0.105726	0.045572	-0.046873
YLR056W	YLR056W ... ERG3 ergosterol biosynthesis C-5 sterol desaturase activity endoplasmic reticulum | YLR057W	-1.77149	-1.69207	-0.918566	-0.10264	-0.210381	-0.385259		-0.178737	-0.279176	-0.089635	0.217572	-0.101998	-0.144958		-0.115702	-0.267302	-0.177707	0.167915	0.173325	0.162594		0.517161	-0.026486	-0.356646	-0.594607
YER118C	YER118C PAC cluster SHO1 pseudohyphal growth* osmosensor activity plasma membrane* | YER119C	-1.08096	-0.574232	-0.469001	-0.477231	-0.262652	-0.371938		0.06842	-0.132987	-0.165972	-0.257804	-0.300174	-0.231405		0.003719	-0.101727	0.156351	-0.313405	-0.32065	0.187648		-0.33411	0.641545	-0.275747	0.495921
YJL111W	YJL111W ... CCT7 protein folding* unfolded protein binding cytoplasm* | YJL112W	-0.755806	-0.406937	-1.39695	-0.964239	-0.64485	-0.592542		-0.371315	-0.281407	-0.367014	-0.925434	-0.800161	-0.246144		-0.705313	0.23515	-0.11715	-0.28843	-0.265869	0.030142		-0.331747	0.332016	0.128365	0.376337
YML125C	YML125C … PGA3 biological process unknown molecular function unknown | Putative cytochrome b5 reductase, localized to the plasma membrane; may be involved in regulation of lifespan; required for maturation of Gas1p and Pho8p, proposed to be involved in protein traffickingYML126C	-1.24618	-0.864046	-0.639768	-0.944716	-0.644913	-0.734949		-0.178416	-0.049341	-0.232045	-0.654542	-0.681276	-0.378123		-0.336611	-0.061125	-0.103857	-0.78855	-0.513877	0.099286		-0.36696	0.057849	0.09407	-0.022089
YNL268W	YNL268W ... LYP1 basic amino acid transport basic amino acid transporter activimitochondrion* | YNL269W	-0.575244	-0.283119	-0.685447	-0.167304	-0.031358	-0.072806		-0.311583	-0.39585	-0.363059	-0.705501	-0.719171	-0.484671		-0.119853	-0.027078	-0.246965	-0.143913	-0.127454	0.159251		-0.201724	-0.153833	-0.454115	-0.406721
YGL148W	YGL148W PAC cluster ARO2 aromatic amino acid family bio chorismate synthase activity* cytoplasm | YGL149W	-1.41274	-1.37861	-1.54805	-0.316643	-0.214186	-0.030454		-0.524537	-0.5057	-0.607666	0.264154	0.237478	0.416995		-0.56428	-0.087972	-0.422753	0.263875	0.202945	0.235099		-0.516192	-0.000732	-0.416911	-0.173688
YLR066W	YLR066W ... SPC3 signal peptide processing signal peptidase activity signal peptidase complex | YLR067C	-0.984259	-1.06708	-1.67913	-0.290965	-0.344224	-0.51919		-0.366517	-0.603506	-0.125	0.03299	-0.300062	0.120227		-0.441089	-0.08406	-0.235074	-0.157132	-0.115294	0.025705		-0.56082	-0.105689	-0.479639	-0.488196
YJL117W	YJL117W ... PHO86 secretory pathway* molecular function unknown endoplasmic reticulum | YJL118W	-0.863552	-0.704133	-0.73663	-0.375183	-0.455388	-0.393606		-0.090882	-0.405608	-0.240814	-0.032514	-0.082146	-0.0138		0.018008	0.031317	0.128173	-0.103625	-0.153327	0.211789		-0.662569	0.065862	-0.128908	-0.121642
YML012W	YML012W ... ERV25 ER to Golgi transport molecular function unknown COPII-coated vesicle | YML013W	-0.641278	-0.340422	-0.356461	0.126659	0.051664	0.447518		-0.128357	-0.328178	-0.30319	0.321776	-0.151417	0.232073		-0.562229	-0.015892	-0.264606	0.25085	0.131309	0.272752		-0.601336	-0.129131	-0.152881	0.059419
YEL051W	YEL051W ... VMA8 vacuolar acidification hydrogen-transporting ATPase activivacuolar membrane (sensu Fungi)* | YEL052W	-0.392968	0.010731	-0.710276	-0.280158	-0.11711	0.088625		-0.063862	0.359484	0.03001	-0.170393	0.185178	0.039937		-0.678404	0.259452	-0.123085	0.058397	0.132687	0.163745		-0.95659	0.053122	-0.48898	-0.173667
YPL117C	YPL117C ... IDI1 ergosterol biosynthesis isopentenyl-diphosphate delta-isomecytosol | YPL118W	-1.05585	-0.361847	-1.32475	-0.701234	0.032825	-0.214744		-0.315337	0.012546	-0.252584	-0.340725	-0.107644	0.220973		-0.931629	0.335032	-0.474013	-0.133462	0.097513	0.023893		-1.10704	0.055362	-0.58049	0.229282
YOR320C	YOR320C ... GNT1 N-linked glycosylation acetylglucosaminyltransferase activGolgi medial cisterna | YOR321W	-0.898913	-0.638362	-0.94461	-0.152409	-0.195244	-0.206729		-0.204783	0.047662	-0.104245	0.068115	0.078228	0.262312		-0.224837	-0.031548	-0.042735	0.058653	0.074758	0.015684		-0.703325	0.069796	-0.211649	0.004882
YMR074C	YMR074C ... YMR074C biological process unknown molecular function unknown cytoplasm* | YMR075C-A	-0.81111	-0.966549	-1.28162	0.205225	-0.200554	0.267559		-0.552861	0.131093	-0.40935	0.084195	0.209088	0.222002		-0.845722	-0.154533	-0.425621	0.276721	0.212215	0.034061		-0.625057	-0.191005	-0.067242	0.025628
YPL249C-A	YPL249C-A ... RPL36B protein biosynthesis structural constituent of ribosome*cytosolic large ribosomal subunit ( | YPL250C	-1.13655	-0.694288	-1.47144	-0.37347	-0.536898	-0.596131		-0.487238	-0.006484	-0.609401	-0.650515	-0.414837	-0.465019		-0.680418	-0.343055	-0.188446	-0.241614	-0.634833	0.029529		-0.828667	-0.217973	-1.58708	-1.20594
YPL198W	YPL198W RP cluster RPL7B protein biosynthesis structural constituent of ribosome cytosolic large ribosomal subunit ( | YPL199C	-1.47818	-1.01825	-0.849973	-0.499421	-0.10091	-0.089635		0.038346	-0.119582	0.134304	-0.420728	-0.640187	-0.365872		0.279105	0.324124	0.329447	-0.029159	-0.100931	0.225492		-0.366578	0.560517	-1.21878	-0.54319
YPR114W	YPR114W ... YPR114W biological process unknown molecular function unknown endoplasmic reticulum | YPR115W	-0.599782	-0.811271	-0.620491	0.330231	-0.057822	0.034968		-0.0501	-0.000463	0.190679	-0.040011	0.046505	0.073336		0.211859	0.016362	-0.093263	0.256416	0.392142	0.069999		0.694264	0.215449	0.823999	0.462902
YDR322C-A	YDR322C-A ... TIM11 ATP synthesis coupled proton t structural molecule activity proton-transporting ATP synthase co | YDR322W	-0.20116	0.357381	-0.478891	1.28287	1.12358	1.05332		-1.30357	-0.473167	-1.05751	0.738809	0.377492	0.649988		-0.714581	-0.137246	-0.184192	0.859224	0.610865	0.896014		-1.04343	-0.068895	-0.420402	0.527912
YGR108W	YGR108W ... CLB1 G2/M transition of mitotic cel cyclin-dependent protein kinase regcytoplasm* | YGR109C	-1.32791	-0.429139	-1.8865	1.04339	1.65054	1.68952		-0.835693	-0.596934	-0.94571	0.533336	0.219555	0.718144		-1.11797	0.10451	-0.531705	0.766039	0.491014	0.482633		-1.50739	-0.211324	-1.43727	-0.61442
YBR262C	YBR262C … AIM5 biological process unknown molecular function unknown mitochondrion | Protein of unknown function; the authentic, non-tagged protein is detected in purified mitochondria in high-throughput studies; null mutant displays elevated frequency of mitochondrial genome lossYBR263W	0.008429	-0.168975	-1.41786	0.55067	0.531506	0.579636		-0.880959	-0.222406	-0.786667	1.041	1.12881	1.28022		-0.899494	0.14198	-0.929805	0.316059	0.38828	0.154685		-1.49533	-0.223952	-0.081252	0.038013
YDR063W	YDR063W … AIM7 biological process unknown molecular function unknown | Putative protein of unknown function; green fluorescent protein (GFP)-fusion protein localizes to the cytoplasm and nucleus; null mutant is viable and displays elevated frequency of mitochondrial genome lossYDR064W	-0.304075	0.459876	-0.608324	0.061669	0.258161	0.505789		-0.280077	-0.25964	-0.235652	-0.047453	0.063533	0.725782		-0.618483	-0.486607	-0.341148	0.447209	0.448607	0.733957		-1.23536	-0.120241	-0.34521	0.015121
YCR071C	YCR071C ... IMG2 protein biosynthesis structural constituent of ribosome mitochondrial large ribosomal subun | YCR072C	-0.201835	0.643948	-0.764312	-0.115822	0.171104	0.141966		-0.797886	-1.15946	-1.2654	-0.05215	0.210885	0.682321		-1.2435	-0.299975	-1.05664	-0.188637	0.163682	0.202013		-1.59635	-1.12442	-0.571681	-0.864715
YJL096W	YJL096W ... MRPL49 protein biosynthesis structural constituent of ribosome mitochondrial large ribosomal subun | YJL097W	-1.36001	-0.598894	-1.20446	-0.1141	-0.624076	0.103918		-1.76806	-1.86494	-2.11906	-0.133928	0.118823	0.118438		-1.67687	-0.712501	-1.58534	0.00803	-0.273992	0.045043		-2.10607	-1.07404	-1.17333	-0.571656
YGR076C	YGR076C ... MRPL25 protein biosynthesis structural constituent of ribosome mitochondrial large ribosomal subun | YGR077C	-0.897324	0.213223	-1.14578	-0.289852	0.151205	0.464893		-0.968216	-0.687503	-0.886888	0.087969	-0.184983	0.477369		-1.01999	-0.160512	-0.856705	0.204497	0.492752	0.109466		-1.83007	-0.362929	-0.891326	-0.093994
YMR225C	YMR225C ... MRPL44 protein biosynthesis structural constituent of ribosome mitochondrial large ribosomal subun | YMR226C	-1.11865	-0.353323	-1.4542	-0.187011	-0.065194	0.317722		-0.714826	-1.10642	-1.53934	0.404369	0.244581	0.669714		-1.28113	-0.745738	-0.864507	0.380728	0.514757	0.144595		-1.59606	0.019973	-1.12648	-0.164108
YNL122C	YNL122C ... YNL122C biological process unknown molecular function unknown mitochondrion | YNL123W	-1.01032	-0.374923	-1.54714	0.087934	0.29886	0.231258		-1.61227	-1.21264	-1.17076	0.417167	0.27582	0.589872		-0.73396	-0.463474	-0.446313	-0.091657	0.107099	0.126427		-1.0931	-0.249947	-0.70327	-0.261548
YOL077W-A	YOL077W-A ... ATP19 ATP synthesis coupled proton t hydrogen-transporting ATP synthase proton-transporting ATP synthase co | YOL078W	-1.66782	-1.64638	-1.79373	0.956257	0.857946	0.686016		-1.23661	-1.40393	-2.11012	-0.033705	-0.132151	-0.571879		-1.15665	-0.747391	-1.22216	0.594413	0.164432	0.21071		-1.21596	-0.642742	-1.08428	-0.609948
YLR154C	YLR154C ... RNH203 DNA replication ribonuclease H activity cytoplasm* | YLR154C-G	-1.95681	-1.13495	-2.45889	0.225094	0.396986	0.359554		-1.14271	-0.677308	-0.763204	-0.169189	0.128809	0.530879		-1.38726	-0.428708	-0.906975	0.038081	0.308733	0.425643		-1.19661	-0.610574	0.055722	0.013402
YBL084C	YBL084C ... CDC27 mitotic sister chromatid segre protein binding* anaphase-promoting complex | YBL085W	1.43796	0.974751	0.820298	0.089266	0.382285	0.585484		-0.929386	-0.720376	-0.910557	-0.127633	0.353184	0.731561		-0.953676	-1.1611	-1.12947	0.610182	0.694807	0.712646		-1.55506	-0.640613	0.768821	1.43675
YLR425W	YLR425W ... TUS1 cell wall organization and bio Rho guanyl-nucleotide exchange factcellular component unknown | YLR426W	1.25483	1.31661	-0.191456	0.195056	0.571465	0.570432		-0.808193	-1.34232	-1.30547	-0.129322	0.244516	0.623262		-1.36722	-0.574559	-0.818731	0.798884	0.483475	0.671861		-2.15996	-0.465973	1.08224	1.49915
YJL090C	YJL090C ... DPB11 DNA replication initiation* protein binding replication fork | YJL091C	0.399069	1.14037	0.134042	-0.298785	0.124107	0.327716		-0.677721	-0.915467	-1.05365	0.135665	-0.013481	0.602999		-1.30998	-0.616335	-0.985668	0.327923	0.601296	1.04712		-1.19167	-0.433288	1.04042	1.72025
YKL087C	YKL087C ... CYT2 cytochrome c-heme linkage holocytochrome-c synthase activity mitochondrial intermembrane space | YKL088W	0.289871	0.815715	0.043469	0.439001	0.496345	0.425846		-0.944976	-0.581383	-0.610048	0.507379	1.04673	0.945355		-1.21751	-0.459082	-1.15915	0.928441	0.914454	0.80702		-1.33669	-0.471436	0.066164	0.767324
YGL176C	YGL176C ... YGL176C biological process unknown molecular function unknown cellular component unknown | YGL177W	1.17619	0.68496	-0.111583	-0.230079	0.201478	0.020837		-0.684562	-0.882626	-0.866387	-0.124335	0.22654	0.324007		-0.609359	-0.868066	-1.06391	0.319974	0.342202	0.735117		-1.1736	-0.086255	0.995747	1.47839
YCL051W	YCL051W ... LRE1 cell wall organization and bio transcription regulator activity* cell wall (sensu Fungi) | YCL052C	0.438083	0.65944	-0.460748	0.184958	-0.098286	0.49014		-1.13458	-0.907505	-0.850598	-0.040456	0.37035	0.580078		-1.38474	-0.454244	-1.25472	0.388361	0.644273	0.636433		-1.07343	-0.678518	0.778522	0.833409
YMR102C	YMR102C ... YMR102C biological process unknown molecular function unknown cellular component unknown | YMR103C	1.0663	0.710968	-0.367013	0.002053	-0.407958	-0.061509		-1.1248	-0.725004	-1.25966	0.458172	0.607212	0.919473		-1.3532	-0.994959	-1.4577	1.12547	0.84557	0.877701		-1.68352	-0.97194	0.544342	0.666553
YMR100W	YMR100W ... MUB1 regulation of cell budding molecular function unknown cellular component unknown | YMR101C	0.576901	1.04284	-0.208408	0.08919	0.104653	0.175774		-0.855168	-0.583821	-0.839529	-0.019585	0.096812	0.504281		-1.16193	-0.431034	-1.03151	0.713795	0.818753	0.76414		-1.91571	-0.415126	0.587379	1.45298
YLR127C	YLR127C ... APC2 mitotic sister chromatid segre protein binding* anaphase-promoting complex | YLR128W	0.309975	0.369185	-0.068854	-0.177513	0.122741	0.253313		-0.665453	-0.854654	-0.983136	-0.017763	0.015859	0.23993		-0.84775	-0.385119	-0.636207	0.303672	0.394995	0.507502		-1.26514	-0.637342	0.407855	0.415529
YMR287C	YMR287C … DSS1 (MSU1) nucleotide-excision repair* delta DNA polymerase activity delta DNA polymerase complex | 3'-5' exoribonuclease, component of the mitochondrial degradosome along with the ATP-dependent RNA helicase Suv3p; the degradosome associates with the ribosome and mediates turnover of aberrant or unprocessed RNAsYMR288W	0.072141	0.696872	-0.60916	-0.140847	0.157165	0.176054		-1.63303	-1.19053	-1.63254	-0.228083	0.577112	0.515601		-1.76433	-0.56906	-1.76884	0.265934	0.557968	0.298571		-1.61239	-0.099787	-0.244537	0.839898
YOL023W	YOL023W ... IFM1 translational initiation RNA binding* mitochondrion | YOL024W	0.634919	1.35682	-0.426323	0.264437	0.45008	0.353321		-1.11146	-0.187923	-1.2075	-0.095294	0.690417	1.01002		-2.15861	-0.266058	-1.58061	-0.353922	0.721445	0.021077		-2.33587	-0.466244	0.00782	1.06024
YML091C	YML091C ... RPM2 protein biosynthesis* ribonuclease P activity mitochondrion | YML092C	0.481436	0.904192	-0.037117	1.08026	1.57201	1.10424		-0.809766	-1.00765	-1.10537	0.726326	1.09808	0.956559		-0.900775	-1.26908	-1.13436	0.991166	0.636878	0.675063		-1.3789	-0.7276	0.454353	0.94595
YMR257C	YMR257C ... PET111 protein biosynthesis translation regulator activity mitochondrial inner membrane | YMR258C	0.604388	0.859864	0.453058	0.260115	0.576517	0.37348		-1.14271	-0.693796	-0.965528	0.499838	0.605361	0.7938		-0.640244	-1.27516	-1.34615	0.700036	0.386753	0.478617		-0.924234	-0.749355	0.450533	0.539658
YDR275W	YDR275W ... BSC2 biological process unknown molecular function unknown lipid particle | YDR276C	0.858024	0.652837	-0.297007	0.294139	0.341029	0.601891		-1.32137	-0.93562	-1.28812	-0.129827	-0.740413	0.277967		-2.14516	-0.79608	-1.53755	0.091156	-0.253077	0.063021		-2.52444	-1.23062	-0.316812	0.399981
YOR344C	YOR344C ... TYE7 transcription* transcription factor activity nucleus | YOR345C	-0.094019	-0.039195	-0.87782	-0.082913	0.374018	0.192208		-1.63515	-1.1419	-1.49615	-0.438849	-0.351698	-0.299408		-1.44883	-0.990807	-1.83404	0.197355	0.205097	0.370844		-3.0116	-0.584542	-1.19153	-0.198832
YGR068C	YGR068C … ART5 biological process unknown molecular function unknown | Protein proposed to regulate the endocytosis of plasma membrane proteins by recruiting the ubiquitin ligase Rsp5p to its target in the plasma membraneYGR069W	-0.419285	0.066687	-0.877293	-0.496771	-0.126576	-0.784017		-0.832872	-0.989252	-0.908706	-0.257998	-0.005136	0.158685		-0.390876	-1.10678	-0.590362	0.27558	-0.155936	0.564032		-0.07518	-0.539454	1.94156	1.65921
YLL012W	YLL012W ... YEH1 sterol metabolism sterol esterase activity integral to membrane* | YLL013C	-1.15849	-0.619829	-0.939208	-0.393786	-0.276355	-0.320418		-0.397197	-0.207474	-0.690382	0.207424	0.106044	0.399275		-0.263436	-0.300834	-0.559538	1.15302	1.2684	1.3276		-0.31457	-0.776028	2.1741	1.67498
YGL039W	YGL039W ... YGL039W biological process unknown oxidoreductase activity* cytoplasm | YGL040C	-0.040695	-0.333525	-0.334492	-0.491957	-0.242631	-0.305717		-0.015279	-0.228159	0.104463	-0.471354	-0.682564	-0.074808		-0.039968	-0.241081	0.746831	0.883875	1.00595	1.34728		0.311188	0.088577	1.62841	1.33916
YLR228C	YLR228C ... ECM22 sterol biosynthesis RNA polymerase II transcription facnucleus | YLR229C	0.735405	0.709383	0.201048	-0.848819	-0.799352	-0.378101		0.125073	-0.136569	-0.117816	0.09207	-0.280904	0.757679		0.053013	0.184456	-0.14199	1.65278	1.52122	1.72287		0.062664	0.273367	1.69914	1.42191
YOR011W	YOR011W ... AUS1 sterol transport "ATPase activity, coupled to transme"mitochondrion* | YOR011W-A	-0.754522	-0.276151	-0.453841	-0.233818	0.052009	-0.274329		0.220748	-0.212639	0.377726	1.02866	0.498213	0.654161		0.123191	-0.072565	-0.116108	1.31395	1.22258	0.526332		0.629364	-0.215019	2.05409	1.80296
YKL110C	YKL110C PAC cluster KTI12 carbon utilization enzyme regulator activity "DNA-directed RNA polymerase II, hol" | YKL111C	-1.33225	-0.912102	-1.62876	-1.25446	-0.771906	-1.01638		-0.672394	-0.150351	-0.548319	-1.13816	-0.706131	-0.632593		-1.34518	-0.272914	-0.963943	0.481017	0.342987	0.780416		-1.71431	-0.035411	-0.368798	-0.009864
YML043C	YML043C PAC cluster RRN11 transcription from RNA polymer RNA polymerase I transcription factRNA polymerase I transcription fact | YML046W	-2.01032	-1.63156	-3.51527	-1.43408	-0.051288	-0.502406		-1.22449	-1.1401	-1.14012	-0.838648	-0.413479	-0.602764		-1.6581	0.144477	-0.649673	-0.646859	0.133251	0.306118		-1.27753	-0.05576	-0.126481	0.828004
YBR073W	YBR073W ... RDH54 meiotic recombination* DNA-dependent ATPase activity* nucleus | YBR074W	0.700725	0.759506	-0.465167	-0.635743	-0.18583	-0.533355		-0.361029	0.587898	-0.271631	-0.079304	0.65482	0.778033		-0.92831	0.156254	-0.30308	1.52696	1.90411	1.75928		-0.790968	0.113527	2.5506	2.73157
YCR073C	YCR073C ... SSK22 protein amino acid phosphoryla MAP kinase kinase kinase activity cellular component unknown | YCR073W-A	0.49698	0.532683	-0.171506	-0.671787	-0.508274	-0.733976		-0.022758	0.112273	-0.105341	0.230768	0.205431	0.401053		-0.620807	0.23391	-0.549917	2.20701	2.22258	2.69754		-0.006362	0.099359	2.55853	2.58611
YJL216C	YJL216C ... YJL216C biological process unknown "hydrolase activity, hydrolyzing O-g"cellular component unknown | YJL217W	1.45301	1.46424	0.760475	-0.000345	0.353968	0.246915		-0.159101	-0.433382	-0.731063	1.27043	1.48889	1.45015		-0.058781	-0.161516	-0.411333	1.43032	1.16224	1.0543		0.4465	0.018324	2.13225	1.87415
YMR306W	YMR306W ... FKS3 biological process unknown "1,3-beta-glucan synthase activity"mitochondrion | YMR307W	0.700578	0.89902	-0.169363	-0.402444	0.361626	0.137531		-0.286526	-0.414273	-0.418516	0.586689	0.327421	1.0703		-0.184666	-0.046461	0.142805	1.43667	1.42578	1.40342		0.456032	0.138618	2.80202	3.01026
YDR363W-A	YDR363W-A ... SEM1 ubiquitin-dependent protein ca molecular function unknown nucleus* | YDR364C	-0.857879	-0.019207	-1.04554	0.343663	0.380742	0.20612		0.436669	1.12596	0.771024	0.470409	0.984625	0.743057		0.039638	1.52865	0.701012	1.32391	1.706	1.26255		-0.480554	0.875584	0.821051	0.924865
YGR029W	YGR029W ... ERV1 mitochondrion organization and thiol oxidase activity mitochondrion* | YGR030C	-0.544347	0.705228	-0.163048	0.195575	0.555534	0.772376		0.216634	0.744716	0.256478	0.68081	0.795055	0.561896		0.60676	1.68092	0.543374	1.68112	2.03908	1.40698		-0.48715	0.49129	-0.249753	0.511844
YGR212W	YGR212W ... SLI1 response to drug N-acetyltransferase activity plasma membrane* | YGR213C	0.263554	0.771944	0.00535	-0.367445	0.592242	0.543558		1.5945	1.77555	1.52547	0.727664	0.539332	1.43817		0.706117	0.839488	0.472825	0.937401	1.49275	1.08576		-0.474973	0.941172	1.28014	2.04198
YJL006C	YJL006C ... CTK2 protein amino acid phosphoryla cyclin-dependent protein kinase regnucleus | YJL007C	0.658428	1.56936	0.798175	-0.731648	0.187783	-0.008151		0.847369	0.966549	0.676003	0.540944	0.198736	0.687647		0.905517	1.06433	1.0956	1.01705	0.9068	0.960015		-0.381524	1.05748	1.06141	1.86418
YAL005C	YAL005C ... SSA1 protein folding* ATPase activity* cytoplasm* | YAL007C	2.31591	2.35159	2.54551	1.00639	1.47542	1.63045		2.75044	2.51814	2.52282	0.782691	0.894037	1.45015		1.86865	1.47593	1.57641	-0.166824	0.400973	0.054678		1.13601	1.34388	2.35253	1.94507
YDL174C	YDL174C ... DLD1 aerobic respiration* D-lactate dehydrogenase (cytochromemitochondrial inner membrane | YDL175C	1.23823	1.42783	0.974758	0.758647	0.553744	0.917908		1.0398	1.43372	0.784205	1.35543	1.57043	1.67254		0.197517	0.546684	0.32795	0.214834	0.499529	0.353177		-0.03641	0.837024	0.956683	1.65113
YPL111W	YPL111W ... CAR1 arginine catabolism to ornithi arginase activity cytosol | YPL112C	1.18201	1.38442	1.73127	1.11176	1.30635	1.60586		0.961712	1.50785	0.688954	2.16424	2.59029	2.17291		0.32235	0.406584	-0.037574	1.003	0.755686	0.461278		0.501726	0.736427	0.326234	0.787878
YFL023W	YFL023W PAC cluster BUD27 bud site selection molecular function unknown cytoplasm | YFL024C	0.455653	0.774072	-0.521418	-1.37609	-0.318588	-0.465055		0.428109	1.26767	0.664114	-1.31828	0.057167	0.018431		-0.122788	1.7139	0.669491	-0.084416	0.554558	0.676365		-0.153649	1.21662	1.7328	2.31586
YBR259W	YBR259W ... YBR259W biological process unknown molecular function unknown cellular component unknown | YBR260C	0.463653	1.13381	0.859672	-0.779534	0.297553	-0.068712		1.01647	1.11597	1.29684	0.284057	0.484715	0.893091		0.369683	0.986329	0.74564	0.438395	0.71282	0.588634		0.242341	1.5763	1.94845	2.28189
YDR320C	YDR320C ... SWA2 ER organization and biogenesis protein binding endoplasmic reticulum membrane | YDR320C-A	0.456555	1.32152	-0.143523	-0.375768	0.198585	-0.135366		0.473168	0.170689	0.033096	-0.107733	-0.129753	0.439421		0.286071	1.17727	0.405265	0.715646	1.33725	0.843789		0.064866	0.761055	1.69552	1.83314
YBR260C	YBR260C ... RGD1 osmosensory signaling pathway Rho GTPase activator activity actin cortical patch* | YBR261C	0.916205	1.15275	0.487923	-0.205675	-0.191466	-0.051937		0.790568	1.08955	0.835947	0.148887	0.533358	0.558004		0.56473	1.03302	0.459575	0.35918	0.930633	0.605229		0.107066	1.28836	1.22877	1.69425
YMR153W	YMR153W ... NUP53 mRNA-nucleus export* structural molecule activity nuclear pore | YMR154C	0.543192	1.06559	0.397714	-0.715532	-0.150824	0.105087		0.777528	0.933342	0.938928	-0.167997	0.385241	0.919633		0.346446	1.14627	0.494427	0.686803	1.08706	0.954158		-0.004003	0.934147	1.12645	1.5173
YOR299W	YOR299W ... BUD7 bud site selection molecular function unknown clathrin-coated vesicle | YOR301W	1.69776	2.03783	1.4124	-0.195454	-0.052729	0.014912		0.953741	1.34291	1.02331	-0.483665	-0.038342	0.364606		1.04133	1.27012	0.713205	0.872515	0.899905	0.905771		-0.087564	0.918276	0.963946	1.13873
YJL127C	YJL127C ... SPT10 chromatin remodeling* histone acetyltransferase activity nucleus | YJL127C-B	1.08056	1.78049	0.215896	-0.329127	-0.173807	0.135349		0.900626	1.42791	0.576951	0.134177	0.686935	0.66516		-0.71326	1.05046	-0.079578	0.140268	1.0476	0.635713		-0.107602	0.916226	2.07907	2.02902
YLL038C	YLL038C PAC cluster ENT4 endocytosis* clathrin binding actin cortical patch | YLL039C	0.347499	-0.069557	0.068966	-0.731648	-0.359411	-0.196683		0.44555	1.03104	0.501663	0.128305	0.164789	0.880387		0.110135	1.05759	0.259111	0.59851	1.35021	0.925721		0.361168	1.22176	1.72794	2.1393
YMR117C	YMR117C ... SPC24 chromosome segregation* structural constituent of cytoskelecondensed nuclear chromosome kineto | YMR118C	-0.090315	0.730623	-0.47231	-0.060887	0.668604	0.663139		1.07913	1.52846	1.14268	0.266197	0.462403	0.614778		0.488053	1.42855	0.968279	0.827458	1.07539	0.397382		0.58127	1.13862	1.25566	1.34318
YOL128C	YOL128C ... YGK3 protein amino acid phosphoryla glycogen synthase kinase 3 activitycellular component unknown | YOL129W	-0.305579	0.075271	0.662757	-0.090995	0.226599	0.314933		0.782006	0.987175	0.871079	-0.093153	-0.167481	0.150587		1.14761	1.33383	1.02341	0.319974	0.844064	0.859488		0.61177	0.809458	0.764584	0.832805
YPR085C	YPR085C … ASA1 biological process unknown molecular function unknown | Putative protein of unknown function; subunit of the ASTRA complex (Rvb1p, Rvb2p, Tra1p, Tti1p, Tti2, Asa1p and Tra1p) which is part of the chromatin remodeling machineryYPR086W	0.288196	1.18897	0.123848	-0.484694	0.30981	-0.062387		-0.273302	0.368629	0.311836	0.496059	0.5774	0.779455		-0.453405	0.601849	0.156351	0.28298	0.953624	0.968786		0.479339	0.405133	1.97038	1.84274
YHR058C	YHR058C ... MED6 transcription from RNA polymer RNA polymerase II transcription medmediator complex | YHR059W	0.199477	1.04163	-0.362152	-0.691241	-0.118402	-0.178341		1.24321	1.00719	0.921936	-0.385421	-0.110071	0.288558		0.816441	1.76077	1.55644	0.202405	0.302115	0.740702		0.304123	1.4235	0.850168	1.0504
YMR193C-A	YMR193C-A ... | YMR193W	-0.820979	0.02367	-0.528893	-0.486412	0.049114	0.106083		0.794249	1.35126	0.847764	-0.188998	0.105895	0.367685		0.345849	1.29214	0.296076	0.132771	0.460736	0.749434		0.154026	1.43235	0.532482	0.418128
YEL019C	YEL019C ... MMS21 DNA repair SUMO ligase activity cytoplasm* | YEL020C	2.6621	1.2452	0.582138	0.013159	0.253566	-0.375522		-0.279395	0.106964	-0.300503	-0.420728	-0.642566	0.522297		-0.764334	-0.08406	-0.073131	0.178618	0.329491	0.231457		-0.868136	-0.115139	0.895887	1.34413
YGR049W	YGR049W ... SCM4 cell cycle molecular function unknown mitochondrion | YGR050C	3.96076	3.72219	3.13111	1.42254	1.12578	1.31232		0.03888	0.33025	-0.153669	-0.406364	-0.365582	0.275602		-0.429333	0.21173	-0.411271	0.068525	0.662648	0.431405		-0.735769	0.138618	0.892436	1.67165
YDR259C	YDR259C ... YAP6 positive regulation of transcr RNA polymerase II transcription facnucleus | YDR260C	2.25771	1.49616	0.310836	1.14113	1.34103	0.804444		-0.737368	-0.061648	-0.776406	0.049844	0.995695	0.457272		-0.791301	0.500902	-0.324775	1.26553	1.6612	1.60075		-0.698441	0.308543	1.19545	1.86346
YBR203W	YBR203W ... COS111 signal transduction molecular function unknown cellular component unknown | YBR204C	1.80433	1.20878	2.34489	1.74545	1.31333	2.15971		-0.41654	0.058898	0.060684	0.968314	1.1539	1.6606		0.329153	-0.293481	-0.392877	1.61222	0.767867	1.24483		-0.992124	-0.219244	2.14592	0.875097
YFR045W	YFR045W ... YFR045W transport transporter activity mitochondrial inner membrane | YFR046C	1.05017	1.10037	1.50122	1.03563	0.896929	1.14049		-0.191522	-0.814811	-0.151383	0.970741	1.15539	1.07669		-0.940184	-0.554239	-0.515026	0.792959	1.52214	0.802457		-0.120658	0.447946	1.14385	1.60365
YBL103C	YBL103C ... RTG3 transcription initiation from specific RNA polymerase II transcricytoplasm* | YBL104C	1.16067	1.18029	0.26967	0.37596	0.860175	0.842525		-0.494704	-0.254313	-0.444239	0.855104	1.31204	1.59101		-1.31759	0.049754	-1.03172	1.41975	1.87454	1.57058		-1.21452	-0.002245	1.31788	2.05876
YBR114W	YBR114W ... RAD16 nucleotide-excision repair, DN DNA-dependent ATPase activity repairosome* | YBR115C	1.73001	1.372	0.529458	0.62359	0.615745	0.898724		-0.350098	0.474145	-0.23468	0.316238	0.827837	1.01685		-0.77132	-0.289305	-0.791526	1.35667	1.10011	1.24774		-1.17241	-0.000785	2.21213	2.68205
YBR007C	YBR007C ... DSF2 biological process unknown molecular function unknown cellular component unknown | YBR008C	1.12741	1.27126	-0.122406	0.367898	0.778435	0.488416		-0.071916	0.256663	-0.326594	0.853106	0.872387	1.15642		-0.38492	-0.013671	-0.183279	1.67514	1.79771	1.71917		-1.46124	-0.260652	2.4522	2.44045
YHR030C	YHR030C ... SLT2 cell wall organization and bio MAP kinase activity cytoplasm* | YHR031C	1.88722	1.31835	0.38776	0.292519	-0.117434	0.428596		-0.233198	0.361713	0.057766	0.109646	0.491154	1.1826		-0.51133	-0.338165	-0.31247	2.11698	1.85564	2.45941		-1.58811	-0.616671	2.70874	2.56344
YMR020W	YMR020W ... FMS1 pantothenate biosynthesis* amine oxidase activity cytoplasm | YMR021C	1.55063	1.56936	0.59782	0.563615	0.543581	0.553379		-0.115632	-0.074643	-0.12101	0.634767	0.721487	1.32116		-0.145763	0.080451	-0.286778	1.24521	1.43872	1.2864		-1.04201	-0.754467	1.83957	1.90454
YGL175C	YGL175C ... SAE2 meiotic DNA double-strand brea molecular function unknown cytoplasm* | YGL176C	1.65226	2.09253	0.526285	0.841393	1.1711	0.879118		-0.359038	-0.626682	-0.201705	0.709901	1.07364	1.10465		-1.06132	0.016703	-0.265112	0.417271	1.26676	1.28411		-0.64627	-0.116639	2.05386	2.06976
YBR225W	YBR225W ... YBR225W biological process unknown molecular function unknown cellular component unknown | YBR226C	2.42048	1.5243	1.09742	1.00699	0.5993	0.941895		-0.694926	-1.04063	-0.776221	0.281749	0.757254	0.945559		-0.357159	-1.02585	-0.770717	1.61233	1.20097	1.37264		-0.955598	-1.05842	2.01228	1.64556
YOR018W	YOR018W ... ROD1 response to drug molecular function unknown plasma membrane | YOR019W	1.78048	1.79602	1.22205	0.974721	1.04958	1.32839		-0.991546	-0.612819	-0.695544	0.790453	1.04577	1.66885		-0.373959	-0.919627	-0.761855	1.79488	1.51746	1.7578		-1.13394	-0.371577	2.45288	2.73421
YLR176C	YLR176C ... RFX1 negative regulation of transcr specific transcriptional repressor cytoplasm* | YLR177W	2.02687	1.8468	1.66722	0.307501	0.308608	0.490341		-0.619548	-0.321827	-1.05142	0.295774	0.596401	0.844062		-0.37967	-0.821026	-1.22831	1.23042	1.47965	1.28218		-0.335871	-0.27642	2.18839	1.94656
YHR159W	YHR159W ... YHR159W biological process unknown molecular function unknown cytoplasm | YHR160C	1.10571	1.56327	0.18621	0.970509	0.808534	0.818565		-1.16616	-0.940342	-0.56496	1.02477	1.00129	1.70169		-0.591497	-0.598633	-0.538794	1.36304	1.38721	1.08188		-0.292633	-0.251329	2.13405	1.83589
YJR039W	YJR039W ... YJR039W biological process unknown molecular function unknown mitochondrion | YJR040W	1.45756	1.70515	0.731516	1.1761	1.3722	0.894055		-0.143376	-0.335388	0.039455	1.08641	1.12593	1.76783		-0.293028	-0.766578	-0.754839	1.89029	1.62167	1.58726		-0.27987	-0.145175	1.83555	2.13786
YNL242W	YNL242W ... ATG2 protein-vacuolar targeting* molecular function unknown extrinsic to membrane | YNL243W	1.55127	1.55019	0.575285	1.08356	1.54717	0.847944		-0.730056	-0.628398	-0.306498	0.865576	1.3973	1.45015		0.61627	-0.488209	-0.428611	2.04875	1.78722	1.45363		-0.169723	0.160313	2.71251	2.94852
YLR318W	YLR318W ... EST2 telomerase-dependent telomere telomerase activity* nucleus* | YLR319C	1.28865	1.59158	0.810957	0.607445	1.22555	0.231808		-0.345051	-0.348685	-0.235652	0.576473	0.792256	0.854214		-0.162883	-0.368766	-0.90352	0.716235	0.955096	1.25087		-0.438807	0.467241	1.9907	2.16329
YDR096W	YDR096W iESR cluster GIS1 spore wall assembly (sensu Fun transcription factor activity nucleus* | YDR097C	2.81807	2.99441	3.06183	1.78321	1.91899	1.84653		0.293204	0.888444	0.325188	1.2472	1.92705	1.86679		-0.173447	-0.547248	-0.740889	1.43591	1.62634	1.52906		-0.656038	-0.549438	1.97829	1.96885
YLL019C	YLL019C iESR cluster KNS1 protein amino acid phosphoryla protein serine/threonine kinase actcellular component unknown | YLL020C	2.41614	2.33141	2.20976	1.29808	1.5282	1.93411		-0.049611	-0.072627	-0.333349	1.35726	1.44568	1.89002		-0.733777	-0.937903	-1.11893	1.33169	1.01776	1.38374		-0.177991	-0.521446	2.05485	2.28765
YOR328W	YOR328W ... PDR10 multidrug transport "ATPase activity, coupled to transme"plasma membrane | YOR329C	1.99732	1.95065	1.37942	0.582734	1.05715	0.726928		-0.178796	0.104052	0.312709	1.02605	1.54726	1.52021		-0.571689	-0.579005	-0.446578	1.19896	1.42242	1.55883		0.234832	-0.73447	1.89439	1.67354
YFR007W	YFR007W … YFH7 biological process unknown molecular function unknown | Putative kinase with similarity to the phosphoribulokinase/uridine kinase/bacterial pantothenate kinase (PRK/URK/PANK) subfamily of P-loop kinasesYFR008W	1.52541	1.50891	0.928789	0.594218	0.51728	0.696562		0.39939	0.451277	0.126918	0.575624	0.68911	0.75827		1.01544	0.855625	0.959436	1.02175	1.26307	1.49122		-0.294015	0.039082	0.631318	0.656575
YFL029C	YFL029C ... CAK1 protein amino acid phosphoryla protein kinase activity cytoplasm | YFL030W	1.70941	1.50054	0.790952	0.134175	-0.19366	0.159715		0.344942	0.891167	0.273759	0.744331	0.15539	1.11853		0.059816	1.58778	-0.139105	0.662255	1.67538	0.635115		-0.614562	-0.124416	1.65313	1.3305
YCR005C	YCR005C ... CIT2 glutamate biosynthesis* citrate (Si)-synthase activity mitochondrion* | YCR006C	2.09483	1.68646	1.71138	-0.372872	-0.410357	-0.296453		0.627496	1.05703	0.749464	0.942072	0.742237	1.55419		1.18374	1.10369	0.579752	1.61345	1.41921	1.31858		-1.17133	0.272572	1.40056	1.63015
YBR211C	YBR211C ... AME1 attachment of spindle microtub molecular function unknown spindle pole body* | YBR212W	1.40519	1.34434	1.30912	-0.276273	-0.142054	0.66857		0.970667	1.47363	0.811822	0.688206	0.536758	0.991857		0.219546	0.810479	0.443232	0.991351	1.35627	0.759952		-0.972672	0.472042	0.955981	1.26452
YGR122W	YGR122W ... YGR122W biological process unknown molecular function unknown cytoplasm | YGR123C	1.35437	2.0362	1.16084	0.263677	0.395069	0.270181		0.769144	1.31447	0.695202	0.134527	0.639469	1.22443		0.26703	0.388427	0.291001	0.961927	0.9436	1.23478		-1.206	0.317787	0.558017	0.964423
YER013W	YER013W ... PRP22 U2-type spliceosome dissembly "RNA splicing factor activity, trans"spliceosome complex | YER014C-A	1.64519	2.2545	0.987028	-0.242438	0.46842	0.370047		1.18232	1.99437	0.934273	0.422106	1.13345	0.940895		0.303041	0.896692	0.437371	0.935896	1.30949	1.13625		-0.532099	1.02759	1.77019	2.41099
YMR070W	YMR070W ... MOT3 transcription DNA binding* nucleus | YMR071C	2.24112	2.87508	1.33765	0.035634	0.202468	0.002989		1.54185	2.00352	1.17868	0.429132	0.857341	1.24522		-0.19692	0.974552	0.126481	0.735012	1.26787	1.02678		-1.02119	0.416603	2.09591	2.46318
YDL207W	YDL207W ... GLE1 poly(A)+ mRNA-nucleus export molecular function unknown mitochondrion* | YDL208W	0.816519	1.95054	0.439958	-0.231361	0.370713	0.301382		0.362668	0.948878	0.115422	0.216242	0.899961	0.785751		-0.330918	1.07839	0.317685	0.946796	1.89353	1.26624		-0.344949	1.09064	2.58257	2.9107
YBR170C	YBR170C ... NPL4 ER-associated protein cataboli molecular function unknown endoplasmic reticulum* | YBR171W	2.03014	1.88018	0.76831	0.331637	0.347135	0.515972		0.304504	0.77544	0.411647	0.451516	0.884182	1.16704		0.50899	0.591469	0.193966	1.61028	1.56468	1.36167		-0.093526	1.36349	2.51057	2.91615
YOL033W	YOL033W ... MSE1 protein biosynthesis* glutamate-tRNA ligase activity mitochondrion | YOL034W	0.854749	0.986236	0.501648	0.335403	0.484262	0.561618		-0.026127	0.441087	0.186419	0.58754	0.99825	1.04016		0.016656	0.534633	0.215648	0.942817	1.33612	0.90907		0.031802	1.49113	1.69514	2.57843
YKR078W	YKR078W ... YKR078W protein transport protein transporter activity cytoplasm | YKR079C	0.599707	1.15369	-0.240324	-0.344299	0.215498	-0.049478		-0.120626	0.322692	-0.17174	0.045384	0.276815	0.365614		-0.233819	0.654708	0.482121	1.11968	1.58515	1.4551		-0.196607	0.486541	2.15036	2.10929
YDL220C	YDL220C ... CDC13 telomere maintenance* single-stranded DNA binding nuclear telomere cap complex | YDL221W	0.63074	0.585709	0.630393	0.051593	0.475011	0.395774		-0.176174	-0.465004	-0.637793	0.279401	0.129165	0.347665		0.331881	-0.161013	0.053258	1.34192	1.06445	1.36491		0.044402	0.164613	1.88732	2.39832
YDR256C	YDR256C ... CTA1 oxygen and reactive oxygen spe catalase activity mitochondrion* | YDR257C	0.414176	0.672861	0.34113	0.347578	0.444669	0.761981		-0.214888	-0.493443	-0.452239	0.677425	0.690524	1.118		-0.198737	0.078447	-0.384217	1.41759	1.55931	1.28575		0.281441	0.028993	2.38922	2.34748
YHL030W	YHL030W ... ECM29 protein catabolism protein binding cytoplasm* | YHL030W-A	1.18813	1.80014	0.968696	0.384891	0.952708	0.640163		0.386298	0.050579	0.429642	1.16281	1.21685	1.36338		0.661607	0.187863	0.414538	1.84328	2.29203	1.77613		0.075135	0.01333	3.55418	3.32516
YLR324W	YLR324W ... PEX30 peroxisome organization and bi molecular function unknown peroxisome* | YLR325C	0.580836	0.707662	0.162599	0.668151	0.230605	0.490341		-0.008093	0.000101	-0.025085	0.648081	0.642836	0.872381		0.050311	0.426902	-0.190814	1.08731	1.63364	0.788264		0.173685	0.031703	2.19545	1.77108
YML076C	YML076C ... WAR1 response to acid transcription factor activity nucleus* | YML077W	1.3979	0.956633	0.3797	0.232101	0.45148	0.621058		0.29734	-0.238735	-0.116167	1.02741	0.903922	1.10347		0.162687	0.131668	-0.00137	1.66203	1.74429	1.91145		-0.705055	0.638189	2.47292	3.11723
YPR115W	YPR115W ... YPR115W biological process unknown molecular function unknown cytoplasm | YPR116W	0.750582	1.32847	-0.339474	0.748677	0.94085	0.72819		0.180803	-0.050766	0.353132	0.420073	0.65897	1.2711		0.104681	0.336571	-0.023916	1.61442	1.75355	1.69128		-0.536646	0.832992	2.42075	3.02392
YHR035W	YHR035W ... YHR035W biological process unknown molecular function unknown cellular component unknown | YHR036W	1.54569	1.85748	1.26727	0.243242	0.853364	0.520388		-0.200921	0.023132	-0.003143	-0.413115	-0.264055	0.840094		-0.080808	-0.036039	0.131689	0.830169	0.728587	1.31075		-0.279488	0.615056	1.21104	1.52683
YDR169C	YDR169C iESR cluster STB3 biological process unknown molecular function unknown cytoplasm | YDR169C-A	1.85146	1.86969	0.841469	0.401734	0.627962	0.556539		-0.837963	-0.326142	-0.531162	0.3932	0.728499	0.930773		0.575516	0.013129	-0.256387	1.27417	1.07979	1.14081		-0.64676	0.3681	1.56606	1.8859
YMR021C	YMR021C ... MAC1 positive regulation of transcr specific RNA polymerase II transcrinucleus | YMR022W	0.88717	1.54334	0.766921	-0.151024	0.551708	0.672072		-0.258636	0.116242	-0.358509	0.120317	0.231903	0.763087		0.13899	0.571292	0.063242	1.23751	1.27375	1.40895		-0.731634	0.393875	1.43068	1.77333
YDR130C	YDR130C ... FIN1 biological process unknown protein binding nucleus* | YDR131C	1.34174	2.62281	0.957647	0.540223	1.1711	1.06032		0.035221	0.922922	0.158282	0.413535	0.537555	0.824996		-0.204907	0.3682	0.240416	0.616367	0.402555	0.653037		-0.922046	0.669133	1.02637	2.27279
YDR228C	YDR228C ... PCF11 mRNA polyadenylylation* protein binding mRNA cleavage factor complex | YDR229W	2.12477	2.13602	0.793883	-0.103529	0.293787	0.552151		0.283343	0.591351	0.229365	0.3932	0.348389	0.71734		-0.185798	0.715368	0.156351	0.625134	0.983363	0.926099		-0.761095	0.967007	1.54156	1.92731
YDR027C	YDR027C ... VPS54 Golgi to vacuole transport* molecular function unknown mitochondrion* | YDR028C	1.81287	2.58883	0.625466	0.439145	0.78858	0.593804		0.248492	0.749226	0.249105	0.232527	0.652569	1.11771		-0.479965	0.705777	-0.113843	1.26103	1.57105	1.55		-0.959567	0.635225	1.65113	2.21714
YDR379W	YDR379W ... RGA2 actin filament organization* signal transducer activity* intracellular | YDR380W	1.78324	2.51831	0.927076	0.468715	0.682066	0.998343		0.262196	0.894066	0.190112	0.552009	1.10428	1.34116		-0.64287	0.833404	0.062024	1.13289	1.61252	1.50796		-0.906689	0.844505	1.70903	2.36759
YHR031C	YHR031C ... RRM3 DNA replication DNA helicase activity* nuclear telomeric heterochromatin | YHR032C-A	1.26324	1.79204	0.858584	0.276143	0.556655	0.66857		0.502884	0.955244	0.371071	0.460073	0.856307	0.932648		0.252807	0.900451	0.16575	1.12979	1.17091	1.33002		-0.564317	0.967007	1.896	2.51838
YGR010W	YGR010W ... NMA2 NAD metabolism nicotinate-nucleotide adenylyltransnucleus | YGR011W	0.90381	1.38688	0.724157	-0.076561	0.410931	0.652803		0.119531	0.338994	0.126918	0.347265	0.541858	0.583414		0.28006	0.74929	0.114531	0.471977	1.0169	0.789098		0.399066	0.603286	1.7372	1.73746
YDR463W	YDR463W ... STP1 positive regulation of transcr transcription factor activity* nucleus | YDR464W	1.32594	1.60032	0.472006	0.262187	0.60801	0.606046		0.76368	0.914198	0.620272	0.513574	0.711783	0.974228		0.683125	1.20431	0.439658	1.43453	1.5144	1.44948		0.430055	0.850113	2.47774	2.25203
YKL022C	YKL022C ... CDC16 mitotic sister chromatid segre protein binding* anaphase-promoting complex | YKL023W	1.1665	1.67788	0.549717	-0.270015	0.285707	0.374634		0.638662	0.793886	0.622787	0.266003	0.565593	0.826777		0.252409	1.09519	0.472959	1.07368	1.3927	1.19258		0.02334	0.88631	1.92487	2.23934
YMR231W	YMR231W ... PEP5 late endosome to vacuole trans molecular function unknown vacuolar membrane (sensu Fungi)* | YMR232W	1.08022	1.28858	0.647166	-0.022941	0.425067	0.223742		0.8264	0.848576	0.774129	0.481092	0.542126	1.10465		0.89494	0.839225	0.730706	1.05787	1.112	1.23637		0.24428	0.969101	1.74362	1.85682
YJL019W	YJL019W ... MPS3 mitotic sister chromatid cohes molecular function unknown integral to membrane* | YJL020C	0.645984	0.948721	0.678185	0.00293	0.38547	-0.044839		0.315438	0.580845	0.113743	0.635125	0.494494	0.787729		0.222183	0.632147	0.191398	0.989634	1.48107	1.21415		-0.119828	0.647632	1.6625	2.01173
YER068W	YER068W ... MOT2 regulation of transcription fr 3'-5'-exoribonuclease activity* cytoplasm* | YER069W	1.43638	1.92416	1.07743	0.017561	0.807001	0.368491		0.366252	0.017066	0.017689	0.133374	0.252031	0.879206		-0.023917	0.257476	-0.175227	0.752187	1.14193	1.25711		-1.06288	0.363491	1.22153	1.94214
YGL013C	YGL013C ... PDR1 regulation of transcription fr DNA binding* nucleus | YGL014W	1.37455	1.53649	0.479941	-0.457485	0.46926	0.050595		0.166968	0.249504	0.10674	0.137532	0.690123	0.825187		-0.055797	0.213891	-0.10011	0.843706	1.20688	0.975472		-0.762953	0.242955	1.66842	2.10206
YER143W	YER143W ... DDI1 ubiquitin-dependent protein ca SNARE binding plasma membrane | YER144C	1.74543	2.01073	0.604787	-0.172576	0.299261	0.007548		0.147655	0.283803	0.237698	-0.151541	0.286661	0.522793		0.300517	0.398307	0.237039	0.636364	1.21881	0.654019		-0.072295	0.332887	1.9667	1.87803
YCR032W	YCR032W ... BPH1 cell wall organization and bio molecular function unknown mitochondrion | YCR033W	1.26618	1.79214	0.787852	0.485082	0.819719	0.591019		0.522603	0.741823	0.552448	0.449504	0.844421	0.968664		0.334811	0.704022	0.197265	1.30326	1.41252	1.27208		-0.547514	0.586431	1.62068	2.11775
YIL031W	YIL031W ... ULP2 mitotic spindle checkpoint* cysteine-type peptidase activity* nucleus | YIL032C	1.36265	1.74581	0.785001	-0.21251	0.297421	-0.054726		0.851871	0.767105	0.558869	0.391339	0.428693	0.976468		0.327588	0.157375	0.122518	1.05694	0.823744	1.30758		-0.134707	0.495049	2.02625	2.11113
YHR082C	YHR082C ... KSP1 protein amino acid phosphoryla protein serine/threonine kinase actnucleus | YHR083W	1.70318	1.84572	1.03341	0.211222	0.278185	0.238106		0.837213	0.586712	0.698626	0.258181	0.263378	1.03557		0.608647	0.079228	-0.02088	1.33964	0.725891	0.981625		-0.220741	0.591957	1.92878	1.9179
YDR333C	YDR333C ... YDR333C biological process unknown molecular function unknown cytoplasm | YDR334W	1.44012	1.81704	0.743532	0.160661	0.301014	0.167014		0.44555	0.696944	0.116794	0.256273	0.273344	0.59101		0.083663	0.528171	0.369755	0.601868	0.916637	1.07048		-0.23877	0.487422	1.73494	1.65171
YGR266W	YGR266W ... YGR266W biological process unknown molecular function unknown mitochondrion* | YGR267C	1.31178	1.66145	1.09063	0.136618	0.612318	0.720029		0.694821	0.534243	0.389458	0.49681	0.555688	0.845007		0.335202	0.839809	0.491072	0.639819	1.21321	1.21185		-0.322196	0.652672	1.24253	1.59679
YKL020C	YKL020C ... SPT23 positive regulation of transcr DNA binding* nucleus* | YKL021C	1.41309	1.61858	1.54607	-0.208969	0.504314	0.343624		0.63765	0.991779	0.639773	0.584038	0.832813	1.12392		0.285194	0.411245	0.093825	0.829943	1.27125	1.14535		-0.321096	0.256112	1.76011	2.05258
YOL036W	YOL036W ... YOL036W biological process unknown molecular function unknown cellular component unknown | YOL037C	1.25718	1.63119	1.0328	-0.409308	0.165961	0.218495		0.326326	0.851802	0.71188	0.088827	0.402381	0.847667		0.021326	0.233422	0.097642	0.76432	0.728587	1.17135		-0.27609	0.274501	1.28135	1.65013
YLR260W	YLR260W ... LCB5 response to heat* D-erythro-sphingosine kinase activimembrane fraction* | YLR261C	1.60824	2.00526	0.991024	0.171029	0.439593	0.510177		0.869469	0.890682	0.60907	0.186955	0.490328	0.607294		0.594875	0.678626	0.434754	0.844083	0.987951	0.88817		-0.33797	0.540716	2.14274	2.29832
YML029W	YML029W ... USA1 nuclear mRNA splicing, via spl molecular function unknown cellular component unknown | YML030W	1.34703	1.25353	1.13186	0.706939	0.852768	0.943773		0.03305	0.171717	0.070702	0.94978	1.16479	1.06842		0.281762	-0.210162	0.001415	1.02089	1.00018	1.03762		-0.190657	0.532594	1.52502	1.85276
YJR062C	YJR062C ... NTA1 protein catabolism* protein N-terminal asparagine amidomitochondrion | YJR063W	1.49115	1.43355	1.17606	0.517503	0.684117	0.769317		0.092963	0.864586	0.241478	0.337933	1.24036	0.897607		0.535226	0.325959	0.195345	0.723072	0.922067	0.794359		-0.262487	0.366285	1.19372	1.4608
YPL221W	YPL221W … FLC1 (BOP1) DNA replication initiation* chromatin binding* cytoplasm* | Putative FAD transporter; required for uptake of FAD into endoplasmic reticulum; involved in cell wall maintenanceYPL222W	2.11214	2.11797	2.11854	1.15217	1.21111	1.19644		0.339621	0.729252	0.389952	0.723342	0.839457	0.850223		0.777267	-0.006929	0.214557	1.31997	1.12973	1.02053		-0.314838	-0.111871	1.36196	1.46563
YNL156C	YNL156C ... NSG2 biological process unknown molecular function unknown endoplasmic reticulum | YNL157W	1.26782	1.58259	1.29169	0.740493	0.919072	0.945274		0.711149	0.759556	0.667486	0.853064	0.76972	1.28912		0.000836	-0.097907	0.131446	0.700548	1.02514	0.90463		-0.475269	0.080437	0.802796	1.53704
YOR147W	YOR147W ... MDM32 mitochondrion organization and molecular function unknown mitochondrion* | YOR148C	0.923369	1.6996	1.08879	0.086664	0.444938	0.403401		0.540033	0.296134	0.623344	0.572729	0.165673	1.08988		0.516848	0.565033	0.50389	0.865859	0.755195	1.06952		-0.98802	0.493534	0.962866	1.68045
YKL194C	YKL194C ... MST1 threonyl-tRNA aminoacylation threonine-tRNA ligase activity mitochondrion | YKL195W	0.978679	1.84255	1.17376	0.222047	1.15703	0.763802		-0.17946	0.160636	0.245859	0.098432	0.566887	0.997042		0.260612	0.644048	0.32537	0.551921	0.77268	0.646123		-0.347916	0.302504	0.617338	0.840604
YLR094C	YLR094C ... GIS3 intracellular signaling cascad molecular function unknown cytoplasm* | YLR095C	2.02843	1.87708	1.74772	0.167757	0.438585	0.833552		0.038046	0.264811	0.136441	0.4037	0.71459	0.687476		0.621849	0.118577	-0.255972	1.37601	0.922674	1.21631		0.055897	0.378569	2.10003	1.94348
YLR099C	YLR099C ... ICT1 biological process unknown molecular function unknown cellular component unknown | YLR099W-A	2.33251	2.26449	2.34691	0.825839	0.93827	0.996446		0.369278	1.06974	0.746232	0.968945	1.124	1.48874		0.71909	0.125093	-0.066041	0.952393	1.09666	0.870294		0.27978	0.36715	1.22616	1.19863
YGR086C	YGR086C ... PIL1 response to heat protein kinase inhibitor activity cytoplasm* | YGR087C	2.60879	2.61317	2.36418	1.11244	1.3565	1.57899		1.3712	1.42642	1.33159	0.884549	1.23581	1.7186		1.2373	0.803316	0.854276	1.10746	1.28635	1.56926		0.17469	0.792074	2.04271	2.34495
YGR241C	YGR241C ... YAP1802 endocytosis clathrin binding actin cortical patch | YGR242W	2.26377	2.57318	1.93695	0.294249	0.615406	0.952684		0.904081	1.13295	0.836209	0.486163	0.743934	1.26367		0.457487	0.532858	0.460534	1.06093	1.18678	1.44563		-0.023323	0.575482	1.50469	1.6663
YIL048W	YIL048W ... NEO1 retrograde transport, Golgi to phospholipid-translocating ATPase aendoplasmic reticulum membrane* | YIL049W	1.76746	2.20432	2.04874	0.710577	1.13146	0.659373		1.09178	1.10865	1.14504	0.795888	0.748854	0.93731		0.938684	0.666854	0.730087	0.995985	1.05807	0.966707		0.155774	0.414949	1.34667	1.36498
YNR047W	YNR047W … FPK1 response to pheromone protein kinase activity | Protein kinase proposed to regulate the putative phospholipid translocases Lem3p-Dnf1p/Dnf2p; overexpression interferes with pheromone-induced growth arrest; localizes to the cytoplasm, early endosome/TGN compartments, and plasma membraneYNR048W	1.7969	1.89131	1.69846	0.820181	0.696786	0.919101		1.01124	0.923561	1.15567	1.39163	1.10126	1.52025		1.14256	0.891864	0.860267	1.61416	1.45492	1.56083		-0.126255	0.593369	1.83497	1.82056
YKR089C	YKR089C … TGL4 (STC1) DNA repair* DNA helicase activity nucleus | Triacylglycerol lipase involved in triacylglycerol mobilization and degradation; found in lipid particles; phosphorylated and activated by Cdc28p; required with Tgl3p for timely bud formationYKR090W	2.32254	2.4938	1.65227	1.0963	1.01085	1.20627		1.13275	1.3894	1.0832	0.713496	0.957772	1.24204		0.39636	0.78603	0.463083	1.32722	1.34811	1.34976		-0.012932	0.742136	2.43804	2.27678
YHR004C	YHR004C ... NEM1 sporulation (sensu Fungi)* molecular function unknown mitochondrion* | YHR005C	1.70625	1.70095	1.45135	1.01952	0.624822	1.08705		0.554595	0.770151	0.47959	0.657275	0.578122	1.37615		0.339774	0.461109	0.331923	1.22184	0.96215	0.947283		-0.370636	0.72358	1.27293	1.59371
YLR006C	YLR006C ... SSK1 osmosensory signaling pathway enzyme activator activity* cytoplasm | YLR007W	2.09422	1.79095	1.74546	0.692226	0.139395	0.778949		0.892125	0.686926	0.786043	0.757115	0.491985	1.32859		0.745096	0.477233	0.342424	1.39012	1.03265	1.41032		-0.47916	0.32612	1.72282	1.64898
YOR219C	YOR219C ... STE13 peptide pheromone maturation aminopeptidase activity Golgi trans face | YOR220W	2.35016	2.39844	1.69598	0.809158	0.541802	0.533709		0.682145	0.832329	0.624234	0.752337	0.713348	1.2575		0.606648	0.260668	0.218217	1.7159	1.07046	1.4461		-0.645977	0.495721	1.78819	1.71691
YMR037C	YMR037C ... MSN2 response to stress* DNA binding* nucleus* | YMR038C	2.62028	2.6625	2.49421	0.965145	1.4361	1.20644		0.65772	0.733968	0.671774	0.920489	1.12856	1.48409		0.744873	0.335957	0.089117	1.47981	1.92174	1.71337		-0.401812	0.269863	1.97802	2.18269
YOR035C	YOR035C ... SHE4 actin cytoskeleton organizatio myosin binding cytoplasm | YOR036W	1.76153	1.94627	1.34726	0.303486	0.601455	0.495		0.607976	0.656255	0.675011	0.660033	0.867473	1.50927		0.578221	0.38396	0.28949	1.75507	1.52679	1.70797		-0.315494	0.076221	2.04968	2.11021
YIL056W	YIL056W … VHR1 biological process unknown molecular function unknown | Transcriptional activator, required for the vitamin H-responsive element (VHRE) mediated induction of VHT1 (Vitamin H transporter) and BIO5 (biotin biosynthesis intermediate transporter) in response to low biotin concentrationsYIL057C	1.91964	1.98601	2.11768	0.562591	0.613887	0.695934		0.310948	0.474172	0.401409	1.24993	1.36689	1.92		0.401578	0.094538	-0.29951	1.54623	1.52304	1.46339		0.020943	-0.387592	1.31378	1.15744
YGL006W	YGL006W iESR cluster PMC1 calcium ion homeostasis* calcium-transporting ATPase activitvacuolar membrane (sensu Fungi) | YGL006W-A	2.37186	2.24213	1.57723	1.45458	0.853914	0.844254		0.626355	1.06243	0.944054	0.583637	0.843521	1.37253		0.503109	0.161722	0.105105	1.84343	1.15351	1.32485		-0.972936	-0.416242	0.818313	1.00478
YOL011W	YOL011W ... PLB3 phosphatidylserine catabolism* lysophospholipase activity plasma membrane* | YOL012C	1.71352	1.72878	1.86295	1.31281	1.27377	1.24526		0.103934	0.267733	0.186487	0.99858	0.84536	1.24927		0.366186	-0.282729	-0.469887	1.10478	0.708663	0.759952		-0.832742	-0.669321	1.03451	0.854412
YBR052C	YBR052C … iESR cluster RFS1 biological process unknown molecular function unknown | Protein of unknown function; member of a flavodoxin-like fold protein family that includes Pst2p and Ycp4p; green fluorescent protein (GFP)-fusion protein localizes to the cytoplasm in a punctate patternYBR053C	1.20335	1.5284	0.725185	1.34488	1.38683	1.55307		0.208091	1.11711	0.420114	0.797249	1.58144	1.83956		-0.240067	-0.208049	-0.18856	1.51194	1.41195	1.55268		-0.859383	-0.734003	1.39058	1.64274
YFR014C	YFR014C ... CMK1 protein amino acid phosphoryla calmodulin-dependent protein kinasecytoplasm | YFR015C	1.24444	1.79172	0.582138	1.13109	1.36121	1.86428		0.020518	0.255578	-0.472258	0.735322	1.24754	1.44542		-0.601395	-0.216885	-0.042957	0.79265	0.92793	1.02999		-0.370636	0.050081	1.61048	2.0461
YJL213W	YJL213W ... YJL213W biological process unknown molecular function unknown cellular component unknown | YJL214W	2.23732	2.5368	1.57262	0.712575	0.571642	0.904809		0.289946	0.754576	0.584769	1.74527	2.16617	2.56295		-0.043558	0.171885	-0.473575	1.62237	1.801	1.59541		-0.419255	0.687735	1.19038	1.8128
YCR024C	YCR024C ... SLM5 protein biosynthesis asparagine-tRNA ligase activity mitochondrion | YCR024C-A	1.64135	1.4491	1.44386	1.16081	1.08217	1.19175		0.235178	-0.305941	0.263239	0.567776	0.674058	1.13955		0.299231	0.484356	0.114531	1.24893	1.42396	1.37406		0.087655	0.540716	1.63536	1.75611
YGL157W	YGL157W ... YGL157W biological process unknown oxidoreductase activity* cytoplasm* | YGL158W	2.10115	1.82912	1.2285	1.1114	0.956126	1.23432		0.511854	0.748177	0.159486	1.10234	1.46742	1.83523		0.447312	0.19351	0.2302	0.851929	0.671214	1.0627		-0.370636	0.417902	2.30425	2.48284
YHR037W	YHR037W ... PUT2 glutamate biosynthesis* 1-pyrroline-5-carboxylate dehydrogemitochondrion | YHR038W	1.41115	1.7839	1.25819	1.17848	1.64338	1.64017		0.904538	0.921304	0.940342	1.5587	1.79526	2.40205		0.658632	0.52008	0.52981	1.05867	1.25383	1.29953		0.005669	0.721321	2.92225	3.13985
YHR028C	YHR028C ... DAP2 protein processing dipeptidyl-peptidase and tripeptidyvacuolar membrane (sensu Fungi) | YHR028W-A	0.919937	0.859708	0.340271	0.702992	1.07003	0.869461		0.470804	0.513228	0.362829	1.49427	1.55477	1.59365		0.433874	0.201892	0.263105	1.18823	1.12045	1.14941		-0.14612	0.295063	2.03682	2.28859
YEL020C	YEL020C ... YEL020C biological process unknown molecular function unknown cytoplasm | YEL020W-A	1.47924	1.87746	0.970409	0.553047	0.856231	0.636626		-0.10837	0.193959	-0.176151	0.404593	0.650934	1.17491		0.268833	0.328435	0.56199	1.14795	1.36674	1.77592		-0.333161	0.300369	1.71835	1.39657
YBL101C	YBL101C ... ECM21 cell wall organization and bio molecular function unknown cytoplasm | YBL102W	1.61218	1.47016	0.761608	1.03665	1.16494	1.22163		-0.346151	-0.62538	0.026851	0.950366	1.26281	1.67678		0.072405	-0.281867	-0.243828	1.80597	1.93818	1.80159		-0.432697	-0.241986	2.61143	2.84876
YBR295W	YBR295W ... PCA1 iron ion homeostasis* "ATPase activity, coupled to transme"membrane | YBR296C	1.30035	1.2317	0.943326	0.392317	0.889041	0.52583		-0.229645	-0.107558	-0.086285	0.557841	1.03045	1.20725		0.102399	-0.214433	-0.090742	1.98405	1.90759	2.06653		-0.280438	-0.014085	2.62711	2.41086
YML016C	YML016C ... PPZ1 sodium ion homeostasis protein serine/threonine phosphatascytoplasm* | YML017W	1.51902	1.50393	1.3362	0.934908	1.06745	0.974038		0.01154	0.582414	0.16987	1.25406	1.44878	1.50269		0.332765	0.145859	-0.110753	1.91907	2.15297	2.27147		-0.275058	0.179775	2.61739	2.50264
YAL017W	YAL017W ... PSK1 protein amino acid phosphoryla protein serine/threonine kinase actcytoplasm | YAL018C	1.87588	1.60265	0.912164	1.34591	1.20213	1.19293		-0.058086	-0.026621	0.188082	1.13037	1.49646	1.93517		0.059816	-0.479609	-0.39593	1.9271	1.62915	1.47396		-0.088236	-0.158364	2.23202	2.2121
YMR139W	YMR139W iESR cluster RIM11 protein amino acid phosphoryla protein serine/threonine kinase actcytoplasm | YMR140W	1.95667	1.59866	1.21088	0.913822	0.993646	1.12776		0.044433	0.274252	0.108884	0.605744	1.15699	1.90387		0.069857	-0.491444	-0.110753	1.33092	1.04836	1.37902		-0.370636	0.297817	1.55984	2.07128
YPL203W	YPL203W iESR cluster TPK2 protein amino acid phosphoryla protein serine/threonine kinase actcytoplasm* | YPL204W	2.09784	1.70933	1.46061	1.20757	1.14475	1.26182		0.499863	-0.148929	0.285422	1.03409	1.02706	1.69366		0.22793	-0.407691	-0.135112	1.15966	1.51189	0.972256		-0.457051	-0.008223	1.46684	1.89062
YGR046W	YGR046W … TAM41 mitochondrial matrix protein i molecular function unknown | Mitochondrial protein involved in protein import into the mitochondrial matrix; maintains the functional integrity of the TIM23 protein translocator complex; viability of null mutant is strain-dependent; mRNA is targeted to the budYGR047C	1.64661	1.66771	1.12437	0.647138	0.684055	0.426313		0.229465	0.303064	0.188318	0.873108	0.784605	1.33031		0.196138	-0.100383	-0.228313	1.65827	1.40966	1.72369		-0.987307	-0.000545	1.64458	2.00406
YKL168C	YKL168C ... KKQ8 biological process unknown protein kinase activity cytoplasm | YKL169C	1.89283	1.75761	0.870195	0.796336	0.712294	0.616886		0.765518	0.420724	0.20038	1.2628	1.2583	1.46087		0.082192	0.040268	-0.197286	1.66727	1.12756	1.25649		-0.63367	-0.03588	1.76429	1.8759
YIL036W	YIL036W ... CST6 transcription initiation from specific RNA polymerase II transcrinucleus | YIL037C	2.08164	1.81417	0.671573	0.55443	0.289286	0.685249		0.36597	0.617685	0.506457	0.679473	1.08897	1.59311		-0.173447	0.350485	0.08619	1.6959	1.53635	1.6467		-0.685991	0.105641	1.70606	1.68345
YMR313C	YMR313C ... TGL3 lipid metabolism triacylglycerol lipase activity lipid particle | YMR314W	1.64403	1.45521	1.22243	0.770079	0.707328	0.699313		0.338399	0.290429	0.591322	1.01341	0.820895	1.29611		0.519917	-0.003024	-0.040237	1.50619	1.21019	1.38505		-0.799479	-0.0511	1.72397	1.6147
YNL193W	YNL193W ... YNL193W biological process unknown molecular function unknown cellular component unknown | YNL194C	1.52713	1.68747	1.07935	0.066484	0.560002	0.63548		0.097047	0.037423	0.159158	0.329913	0.421749	1.16742		0.272755	0.246088	-0.125163	1.21074	1.32105	1.31653		-0.403803	-0.112344	1.55364	1.91713
YOL089C	YOL089C ... HAL9 transcription initiation from specific RNA polymerase II transcrinucleus* | YOL090W	1.60957	2.57877	1.40457	0.040771	1.21815	0.745249		0.235531	0.397171	0.247599	0.595392	0.84865	1.59292		-0.140092	0.075138	-0.30308	1.38583	1.55188	1.519		-0.609423	0.331263	2.11241	2.27452
YPL159C	YPL159C ... PET20 biological process unknown molecular function unknown cellular component unknown | YPL160W	1.32406	1.40706	1.27987	0.42254	0.39774	0.989733		-0.112558	0.064756	-0.023949	0.877353	0.863684	1.21749		0.083663	-0.186138	0.118549	1.00727	0.870241	1.67393		-0.876989	0.264149	1.65257	2.00761
YGR112W	YGR112W ... SHY1 aerobic respiration unfolded protein binding integral to membrane* | YGR113W	1.62146	2.40731	0.52276	0.435041	1.14644	0.99716		0.366968	0.734323	0.319563	0.833845	1.62387	1.83717		0.025743	0.071721	-0.258686	1.12733	1.14186	1.04931		-0.78092	-0.253699	1.62045	1.62962
YGR237C	YGR237C iESR cluster YGR237C biological process unknown molecular function unknown cytoplasm | YGR238C	2.20737	2.74476	0.811012	0.704968	0.777871	1.02758		0.187189	0.950541	0.156819	0.740175	1.38362	1.90339		-0.425128	0.071218	-0.434464	1.71312	1.66262	1.59295		-1.35293	-0.26926	2.17391	2.26276
YHR080C	YHR080C ... YHR080C biological process unknown molecular function unknown mitochondrion | YHR081W	2.21238	2.31504	0.700176	1.66514	1.74887	1.58624		0.208675	0.636583	0.065889	1.44502	2.08838	2.06747		-0.35691	0.709549	-0.032226	1.93499	2.25193	1.84899		-0.466159	0.475143	1.94792	2.39657
YMR160W	YMR160W ... YMR160W biological process unknown molecular function unknown vacuolar membrane (sensu Fungi) | YMR161W	2.0463	2.53197	0.813464	0.734601	1.02355	1.0069		-0.002981	0.873708	0.37788	0.775669	1.06303	1.70716		0.574082	0.410827	-0.024978	1.56353	1.71715	1.63899		-0.839189	0.518649	1.60258	1.98469
YKL142W	YKL142W iESR cluster MRP8 protein biosynthesis structural constituent of ribosome mitochondrial ribosome | YKL143W	1.82047	2.29627	0.955356	1.19646	1.33314	1.75227		0.755109	1.32728	0.738256	1.18935	2.02064	2.11283		0.359048	0.561444	0.145585	1.91065	2.00546	1.82512		-0.951336	0.389512	1.55146	2.23724
YPR155C	YPR155C ... NCA2 aerobic respiration* molecular function unknown mitochondrion | YPR156C	1.36402	1.60836	1.34165	0.667196	0.981727	1.28577		0.130651	0.765636	0.274672	0.896699	1.2858	1.55908		0.476674	0.442967	0.485188	1.31997	1.31406	1.3962		-0.885209	0.448958	1.33482	2.12536
YEL060C	YEL060C iESR cluster PRB1 sporulation* serine-type endopeptidase activity vacuole (sensu Fungi)* | YEL061C	2.05763	1.75517	0.679731	1.76642	1.42984	1.94656		0.524069	0.866747	0.584886	1.29954	1.66627	2.00257		0.128182	-0.16321	-0.358222	2.43431	2.50511	2.17212		-0.503472	-0.559726	3.23644	3.00956
YOR227W	YOR227W … HER1 biological process unknown molecular function unknown | Protein of unknown function required for proliferation or remodeling of the ER that is caused by overexpression of Hmg2p; may interact with ribosomes, based on co-purification experimentsYOR228C	1.87704	1.80544	1.88536	1.64097	1.84279	1.9123		0.473823	0.276889	0.854274	1.68219	1.90946	2.5088		0.217146	-0.257007	-0.256988	1.23013	1.39864	1.07823		-0.02377	0.057546	2.7292	2.72822
YOR349W	YOR349W ... CIN1 post-chaperonin tubulin foldin beta-tubulin binding cellular component unknown | YOR350C	1.84308	1.78751	1.6015	0.848476	1.1447	0.880999		0.45412	0.394279	0.687768	1.22207	1.56326	1.71185		0.422945	-0.44663	-0.192597	1.72426	1.60014	1.57831		0.05467	-0.23623	2.75337	2.84371
YGR130C	YGR130C ... YGR130C biological process unknown molecular function unknown cytoplasm | YGR131W	2.56873	3.19412	1.26382	1.24564	1.46523	1.4656		1.13271	1.87541	1.07539	0.754862	1.70249	1.63072		-0.267039	0.775513	-0.136558	1.30021	1.69786	1.11666		-0.866331	0.630823	1.46741	1.97931
YMR031C	YMR031C ... YMR031C biological process unknown molecular function unknown cytoplasm* | YMR032W	2.45431	2.87847	1.40971	1.71804	1.26519	1.57792		0.67016	1.73489	0.664262	1.15386	2.01866	1.81817		-0.502611	0.189657	-0.163908	1.38279	1.3439	1.04712		-0.810677	0.297091	1.2227	1.62814
YKL150W	YKL150W iESR cluster MCR1 response to oxidative stress* cytochrome-b5 reductase activity mitochondrial outer membrane* | YKL151C	2.57442	2.70575	2.39173	2.28838	2.41592	2.87228		1.19679	1.4397	1.3358	1.71087	1.8238	2.58765		0.66911	0.242617	0.257451	1.90736	1.36151	1.63388		-0.796817	0.622793	1.17045	2.23324
YHL035C	YHL035C ... VMR1 transport "ATPase activity, coupled to transme"mitochondrion* | YHL036W	2.03775	2.02169	1.14793	2.06173	2.15981	1.70526		-0.004257	-0.453745	0.074698	0.208046	0.809394	0.586231		0.096838	-0.565313	-0.454751	1.48056	1.63007	1.14972		-0.111839	0.008947	2.0063	2.89218
YKL148C	YKL148C ... SDH1 tricarboxylic acid cycle* succinate dehydrogenase (ubiquinonerespiratory chain complex II (sensu | YKL149C	1.48552	1.45224	1.70833	2.16598	2.0785	2.15279		0.146868	-0.135485	0.23717	1.65413	1.8173	1.53527		0.646351	-0.180449	0.17711	2.00142	2.07041	1.32385		0.29768	-0.143358	0.830282	0.812237
YKL035W	YKL035W iESR cluster UGP1 protein amino acid glycosylati UTP-glucose-1-phosphate uridylyltracytoplasm | YKL036C	2.34148	2.0557	2.10234	2.63201	2.35938	2.30871		0.264613	0.390922	0.512841	1.50522	2.00123	1.99081		0.484562	-0.31486	0.276805	1.30947	1.27715	1.11107		0.2615	-0.325464	1.80486	1.7229
YMR110C	YMR110C … iESR cluster HFD1 biological process unknown molecular function unknown | Putative fatty aldehyde dehydrogenase, located in the mitochondrial outer membrane and also in lipid particles; has similarity to human fatty aldehyde dehydrogenase (FALDH) which is implicated in Sjogren-Larsson syndromeYMR111C	2.2729	2.08288	2.07164	1.65848	1.677	1.74727		0.789573	0.598513	0.730873	1.22468	1.38026	1.65351		0.766404	0.075827	0.531484	1.0447	1.03916	1.00425		0.247158	0.362366	1.80601	1.87125
YNL251C	YNL251C ... NRD1 transcription termination from RNA binding nucleus | YNL252C	2.08071	1.82224	1.92688	0.751143	0.470405	0.499223		0.784561	0.549842	0.795251	1.48047	1.21944	1.64662		1.00707	0.420134	0.547611	1.78475	1.77237	1.97269		0.788284	0.763251	3.0898	2.7342
YHL008C	YHL008C ... YHL008C biological process unknown transporter activity vacuole (sensu Fungi) | YHL009C	0.973393	0.864918	0.169785	0.311807	0.24996	0.310336		-0.03195	0.26232	-0.216227	1.51998	1.73276	1.107		-0.099518	0.09736	-0.819126	1.46492	0.71117	0.29092		-0.107602	0.195202	1.82461	2.38382
YDR142C	YDR142C ... PEX7 peroxisome organization and bi peroxisome targeting signal receptocytosol* | YDR143C	0.662104	1.06518	0.295834	0.324119	0.801581	0.28987		-1.06318	-1.38033	-1.11291	-0.011337	0.170665	0.240694		-0.48518	-0.669717	-0.495725	0.677131	0.606331	0.410944		-0.423747	-0.216863	1.30261	0.414808
YLR233C	YLR233C ... EST1 telomerase-dependent telomere RNA binding* nucleus* | YLR234W	0.637856	1.21932	0.444635	0.070044	1.04557	0.643093		-0.655058	-1.37528	-0.923708	-0.388307	-0.159965	0.399522		-0.653303	0.083191	-0.718118	0.542367	0.959541	0.668545		0.044402	-0.027392	1.66938	1.30819
YAR019C	YAR019C ... CDC15 protein amino acid phosphoryla protein kinase activity bud neck* | YAR020C	1.00525	0.921726	0.795918	0.925846	0.857246	1.18179		-0.46265	-0.517651	-0.736761	0.83819	1.28262	1.50122		-0.417884	-0.855409	-1.10491	1.24597	1.38228	1.36042		-0.584231	-0.784761	1.81442	1.66135
YDR270W	YDR270W ... CCC2 intracellular copper ion trans copper-exporting ATPase activity Golgi trans face | YDR271C	1.23882	1.52462	0.803217	0.471567	0.62401	0.66837		-0.896066	-0.869953	-1.19184	0.658999	1.56689	1.01162		-0.088278	-0.476643	-0.484754	1.19077	1.38499	1.07399		-0.744366	-0.791841	2.22155	2.23802
YJL083W	YJL083W ... TAX4 cell wall organization and bio molecular function unknown cellular component unknown | YJL084C	1.36917	1.034	0.671072	0.290995	0.652756	0.568361		-0.469251	-0.194915	-0.673773	0.844932	1.14034	1.60215		-0.397795	-0.515331	-0.278052	1.41606	1.50947	1.40326		-0.555061	-0.78338	1.85902	1.59472
YOL087C	YOL087C ... YOL087C biological process unknown molecular function unknown cytoplasm | YOL088C	1.44532	1.7342	0.397432	0.901471	0.990745	0.919069		-0.069398	-0.039352	-0.028252	1.00898	1.09587	1.65755		-0.483946	-0.517562	-0.951211	1.92438	1.35195	1.33756		-0.880047	-0.548672	2.02086	1.4871
YLR120C	YLR120C ... YPS1 protein processing aspartic-type endopeptidase activitcell wall (sensu Fungi) | YLR121C	2.23182	1.21601	1.26927	0.938677	0.503066	0.692887		-0.705018	-0.317938	-0.508376	1.06844	1.0766	1.25946		-0.064802	-1.15511	-0.822815	1.94839	1.61421	1.42035		-0.902782	-1.53178	1.63004	1.3816
YJL084C	YJL084C … ALY2 biological process unknown cyclin binding | Protein proposed to regulate the endocytosis of plasma membrane proteins; interacts with the cyclin Pcl7p and ubiquitin ligase Rsp5p; phosphorylated by the cyclin-CDK complex, Pcl7p-Pho85p; mRNA is cell cycle regulated, peaking in M phaseYJL085W	0.741146	0.647326	0.317865	0.39934	0.702517	0.797015		-1.07398	-1.32797	-1.26656	0.544312	0.892123	1.19639		-0.284488	-0.827258	-1.23467	1.38851	0.928598	1.18349		-0.545723	-1.12442	1.6146	2.01387
YJL094C	YJL094C ... KHA1 monovalent inorganic cation tr potassium:hydrogen antiporter activmitochondrion* | YJL095W	1.09515	0.839353	0.791315	0.635766	0.38142	0.379138		-1.3111	-1.59423	-1.25068	0.937726	0.840335	1.09309		-0.657419	-1.33369	-0.854429	1.44056	1.59307	1.32379		-0.36697	-1.13241	1.64745	1.59494
YER139C	YER139C … RTR1 biological process unknown molecular function unknown | Protein with a role in transcription; interacts with Rpo21p; has a cysteine-rich motif required for function and conserved in eukaryotes; shuttles between the nucleus and cytoplasm; RTR1 shows genetic interactions with RPB4, 5, 7, and 9YER140W	1.12445	1.18698	1.21957	0.084544	0.536389	0.678554		0.228262	0.191448	-0.278339	0.115325	0.260137	0.616797		-0.385822	0.623759	-0.117824	0.89851	1.1204	0.859488		-1.08113	0.04747	0.179327	1.5125
YLR107W	YLR107W ... REX3 RNA processing 3'-5' exonuclease activity cytoplasm* | YLR108C	1.71214	2.21143	0.975802	0.223589	0.29484	0.302107		-0.636199	0.187763	-0.618765	0.034094	0.327687	0.542714		-1.1025	0.308257	-0.707994	0.702346	0.361913	0.65616		-1.51839	0.063067	0.464851	1.22359
YGR224W	YGR224W ... AZR1 azole transport azole transporter activity plasma membrane | YGR225W	1.07714	1.37686	0.639282	-0.094426	0.465847	0.031844		-0.604603	-0.092345	-0.185026	-0.077426	0.327687	0.565625		-0.385822	-0.743023	-0.580614	0.839348	0.238343	0.592007		-0.156511	-0.26348	1.76882	1.93897
YBR071W	YBR071W ... YBR071W biological process unknown molecular function unknown cytoplasm | YBR072C-A	0.870346	0.978642	1.11819	0.156213	0.587971	0.741266		-0.570296	-0.257156	-0.312125	-0.464121	0.029859	0.499295		-0.599947	-0.637703	-0.167999	1.05196	0.900224	1.22026		-0.779749	-0.009481	0.776843	1.79613
YER169W	YER169W ... RPH1 DNA repair* specific transcriptional repressor nucleus | YER170W	0.996221	1.41222	0.909249	-0.433782	0.202227	0.160914		0.131155	0.268688	0.151371	0.01703	0.144231	0.922598		-0.216631	0.144035	-0.104219	0.769339	0.908319	1.31705		-0.671031	-0.504817	1.97874	2.14656
YER144C	YER144C ... UBP5 protein deubiquitination ubiquitin-specific protease activitcytoplasm | YER145C	1.5269	1.23365	1.46374	0.267013	0.371609	0.613947		-0.144477	0.274437	-0.021072	0.798345	1.1081	1.20071		0.176772	-0.525638	-0.337981	1.54922	1.44717	1.53888		-0.532317	-0.285064	1.61688	1.68116
YDL019C	YDL019C ... OSH2 steroid biosynthesis oxysterol binding plasma membrane* | YDL020C	1.7544	1.90361	0.948145	0.739973	0.477265	0.601494		0.270941	0.815412	0.310118	0.691382	1.12669	1.14605		-0.536164	0.207408	-0.234329	1.21493	1.15381	0.990376		-0.848683	-0.163848	0.729283	1.07201
YDR041W	YDR041W ... RSM10 protein biosynthesis structural constituent of ribosome mitochondrial small ribosomal subun | YDR042C	1.42812	1.87485	0.83131	0.520218	0.706598	1.16501		-0.020513	0.333262	0.101383	0.806765	1.03815	1.66165		-0.288414	0.455814	-0.337463	0.726696	0.790363	0.558318		-0.884465	0.41298	0.164918	0.795139
YNL100W	YNL100W … AIM37 biological process unknown molecular function unknown | Putative protein of unknown function; non-tagged protein is detected in purified mitochondria; null mutant is viable and displays reduced respiratory growth and reduced frequency of mitochondrial genome losYNL101W	0.659384	1.32268	0.758636	0.322916	0.171104	0.973036		0.200149	0.62562	0.156665	0.829815	0.922029	1.16287		-0.284865	0.177553	-0.265475	0.674817	0.957618	0.709741		-1.11366	-0.145835	0.384003	0.838093
YFL024C	YFL024C ... EPL1 regulation of transcription fr histone acetyltransferase activity histone acetyltransferase complex* | YFL025C	1.30821	1.40989	0.439534	0.063785	0.247998	0.610407		0.160924	0.489664	-0.111963	0.373228	0.675817	0.772076		-0.562871	0.500308	-0.428611	0.864632	1.10413	0.861652		-0.613492	0.138618	1.19443	1.52518
YMR064W	YMR064W ... AEP1 protein biosynthesis molecular function unknown mitochondrion | YMR065W	0.796829	1.34648	0.245413	0.042724	0.475959	0.546132		-0.300642	0.231599	-0.199892	0.493842	0.695414	0.922518		-0.406782	0.190528	-0.433461	0.735012	1.11551	0.938		-0.820888	0.327652	0.969982	1.34514
YOR132W	YOR132W ... VPS17 retrograde transport, endosome molecular function unknown endosome* | YOR133W	1.24091	1.63522	-0.149373	0.670511	0.686804	0.452451		-0.246669	0.062071	-0.418516	0.316238	0.861709	0.736528		-0.915927	0.269006	-0.393383	0.710827	1.22976	0.923947		-0.960128	0.067915	1.09235	1.32385
YEL062W	YEL062W ... NPR2 urea transport* channel regulator activity cellular component unknown | YEL063C	0.770862	1.29506	0.672593	0.318234	0.833471	0.627021		0.018687	-0.449897	-0.057045	0.113421	0.276006	0.823962		-0.104674	-0.279016	-0.280858	1.03588	1.13567	1.24596		-0.902356	0.155106	0.862631	1.54997
YGL160W	YGL160W … AIM14 biological process unknown oxidoreductase activity | Putative protein of with similarity to iron/copper reductases (FRE1-8), possibly involved in iron homeostasis; may interact with ribosomes; null mutant displays elevated frequency of mitochondrial genome lossYGL161C	0.772438	1.25584	0.624094	0.676676	1.06561	0.821786		0.055208	0.509691	0.264909	1.32155	1.04193	1.41486		-0.079536	-0.331641	-0.595906	1.33042	1.33627	1.09734		-0.399587	-0.518494	1.5577	1.52573
YLR454W	YLR454W ... FMP27 biological process unknown molecular function unknown mitochondrion | YLR455W	1.12641	1.79484	0.392935	0.940998	1.35367	0.989234		0.346607	0.508353	0.580366	1.43621	1.52784	1.80146		-0.104008	0.209102	0.049882	1.59753	1.67151	1.40199		-0.702221	0.144135	1.79509	2.40584
YDR505C	YDR505C ... PSP1 biological process unknown molecular function unknown cytoplasm* | YDR506C	1.21959	1.12683	0.730352	0.584159	0.735321	0.672165		-0.03182	0.32491	-0.382809	0.908187	1.09196	1.24108		-0.11987	-0.708045	-0.232214	1.38795	1.20879	1.24853		-1.0115	-0.014857	1.30114	2.057
YDR251W	YDR251W ... PAM1 pseudohyphal growth molecular function unknown bud neck* | YDR252W	1.45616	1.51247	0.475223	0.824947	0.8134	0.931311		-0.210534	-0.474551	-0.182679	0.737081	0.819212	1.02683		-0.349297	-0.447492	-0.720225	1.50197	1.24068	0.982912		-0.796645	-0.418252	1.32773	1.20037
YJL005W	YJL005W ... CYR1 meiosis* adenylate cyclase activity mitochondrion* | YJL006C	1.022	1.37918	0.231154	1.10046	1.13583	1.00785		-0.382539	-0.381517	-0.235849	0.76709	1.04063	1.19316		-0.591845	-0.214015	-0.571084	1.39595	1.6704	1.11213		-1.19483	-0.379957	1.40952	1.95702
YER064C	YER064C ... YER064C regulation of transcription molecular function unknown nucleus | YER065C	1.11614	1.51474	0.899938	0.248748	1.352	0.883535		-0.076387	-0.233941	-0.115186	0.513114	0.73626	0.870446		0.121573	-0.238963	-0.148503	1.11173	1.23668	1.2529		0.010849	-0.218076	2.21848	1.67303
YFL033C	YFL033C ... RIM15 protein amino acid phosphoryla protein kinase activity cytoplasm* | YFL034C-A	0.962176	1.35342	0.772635	0.620808	1.2174	0.719196		-0.311104	-0.309374	-0.165335	0.673007	0.696985	1.14923		0.118482	-0.096133	-0.360585	1.24651	1.23532	1.12802		-0.537746	-0.151461	1.62506	1.86948
YNL172W	YNL172W ... APC1 mitotic sister chromatid segre protein binding* anaphase-promoting complex | YNL173C	0.893919	1.27337	0.785827	0.548061	1.07323	0.774425		0.035016	-0.188241	0.001728	0.98957	1.10457	1.29814		-0.118722	-0.181128	-0.274672	1.02896	1.28009	1.07334		-0.110484	0.080586	1.71321	1.70764
YMR019W	YMR019W ... STB4 biological process unknown DNA binding nucleus | YMR020W	0.989507	1.20155	0.522581	-0.290461	0.775367	0.446908		-0.40453	-0.397904	0.027762	0.473943	0.673363	1.06497		-0.203795	-0.390525	-0.229602	0.955921	0.970976	1.22498		-0.432758	-0.013385	1.16867	1.52767
YLR133W	YLR133W ... CKI1 phosphatidylcholine biosynthes choline kinase activity cytosol | YLR134W	0.876547	1.22502	0.592631	0.523655	0.788698	0.699373		-0.533496	-0.164949	-0.035557	0.502859	0.883687	1.42431		-0.200433	-0.071618	-0.010468	1.06943	1.10141	1.01149		-0.721133	0.02806	1.49571	1.46839
YMR171C	YMR171C … EAR1 biological process unknown molecular function unknown | Specificity factor required for Rsp5p-dependent ubiquitination and sorting of specific cargo proteins at the multivesicular body; mRNA is targeted to the bud via the mRNA transport system involving She2pYMR172C-A	1.32012	0.89862	0.565421	0.795322	0.395422	0.646579		-0.331905	-0.156217	-0.347013	0.152385	0.465464	0.886665		-0.277195	-0.453371	-0.515652	0.716915	0.672916	1.04225		-0.271426	-0.375153	1.60042	1.46262
YNR032W	YNR032W ... PPG1 protein amino acid dephosphory protein phosphatase type 2A activitcytoplasm* | YNR033W	1.01059	0.783816	0.506189	0.335704	0.464301	0.544136		-0.264217	-0.756478	-0.181835	0.577104	0.395447	0.748052		-0.19605	-0.445986	-0.653218	0.904937	0.630661	0.612298		-0.083354	-0.045094	0.985229	1.02668
YLR240W	YLR240W ... VPS34 protein amino acid phosphoryla protein kinase activity* membrane fraction | YLR241W	1.3671	0.739584	0.211451	0.302412	0.760554	0.884967		-0.421386	-0.799368	-0.331915	0.504778	0.586635	1.21653		-0.690872	-0.357887	-0.521721	1.18659	1.40155	1.41066		-0.413889	-0.131911	1.2771	1.41794
YMR192W	YMR192W ... GYL1 ER to Golgi transport* protein binding cytoplasm* | YMR193C-A	0.541088	1.09909	-0.198295	0.059453	0.322348	0.405622		-0.398566	0.294289	-0.517393	-0.203541	0.445675	0.260096		-0.451547	-0.131852	-0.445485	1.42725	1.21257	1.32939		-0.521053	0.394716	1.96266	2.09385
YLR247C	YLR247C … IRC20 biological process unknown helicase activity | Putative helicase; localizes to the mitochondrion and the nucleus; YLR247C is not an essential gene; null mutant displays increased levels of spontaneous Rad52p fociYLR248W	1.38674	2.14153	0.129802	0.231187	0.917543	0.64805		-0.421386	-0.047139	-0.171423	0.344072	0.998685	1.12935		-0.592966	0.061006	-0.445275	1.58265	1.81997	1.67676		-0.800402	0.050391	2.35923	2.67356
YML117W	YML117W ... NAB6 biological process unknown RNA binding cytoplasm | YML118W	1.39545	1.30164	-0.054971	0.296522	0.246458	0.493559		-0.412562	-0.276413	-0.206849	0.212717	0.734333	1.16028		-0.521764	-0.352122	-0.598536	1.74369	1.6383	1.74295		-1.05235	-0.11361	2.10949	2.34679
YMR124W	YMR124W ... YMR124W biological process unknown molecular function unknown cytoplasm | YMR125W	1.24661	1.49837	-0.218037	0.208834	0.346191	0.593273		-0.129738	-0.146116	-0.210583	0.28213	0.576366	0.70875		-0.573728	0.31152	-0.26867	1.40696	1.6309	1.63377		-0.976005	-0.159463	1.79332	1.89973
YPL016W	YPL016W ... SWI1 chromatin remodeling general RNA polymerase II transcripSWI/SNF complex* | YPL017C	1.33162	1.46557	0.278647	0.331494	0.963489	0.641082		-0.354679	-0.188326	-0.506336	0.3379	0.47587	0.92916		-0.869577	-0.209813	-1.0049	1.43154	1.62676	1.48925		-1.0462	-0.352523	1.9454	2.22979
YKL201C	YKL201C ... MNN4 response to stress* molecular function unknown membrane | YKL202W	1.22845	1.15046	0.481611	1.09835	0.86589	1.28554		-0.163005	0.263799	0.215923	0.172873	0.243399	0.86846		-0.009881	-0.295494	-0.364945	0.697884	0.24436	0.604965		-0.698563	-0.279786	1.22507	2.04027
YLR219W	YLR219W ... MSC3 meiotic recombination molecular function unknown cellular component unknown | YLR220W	1.67945	1.91119	1.08275	0.512323	0.778787	1.07338		-0.077513	0.505556	-0.18624	0.562784	1.12955	1.59775		-0.457549	-0.291827	-0.79063	0.986898	1.06548	0.796409		-0.248847	-0.774399	1.9348	1.67819
YER130C	YER130C ... YER130C biological process unknown molecular function unknown cellular component unknown | YER131W	1.37698	0.932933	-0.29315	0.257097	0.0717	0.178638		-0.18831	0.433997	0.049116	-0.208478	0.169704	0.547758		-0.266834	0.180152	-0.516354	0.923673	0.832704	0.862472		-1.50753	-0.157583	0.698555	1.27045
YDR005C	YDR005C ... MAF1 negative regulation of transcr molecular function unknown nucleus | YDR006C	0.691398	1.04002	0.844332	-0.016578	0.241494	0.564217		-0.395244	-0.145643	-0.298388	0.081437	0.355564	0.474497		-0.062774	-0.062306	0.005234	0.816462	0.929181	0.988998		-1.22569	-0.080551	0.877911	1.14411
YNL020C	YNL020C ... ARK1 protein amino acid phosphoryla protein serine/threonine kinase actactin cortical patch | YNL021W	1.25384	1.16344	0.65647	-0.200271	-0.05544	-0.044206		-0.265937	-0.266213	-0.085235	0.090443	-0.014164	0.602151		-0.475989	-0.249299	-0.344219	0.705996	0.724629	1.0322		-1.15491	-0.682676	0.699042	0.752055
YOR267C	YOR267C ... HRK1 cell ion homeostasis protein kinase activity cytoplasm | YOR268C	1.5101	1.09341	0.651125	0.29773	-0.039463	0.241277		0.221334	0.351957	-0.107373	0.496319	0.50122	0.879922		-0.382312	-0.059114	-0.419886	1.00103	1.07886	0.992362		-1.67479	-0.918715	0.921161	1.03343
YMR009W	YMR009W ... ADI1 biological process unknown molecular function unknown cytoplasm* | YMR010W	0.919076	0.674205	0.221736	0.100784	0.101683	0.266024		-0.232716	0.440874	-0.281618	-0.072195	0.455209	0.700748		-0.266834	0.171775	-0.272652	0.662499	1.1787	1.40023		-2.08407	-0.526198	0.231229	0.809388
YMR036C	YMR036C ... MIH1 G2/M transition of mitotic cel protein tyrosine phosphatase activicytoplasm* | YMR037C	1.16231	1.62161	0.537744	-0.276913	0.466181	0.12852		0.067175	-0.102914	-0.070528	0.378394	0.336217	0.407587		-0.817186	-0.039902	-0.403076	0.564438	0.882538	1.27452		-1.15491	-0.187152	0.705919	1.15402
YPL150W	YPL150W ... YPL150W biological process unknown protein kinase activity cellular component unknown | YPL151C	0.769253	1.35678	0.05293	0.487756	0.299906	0.331176		-0.50693	0.189169	-0.379494	0.896057	0.981709	1.00883		-0.799958	-0.247262	-0.605705	1.20401	1.1219	1.20314		-1.45945	-0.446345	1.25658	1.43596
YMR168C	YMR168C ... CEP3 mitotic spindle checkpoint DNA bending activity* condensed nuclear chromosome kineto | YMR169C	0.465497	0.735871	0.100375	0.109999	0.382943	0.207809		-0.827024	-0.729775	-0.910171	-0.03426	0.089238	0.420553		-0.335491	-0.270829	-0.291108	0.811553	0.777791	0.957598		-0.854153	0.041007	1.00144	1.39108
YMR278W	YMR278W … PGM3 biological process unknown molecular function unknown | Phosphoglucomutase, catalyzes interconversion of glucose-1-phosphate and glucose-6-phospate; transcription induced in response to stress; green fluorescent protein (GFP)-fusion protein localizes to the cytoplasm and nucleus; non-essentialYMR279C	0.684082	0.721224	0.11478	0.304222	0.378429	0.496861		-0.357646	-0.520679	-0.255802	-0.145342	-0.153363	0.525198		-0.541942	-0.08406	-0.536325	0.714834	0.876669	0.883505		-1.05102	0.293341	1.13655	2.12983
YOR350C	YOR350C ... MNE1 biological process unknown molecular function unknown mitochondrion | YOR351C	1.18608	0.701003	0.004265	0.177653	0.438726	-0.011295		-0.665946	-0.58193	-0.274445	0.400507	0.315308	0.669593		-0.213641	-0.522685	-0.483861	0.852051	0.834283	0.805681		-0.858574	0.062669	1.91677	2.31958
YPL089C	YPL089C ... RLM1 cell wall organization and bio DNA binding* nucleus | YPL090C	0.848169	0.283961	-0.043061	-0.339384	-0.181851	0.093616		-0.363784	-0.448489	-0.325745	-0.191782	0.350481	0.866613		-0.263905	-0.677529	-0.683491	1.40458	1.17169	1.61272		-0.905673	-0.500194	2.44701	2.42003
YPL088W	YPL088W ... YPL088W aldehyde metabolism aryl-alcohol dehydrogenase activitycellular component unknown | YPL089C	1.04589	0.679525	0.005946	0.694029	0.409264	1.08838		-0.431103	-0.074198	-0.112153	-0.004844	0.073244	0.227755		-0.888816	0.019623	-0.569937	1.20524	1.12106	1.5197		-0.781473	-0.043442	0.824319	1.4533
YOR030W	YOR030W ... DFG16 invasive growth (sensu Sacchar molecular function unknown cellular component unknown | YOR031W	0.277763	0.767127	0.227296	-0.036762	0.433119	0.455501		-0.398566	-0.429786	-0.537116	0.605151	0.575411	1.1794		-0.819242	-0.701081	-1.09037	0.85279	0.782259	0.933167		-0.48026	-0.558586	1.68589	1.55239
YLR227C	YLR227C ... ADY4 sporulation structural molecule activity spindle pole body | YLR228C	0.843401	1.33266	0.622031	-0.237384	0.32491	0.215719		-0.434162	-0.363647	-0.405303	0.356501	0.55458	0.495472		-0.311822	0.113441	0.108523	0.893077	0.859171	1.16035		-0.0255	-0.098421	1.67529	1.10403
YOL071W	YOL071W ... EMI5 sporulation (sensu Fungi) molecular function unknown mitochondrion | YOL072W	1.04472	1.795	0.232554	0.900119	0.883822	0.569573		-0.587944	-0.135414	-0.473475	0.596346	0.80913	1.38741		-1.13517	0.062278	-0.130931	0.13555	0.570071	0.659189		-0.558263	0.273548	0.527194	0.547896
YDL035C	YDL035C ... GPR1 pseudohyphal growth* G-protein coupled receptor activityplasma membrane | YDL036C	2.84648	1.59478	0.058034	0.614586	0.587172	0.759482		-0.614434	0.070037	-0.703988	0.774884	0.629554	0.966215		-1.10044	-0.068291	-0.510885	0.861571	1.15757	1.14054		-1.75106	-0.992086	1.12697	0.919693
YLR414C	YLR414C ... YLR414C biological process unknown molecular function unknown cytoplasm* | YLR415C	2.91332	2.55678	2.27767	0.018354	-0.386113	0.034467		-0.254773	0.250444	-0.197189	0.388267	0.16954	0.48173		0.003623	-0.586561	-0.454034	1.65012	1.23742	1.36901		-1.23457	-1.00376	1.63017	1.45934
YNL192W	YNL192W ... CHS1 cytokinesis, completion of sep chitin synthase activity plasma membrane* | YNL193W	2.61547	1.91774	1.19378	0.506537	-0.157245	-0.020281		-0.429944	-0.16719	-0.307928	0.001246	0.114103	0.721356		-0.246641	-0.731419	-0.681008	1.81568	1.32379	1.62264		-1.59836	-0.720246	1.78169	2.09158
YNL042W	YNL042W ... BOP3 response to mercury ion molecular function unknown cytoplasm* | YNL042W-B	2.22257	1.49394	0.904066	0.210075	-0.17823	-0.49451		-0.070564	-0.227697	-0.49457	-0.154653	-0.03623	0.194309		-0.12423	0.227337	-0.13488	0.843265	0.526813	1.09292		-0.566187	-0.216477	0.98116	1.08922
YNR059W	YNR059W ... MNT4 O-linked glycosylation "alpha-1,3-mannosyltransferase activ"cellular component unknown | YNR060W	1.6766	1.73597	1.46698	0.003624	0.321438	0.048077		0.056105	0.150769	0.462967	0.534143	0.386808	0.978842		0.153204	-0.686376	-0.749184	0.967185	0.776182	1.33299		-1.6033	-0.787381	0.685252	0.394926
YER041W	YER041W ... YEN1 biological process unknown single-stranded DNA specific endodenucleus | YER042W	1.25741	1.67664	0.678063	0.326669	0.204271	0.545247		-0.123477	0.486949	0.241561	-0.181262	0.49879	0.90266		-0.931444	0.219819	-0.655576	0.762918	1.28996	1.01514		-0.955598	0.735262	1.83377	2.13579
YPL151C	YPL151C ... PRP46 nuclear mRNA splicing, via spl molecular function unknown spliceosome complex | YPL152W	0.738861	1.06907	0.071654	-0.190842	-0.185589	0.012512		0.391374	0.581154	0.007771	-0.04309	0.419975	0.685053		-0.839998	0.440895	-0.126583	0.330467	0.686112	0.692031		-0.805039	0.515472	1.83143	2.01773
YDL027C	YDL027C iESR cluster YDL027C biological process unknown molecular function unknown mitochondrion | YDL028C	1.37999	1.537	0.923607	0.516333	0.795893	0.515101		-0.3267	-0.567254	-0.393914	0.391789	0.169807	0.628146		-0.374387	-0.88361	-0.586152	1.16243	0.918337	0.774096		-1.71978	0.428125	0.846297	1.94656
YNL289W	YNL289W ... PCL1 cell cycle cyclin-dependent protein kinase regcyclin-dependent protein kinase hol | YNL290W	1.76084	2.45972	1.2331	0.580239	1.14636	1.06016		-0.049776	1.32799	-0.034626	0.047051	0.573752	0.670792		-0.28257	-0.234359	-0.836628	0.845885	0.874438	0.661134		-1.83007	0.636118	1.09497	2.27884
YMR164C	YMR164C ... MSS11 pseudohyphal growth* specific RNA polymerase II transcrinucleus | YMR165C	2.06331	2.51719	0.514234	0.055622	0.913453	0.631508		-0.311104	0.043007	-0.231536	0.401127	0.527359	1.20432		-0.82205	-0.682049	-0.86471	1.23751	1.67028	1.5103		-2.04524	0.247552	1.95381	2.44943
YOR052C	YOR052C iESR cluster YOR052C biological process unknown molecular function unknown nucleus | YOR053W	2.10714	2.32001	1.00334	0.229742	0.234114	0.405608		-0.5907	0.841421	-0.149736	0.305458	1.0204	1.79703		0.127606	-0.436701	-0.524827	1.95048	1.60725	1.75032		-2.5069	-1.21573	1.53534	2.1495
YDL146W	YDL146W … LDB17 biological process unknown molecular function unknown | Protein involved in the regulation of endocytosis; transiently recruited to actin cortical patches in a SLA1-dependent manner after late coat component assembly; GFP-fusion protein localizes to the periphery, cytoplasm, bud, and bud neckYDL147W	1.20934	0.756413	0.378924	1.32555	0.448638	0.666508		-0.852123	-1.27205	-0.380042	0.658839	0.557371	1.17639		-1.15512	-1.57757	-1.19616	0.99192	0.519482	0.549282		-1.27478	-1.42481	1.49115	0.908003
YIL120W	YIL120W iESR cluster QDR1 multidrug transport multidrug transporter activity* plasma membrane* | YIL121W	0.828114	0.92487	0.787253	0.717947	1.10216	0.941589		-0.707621	-0.677308	-0.590682	-0.227384	0.237852	0.469513		-0.660498	-0.871652	-0.843649	0.657607	0.392076	0.757307		-0.226246	-0.822908	1.14129	1.25033
YPL172C	YPL172C ... COX10 protein complex assembly* protoheme IX farnesyltransferase acmitochondrial inner membrane | YPL173W	-0.361743	0.381374	0.334211	0.224196	0.586142	0.582881		-1.75736	-1.30291	-2.34021	0.570421	0.986251	0.993591		-1.19497	-1.64045	-1.48108	0.084596	0.426276	0.315167		-0.671805	-1.50028	-0.095454	0.102391
YDL198C	YDL198C ... GGC1 iron ion homeostasis* guanine nucleotide transporter actimitochondrial inner membrane | YDL199C	-1.38626	-1.3707	-1.15947	0.79398	0.94944	0.899638		-0.933541	-1.17864	-0.838317	2.74321	2.90468	2.30961		-0.660994	-0.882074	-0.497814	1.74391	1.7773	1.54817		0.037691	-0.788996	0.966681	0.960511
YBL001C	YBL001C ... ECM15 cell wall organization and bio molecular function unknown cytoplasm* | YBL002W	-0.707785	-0.502847	-0.663841	1.22882	1.21993	1.17897		-0.639501	-0.191355	-0.760873	0.755281	0.766478	0.652704		-0.720279	-0.113207	-0.639178	1.31811	1.18662	0.788505		-0.657257	-0.37844	0.418953	0.789099
YBL102W	YBL102W ... SFT2 Golgi to endosome transport molecular function unknown Golgi membrane | YBL103C	-0.996859	-0.311197	-0.736986	0.680286	0.890996	0.983207		-0.75709	-0.50407	-0.793912	1.20245	1.24227	0.814361		-0.314886	-0.563868	-0.350609	1.07474	1.08345	1.16349		0.170876	0.294737	0.372906	0.851851
YLR220W	YLR220W ... CCC1 iron ion homeostasis* molecular function unknown Golgi apparatus* | YLR221C	-0.366267	-0.369117	-0.310947	0.813755	0.808534	0.765256		-0.811906	-0.376138	-0.738152	0.946366	1.57245	1.19979		-0.410152	-0.636197	-0.061402	1.04434	0.791896	1.04864		0.060796	0.075508	0.338187	0.330174
YLR300W	YLR300W ... EXG1 cell wall organization and bio "glucan 1,3-beta-glucosidase activit"cell wall (sensu Fungi) | YLR301W	-2.12751	-1.93583	-1.70981	1.35613	1.215	1.2108		-0.825968	-0.667499	-0.686827	2.17692	2.22428	1.99241		-0.852001	-1.07676	-0.957492	1.29315	1.20498	1.17673		-0.025411	-0.570628	1.09853	0.868248
YGR254W	YGR254W ... ENO1 glycolysis* phosphopyruvate hydratase activity cytoplasm* | YGR255C	0.070303	-0.679349	-0.014384	3.12748	2.3372	2.79002		-1.16509	-0.85513	-0.919428	2.66139	2.1485	2.32863		-0.159235	-1.59955	-0.881056	2.33999	1.72513	1.23957		-1.40851	-0.487394	0.917566	0.580605
YMR318C	YMR318C ... ADH6 aldehyde metabolism* alcohol dehydrogenase (NADP+) activsoluble fraction | YMR319C	-0.134778	-0.412858	-0.090552	0.367586	0.133284	0.301153		-0.382118	-0.519132	-0.57591	2.47062	2.50405	2.3054		-0.037463	-0.228924	-0.189688	2.45346	2.40275	2.32213		0.101284	0.014321	1.45345	2.18376
YOR202W	YOR202W ... HIS3 histidine biosynthesis imidazoleglycerol-phosphate dehydraintracellular | YOR203W	-0.539154	-0.529838	-0.56582	0.167757	0.795595	1.2044		-0.235049	0.252414	0.035175	1.51465	1.55656	1.86091		0.472705	0.803107	0.380073	1.55701	1.73123	1.48624		0.383608	0.185615	1.24331	1.13842
YLR348C	YLR348C ... DIC1 dicarboxylic acid transport dicarboxylic acid transporter activmitochondrial membrane | YLR349W	-0.785355	-0.190221	-1.29021	0.187538	0.201478	0.644046		-0.188848	0.309753	-0.095474	0.209322	0.658603	1.066		-1.19729	-0.013671	-0.182451	0.800303	1.2591	1.03808		-0.12671	-0.176255	0.16475	0.159331
YNL065W	YNL065W ... AQR1 drug transport* monocarboxylic acid transporter actplasma membrane | YNL066W	-2.15354	-1.8754	-1.6412	-0.50638	0.057562	0.220921		-0.273392	-0.56465	-0.605735	1.22865	0.931369	1.36336		-0.805503	-0.613636	-0.387969	1.35401	1.56502	2.24327		-0.387124	-0.55799	0.441993	0.404882
YJL048C	YJL048C iESR cluster UBX6 ubiquitin-dependent protein ca molecular function unknown nucleus | YJL049W	0.820169	0.618413	0.933213	1.14404	0.914923	1.41065		-0.030367	0.523314	0.557552	1.9012	2.57316	2.6454		-0.07058	-1.10211	-0.654171	1.52537	1.09535	1.1831		-1.42427	-1.64988	0.803393	1.67899
YCL049C	YCL049C ... YCL049C biological process unknown molecular function unknown membrane fraction | YCL050C	0.958497	0.747696	1.07625	2.36175	1.7929	2.85887		-0.585365	-0.454915	-0.106754	1.33843	1.35743	1.90344		-0.177945	-0.884773	-0.175358	1.64105	1.25133	1.66498		-0.204419	-0.25341	2.18685	1.88207
YLL041C	YLL041C ... SDH2 tricarboxylic acid cycle* succinate dehydrogenase (ubiquinonerespiratory chain complex II (sensu | YLL042C	0.940568	0.81228	0.97135	2.11311	1.93817	1.97004		0.034225	-0.267432	-0.42057	2.34321	2.33144	2.24661		-0.575064	-1.28452	-0.428611	1.74843	1.82048	2.11684		-0.396725	-0.474359	1.2651	1.38216
YMR008C	YMR008C ... PLB1 glycerophospholipid metabolism lysophospholipase activity cell wall (sensu Fungi) | YMR009W	0.89981	0.382179	0.904066	1.80796	1.42504	1.72384		-0.561949	-0.604758	-0.429274	2.60545	2.39861	2.46291		-0.046734	-0.797614	-0.480734	2.63719	2.24956	2.19562		-0.238104	-0.987575	1.38571	1.07064
YML116W	YML116W ... ATR1 multidrug transport multidrug efflux pump activity plasma membrane | YML117W	0.508987	0.485474	0.557891	0.286178	0.798338	0.686062		-1.17141	-0.911382	-0.838317	3.11721	2.5548	2.62242		-0.379416	-0.731528	-0.50456	1.5777	1.46324	1.44856		-0.390001	-0.584864	1.55159	1.22258
YJL071W	YJL071W ... ARG2 arginine biosynthesis* amino-acid N-acetyltransferase actimitochondrial matrix | YJL072C	0.408058	0.686728	-0.577858	0.748458	1.31312	0.751071		-1.24656	-1.49371	-1.43056	1.1087	1.00294	1.43621		-0.754138	-0.898194	-0.995652	1.13462	1.32949	1.49176		-0.76455	-0.145175	1.24563	2.08224
YNR065C	YNR065C ... YSN1 biological process unknown molecular function unknown cellular component unknown | YNR066C	0.560613	0.221197	-0.607523	0.478228	0.438208	0.783208		-0.574138	-1.14806	-0.367279	0.882868	0.903627	1.52321		-0.555935	-0.535505	-0.542414	2.13658	2.0069	2.48988		-0.489689	-0.171067	2.68597	2.8065
YNL275W	YNL275W ... BOR1 transport* anion transporter activity* plasma membrane* | YNL276C	-0.575936	-0.028545	-0.161681	-0.119754	-0.201267	-0.081485		0.008282	-0.309798	0.084483	0.220585	0.177455	0.096511		0.077601	-0.958928	0.132505	2.83364	1.8717	2.56537		0.642911	-0.310908	0.880308	0.41044
YMR069W	YMR069W ... NAT4 protein amino acid acetylation peptide alpha-N-acetyltransferase acytoplasm* | YMR070W	-0.060362	-0.89616	0.195115	-0.411414	-0.735786	0.559383		-0.080491	0.286167	0.217116	-0.240156	-0.379532	-0.111731		-0.594409	-0.013671	-0.165577	0.127329	0.785171	0.800594		0.193265	0.986615	1.84181	2.70575
YNL234W	YNL234W ... YNL234W response to stress heme binding cytoplasm | YNL235C	-0.250433	-0.1202	-0.643743	-0.052509	-0.052936	0.295344		-0.22791	-0.329384	-0.230017	0.27616	0.497915	0.946824		0.557594	-0.503997	-0.561249	1.22687	1.06995	1.27452		-0.759678	1.52766	1.7324	2.71336
Q0275	Q0275 ... COX3 aerobic respiration* cytochrome-c oxidase activity respiratory chain complex IV (sensu | Q0297	-0.054718	0.068653	0.539985	0.490124	0.425403	0.512139		-1.62385	-1.54251	-1.61795	-1.12525	-1.20906	-1.52639		-1.18925	-1.83756	-1.74916	-0.37539	-1.22776	-1.24031		-1.13617	-0.925484	-1.46827	-1.42961
YMR024W	YMR024W ... MRPL3 protein biosynthesis structural constituent of ribosome mitochondrial large ribosomal subun | YMR025W	0.040747	0.044792	0.282994	-0.142992	0.146272	0.338898		-0.741091	-1.13831	-1.10271	0.007879	0.195342	0.280223		-0.985484	-1.01754	-1.16084	-0.361332	-0.391539	-0.214069		-0.539779	-0.674504	-0.175822	-0.01234
YBR111W-A	YBR111W-A ... SUS1 mRNA-nucleus export* molecular function unknown nuclear pore* | YBR112C	-0.519137	0.361638	-1.4999	0.63298	0.093798	0.674704		-0.501094	0.103797	-0.421824	-0.128326	-0.144191	-0.159477		-0.887482	-0.394978	-0.36044	-0.074804	-0.468586	-0.026229		-2.06453	-0.5252	-1.30051	-0.146641
YDR086C	YDR086C ... SSS1 protein secretion* protein transporter activity endoplasmic reticulum membrane* | YDR087C	-0.880813	-0.085374	-0.990864	0.144284	-0.032575	-0.044316		-0.493448	-0.205645	-0.587643	-0.287394	-0.419862	-0.283459		-0.805299	-0.188303	-0.400136	0.372326	-0.163474	-0.032304		-1.30513	-0.14089	-0.856994	-0.413768
YLR065C	YLR065C PAC cluster YLR065C biological process unknown molecular function unknown cellular component unknown | YLR066W	-0.977307	-0.771269	-1.01778	-0.257562	-0.10736	-0.368105		-0.433094	-0.385791	-0.12306	-0.512394	-0.638147	-0.102393		-0.637642	0.140134	-0.297907	-0.196924	-0.23755	-0.080955		-0.988388	-0.119915	-0.146887	-0.426042
YLR287C-A	YLR287C-A ... RPS30A protein biosynthesis structural constituent of ribosome cytosolic small ribosomal subunit ( | YLR288C	-0.853745	-0.425351	-0.48318	-0.229401	-0.236716	-0.394417		-0.375121	0.001096	-0.330995	0.031411	-0.294276	-0.246468		-0.54267	0.043243	-0.498645	-0.040205	-0.143519	-0.427577		-1.03669	-0.246515	-0.912408	-0.685582
YGR020C	YGR020C ... VMA7 vacuolar acidification hydrogen-transporting ATPase activivacuolar membrane (sensu Fungi)* | YGR021W	-0.639598	-0.107969	-0.603762	-0.419	-0.135455	0.028453		-0.284822	-0.187765	-0.281406	-0.667343	-0.866883	-0.209715		-0.402988	-0.011522	-0.408879	-0.352549	-0.400427	-0.4407		-0.763999	-0.021085	-0.842688	-0.497258
YPR035W	YPR035W ... GLN1 nitrogen compound metabolism* glutamate-ammonia ligase activity cytoplasm | YPR036W	-0.956722	-0.609238	-1.15971	-0.537893	-0.099857	0.075002		-0.857653	-0.258681	-0.79001	-0.926951	-0.701239	-0.220721		-1.30248	-0.124058	-0.930836	-0.400744	-0.479475	-0.17745		-1.51768	0.273388	-1.50199	-1.17688
YDR322W	YDR322W ... MRPL35 protein biosynthesis structural constituent of ribosome mitochondrial large ribosomal subun | YDR323C	-0.574935	0.045024	-0.631987	-0.265766	-0.062486	0.211097		-0.668933	-0.781416	-0.955544	-0.114397	0.056468	0.317312		-0.426796	-0.208399	-0.198222	-0.116007	-0.413734	-0.17651		-1.12866	-0.125655	-0.969156	-0.329974
YBL090W	YBL090W ... MRP21 protein biosynthesis* structural constituent of ribosome mitochondrial small ribosomal subun | YBL091C	-0.71754	0.001628	-1.34386	0.176592	0.028146	0.503255		-0.770535	-0.640966	-0.969944	0.450987	0.160577	0.090252		-0.989401	-0.428708	-1.02157	0.00471	-0.139994	-0.405142		-1.32705	-0.251088	-1.176	-0.453266
YDR237W	YDR237W ... MRPL7 protein biosynthesis structural constituent of ribosome mitochondrial large ribosomal subun | YDR238C	-0.628238	0.604306	-0.303403	-0.357801	0.4739	0.338093		-1.13765	-1.48642	-1.51828	-0.092458	-0.190189	-0.082156		-1.27836	-0.81966	-1.34615	-0.28425	-0.511031	-0.289376		-1.2868	-0.331296	-0.882062	0.077982
YBR146W	YBR146W ... MRPS9 protein biosynthesis structural constituent of ribosome mitochondrial small ribosomal subun | YBR147W	-0.287321	0.153896	-0.4093	-0.080756	0.342252	0.328348		-0.523715	-0.699334	-0.721079	0.038831	0.203811	0.655262		-0.897787	-0.370102	-0.510268	-0.303149	-0.263182	-0.06323		-0.95058	-0.127718	-0.67852	-0.052087
YNL315C	YNL315C ... ATP11 protein complex assembly unfolded protein binding mitochondrial matrix | YNL316C	-0.591653	0.296485	-0.770164	-0.059724	0.137746	0.413511		-0.799281	-0.92242	-1.22923	-0.065811	0.090295	0.19834		-1.16845	-0.33376	-0.686262	-0.60822	-0.34774	-0.393693		-1.03297	-0.226468	-0.855933	-0.219693
YJR101W	YJR101W ... RSM26 protein biosynthesis structural constituent of ribosome mitochondrial small ribosomal subun | YJR102C	-0.610336	-0.558231	-0.819112	-0.031454	0.093995	-0.008934		-1.34267	-1.1459	-0.995372	0.066259	0.11297	0.175854		-0.857993	-0.790477	-0.847886	-0.123742	-0.472261	-0.459623		-1.0492	-0.475831	-1.12159	-0.441717
YKL137W	YKL137W … CMC1 biological process unknown molecular function unknown | Evolutionarily conserved copper-binding protein of the mitochondrial inner membrane, may be involved in delivering copper from the matrix to the cytochrome c oxidase complex; contains a twin CX9C motifYKL138C	-0.984259	-0.093606	-0.650523	0.463055	0.914764	0.390915		-1.08049	-1.09234	-1.44192	0.335346	0.427823	-0.025586		-1.26913	-0.276705	-1.04243	0.160318	-0.018432	-0.098284		-1.41615	-0.875188	-1.09108	-0.576386
YIL070C	YIL070C ... MAM33 aerobic respiration molecular function unknown mitochondrial matrix | YIL071C	-0.559536	-0.020915	-0.330044	0.387656	0.538409	0.601968		-0.612273	-0.670421	-1.08513	0.114604	0.035937	0.450148		-0.625238	-1.15772	-1.04674	-0.562304	-0.939337	-1.02093		-0.96509	-0.38813	-0.696152	-0.468224
YOR150W	YOR150W ... MRPL23 protein biosynthesis* structural constituent of ribosome mitochondrial large ribosomal subun | YOR151C	-0.13771	0.413795	-0.026671	0.383423	0.661632	0.17379		-1.02382	-0.851337	-1.04301	-0.106974	-0.186118	0.4259		-0.780454	-1.06098	-0.795669	0.076049	-0.180341	-0.27941		-0.681838	-0.528807	-0.724965	-0.447103
YMR267W	YMR267W ... PPA2 aerobic respiration inorganic diphosphatase activity mitochondrion | YMR268C	-0.411145	-0.257758	-0.835019	-0.025231	0.233261	0.25859		-0.754594	-1.00381	-1.43251	-0.255669	-0.660945	-0.60232		-0.736853	-0.44702	-0.472333	-0.365515	-0.642923	-0.054598		-1.13744	0.080671	-0.184584	-0.294432
YML009C	YML009C ... MRPL39 protein biosynthesis structural constituent of ribosome mitochondrial large ribosomal subun | YML010W	-1.12164	-0.359493	-1.51184	0.534857	-0.102657	0.230941		-1.60008	-0.489681	-0.701316	0.212615	0.509437	0.561793		-1.70293	-0.154533	-1.30308	-0.179741	0.435721	-0.576097		-1.48882	-1.29748	-0.951163	-0.970665
YOL016C	YOL016C ... CMK2 protein amino acid phosphoryla calcium- and calmodulin-dependent pcytoplasm | YOL017W	0.761386	0.293825	-1.02132	-1.24885	-2.0756	-1.7396		-2.63913	-1.36481	-1.97924	-2.11965	-1.49746	-0.66313		-2.3692	-2.06393	-2.54982	-0.001542	-0.326251	-0.068037		-4.84907	-3.82561	-1.55688	-1.256
YOR385W	YOR385W ... YOR385W biological process unknown molecular function unknown cytoplasm | YOR386W	-0.114285	-0.776929	-1.209	-2.8569	-2.697	-2.40482		-3.91789	-2.88454	-2.64127	-3.57129	-2.57799	-1.96049		-1.05523	-1.17017	-2.01357	0.481979	0.453095	0.484743		-3.45424	-2.74469	-1.45519	-1.44245
YPL252C	YPL252C ... YAH1 heme a biosynthesis electron carrier activity mitochondrial matrix | YPL253C	-2.14525	-1.39366	-1.22522	0.154933	-0.606503	0.060705		-0.083693	-1.29028	-0.623104	0.841329	0.61119	0.91312		-0.5013	0.449301	0.274996	-0.443958	0.598085	0.571507		0.796014	-0.107543	0.428734	-0.300101
YGR201C	YGR201C iESR cluster YGR201C biological process unknown molecular function unknown cellular component unknown | YGR202C	1.67351	1.61265	1.29716	1.6557	1.02591	1.30849		-0.365193	0.11824	-0.346272	-0.647502	-0.742617	-1.07548		0.721093	1.03364	0.86262	1.63031	2.54006	2.29338		0.36633	0.3681	2.56468	2.66002
YDR038C	YDR038C ... ENA5 sodium ion transport "ATPase activity, coupled to transme"plasma membrane | YDR039C	0.4498	-0.62338	-0.534376	-0.21105	-0.052439	-0.371176		0.672218	1.35269	0.485372	2.89954	3.14429	3.07614		2.91749	2.22079	1.36147	6.87797	6.64443	5.34539		0.572781	2.29616	6.60039	7.5484
YDR242W	YDR242W ... AMD2 biological process unknown amidase activity cellular component unknown | YDR243C	0.283592	0.660233	-0.00715	-0.135631	0.509906	0.263141		-0.011543	-0.182142	0.360715	0.665041	0.459455	1.22664		0.541169	0.437313	0.59356	1.38213	1.38876	2.00894		2.17767	2.5164	2.92214	2.51328
YBR145W	YBR145W ... ADH5 alcohol metabolism alcohol dehydrogenase activity cytoplasm* | YBR146W	0.097319	0.121762	1.07454	2.75625	2.29874	2.88522		-0.134853	0.361021	-0.428297	0.433595	0.007491	-0.549852		0.589303	-0.056106	0.156351	3.77454	3.16097	2.86265		-0.32001	-0.144316	2.41268	2.23126
YDR342C	YDR342C ... HXT7 hexose transport glucose transporter activity* mitochondrion* | YDR343C	0.451537	0.632219	2.28258	6.22659	5.97548	7.17458		0.076453	0.367087	0.549151	3.76823	3.58625	3.59093		0.650703	-1.01367	0.675725	4.41539	4.14314	4.48658		0.128112	0.479136	2.25778	1.79448
YDR453C	YDR453C iESR cluster TSA2 regulation of cell redox homeo thioredoxin peroxidase activity nucleus | YDR454C	1.72696	1.56712	2.18548	3.19004	2.95401	3.71618		1.9784	2.71501	1.97491	1.31624	2.47845	2.56562		1.12548	1.41929	1.05905	1.65878	1.64315	1.16035		0.010454	0.776048	1.64693	2.59013
YDR103W	YDR103W ... STE5 signal transduction during con MAP-kinase scaffold activity cytoplasm* | YDR104C	1.29127	1.22547	0.582138	0.347578	0.683003	0.587952		0.595787	0.885629	0.264421	1.58302	1.42156	1.72515		0.235666	0.549265	0.732212	1.71076	2.38238	2.13906		0.237047	0.079724	3.13225	2.51506
YDL170W	YDL170W ... UGA3 regulation of transcription fr transcription factor activity* nucleus | YDL171C	1.60718	1.34397	1.68501	0.737525	1.39187	1.29193		1.28836	1.28392	1.03632	2.32278	1.96409	2.54424		0.974957	0.930834	1.03278	2.29059	2.4263	2.65552		-0.048708	1.07722	3.38922	3.35418
YPL095C	YPL095C … EEB1 biological process unknown molecular function unknown | Acyl-coenzymeA:ethanol O-acyltransferase responsible for the major part of medium-chain fatty acid ethyl ester biosynthesis during fermentation; possesses short-chain esterase activity; may be involved in lipid metabolism and detoxificationYPL096C-A	1.50931	1.28913	1.49436	1.29903	1.18838	1.19062		2.3437	2.47059	2.5756	3.50324	3.2281	4.06185		1.29915	1.10745	1.00023	2.72524	3.31432	2.9279		0.531848	1.19307	4.67378	4.54324
YDR533C	YDR533C iESR cluster HSP31 biological process unknown unfolded protein binding* soluble fraction | YDR534C	2.51771	2.41087	2.02271	2.7399	2.82363	2.77828		1.81217	1.65863	1.72302	3.31624	3.14135	3.56304		0.627983	0.134428	0.165937	1.79184	1.57007	1.36763		0.711826	0.709775	3.55093	3.85775
YBR126C	YBR126C iESR cluster TPS1 response to stress* "alpha,alpha-trehalose-phosphate syn"cytoplasm* | YBR127C	3.59339	3.09564	2.87511	2.61044	2.04013	2.74157		2.42288	2.86337	2.73104	2.49045	2.76738	3.69767		1.56009	0.872587	0.906198	2.63313	2.17823	2.50245		-0.267103	0.871092	2.79885	3.14444
YDR391C	YDR391C ... YDR391C biological process unknown molecular function unknown cytoplasm* | YDR392W	1.87426	2.16797	1.78008	1.42408	1.31456	1.69313		1.17691	1.38701	1.33224	1.11188	1.54981	2.11757		1.12221	1.13968	0.855956	1.45858	1.45839	1.67867		-0.61409	0.796093	1.54119	2.09434
YDR074W	YDR074W iESR cluster TPS2 response to stress* trehalose-phosphatase activity mitochondrion* | YDR075W	5.44461	4.77099	4.33689	3.66608	2.76198	3.41238		2.74287	2.96316	2.89057	2.49222	2.83964	3.82115		1.75526	0.498339	0.823722	2.94096	1.85808	2.3961		-0.879777	0.562426	2.92557	3.26538
YMR251W-A	YMR251W-A iESR cluster HOR7 response to stress molecular function unknown endoplasmic reticulum* | YMR252C	3.2256	3.36718	3.61296	3.21398	3.36447	3.67755		2.12242	2.60767	2.44373	3.30743	3.74137	4.04624		1.31239	0.732316	0.977704	3.00489	3.10243	3.03052		-0.728465	0.525641	2.79584	3.22103
YGL104C	YGL104C iESR cluster VPS73 protein-vacuolar targeting molecular function unknown mitochondrion | YGL105W	2.36196	2.65525	3.19095	2.66032	2.65297	3.11569		0.481004	1.3365	0.901037	1.77055	2.1246	1.89621		1.04858	0.214135	0.465104	2.06083	1.79581	1.85401		0.669442	1.16328	2.45339	2.50983
YIL155C	YIL155C ... GUT2 carbohydrate metabolism* glycerol-3-phosphate dehydrogenase mitochondrion | YIL156W	2.82037	2.7318	2.1671	2.27523	2.47113	2.91212		0.644502	1.20721	0.029071	1.47152	2.55937	2.2129		1.16166	0.461009	-0.096191	2.70156	2.21535	1.66835		0.574916	0.619745	3.45514	3.56872
YDR358W	YDR358W iESR cluster GGA1 Golgi to vacuole transport molecular function unknown Golgi trans face | YDR359C	2.86403	3.47413	1.54897	1.41215	1.27646	1.73338		0.756011	1.84849	1.36041	1.66875	2.39243	3.23222		-0.031438	0.537739	-0.024978	3.02613	2.73696	2.38124		-1.07465	0.72358	2.80027	3.52738
YDR406W	YDR406W ... PDR15 transport "ATPase activity, coupled to transme"integral to membrane | YDR407C	2.85152	2.99833	3.18351	1.94875	1.89239	1.95036		2.2543	3.26555	2.68066	2.95834	3.42457	3.29851		1.17908	1.07379	0.806544	2.81391	3.21693	2.38734		0.960878	0.87809	3.46896	3.6437
YDL025C	YDL025C ... YDL025C biological process unknown protein kinase activity cellular component unknown | YDL026W	2.63033	2.76109	2.40693	1.71787	1.58427	2.07593		0.60036	0.955273	1.01059	2.72158	2.8615	3.08503		0.225682	0.278095	0.317414	2.70358	2.562	2.84426		-0.750908	-0.004746	2.44078	2.41837
YDL206W	YDL206W ... YDL206W biological process unknown molecular function unknown cellular component unknown | YDL207W	2.43971	2.60307	2.57894	1.7251	1.575	1.66259		0.24511	0.386309	1.10028	1.6728	1.74975	2.41001		0.740458	0.290335	0.445858	2.77822	2.619	2.59966		-0.224785	0.558157	2.83758	2.71999
YHR104W	YHR104W iESR cluster GRE3 response to stress* aldo-keto reductase activity* cytoplasm* | YHR105W	3.7625	3.67157	3.37695	2.55464	2.7622	2.97883		1.04504	1.204	0.927847	2.49256	2.76092	3.37699		0.562831	0.425213	0.365579	2.71603	3.56361	3.45092		-0.342402	0.418726	4.1207	4.16531
YLR270W	YLR270W iESR cluster DCS1 deadenylylation-dependent deca "hydrolase activity, acting on acid"cytoplasm* | YLR271W	3.50906	3.65094	2.73773	2.51333	2.97148	2.82002		0.965698	1.20199	1.05155	1.85658	2.04497	2.81631		1.08472	0.749723	0.794425	2.43472	2.78214	2.74539		-0.250675	1.035	3.00969	3.66831
YIL017C	YIL017C ... VID28 negative regulation of glucone molecular function unknown cytoplasm* | YIL018W	2.39705	2.39635	1.47852	1.56709	1.26225	1.68463		0.624766	0.939364	0.602003	1.41326	1.65022	2.32199		0.450679	0.434687	0.504915	2.36853	2.20484	2.039		-0.437131	0.340252	2.36797	2.65625
YIL107C	YIL107C iESR cluster PFK26 fructose 2,6-bisphosphate meta 6-phosphofructo-2-kinase activity cytoplasm | YIL108W	2.73729	3.27663	1.72523	1.88424	2.28394	2.34798		0.924113	1.28617	1.06305	1.90495	2.03637	2.73526		0.331881	0.793684	0.504275	2.96847	2.71727	2.97328		-0.593028	1.24359	3.42844	4.00547
YKL124W	YKL124W iESR cluster SSH4 biological process unknown molecular function unknown cellular component unknown | YKL125W	2.59901	2.43454	2.05259	1.19341	0.879641	1.81282		0.614129	1.34506	1.0598	1.28307	1.66122	2.45015		1.2025	0.40954	0.899193	2.55635	2.20991	2.80447		-0.546486	0.806043	2.98307	3.31166
YDR085C	YDR085C iESR cluster AFR1 signal transduction during con receptor signaling protein activitymating projection base | YDR086C	2.93108	3.31451	2.0151	1.37653	1.58896	1.77276		0.993751	1.79518	1.59362	1.16737	2.00129	2.30813		0.588776	0.628566	0.782186	1.83737	1.94306	2.36199		0.361884	0.861778	3.22075	2.91232
YJL164C	YJL164C iESR cluster TPK1 protein amino acid phosphoryla protein serine/threonine kinase actcytoplasm* | YJL165C	2.80278	2.75208	2.21127	1.91089	1.79223	2.30989		1.30187	2.30193	1.53755	1.48751	2.23938	2.81027		0.687229	0.380243	0.683099	1.98618	1.97545	2.23423		0.00376	0.72358	2.33659	2.71521
YDR001C	YDR001C iESR cluster NTH1 response to stress* "alpha,alpha-trehalase activity" cytoplasm* | YDR002W	3.48478	3.45228	2.64768	2.09742	2.13099	2.50027		1.92765	2.40131	2.08317	1.9717	2.41384	3.06049		1.6884	1.42035	1.23416	3.09876	2.49166	2.83752		0.223107	1.30377	3.92319	3.98277
YNR034W	YNR034W ... SOL1 tRNA-nucleus export* molecular function unknown* cytoplasm* | YNR034W-A	2.88239	2.97251	2.88809	1.64576	1.43532	1.77396		1.21839	1.48765	0.758831	1.50225	1.84233	1.8884		1.01476	1.22734	0.922988	1.82143	2.0457	2.19756		-0.146861	1.00432	2.17595	2.60294
YNL011C	YNL011C ... YNL011C biological process unknown molecular function unknown cellular component unknown | YNL012W	2.03134	2.51649	2.15028	1.12017	1.4073	1.46128		1.12585	1.56332	1.40057	1.06785	1.36728	1.86747		1.59322	1.64684	1.52433	1.77941	2.04772	2.03086		0.060521	1.22315	2.44627	2.73157
YNL115C	YNL115C iESR cluster YNL115C biological process unknown molecular function unknown vacuole (sensu Fungi) | YNL116W	1.79606	2.2375	0.747724	1.89034	1.82272	2.09884		0.699544	1.59302	0.892453	1.88688	2.40537	2.48577		0.475132	1.10779	0.617485	2.18531	2.60845	2.32515		-0.674789	0.452278	2.81807	3.17614
YBR053C	YBR053C iESR cluster YBR053C biological process unknown molecular function unknown cellular component unknown | YBR054W	1.74739	2.21667	2.21987	1.566	1.81831	2.21198		2.17105	2.30252	2.11595	2.29024	2.85284	3.41138		1.41691	0.532297	1.15635	2.17259	2.15673	2.46334		-0.344164	0.971508	2.65779	3.02481
YBR230C	YBR230C … iESR cluster OM14 biological process unknown molecular function unknown | Integral mitochondrial outer membrane protein; abundance is decreased in cells grown in glucose relative to other carbon sources; appears to contain 3 alpha-helical transmembrane segments; ORF encodes a 97-basepair intronYBR230W-A	2.71394	2.765	2.55887	2.5162	2.60774	2.7114		1.71162	2.64959	1.79869	3.26377	3.90459	3.42049		1.003	0.496524	0.63822	2.9942	3.71016	3.00526		0.275727	0.182339	2.53855	2.94987
YGR194C	YGR194C iESR cluster XKS1 xylulose catabolism xylulokinase activity cytoplasm | YGR195W	3.025	2.72508	2.02558	2.26039	2.0324	2.04606		1.55045	1.40147	1.67366	2.42517	2.57086	3.09061		0.780662	0.40954	0.369755	2.64976	2.59603	2.51915		-0.296635	0.138618	2.63262	2.87706
YBL064C	YBL064C iESR cluster PRX1 regulation of cell redox homeo thioredoxin peroxidase activity mitochondrion | YBL065W	3.0073	3.17968	2.72615	2.92666	3.10514	3.33207		2.28326	2.79672	2.295	3.32048	3.41728	3.90354		1.5926	1.73941	1.70214	2.98027	3.30025	3.39791		0.580784	1.72358	3.83387	4.46514
YPR184W	YPR184W iESR cluster GDB1 glycogen catabolism 4-alpha-glucanotransferase activitycytoplasm* | YPR185W	3.99347	3.77578	3.87504	4.2777	4.22555	4.17649		1.90194	2.22958	2.28168	2.89878	3.74402	3.84166		2.67831	1.58579	1.6319	4.31724	3.90317	3.69134		0.577369	1.17744	5.04557	5.17216
YOL151W	YOL151W iESR cluster GRE2 response to stress oxidoreductase activity* cytoplasm* | YOL152W	4.62391	4.72909	4.36551	2.39673	2.71673	2.85969		2.36697	2.83142	2.20169	4.91689	4.84006	5.18096		2.36737	1.66536	1.62948	4.60864	5.26246	5.14429		0.362718	1.26177	6.39453	6.36049
YPL222W	YPL222W ... FMP40 biological process unknown molecular function unknown mitochondrion | YPL223C	2.87761	2.99538	2.15532	1.85854	1.72521	2.30007		1.86475	2.21022	1.51394	3.69321	3.90587	3.91963		0.691345	0.789932	0.374992	2.22044	2.35365	2.09308		-0.132476	1.49226	3.25523	4.55995
YLR345W	YLR345W iESR cluster YLR345W biological process unknown molecular function unknown cytoplasm | YLR346C	2.976	3.20928	1.70315	1.94053	1.53039	2.21244		1.62939	2.09208	2.05821	2.31624	2.61225	3.6238		0.679968	1.91921	0.769328	2.88376	3.22761	2.33002		-0.692564	0.913551	2.24508	3.11696
YML054C	YML054C ... CYB2 electron transport L-lactate dehydrogenase (cytochromemitochondrial intermembrane space | YML054C-A	1.85567	2.31474	1.85826	1.3696	1.42744	1.85474		1.83853	3.49615	1.35545	2.4462	3.55884	3.30887		0.64595	1.2296	0.439383	2.5011	2.57985	2.32343		-0.472516	0.31919	2.85703	3.768
YDR516C	YDR516C iESR cluster EMI2 sporulation (sensu Fungi) molecular function unknown cytoplasm | YDR517W	3.80761	3.74286	4.02071	2.19827	1.82975	2.48026		3.15897	3.24537	3.16811	2.22526	2.30697	3.1774		1.88336	0.603	0.878367	2.33768	1.27605	1.47227		0.067937	0.609122	2.49364	1.75084
YHL021C	YHL021C … iESR cluster AIM17 biological process unknown molecular function unknown mitochondrion | Putative protein of unknown function; the authentic, non-tagged protein is detected in highly purified mitochondria in high-throughput studies; null mutant displays reduced frequency of mitochondrial genome lossYHL022C	4.84659	4.33597	4.74014	2.53897	1.64276	2.47517		2.64512	3.11921	3.14355	2.72692	3.31414	4.07544		3.13161	1.39661	1.965	3.21725	1.98501	2.67073		-0.408111	0.473282	2.75051	3.01806
YBR161W	YBR161W ... CSH1 sphingolipid biosynthesis* mannosyltransferase activity* vacuole (sensu Fungi) | YBR162C	2.39674	3.18234	2.96065	1.23887	1.54376	1.37667		2.20015	2.31859	2.43567	1.50265	1.33471	2.40575		1.91111	1.76655	1.55689	1.9403	1.855	1.69676		0.189832	1.27802	1.83475	1.96978
YJL141C	YJL141C iESR cluster YAK1 protein amino acid phosphoryla protein kinase activity cytoplasm* | YJL142C	3.50221	2.79585	3.44255	1.68553	1.00691	1.74247		2.33925	2.39913	3.0085	1.26713	1.52924	2.76421		2.79425	1.72917	2.22546	2.94277	2.18309	2.69167		0.517719	1.21779	2.47943	2.31497
YGL237C	YGL237C ... HAP2 transcription* transcriptional activator activity nucleus* | YGL238W	2.80986	2.17379	1.86067	0.617667	1.03545	1.15499		0.928362	1.13005	0.850078	1.10631	1.14999	1.47287		1.44377	1.38969	1.09222	2.00631	1.59585	1.75096		0.454277	1.16837	2.02964	2.41963
YJL149W	YJL149W ... YJL149W biological process unknown molecular function unknown SCF ubiquitin ligase complex | YJL150W	2.43729	2.00108	2.54025	0.659791	1.02709	1.18637		1.4051	1.42569	1.26851	1.12359	1.58764	1.45465		1.70834	1.37003	1.20993	1.66541	2.43577	1.97676		1.23344	1.61708	3.40334	3.33455
YGL036W	YGL036W ... YGL036W biological process unknown molecular function unknown cytoplasm | YGL037C	2.82325	2.85873	2.64846	1.09512	1.09814	0.953209		1.85815	1.7392	1.95876	1.14767	1.2636	1.97876		2.26231	1.51877	1.39915	2.59387	2.20071	2.13157		0.848809	1.35917	2.94758	3.05442
YMR140W	YMR140W ... SIP5 cellular response to glucose s molecular function unknown cytoplasm | YMR141C	2.74176	2.98648	2.03976	0.569971	0.874711	0.826401		1.82606	2.15467	1.78036	1.23444	1.65482	2.1382		1.96265	1.72601	1.43482	2.11544	1.85085	1.82495		0.646043	1.58022	3.49982	3.34079
YBL075C	YBL075C iESR cluster SSA3 response to stress* ATPase activity cytosol | YBL076C	2.8923	3.40026	2.26607	0.702009	0.599562	1.12175		2.38903	3.01741	2.55464	1.86021	2.08375	3.22808		0.482022	1.56019	1.22622	1.70485	2.40225	2.60524		0.389898	2.26061	3.98867	4.70945
YLR225C	YLR225C ... YLR225C biological process unknown molecular function unknown cytoplasm | YLR226W	2.81937	3.61151	2.30321	0.599765	0.684576	1.04198		1.83544	2.47854	1.70867	0.647211	0.870606	1.79876		1.49312	1.94451	1.52041	1.74927	1.78946	2.06396		-0.099334	2.0949	3.53419	3.64964
YMR232W	YMR232W ... FUS2 plasma membrane fusion molecular function unknown mitochondrion* | YMR233W	1.85475	3.38513	1.82893	-0.289852	1.28658	1.05584		1.94942	1.79114	1.59324	1.29352	1.40634	1.84608		1.89463	1.65471	1.33	2.8794	2.32211	2.00813		0.529828	1.76665	2.79318	3.81978
YER037W	YER037W iESR cluster PHM8 biological process unknown molecular function unknown cytoplasm* | YER038C	3.40028	3.62768	2.99901	1.65243	1.57662	2.28713		3.20347	4.22131	4.4874	1.7819	2.26432	3.97371		2.28342	2.20697	2.33729	2.50625	1.86831	2.08188		0.172986	1.60574	2.60926	2.86982
YER035W	YER035W iESR cluster EDC2 deadenylylation-dependent deca RNA binding cytoplasm* | YER036C	2.21669	2.51719	1.9415	1.13548	1.57429	1.3815		2.25216	3.26611	2.33737	1.67641	2.74975	2.88926		2.05832	2.75806	1.62046	2.19248	3.06696	2.36502		0.2447	1.16965	3.9318	3.43972
YDL022W	YDL022W iESR cluster GPD1 intracellular accumulation of glycerol-3-phosphate dehydrogenase cytosol* | YDL023C	6.04671	5.50813	5.63628	4.127	3.48815	3.70894		3.8694	3.86826	4.14929	3.77149	3.70579	4.44918		5.00147	3.79619	4.15424	4.78039	4.5111	4.54443		1.81207	2.13355	5.11658	4.49178
YDL124W	YDL124W iESR cluster YDL124W metabolism alpha-keto amide reductase activitycytoplasm* | YDL125C	2.93124	2.76525	2.19155	2.21949	2.30543	2.32766		3.29217	3.52491	3.54323	2.78319	3.13198	4.07189		2.85945	2.60714	2.56873	2.91655	2.86702	2.89442		1.1778	1.33126	4.33868	4.05865
YJR008W	YJR008W iESR cluster YJR008W biological process unknown molecular function unknown cytoplasm* | YJR009C	3.00875	3.03627	2.39276	1.45067	1.03618	1.97408		2.10393	1.6524	2.40192	1.8417	1.68714	3.12822		2.07217	1.67083	1.98032	3.0414	2.21463	2.66499		0.401954	1.34025	2.90694	3.67684
YLL039C	YLL039C iESR cluster UBI4 response to stress* protein tag* cytoplasm | YLL040C	5.81637	3.47646	3.15245	1.95781	1.80784	2.50899		3.71655	3.91313	3.71969	3.14203	3.22179	4.26904		2.82486	2.70879	2.64597	3.78557	3.7548	3.98845		1.20091	2.25513	5.42202	5.19272
YPL047W	YPL047W ... SGF11 regulation of transcription fr molecular function unknown nucleus* | YPL048W	2.42764	2.49519	2.34581	0.485082	0.841536	0.460979		1.81129	2.02677	2.05292	1.98866	1.64102	2.13514		2.31697	1.82458	1.81628	2.63772	2.68841	2.83361		0.679405	1.35054	2.9739	2.66548
YDL110C	YDL110C … iESR cluster TMA17 biological process unknown molecular function unknown | Protein of unknown function that associates with ribosomes; heterozygous deletion demonstrated increases in chromosome instability in a rad9 deletion background; protein abundance is decreased upon intracellular iron depletionYDL111C	4.22102	4.21833	2.83682	2.88279	2.49303	2.89553		2.71566	4.35998	3.29262	2.39125	3.66072	3.9704		1.43297	2.52848	1.44511	2.62018	3.05229	2.64956		-0.169002	2.43345	3.56142	4.73396
YJL107C	YJL107C ... YJL107C biological process unknown molecular function unknown cellular component unknown | YJL108C	5.87588	6.2935	5.38704	2.06928	2.09835	3.13423		3.06641	3.94674	3.0132	2.23607	2.45451	3.10013		2.28085	2.83376	1.8584	3.55821	3.92314	3.81346		0.214327	2.49009	4.3884	5.10006
YJL108C	YJL108C ... PRM10 conjugation with cellular fusi molecular function unknown integral to membrane | YJL109C	6.13706	6.1754	5.26485	2.34758	2.32953	2.7638		2.97067	3.88788	3.11333	2.87083	3.07698	3.56701		2.73182	2.12383	1.79276	4.08149	3.87131	3.94723		-0.112324	1.77297	4.61895	4.93194
YOR062C	YOR062C ... YOR062C biological process unknown molecular function unknown cytoplasm* | YOR063W	3.93034	3.81534	3.27588	1.54146	1.73019	2.25366		2.35851	3.41516	2.17907	1.67975	1.89913	2.41657		1.66722	2.20451	1.66024	2.27825	2.27375	2.86342		0.180057	1.96644	2.17292	2.65921
YNL036W	YNL036W ... NCE103 response to oxidative stress carbonate dehydratase activity cytoplasm* | YNL037C	4.3329	4.57101	4.64004	0.940808	1.65338	1.86747		2.97676	4.16861	2.05853	2.71882	3.20595	2.32947		2.49619	2.54735	1.47413	2.94771	2.73591	1.87778		0.580454	2.42323	2.62484	3.53198
YOR019W	YOR019W ... YOR019W biological process unknown molecular function unknown cellular component unknown | YOR020C	4.17213	3.61519	2.41959	0.762616	0.389284	0.96707		0.527145	1.77707	1.51158	1.12359	1.82692	3.02169		0.880571	1.10451	0.688365	2.19206	2.3934	1.89796		0.481265	0.709775	2.94642	2.99258
YAL061W	YAL061W … iESR cluster BDH2 biological process unknown "oxidoreductase activity, acti | Putative medium-chain alcohol dehydrogenase with similarity to BDH1; transcription induced by constitutively active PDR1 and PDR3; BDH2 is an essential geneYAL062W	5.33616	4.84292	4.57506	3.52815	2.75857	3.17431		3.91814	5.07357	3.50389	2.86878	3.60915	3.29145		3.18741	2.40137	2.15635	2.92171	2.36344	1.91838		2.06232	0.932167	3.09075	2.56136
YDL214C	YDL214C ... PRR2 MAPKKK cascade receptor signaling protein serine/tnucleus | YDL215C	6.34885	6.23863	5.90519	2.42158	2.05025	2.75118		3.25535	4.39869	3.22228	2.33387	2.98791	3.28742		1.94348	2.09708	2.14504	2.45017	2.82397	3.11688		1.23203	3.44347	5.06115	5.40588
YIL045W	YIL045W iESR cluster PIG2 biological process unknown protein phosphatase regulator activcytoplasm | YIL046W	4.06649	4.30196	3.02209	1.18295	0.945545	1.50688		2.73507	3.65612	2.93427	1.54365	1.91325	2.56562		1.40202	2.35038	1.78167	1.64404	1.7616	2.10364		-0.122708	1.60992	2.15892	3.02559
YDR216W	YDR216W ... ADR1 transcription* transcription factor activity nucleus | YDR217C	2.40898	2.74262	2.44179	1.35996	1.995	1.53148		1.34322	1.54153	1.41782	1.97842	2.74975	2.91515		2.02621	1.65771	0.854971	3.94552	4.78892	3.54836		0.114791	0.594297	4.63905	4.50231
YHL016C	YHL016C ... DUR3 urea transport urea transporter activity plasma membrane | YHL017W	2.20097	1.80428	1.60052	1.14322	0.98668	0.984374		1.52289	1.38014	1.79173	2.25211	2.27868	2.50199		2.7292	1.81349	2.41117	3.32629	2.99211	3.58328		1.19327	1.32765	3.97931	3.5512
YDR534C	YDR534C ... FIT1 siderophore transport molecular function unknown cell wall (sensu Fungi) | YDR535C	4.13735	4.98036	4.06757	2.228	3.13193	2.59754		0.736202	1.14866	1.22003	1.99431	2.80489	2.71318		2.70382	0.897062	1.77302	4.16351	3.93492	4.47092		1.00376	1.09555	4.31462	4.61039
YDR040C	YDR040C ... ENA1 sodium ion transport "ATPase activity, coupled to transme"plasma membrane | YDR041W	4.53959	4.5334	4.7937	3.72174	4.04722	4.23361		2.40904	3.08726	2.4192	4.72538	4.95937	5.22928		3.82063	3.24936	3.16918	7.01909	6.95175	7.03132		2.1819	3.60894	7.46148	7.74968
YML131W	YML131W iESR cluster YML131W biological process unknown molecular function unknown cytoplasm | YML132W	4.66506	4.71601	4.64103	2.88241	2.81456	3.00884		2.46486	2.92066	2.05671	4.20055	3.92663	4.0435		2.32964	2.59638	2.28288	5.53541	6.39347	5.90096		0.754895	2.10082	6.73334	6.77597
YPL147W	YPL147W ... PXA1 fatty acid transport "ATPase activity, coupled to transme"integral to peroxisomal membrane | YPL148C	3.02668	3.07682	2.45661	0.932541	1.00399	0.496029		1.20347	1.42703	0.581484	1.20932	1.46177	1.77208		1.63421	1.00471	1.79378	2.34167	2.11632	3.27453		0.436719	1.10209	3.02834	3.46993
YDL204W	YDL204W iESR cluster RTN2 biological process unknown molecular function unknown endoplasmic reticulum | YDL205C	5.47715	5.39294	5.30394	5.86794	5.84579	6.43643		2.59187	3.07069	2.54795	3.54553	4.5066	4.32571		2.25062	2.74335	2.01885	4.29725	4.67999	4.00294		1.91316	3.60894	6.3964	7.55091
YER062C	YER062C ... HOR2 response to osmotic stress* glycerol-1-phosphatase activity cytoplasm* | YER063W	5.85052	6.25455	5.59683	3.44773	4.11031	4.43618		5.26985	5.83839	5.26647	5.10947	5.11004	6.02903		3.24718	3.60254	3.64022	3.87867	4.60479	5.10634		1.58839	3.51117	6.36614	6.22563
YCL040W	YCL040W iESR cluster GLK1 carbohydrate metabolism* glucokinase activity cytosol | YCL041C	4.96317	3.93973	4.60124	4.44029	3.31759	4.35145		4.20388	4.55086	5.00564	5.10888	5.10781	6.09169		2.95939	1.82244	2.56608	4.44502	3.77743	4.24776		0.930366	1.35107	5.62005	4.76226
YBR117C	YBR117C ... TKL2 pentose-phosphate shunt transketolase activity cytoplasm* | YBR118W	6.90556	6.54188	6.30685	5.50804	4.91257	5.35085		3.7088	4.71501	3.78617	4.51825	5.36866	5.13972		3.51489	3.0701	2.63678	4.15005	4.39732	3.94604		1.12532	2.35779	5.82772	6.10364
YDR536W	YDR536W ... STL1 transport* transporter activity plasma membrane* | YDR537C	8.53065	8.83649	8.22834	5.70823	5.58195	5.75322		5.34585	5.80213	4.89426	6.32275	5.97865	6.17052		5.65168	3.69467	3.24735	6.73158	6.85193	6.03552		1.80521	2.82312	8.06828	7.64045
YHR087W	YHR087W … iESR cluster RTC3 RNA metabolism molecular function unknown | Protein of unknown function involved in RNA metabolism; has structural similarity to SBDS, the human protein mutated in Shwachman-Diamond Syndrome (the yeast SBDS ortholog = SDO1); null mutation suppresses cdc13-1 temperature sensitivityYHR088W	9.55598	8.91011	7.69405	7.12368	6.54387	6.89255		6.4101	6.93119	7.40846	5.93988	6.42324	8.36603		6.31248	4.60791	4.78935	7.3511	5.91719	6.51849		2.23306	3.68019	7.05284	6.71083
YER150W	YER150W iESR cluster SPI1 biological process unknown molecular function unknown cell wall (sensu Fungi) | YER151C	6.23343	4.71695	5.36874	5.14994	3.50859	4.24875		3.95992	4.63718	4.04853	3.41047	3.65907	3.49566		3.70515	2.45199	3.26327	4.14831	3.27702	4.174		1.19496	1.57472	4.28223	3.92583
YGR088W	YGR088W iESR cluster CTT1 response to stress catalase activity cytoplasm | YGR089W	7.7129	7.14259	7.09369	6.27606	5.94507	6.53582		5.09316	5.75776	5.29037	5.99404	6.86627	7.54988		4.22691	3.12211	2.23727	6.34163	6.00574	5.6754		0.346964	1.34025	6.45497	6.71232
YML128C	YML128C iESR cluster MSC1 meiotic recombination molecular function unknown mitochondrion* | YML129C	6.19124	6.91742	5.33117	5.33548	5.41269	5.82993		3.43368	4.34102	4.27308	3.95381	4.55443	5.66036		2.70327	3.53698	2.48948	3.7643	3.91445	3.55077		0.595812	2.07579	5.09835	5.0667
YMR090W	YMR090W iESR cluster YMR090W biological process unknown molecular function unknown cytoplasm | YMR091C	4.38019	4.56761	3.59452	4.49489	4.10522	4.46355		2.31339	3.19418	2.3466	3.82403	4.19262	4.81877		1.63703	2.06088	1.56546	4.55976	4.57248	4.38545		0.736279	1.71448	5.26979	4.98781
YMR196W	YMR196W iESR cluster YMR196W biological process unknown molecular function unknown cytoplasm | YMR197C	4.70163	5.20605	4.25086	4.03142	4.78056	4.92541		3.02066	3.59667	2.97337	3.58926	4.1195	4.7941		1.79638	1.5334	1.10074	3.79246	3.33635	3.41725		0.930534	1.13862	4.51686	4.46646
YOR161C	YOR161C iESR cluster PNS1 biological process unknown molecular function unknown* integral to plasma membrane | YOR161C-C	5.10689	5.40132	5.24477	4.26335	3.92901	3.94768		3.03183	3.78758	2.98706	4.41216	4.60773	4.25526		2.53702	1.37482	1.59005	4.2226	3.74292	3.50441		1.64567	1.09281	6.01725	5.29654
YLR251W	YLR251W iESR cluster SYM1 ethanol metabolism molecular function unknown mitochondrial inner membrane | YLR252W	4.12946	3.85528	4.06019	3.32278	2.60061	3.15564		1.99702	2.32989	2.18277	2.84278	2.56533	3.59454		1.97263	0.71425	1.97578	3.39254	2.63066	3.64649		-0.643654	1.68611	3.23712	4.27477
YHR096C	YHR096C iESR cluster HXT5 hexose transport glucose transporter activity* plasma membrane | YHR097C	7.15962	6.7521	6.82213	6.48265	6.24911	6.82671		2.85601	3.34007	2.58926	6.06972	6.21071	5.99721		1.77172	1.19783	1.14092	4.12217	4.49035	4.16288		-0.593028	1.43407	6.17665	6.56896
YLR149C	YLR149C iESR cluster YLR149C biological process unknown molecular function unknown cellular component unknown | YLR149C-A	5.20495	5.31654	4.80855	3.95808	4.10272	4.26743		2.27386	3.47059	2.52381	3.95183	5.02212	5.1169		1.5727	1.32513	0.69692	4.33571	4.14892	3.83746		-0.303522	1.25409	4.31883	5.13077
YMR169C	YMR169C iESR cluster ALD3 response to stress* aldehyde dehydrogenase activity cytoplasm | YMR170C	8.00294	8.45319	7.34517	6.20639	6.78901	6.82459		3.33526	4.04068	3.36097	4.84524	5.46881	5.75725		1.82063	0.497829	0.234354	4.22887	3.52979	3.5503		1.45534	1.83906	6.26935	6.79523
YFR015C	YFR015C ... GSY1 glycogen metabolism glycogen (starch) synthase activitycytoplasm* | YFR016C	4.67757	3.58723	4.53492	3.91376	2.32406	3.84429		2.75303	3.74316	3.15025	3.61169	4.02986	4.93221		1.88774	0.26463	1.24861	3.71556	2.28383	3.66035		-2.07108	0.127303	4.57694	3.40685
YGR008C	YGR008C iESR cluster STF2 ATP synthesis coupled proton t molecular function unknown proton-transporting ATP synthase co | YGR009C	3.10904	3.07762	2.10256	3.45355	2.11232	3.27165		0.718043	2.22958	1.55755	2.18131	3.25488	4.0034		0.80335	1.02515	0.797897	4.40339	2.9732	3.30073		-1.73629	-0.687353	2.5723	2.6042
YIL024C	YIL024C ... YIL024C biological process unknown molecular function unknown cellular component unknown | YIL025C	1.41594	1.89392	1.977	1.50804	1.58614	1.9346		0.722844	0.289526	-0.446267	2.07874	1.5845	1.4263		-0.002494	0.214598	0.156351	1.25584	1.70574	1.51553		-0.492626	0.51713	3.08823	3.47666
YKL103C	YKL103C iESR cluster LAP4 vacuolar protein catabolism aminopeptidase I activity vacuole (sensu Fungi) | YKL104C	2.47157	2.41566	1.76509	2.92515	3.39292	3.47109		0.939815	1.05397	0.827358	3.06248	3.43245	3.61853		0.500122	-0.162063	0.52832	2.97257	3.2734	3.46112		-0.547514	0.374685	4.87308	4.85661
YIL111W	YIL111W ... COX5B mitochondrial electron transpo cytochrome-c oxidase activity respiratory chain complex IV (sensu | YIL112W	1.91913	2.40038	1.28533	2.15072	2.46935	2.77412		0.916848	1.22131	0.86976	2.01368	2.01279	2.50077		-0.151357	-0.013671	-0.637198	3.08218	2.19199	2.53409		-0.733206	-0.384944	2.87352	3.39102
YGL059W	YGL059W … iESR cluster PKP2 biological process unknown protein kinase activity | Mitochondrial protein kinase that negatively regulates activity of the pyruvate dehydrogenase complex by phosphorylating the ser-133 residue of the Pda1p subunit; acts in concert with kinase Pkp1p and phosphatases Ptc5p and Ptc6pYGL060W	1.62838	2.25584	1.15637	1.32599	2.18109	2.45658		0.455406	0.481891	0.549151	2.78917	3.043	3.63918		-0.075536	0.281785	0.050998	3.27255	3.29872	3.08767		-1.19661	0.138618	2.18431	3.40908
YPL123C	YPL123C ... RNY1 cellular morphogenesis endoribonuclease activity extracellular region | YPL124W	1.74248	2.94362	1.21017	2.32486	2.52759	2.64369		0.010824	0.035979	0.233833	2.1659	2.16718	2.82296		0.490923	-0.013671	-0.455083	3.43903	2.9436	2.40605		-1.46579	0.434074	2.54052	3.46748
YBR214W	YBR214W ... SDS24 endocytosis* molecular function unknown cytoplasm | YBR215W	3.60114	2.83273	3.32119	2.54085	1.7169	1.98546		0.820141	0.782124	1.33897	2.89259	2.90115	3.88977		1.63326	-0.686376	0.058319	4.09392	2.73183	3.0157		-0.448638	-0.349176	3.83505	3.40968
YDR380W	YDR380W iESR cluster ARO10 leucine catabolism* pyruvate decarboxylase activity* cytoplasm | YDR381C-A	3.92069	4.46634	3.88656	2.7135	3.48108	3.29428		0.369524	0.55807	-0.293925	3.38553	3.60006	3.85318		0.687362	0.238716	-0.080089	3.39909	3.15663	3.1127		0.650738	0.11625	2.81446	3.3088
YBR132C	YBR132C ... AGP2 response to osmotic stress* amino acid transporter activity* endoplasmic reticulum membrane* | YBR133C	2.52389	2.69021	2.18967	2.64797	2.70443	2.44817		0.004398	0.1003	-0.010586	3.60902	4.03953	3.7589		0.00434	0.115612	-0.442286	3.745	3.41544	2.54096		0.471823	-0.372882	3.61731	3.37448
YPR026W	YPR026W iESR cluster ATH1 response to stress* "alpha,alpha-trehalase activity" vacuole (sensu Fungi) | YPR027C	3.09996	3.07742	2.60945	2.63224	2.54962	2.78652		-0.328177	0.689475	-0.034545	2.60729	3.34313	3.01804		0.430482	0.066499	-0.681592	3.22261	3.40827	2.4298		-0.752507	-0.590734	3.56555	3.83633
YDL223C	YDL223C ... HBT1 cellular morphogenesis during molecular function unknown mating projection | YDL224C	6.11932	6.23014	4.34195	5.21559	5.39972	5.76771		0.860265	1.30975	0.230011	2.56211	3.50834	2.91201		0.375596	0.412255	0.380247	3.98434	3.71853	3.63387		0.076823	0.553655	4.86324	5.42757
YLR178C	YLR178C iESR cluster TFS1 regulation of proteolysis and lipid binding* soluble fraction | YLR179C	3.84189	3.70066	3.67114	3.72197	3.86735	4.58904		0.38265	0.794444	0.433021	2.13369	2.81439	3.04817		0.881001	0.127192	0.302202	2.93745	2.79324	2.85949		0.326801	0.09909	3.24338	3.2588
YBR183W	YBR183W iESR cluster YPC1 ceramide metabolism ceramidase activity endoplasmic reticulum | YBR184W	3.1872	3.12879	3.41671	3.60841	2.96884	3.31204		2.53809	2.45883	2.66213	2.73532	2.22093	3.32906		1.52818	0.821107	0.766736	3.17993	2.26983	2.26729		-0.099334	0.353631	3.29399	3.21459
YML100W	YML100W iESR cluster TSL1 response to stress* enzyme regulator activity "alpha,alpha-trehalose-phosphate syn" | YML100W-A	4.95337	4.50603	4.82638	5.10707	4.54751	5.06338		3.62215	4.6419	5.01769	5.36296	6.409	7.27		2.90602	0.772074	1.33567	5.92098	4.29325	4.76826		-0.573995	-0.272361	4.92261	4.50705
YMR250W	YMR250W iESR cluster GAD1 response to oxidative stress* glutamate decarboxylase activity cytoplasm | YMR251W	4.97593	4.42278	4.39219	4.68043	4.31196	4.59141		2.14646	2.85407	3.68701	3.25805	4.06134	5.65158		2.55045	0.514929	1.49739	4.1798	2.84406	3.45642		-1.23737	-0.140666	3.77925	3.77199
YLR258W	YLR258W iESR cluster GSY2 glycogen metabolism glycogen (starch) synthase activitycytoplasm | YLR259C	3.34073	3.22458	3.66997	3.82823	3.67185	4.14727		1.57642	2.31183	1.92443	3.29352	4.15029	4.18367		0.996478	-0.024088	0.546585	3.72412	2.93653	3.30828		-0.985346	-1.34137	3.73556	3.07736
YMR105C	YMR105C iESR cluster PGM2 glucose 1-phosphate utilizatio phosphoglucomutase activity cytosol | YMR105W-A	5.22594	4.57472	4.99911	5.61734	5.09352	5.95452		1.11202	2.04875	1.42857	4.20245	5.00169	4.97152		0.988356	-0.299073	-0.057773	4.44001	3.26187	3.2636		-0.384991	-0.609843	4.23177	3.91939
YOR374W	YOR374W iESR cluster ALD4 ethanol metabolism aldehyde dehydrogenase (NAD) activimitochondrion* | YOR375C	4.05545	4.19303	4.30669	3.62948	3.86111	4.18785		1.24321	2.40467	1.16874	4.11521	4.70759	4.47903		1.30062	-0.555565	-0.14998	3.96686	3.68354	3.58765		-0.17209	-0.346809	4.4218	4.91345
YNL160W	YNL160W iESR cluster YGP1 response to stress* molecular function unknown cell wall (sensu Fungi) | YNL161W	3.53021	3.08544	3.36778	5.61114	5.17394	5.31207		2.6534	2.4413	2.33239	4.78112	5.01403	4.69342		1.96797	0.870136	1.00765	5.25706	4.51163	4.11652		-0.004508	0.055629	3.9201	4.42899
YPR160W	YPR160W ... GPH1 glycogen catabolism glycogen phosphorylase activity cytoplasm | YPR161C	2.54142	2.6134	3.40657	5.64899	5.98909	6.66738		2.0245	2.76564	1.87694	4.5117	5.46708	5.06218		0.535226	0.189421	0.860895	4.41972	3.98004	4.70327		-0.159132	-0.34055	4.99682	5.09574
YLR174W	YLR174W ... IDP2 glutamate biosynthesis* isocitrate dehydrogenase (NADP+) accytosol | YLR175W	2.59587	2.96182	2.14087	1.93254	1.84918	1.74773		1.7669	1.10929	0.80499	2.56417	2.57466	2.12822		0.835128	0.200454	0.80405	2.222	2.45193	2.68956		-0.129628	0.401652	3.02142	3.46543
YNL274C	YNL274C … iESR cluster GOR1 metabolism "oxidoreductase activity, acti | Glyoxylate reductase; null mutation results in increased biomass after diauxic shift; the authentic, non-tagged protein is detected in highly purified mitochondria in high-throughput studiesYNL275W	3.24707	4.00708	2.99022	2.94067	3.58614	3.97498		1.13496	2.57062	1.62334	3.16336	5.0551	4.56463		1.29456	0.571292	0.963706	5.13589	4.14813	4.63647		-0.844567	0.895347	3.97702	4.80159
YPR030W	YPR030W ... CSR2 cell wall organization and bio molecular function unknown nucleus | YPR031W	2.98275	3.65687	4.5287	1.65014	2.70209	2.79906		1.70004	2.51431	1.6609	2.11879	3.10746	2.66608		1.69907	0.653754	0.763009	3.02153	2.43467	2.73396		-0.370636	0.686106	3.81603	4.17014
YOR347C	YOR347C ... PYK2 glycolysis* pyruvate kinase activity cytosol | YOR348C	2.44698	1.88159	1.98164	2.99069	2.4824	2.67461		0.881541	1.43603	1.02504	3.76155	4.3993	4.6596		0.480085	-1.14078	-0.335502	3.28629	2.6055	2.69855		0.789829	-0.27642	4.74171	4.39617
YJL106W	YJL106W ... IME2 protein amino acid phosphoryla protein kinase activity nucleus | YJL107C	3.20859	2.67709	2.36831	0.854538	0.805455	0.538027		1.5987	1.80852	1.87899	1.14221	1.29113	2.35873		2.11915	0.7736	0.511016	3.40841	2.35747	2.80731		-0.749148	0.639047	3.92797	3.44439
YER104W	YER104W ... RTT105 negative regulation of DNA tra molecular function unknown cytoplasm* | YER105C	0.91487	1.54395	1.33703	0.078392	0.720443	0.972616		1.2654	1.52781	0.926619	0.76875	1.35743	1.5779		1.00825	1.78542	1.51145	1.85049	2.5507	2.37964		-0.204626	0.576739	2.91471	2.94795
YGL249W	YGL249W ... ZIP2 synaptonemal complex formation molecular function unknown synaptonemal complex | YGL250W	1.91668	2.27079	1.78725	0.421579	1.1711	0.418027		0.98364	1.93514	0.920467	1.53036	2.3917	2.90081		1.17795	0.487227	0.851497	2.47621	2.70111	2.30287		1.66331	1.50946	3.97306	3.33197
YLR112W	YLR112W ... | YLR113W	1.15243	1.12621	0.982676	0.447114	0.045573	0.446596		0.876523	1.53771	0.947948	1.86056	1.55008	2.01899		0.705151	1.01736	0.883333	1.98877	2.66035	2.40523		0.968166	0.523282	2.6839	1.92487
YPL017C	YPL017C … IRC15 biological process unknown S-adenosylmethionine-dependent | Microtubule associated protein; regulates microtubule dynamics; required for accurate meiotic chromosome segregation; null mutant displays large budded cells due to delayed mitotic progression, increased levels of spontaneous Rad52 fociYPL018W	1.81162	1.73805	1.86805	1.18308	1.26421	0.942448		1.9784	2.21641	1.35234	3.20004	3.00653	2.63881		2.18562	1.33425	1.5883	3.45797	3.44986	3.53813		1.11479	1.64451	5.01745	5.12764
YPL018W	YPL018W ... CTF19 chromosome segregation* protein binding nucleus* | YPL019C	1.31719	1.64078	1.41012	0.679422	0.887311	0.830966		1.52384	1.67665	0.830933	3.0493	2.46211	2.56204		1.86245	1.66986	0.801256	3.17893	3.54652	2.9526		0.806242	0.81669	5.0037	4.70804
YNR044W	YNR044W ... AGA1 agglutination during conjugati cell adhesion molecule binding cell wall (sensu Fungi) | YNR045W	0.95756	1.391	1.53323	1.13607	1.3935	1.45365		0.353912	0.833654	0.323315	3.14021	3.14794	3.13665		1.12875	1.47818	0.78862	2.87017	3.41088	3.02941		1.23081	0.534547	4.13966	5.21821
YPR036W-A	YPR036W-A ... YPR036W-A response to drug molecular function unknown cellular component unknown | YPR037C	2.48555	2.76364	3.1403	1.65345	1.62291	1.79112		2.98783	4.14892	3.15851	3.88433	4.57611	4.43981		3.68805	2.83801	2.10582	5.77862	4.99115	4.47548		0.287258	2.04797	4.81055	5.06134
YMR265C	YMR265C ... YMR265C biological process unknown molecular function unknown cellular component unknown | YMR266W	1.61112	1.65194	1.42894	-0.067459	0.08942	0.116809		1.06741	1.39951	1.26827	0.963936	0.873134	1.54259		2.40168	2.66581	2.31555	2.52212	3.23122	3.2421		0.690765	1.95575	2.97384	3.62962
YPL046C	YPL046C ... ELC1 RNA elongation from RNA polyme transcriptional elongation regulatotranscription elongation factor com | YPL047W	1.3098	1.31329	1.63525	0.417968	0.058629	0.462421		0.790776	1.32269	0.818796	1.33373	0.730892	1.20914		1.29707	1.65471	0.751095	1.88387	2.61263	1.76834		0.487345	1.64112	2.37735	2.76311
YGR287C	YGR287C ... YGR287C biological process unknown "hydrolase activity, hydrolyzing O-g"mitochondrion | YGR288W	2.29127	1.34331	1.6305	2.17945	1.24911	1.67284		-0.080491	0.322692	0.80499	-0.157694	0.880996	1.55448		-0.266834	0.571292	0.336924	2.75607	2.67695	2.9526		0.503833	0.827689	3.95389	3.09746
YKL161C	YKL161C ... YKL161C biological process unknown protein kinase activity cellular component unknown | YKL162C	2.19401	2.33385	1.54032	2.0755	2.33905	2.29437		0.53783	0.89448	0.628112	1.9373	2.06391	2.30634		1.28513	1.0913	0.821932	5.34217	4.80334	5.51194		0.105802	0.854825	6.04736	5.51217
YJL157C	YJL157C ... FAR1 signal transduction during con cyclin-dependent protein kinase inhcytoplasm* | YJL158C	1.85924	2.21977	2.11436	1.80578	2.13577	1.70514		0.438481	0.361651	0.309396	1.7438	1.45662	1.33899		1.89017	0.864073	1.33285	4.12733	3.76531	3.70858		1.36088	1.66328	5.06036	4.91621
YMR280C	YMR280C ... CAT8 positive regulation of transcr specific RNA polymerase II transcrinucleus | YMR281W	2.12219	2.31211	1.69176	1.55761	1.78849	1.95719		0.248324	0.704122	0.270282	0.987173	1.6173	2.02792		0.349323	0.316478	-0.402139	2.24307	3.00572	2.25209		0.50907	0.027587	3.55609	3.37766
YOR152C	YOR152C iESR cluster YOR152C biological process unknown molecular function unknown membrane fraction | YOR153W	1.9573	2.18852	1.47653	1.50584	1.95461	1.17103		-0.042908	-0.317637	0.126918	0.976751	1.15232	1.55358		1.13379	-0.101134	-0.306621	3.29239	2.70614	1.81155		0.760609	0.695011	3.82771	4.01822
YLR343W	YLR343W ... GAS2 biological process unknown "1,3-beta-glucanosyltransferase acti"cytoplasm | YLR344W	1.21983	1.14925	0.316244	2.18522	2.80823	2.13919		0.379568	-0.544857	-0.124621	2.31624	2.21924	2.65178		0.442117	0.339966	-0.004113	3.33835	3.2133	2.72704		0.49812	0.81669	4.01173	4.49665
YMR053C	YMR053C iESR cluster STB2 histone deacetylation transcriptional repressor activity nucleus* | YMR054W	2.92681	2.80233	1.77602	1.44912	0.877373	1.7498		-0.065991	1.13005	0.069202	1.37897	2.24008	2.29342		-0.366999	1.07379	-0.024221	2.74378	4.05547	2.72104		-0.660143	0.175144	2.83825	2.85775
YOL152W	YOL152W ... FRE7 biological process unknown ferric-chelate reductase activity cellular component unknown | YOL154W	2.29197	3.02553	4.24772	-0.202619	0.626474	2.4118		0.917521	1.80812	0.177544	2.45175	3.5824	3.52544		1.28297	0.285889	0.238813	3.78812	4.24586	4.29035		0.098849	0.36101	3.95116	4.69104
YDR262W	YDR262W ... YDR262W biological process unknown molecular function unknown vacuole (sensu Fungi) | YDR263C	1.36402	1.28938	1.25807	1.03762	0.61011	1.0409		-0.15025	0.153816	-0.260105	1.03534	0.738524	1.23305		2.9576	2.86502	2.82967	2.61825	3.00777	2.41548		2.82843	2.33892	3.26584	2.96341
YGR174C	YGR174C ... CBP4 protein complex assembly molecular function unknown mitochondrial membrane | YGR174W-A	0.018248	0.084731	0.04157	0.45861	0.196195	1.71265		0.636808	1.19454	0.359091	0.715845	2.06672	1.26728		3.03268	3.45061	3.27644	2.87661	3.2591	3.50974		1.74966	2.07924	2.56428	3.1569
YIL009C-A	YIL009C-A ... EST3 telomerase-dependent telomere telomerase activity nucleus* | YIL009W	-0.014007	-0.630815	0.330599	0.514228	0.536754	0.75145		0.267433	-0.011425	0.039455	0.801664	0.969877	0.564319		5.83801	5.74486	5.49725	5.0687	5.5072	5.22049		3.76181	2.83188	3.80244	2.61584
YHL028W	YHL028W ... WSC4 cell wall organization and bio transmembrane receptor activity endoplasmic reticulum membrane* | YHL029C	1.13544	0.255843	0.163309	1.48237	1.60244	1.43637		1.2644	1.72708	0.981067	1.35806	1.86988	2.1591		3.52107	3.59877	2.6482	3.65982	4.49942	3.84943		0.495063	1.26415	3.59599	2.86398
YHR124W	YHR124W ... NDT80 meiosis* transcription factor activity nuclear chromosome | YHR125W	0.682862	1.1913	0.622402	-0.13159	0.241494	-0.095575		-0.07893	0.056177	0.037281	0.781901	0.509871	0.566961		1.96035	1.45425	1.81346	2.42602	2.27076	2.47696		1.21433	0.970891	2.25549	1.81697
YMR023C	YMR023C ... MSS1 protein biosynthesis* GTP binding mitochondrial inner membrane | YMR024W	0.942599	1.4513	0.904066	0.064644	0.27064	0.757877		0.009297	0.836102	0.454493	0.338958	1.05429	1.28552		2.00704	2.36107	1.95781	2.21391	2.33298	2.06807		-0.347177	0.913058	1.34792	1.73321
YDR506C	YDR506C ... YDR506C biological process unknown molecular function unknown cellular component unknown | YDR507C	0.283592	0.38624	-0.108534	0.817063	0.662091	0.433624		2.66687	2.18776	2.1878	2.19666	1.79801	1.85895		3.07697	3.25044	3.74593	2.63118	2.74269	3.37499		3.53626	3.12856	3.76226	3.17509
YJR052W	YJR052W ... RAD7 nucleotide-excision repair, DN DNA binding* repairosome* | YJR053W	0.42247	0.857719	0.448872	-0.070487	0.431868	1.14915		3.07959	3.7618	3.56557	0.978605	1.66822	2.8873		2.84335	4.06979	3.50326	3.02619	3.02414	3.43865		2.2608	4.20471	3.38245	3.82163
YER098W	YER098W ... UBP9 protein deubiquitination ubiquitin-specific protease activitcytoplasm | YER099C	1.084	1.22413	0.804531	1.08454	1.26959	1.51489		2.78657	2.27849	2.86182	1.38762	1.56823	2.04879		3.64357	3.60877	3.40273	2.71269	2.6185	2.32515		3.0888	3.29849	3.2744	2.93304
YOL013W-A	YOL013W-A ... YOL013W-A biological process unknown molecular function unknown cellular component unknown | YOL014W	-0.12931	-0.139829	0.933611	1.37142	0.576361	1.07575		1.08781	0.907655	1.34931	1.0532	0.730892	1.10222		1.91948	1.75621	2.36203	1.49331	1.36085	1.77976		2.16138	1.85049	2.29342	2.22584
YBR169C	YBR169C iESR cluster SSE2 protein folding molecular function unknown cytoplasm | YBR170C	4.20778	4.54951	4.01199	2.58125	2.98348	2.94718		4.80335	4.86379	4.76596	3.91008	3.95735	4.65178		3.664	3.5898	3.50598	3.45451	3.3752	3.24853		3.43672	4.30051	6.58683	6.12507
YER103W	YER103W iESR cluster SSA4 response to stress* unfolded protein binding cytoplasm* | YER104W	6.59451	6.52328	6.23835	1.78669	1.72235	3.09124		7.59884	8.15573	7.08582	6.0197	5.98348	6.69471		6.09861	6.98781	6.1055	5.71076	6.38224	6.06639		4.55898	5.99264	8.04165	7.65756
YDR171W	YDR171W iESR cluster HSP42 response to stress* unfolded protein binding cytoplasm* | YDR172W	5.52039	5.70096	3.8071	1.41263	1.24721	1.75022		5.20585	6.15923	6.08032	3.19954	4.01735	5.88356		4.28527	4.60181	3.75664	3.59076	3.59476	3.78486		2.62009	5.13666	5.46396	6.10426
YNL012W	YNL012W ... SPO1 meiosis phospholipase activity nucleus | YNL013C	2.63514	3.29487	2.84924	1.10048	1.42676	1.09763		2.07697	2.91664	3.26208	2.20521	2.56298	3.58531		2.34814	1.62376	1.69949	2.14761	2.30873	2.62098		1.41786	3.02614	4.03247	4.71715
YDL139C	YDL139C ... SCM3 biological process unknown molecular function unknown cytoplasm* | YDL140C	2.24064	2.13764	1.35153	0.404162	-0.364949	0.298445		1.58098	2.24108	1.93427	1.56622	2.30977	1.59901		2.12319	2.89827	1.78084	2.69849	3.36697	2.40381		1.97514	2.87558	3.82189	4.7181
YIL037C	YIL037C ... PRM2 conjugation with cellular fusi molecular function unknown integral to membrane | YIL038C	1.3908	1.42577	1.3191	0.999655	0.650272	-0.260045		1.1914	1.55535	1.9849	1.28586	1.46177	1.84247		1.62798	1.51684	1.62201	2.13873	2.06646	2.35794		1.28833	2.53093	3.31908	3.59472
YPL258C	YPL258C ... THI21 thiamin biosynthesis phosphomethylpyrimidine kinase acticellular component unknown | YPL259C	1.84766	1.75242	2.08171	0.903972	1.04772	0.729971		2.10393	2.93585	2.39822	1.91663	2.23363	2.75204		2.5186	2.75892	2.54681	2.81681	3.23638	3.06507		1.79164	2.83906	4.03771	3.85775
YJL153C	YJL153C ... INO1 myo-inositol metabolism inositol-3-phosphate synthase activcytoplasm | YJL154C	3.70762	3.44885	3.98712	2.15493	1.86076	2.34613		2.43692	2.81455	2.69396	3.48616	3.55711	3.63777		2.85193	2.39893	2.26565	3.22855	3.43292	3.00748		2.72129	2.64848	5.6093	5.01668
YNL009W	YNL009W iESR cluster IDP3 fatty acid beta-oxidation* isocitrate dehydrogenase (NADP+) accytoplasm* | YNL010W	1.85702	2.72616	2.2226	0.320097	0.773769	1.43909		2.35547	2.9569	3.53064	1.85466	2.13002	3.2575		2.35999	2.87169	2.61578	2.19968	2.50703	3.18142		0.471823	2.46055	3.08432	4.14491
YGR142W	YGR142W ... BTN2 intracellular protein transpor molecular function unknown cytosol | YGR143W	4.31458	4.85903	3.11945	-0.479273	-0.596062	-0.403636		5.76377	7.11794	6.19373	2.80199	3.66858	4.8624		4.20067	4.50443	3.38488	3.03838	3.43529	2.93465		2.49973	5.78551	4.4306	5.74058
YNL077W	YNL077W ... APJ1 biological process unknown unfolded protein binding cytoplasm* | YNL078W	2.60701	3.2554	3.02339	-0.048939	0.345783	0.452175		5.15614	5.30401	4.80576	2.27805	2.35743	3.15311		4.11046	5.18139	4.27131	2.10238	3.04314	2.60184		3.15076	4.85972	3.80017	3.98997
YOL032W	YOL032W … OPI10 biological process unknown molecular function unknown | Protein with a possible role in phospholipid biosynthesis, based on inositol-excreting phenotype of the null mutant and its suppression by exogenous cholineYOL033W	3.60696	3.69879	2.26803	0.650141	0.425677	0.704394		4.76726	5.40164	4.48083	2.62724	2.84929	3.49303		4.30949	4.74768	4.08825	2.94914	3.3248	3.28043		1.94764	4.0808	3.37145	3.92111
YPL060W	YPL060W ... LPE10 mitochondrial magnesium ion tr magnesium ion transporter activity mitochondrial inner membrane | YPL061W	3.2185	3.68293	2.05259	0.719547	1.09895	0.976678		1.3322	2.15341	1.55691	1.08177	1.18815	1.37826		2.71979	3.39121	2.80597	2.43405	3.0923	2.75995		2.78137	3.56058	3.26584	3.99381
YDR285W	YDR285W ... ZIP1 meiosis* chromatin binding synaptonemal complex | YDR286C	1.71909	2.79745	1.22289	-0.030933	0.567033	0.475058		0.127781	1.25558	0.438862	0.917142	1.35743	1.39952		-0.027368	1.18986	-0.102736	1.88882	2.42903	2.11261		-1.83007	0.566039	1.81497	3.06893
YDR077W	YDR077W ... SED1 cell wall organization and bio structural constituent of cell wallmitochondrion* | YDR078C	0.958238	0.566022	1.26635	2.86309	2.28608	2.75916		0.076875	0.078465	0.302085	2.7086	2.62008	2.36532		0.434212	-0.440842	-0.530646	7.18426	6.61274	6.54749		0.195944	-0.239745	3.29283	3.00536
YHR029C	YHR029C … YHI9 biological process unknown molecular function unknown | Protein of unknown function; null mutant is defective in unfolded protein response; possibly involved in a membrane regulation metabolic pathway; member of the PhzF superfamily, though most likely not involved in phenazine productionYHR030C	0.846712	1.26402	0.356257	1.12519	1.53043	1.19825		0.197043	0.608095	0.264421	2.66201	3.30872	2.9183		0.458058	1.10832	0.781956	2.49582	3.26756	2.73021		-0.666092	0.875584	3.52377	4.03225
YHR209W	YHR209W … CRG1 biological process unknown S-adenosylmethionine-dependent | Putative S-adenosylmethionine-dependent methyltransferase; mediates cantharidin resistanceYHR210C	0.829831	0.771764	1.19799	0.858193	0.31228	1.41568		0.618507	0.327369	1.08385	0.956342	1.14322	2.33231		0.89618	0.265045	1.00184	2.42467	2.22621	2.67967		-1.11787	1.24296	3.15182	4.09479
YDL243C	YDL243C ... AAD4 aldehyde metabolism aryl-alcohol dehydrogenase activitycellular component unknown | YDL244W	0.114616	-0.145389	0.627942	-0.812886	0.14309	0.44111		0.045831	0.166742	0.191048	1.39923	1.58152	1.85696		0.4987	0.026971	0.156351	1.86154	1.82331	2.03534		-0.920833	0.019973	1.67078	1.54394
YDR076W	YDR076W ... RAD55 meiotic DNA recombinase assemb protein binding nucleus | YDR077W	1.13417	1.70407	1.38323	0.393382	1.51133	0.889332		0.033545	1.16141	0.319563	1.37513	2.09162	1.72174		-0.080808	0.471756	-0.031276	1.44551	1.97894	1.30068		0.722473	1.07722	3.7315	3.77377
YGL224C	YGL224C ... SDT1 pyrimidine base metabolism nucleotidase activity cellular component unknown | YGL225W	0.47859	0.684596	0.792252	0.79824	1.43519	1.51481		0.858177	1.19336	1.00973	2.86006	2.94835	3.21598		1.50213	1.49694	1.29319	2.87439	2.95482	2.83848		0.723408	1.18267	2.08277	2.58606
YBR256C	YBR256C ... RIB5 riboflavin biosynthesis riboflavin synthase activity soluble fraction | YBR257W	0.714571	0.605677	0.104622	1.84715	1.58896	2.04573		0.066735	0.47207	0.176766	2.69374	2.83346	2.84461		0.131329	0.684948	0.353543	3.13609	2.74622	2.67584		-0.648792	0.382771	1.9662	2.23052
YER069W	YER069W ... ARG5,6 arginine biosynthesis* N-acetyl-gamma-glutamyl-phosphate rmitochondrial matrix | YER070W	-0.110229	0.019974	0.220739	1.17852	1.75209	1.46242		-0.071793	-0.305006	-0.105743	2.69843	2.78438	3.0237		-0.051558	-0.296436	-0.145727	2.4005	2.51239	2.79191		0.20965	0.675119	3.72181	4.40064
YIL013C	YIL013C ... PDR11 sterol transport "ATPase activity, coupled to transme"membrane | YIL014C-A	0.077141	0.603686	0.06546	0.429262	0.988727	0.958135		-0.587944	-0.767723	-0.23468	1.62184	1.91861	1.95105		0.261977	-0.064836	-0.171151	2.46377	2.96178	2.36526		-0.025307	0.305913	3.84083	4.20447
YIL116W	YIL116W ... HIS5 histidine biosynthesis histidinol-phosphate transaminase aintracellular | YIL117C	-0.085709	0.205673	0.411495	0.668425	1.48806	1.57544		-0.046581	-0.204179	-0.126063	1.72736	1.85257	2.22741		0.232725	0.154783	-0.093854	2.2217	2.1551	2.3529		-0.836954	0.428125	3.14227	4.32585
YDR260C	YDR260C ... SWM1 spore wall assembly (sensu Fun molecular function unknown nucleus* | YDR261C	-0.253504	0.468837	-0.206358	-0.027461	0.214173	0.77743		0.082872	0.106964	0.017293	1.02789	1.17619	1.01146		0.422079	0.61436	0.185498	1.57052	2.37559	2.18338		0.126864	0.875584	2.45848	2.8869
YPL096W	YPL096W ... PNG1 misfolded or incompletely synt peptide-N4-(N-acetyl-beta-glucosaminucleus* | YPL097W	1.21566	1.28739	-0.254363	0.008776	0.098954	0.607061		0.219411	0.718893	0.41009	1.17185	1.51826	1.43266		0.060094	0.772204	0.223466	2.15848	2.94609	2.39317		-0.540561	0.856218	3.35105	4.28986
YGR239C	YGR239C ... PEX21 protein-peroxisome targeting protein binding* cytosol* | YGR240C	-0.21984	0.208957	-0.468488	0.261163	0.417265	0.392936		-0.336639	0.294678	-0.438679	1.8431	1.87131	1.84803		0.277486	0.533817	0.156351	2.68097	2.68278	2.77703		-0.245105	0.071504	1.87352	2.13012
YJR073C	YJR073C ... OPI3 phosphatidylcholine biosynthes phosphatidyl-N-methylethanolamine Nmitochondrion* | YJR074W	0.364423	0.164808	0.626532	2.79585	2.24692	3.14935		-0.130531	0.473252	0.001387	3.57174	3.4432	3.00269		1.31095	0.29999	0.293855	3.7334	3.07321	3.00943		0.603133	-0.186222	2.1235	2.12134
YHL024W	YHL024W ... RIM4 meiosis* RNA binding cytoplasm | YHL025W	0.986376	1.33754	1.03852	0.848007	1.33285	1.14658		-0.152406	0.831034	-0.015101	1.77262	2.55202	3.03511		0.507746	0.168167	0.291703	2.20185	1.88021	2.04423		-0.775026	0.576739	3.47442	3.73283
YKR098C	YKR098C ... UBP11 biological process unknown ubiquitin-specific protease activitcellular component unknown | YKR099W	1.96599	1.71855	1.17416	1.40157	0.960684	1.61597		0.851168	0.935136	0.928372	2.83081	3.1246	3.32649		-0.160263	0.168807	0.055657	2.45164	1.82612	2.24587		-0.401663	0.345069	3.0838	3.14437
YMR315W	YMR315W iESR cluster YMR315W biological process unknown molecular function unknown cytoplasm* | YMR315W-A	1.5513	1.57407	1.61435	1.43622	1.73124	1.96208		0.863983	1.00676	1.21338	2.88658	3.15652	3.6936		0.588037	-0.118122	0.168324	3.53253	3.73345	3.70934		-1.13617	-0.799395	2.86381	3.61944
YHR018C	YHR018C ... ARG4 arginine biosynthesis argininosuccinate lyase activity cytosol | YHR019C	0.935752	0.939001	0.775345	2.71445	3.4051	3.40788		-0.238458	-0.076404	0.34931	4.80884	4.73999	5.39294		0.703445	0.438397	0.732095	4.87913	4.70212	4.82696		-0.478277	0.233477	3.9119	4.60469
YOL058W	YOL058W ... ARG1 arginine biosynthesis* argininosuccinate synthase activitycytosol | YOL059W	0.356365	0.339795	1.02498	2.02	2.64241	2.97353		0.223673	0.863532	0.723021	5.947	6.1793	6.43486		0.300372	0.12681	0.141044	3.79576	4.13818	3.83518		0.227266	0.138618	5.4597	5.51486
YIR034C	YIR034C ... LYS1 lysine biosynthesis, aminoadip "saccharopine dehydrogenase (NAD+, L"cytoplasm* | YIR035C	1.32868	1.00374	1.33266	1.11513	1.58025	1.70866		0.271229	0.37714	0.477415	3.01668	3.27852	3.25131		0.912511	0.299116	0.421493	2.91038	3.98536	3.76582		0.360875	0.128422	4.14278	4.06618
YOL119C	YOL119C ... MCH4 transport transporter activity* vacuolar membrane (sensu Fungi) | YOL120C	0.399069	0.967477	1.23422	1.21383	1.78619	2.32492		0.716118	0.969583	0.749551	3.55982	3.63503	3.39768		0.693871	0.705428	0.433005	3.34669	4.03164	3.26865		0.585643	0.615056	3.39239	3.74842
YOR031W	YOR031W ... CRS5 response to metal ion copper ion binding cytoplasm | YOR032C	1.38457	1.6293	0.704995	1.19558	1.10399	1.46533		0.489224	1.57279	0.574377	3.31255	3.65232	3.74894		-0.700204	-0.561159	-0.336689	3.36834	3.37881	3.57349		-1.33747	-0.688545	3.53604	3.02726
YHR097C	YHR097C iESR cluster YHR097C biological process unknown molecular function unknown cytoplasm* | YHR098C	3.90026	4.05545	1.40081	1.60133	1.76671	1.52606		-0.581958	0.229583	-0.226719	-0.293303	0.942396	1.5848		-0.661241	0.145027	-0.660785	1.59483	1.29554	1.07257		-1.09999	-1.38494	1.82993	2.21333
YGR070W	YGR070W ... ROM1 cell wall organization and bio signal transducer activity* intracellular | YGR071C	2.4772	1.87007	2.36051	1.99394	1.40024	1.9566		0.925788	1.4872	1.44058	1.21826	1.57519	2.91332		1.11399	-0.331411	0.037707	2.62483	2.16465	1.95339		-1.63367	-0.459284	2.57673	2.58955
YHR138C	YHR138C iESR cluster YHR138C vacuole fusion, non-autophagic endopeptidase inhibitor activity cellular component unknown | YHR139C	2.47924	2.4653	1.82175	1.22349	0.798192	0.909071		0.661929	1.38159	0.97164	1.42244	1.66971	2.11156		0.678184	0.082544	-0.081808	2.74423	2.53452	2.36567		-2.08945	-0.709379	2.41209	2.43067
YJL070C	YJL070C ... YJL070C biological process unknown molecular function unknown cytoplasm* | YJL071W	2.01493	1.77793	0.928134	1.91368	1.6072	1.65813		-0.555029	-1.17981	0.195089	1.26733	1.35955	2.49031		-0.35691	-0.305852	-0.151771	1.70819	1.90757	1.75896		-0.417942	-0.013385	2.24575	2.64733
YDR058C	YDR058C ... TGL2 lipid metabolism triacylglycerol lipase activity cellular component unknown | YDR059C	1.70719	2.21833	1.77478	1.14508	1.34103	1.6219		0.335259	0.72323	0.342647	0.407385	1.02646	1.35393		-0.162883	0.287985	-0.040686	0.631918	0.408754	0.986723		-1.02271	0.72358	1.32098	3.01123
YIL097W	YIL097W iESR cluster FYV10 negative regulation of glucone molecular function unknown cytoplasm* | YIL098C	1.88175	2.49834	1.31606	0.860227	0.823181	1.12662		0.229465	0.348228	0.496152	0.611693	1.2225	2.01493		-0.373143	-0.626648	-0.863014	1.49776	1.21401	1.43802		-0.856063	0.539156	1.55802	2.63536
YBR085C-A	YBR085C-A ... YBR085C-A biological process unknown molecular function unknown cytoplasm* | YBR085W	2.78585	2.75771	2.53483	1.97636	1.74997	2.12755		-0.394245	0.091834	-0.156581	1.26035	1.24579	1.81083		-0.055674	-1.24734	-0.56921	2.83166	1.90673	2.25202		-1.27753	-1.43608	1.58318	1.80223
YER053C	YER053C iESR cluster PIC2 phosphate transport inorganic phosphate transporter actmitochondrion | YER053C-A	2.37192	1.59722	1.49702	2.88279	1.61168	2.1357		0.155464	0.730309	0.38757	1.41344	1.69329	2.48193		-0.355528	-1.57627	-1.0614	2.19896	0.960928	1.54971		-1.58565	-1.30195	1.6935	2.17054
YDR247W	YDR247W ... VHS1 protein amino acid phosphoryla protein kinase activity* cytoplasm | YDR248C	1.68872	0.929125	1.65455	0.880571	0.349103	0.945274		-0.111079	-0.241921	-0.703157	1.01497	1.07293	1.5429		0.013274	-1.45891	-1.19616	2.15968	1.06995	1.85275		-1.68049	-1.52258	1.94737	1.53658
YJL103C	YJL103C … iESR cluster GSM1 oxidative phosphorylation molecular function unknown | Putative zinc cluster protein of unknown function; proposed to be involved in the regulation of energy metabolism, based on patterns of expression and sequence analysisYJL104W	2.03967	1.50143	1.25456	1.69153	1.13742	1.4542		-0.862899	-0.347602	-0.370582	0.977436	1.41944	1.32462		-0.304902	-0.981962	-1.651	1.79029	1.49789	1.28479		-0.987307	0.212619	0.912199	1.79115
YOL153C	YOL153C	2.76606	1.74028	1.57286	2.22431	1.26941	1.75101		-1.80296	-1.25673	-0.982707	1.08177	1.35466	2.21154		-0.493032	-1.71822	-0.843649	3.2672	2.65329	2.55599		-0.906689	-1.3317	2.50539	2.83903
YMR195W	YMR195W ... ICY1 biological process unknown molecular function unknown vacuolar membrane (sensu Fungi) | YMR196W	1.02356	1.23534	1.23106	2.28618	2.47115	2.35913		0.103934	0.170689	-0.769989	2.63144	2.06672	2.63777		-0.442406	-0.927941	-1.09519	1.71991	1.33788	1.46356		-0.774358	-1.28669	0.578321	1.16114
YNL015W	YNL015W iESR cluster PBI2 vacuole fusion, non-autophagic endopeptidase inhibitor activity cytoplasm* | YNL016W	0.687195	1.48022	0.228501	2.48335	3.01292	2.90569		-0.134853	-0.004882	-0.401014	1.34048	2.14534	2.03511		-0.186161	-0.151174	-0.086505	2.16269	1.75619	1.91268		-1.59303	-0.383803	0.871175	1.99454
YDL216C	YDL216C ... RRI1 adaptation to pheromone during metalloendopeptidase activity signalosome complex | YDL217C	1.56653	2.47128	0.765584	0.624418	0.693057	1.17563		-0.387052	-0.20482	-0.619325	0.448688	0.810293	1.28887		-1.03282	0.241586	-0.400042	1.00709	1.76761	1.77022		-1.52591	-0.471436	1.58524	1.9606
YKL188C	YKL188C iESR cluster PXA2 fatty acid transport "ATPase activity, coupled to transme"integral to peroxisomal membrane | YKL189W	2.16641	1.94514	0.461844	0.859079	0.633447	1.17931		-0.559031	-0.004882	-1.05142	1.74073	1.58625	1.54744		-1.21179	0.318904	-0.651004	1.60291	2.31799	1.14524		-1.79385	-0.166237	2.02705	2.0504
YOR386W	YOR386W ... PHR1 photoreactive repair deoxyribodipyrimidine photo-lyase anucleus* | YOR387C	1.90068	1.83846	0.71405	0.421579	0.443476	1.01064		-1.36737	0.187763	-0.28812	0.113421	0.889929	1.66314		-0.524664	-0.436882	-0.691646	1.69089	1.75584	1.5911		-2.05246	-0.754467	1.46782	2.13132
YLR431C	YLR431C ... ATG23 protein-vacuolar targeting* molecular function unknown extrinsic to membrane | YLR432W	1.36665	1.25584	0.096711	0.499581	0.561894	0.865486		-0.713202	-0.151239	-0.763458	-0.138328	0.507994	0.331503		-1.09498	0.178974	-0.860722	1.02531	1.21861	1.53756		-1.21194	-0.577589	2.19209	1.63536
YDL149W	YDL149W ... ATG9 protein-vacuolar targeting* molecular function unknown cytoplasm* | YDL150W	1.08974	1.0612	-0.123576	1.37887	1.58264	1.46338		-0.567443	-0.765535	-0.597448	1.0599	1.51096	1.70207		-0.673186	0.002449	-0.392085	1.69123	1.53223	1.69418		-0.955598	-0.063016	2.65488	2.78422
YHR105W	YHR105W ... YPT35 biological process unknown molecular function unknown endosome | YHR106W	1.6621	1.70375	0.725096	0.02565	0.241494	0.54731		-0.680337	0.180673	0.529016	0.976751	1.05787	1.94657		0.065741	0.197833	-0.921651	2.43545	1.9677	1.7131		-0.643654	-0.090864	2.70903	2.30278
YGL180W	YGL180W iESR cluster ATG1 autophagy protein serine/threonine kinase actcytosol | YGL181W	2.24707	2.15512	1.05059	1.15493	1.59245	1.3074		-0.342674	-0.241489	-0.366491	2.49447	2.95202	3.21422		-0.098071	-0.221779	-0.465137	3.50032	3.67582	3.27152		-1.71049	-0.248405	3.87685	4.20293
YOR346W	YOR346W ... REV1 DNA repair* DNA-directed DNA polymerase activitnucleus | YOR347C	0.859655	1.18623	0.387367	0.745502	1.24201	0.762826		-0.214749	0.613924	-0.187955	1.60929	2.30918	2.05385		-0.023978	0.11186	-0.307049	2.89927	3.04976	2.88307		-1.57709	0.299083	3.22402	4.19655
YJL155C	YJL155C iESR cluster FBP26 glucose metabolism "fructose-2,6-bisphosphate 2-phospha"cytosol | YJL156C	2.11831	2.44589	1.02808	1.09965	0.834922	1.30432		-0.306999	0.711512	-0.673313	0.434558	1.54357	1.7403		-0.495845	0.079438	-0.120166	2.48747	2.66781	2.61975		-1.22211	-0.346809	2.74522	3.20594
YOL082W	YOL082W iESR cluster ATG19 protein-vacuolar targeting protein binding cytoplasm* | YOL083W	1.65754	1.87664	0.616904	1.39466	1.7674	2.05624		-0.46217	0.01457	-0.293414	1.01473	1.81485	1.93104		-0.438934	0.021953	-0.900232	2.35715	2.93492	2.29519		-1.28817	-0.608616	2.63311	3.15402
YMR087W	YMR087W ... YMR087W tRNA splicing phosphoric monoester hydrolase acticellular component unknown | YMR088C	1.87684	1.80591	1.01	1.15748	1.35977	1.05361		-0.602335	-0.489681	-0.119243	1.19493	0.994864	1.84381		0.598236	0.036955	-0.413964	2.38709	2.14523	1.9727		-0.978319	-0.095847	2.31023	2.56136
YMR180C	YMR180C ... CTL1 RNA processing polynucleotide 5'-phosphatase activcytoplasm* | YMR181C	0.853469	1.78485	0.513097	0.332148	0.869935	0.645227		-0.187297	-0.203376	-0.11409	0.659722	0.217256	1.40315		-0.373143	-0.165674	-0.559856	2.19229	2.35503	2.14899		-1.11787	0.04842	2.76187	3.06128
YMR135C	YMR135C ... GID8 negative regulation of glucone molecular function unknown cytoplasm* | YMR135W-A	1.49062	1.28459	0.549472	0.533991	0.10864	0.61638		0.3235	0.974769	0.105856	1.13764	1.74975	1.83348		-0.409239	0.004708	-0.13027	1.7392	1.3374	1.5834		-0.860021	0.108871	2.45848	2.57524
YMR181C	YMR181C iESR cluster YMR181C biological process unknown molecular function unknown cellular component unknown | YMR182C	1.9199	1.22223	1.74788	2.1947	1.53789	1.99039		-0.715494	-0.029881	-0.061527	1.11671	1.56101	1.85225		0.001201	-0.475002	-0.200342	2.5905	2.42294	2.4551		-2.24978	-1.29748	2.43732	2.58483
YMR096W	YMR096W ... SNZ1 pyridoxine metabolism* protein binding cellular component unknown | YMR097C	-0.67288	-0.148468	-0.45739	0.386052	1.11624	0.712399		-0.447081	-0.819327	0.03577	2.32195	2.82504	3.1069		-0.690333	-0.240442	-0.189424	1.75387	1.57367	1.85158		-0.767526	0.218788	1.16593	2.50608
YDR539W	YDR539W ... YDR539W biological process unknown molecular function unknown cytoplasm | YDR540C	0.695892	0.842373	0.75325	0.381367	0.158504	-0.073826		0.478751	0.026299	0.591322	0.263634	0.038722	0.348001		0.936106	0.600438	0.237651	2.21075	2.50362	2.07889		0.693494	0.764803	3.43368	3.10804
YDR481C	YDR481C ... PHO8 protein amino acid dephosphory alkaline phosphatase activity vacuolar membrane (sensu Fungi) | YDR482C	-0.506318	-0.566104	-0.18025	-0.327788	-0.348583	-0.310302		1.0382	1.03238	1.18732	1.50284	1.42949	1.7423		1.4816	1.02186	1.19942	1.4185	1.51929	1.39288		0.799289	0.952205	2.57445	1.99955
YDL104C	YDL104C ... QRI7 proteolysis and peptidolysis metalloendopeptidase activity mitochondrion | YDL105W	0.600703	1.30024	0.604165	-1.00857	0.140731	-0.136736		1.52843	1.22958	0.693959	1.1127	1.24496	0.803785		1.23567	1.61709	1.22048	1.02719	1.76761	1.56998		0.319024	1.24171	1.47007	2.57163
YDR448W	YDR448W ... ADA2 histone acetylation* transcription coactivator activity SAGA complex* | YDR449C	0.806494	1.65047	0.500145	-0.242138	0.814312	0.45734		1.63194	2.14032	1.59324	0.159054	0.839637	0.794677		1.37862	2.54049	1.62313	0.789088	1.6084	1.12072		1.08093	2.2285	1.58247	1.80376
YDR470C	YDR470C ... UGO1 transport* transporter activity mitochondrial outer membrane | YDR471W	0.94108	1.00283	1.25175	0.650141	0.825329	0.765046		2.05347	2.21038	2.05797	0.965853	1.36338	1.48812		1.99206	2.18845	2.06584	0.825827	1.40172	1.50802		1.07478	1.79953	1.54775	1.89623
YBR101C	YBR101C ... FES1 protein biosynthesis adenyl-nucleotide exchange factor acytosol* | YBR102C	1.65894	2.11251	1.5833	-0.671531	-0.465389	-0.613682		2.73466	2.92605	2.45431	1.06449	0.922944	1.62311		2.30877	2.39005	1.9352	1.20408	1.30148	1.03831		1.39742	2.27288	2.71814	2.18761
YNL007C	YNL007C ... SIS1 protein folding* unfolded protein binding* cytosolic small ribosomal subunit ( | YNL008C	2.46202	2.74469	1.96469	-0.315005	-0.297751	-0.329078		3.54601	4.87049	3.49208	0.618077	2.00619	2.0068		2.21918	3.11594	2.03815	0.336422	1.31124	0.521929		1.41564	3.06083	1.97653	2.61814
YGR003W	YGR003W ... CUL3 ubiquitin-dependent protein ca protein binding* cytoplasm* | YGR004W	1.20395	2.07613	1.30903	-0.699048	0.106974	-0.202759		1.35433	1.57634	1.24835	0.305783	0.606793	1.15257		1.34	1.53937	1.37373	0.946024	0.865759	1.4553		0.57047	1.64763	2.04104	2.3477
YGR211W	YGR211W ... ZPR1 regulation of cell cycle protein binding cytoplasm* | YGR212W	1.32809	1.32717	1.57682	-1.31501	-0.640823	-0.845171		2.72054	2.60635	2.53664	0.526484	0.492377	1.5617		2.32625	2.41587	2.35825	0.212115	0.743911	1.0707		1.42026	2.33101	1.61824	1.67471
YDL087C	YDL087C ... LUC7 mRNA splice site selection mRNA binding snRNP U1 | YDL088C	2.21207	2.03243	1.20774	-0.07692	0.618563	0.231258		1.51591	1.88394	1.13548	0.737375	1.0038	0.785751		1.46194	1.58149	1.13617	1.38213	1.63997	1.6124		1.45653	1.95359	2.92214	2.60839
YDL129W	YDL129W ... YDL129W biological process unknown molecular function unknown cytoplasm* | YDL130W	1.94082	1.72694	2.22528	0.031551	-0.031389	-0.088933		1.68426	2.03319	1.63962	0.569994	0.40353	0.450148		2.0564	2.0087	1.87929	1.40621	1.73937	1.59335		1.20127	2.4309	2.45197	2.96217
YNL006W	YNL006W ... LST8 transport* protein binding Golgi membrane* | YNL007C	1.59922	1.93518	1.97066	0.102212	0.331181	0.085767		2.73256	2.61177	2.78487	1.13163	1.13026	1.70669		2.68192	2.90904	2.63967	1.58301	2.05211	1.99521		1.59352	2.50785	1.95524	2.15349
YPL240C	YPL240C ... HSP82 response to stress* "ATPase activity, coupled" cytoplasm | YPL241C	2.7949	3.49015	1.5743	-0.030978	0.742261	0.447515		3.29079	4.85948	3.67687	1.49183	3.15257	3.2316		2.42242	3.60699	1.84129	1.32967	2.77127	1.24902		1.80301	3.45203	4.42748	4.78407
YGR163W	YGR163W ... GTR2 biological process unknown GTPase activity cytoplasm* | YGR164W	0.671595	0.93518	0.86531	-0.321949	-0.130723	-0.020375		1.32853	1.70632	1.36543	0.203971	0.473843	0.632626		0.35248	0.926458	0.324474	0.640743	1.02877	0.95361		2.20186	2.63013	2.2075	2.52805
YOR026W	YOR026W ... BUB3 mitotic spindle checkpoint molecular function unknown condensed nuclear chromosome kineto | YOR027W	1.26391	1.04085	1.3097	0.275428	0.066996	0.624946		1.00907	1.18914	1.52998	0.316238	0.629238	1.51997		0.979029	1.1372	0.910911	1.03324	0.976395	1.02909		1.20383	1.56276	2.58597	2.31647
YPR127W	YPR127W ... YPR127W biological process unknown molecular function unknown cytoplasm* | YPR128C	1.64712	1.15605	1.43318	0.455292	0.102798	0.647576		0.849361	0.998803	1.2225	1.09914	0.704237	1.3156		0.947541	0.517711	0.402863	0.807768	0.952589	0.763787		1.30359	1.55946	2.93732	3.19423
YOR059C	YOR059C ... YOR059C biological process unknown molecular function unknown lipid particle | YOR060C	0.863016	1.73145	0.047802	0.048565	0.705166	0.592524		0.422688	0.806726	0.347184	0.536363	0.820406	0.855859		0.719966	1.30109	0.781362	1.44813	1.9794	1.60285		1.58356	2.31447	2.6062	3.05484
YGL095C	YGL095C ... VPS45 protein complex assembly* unfolded protein binding cytosol* | YGL096W	0.27373	1.10101	-0.273705	-0.022533	0.553677	0.481413		0.963886	1.58814	1.07233	0.534083	0.948823	0.966862		2.70072	3.14363	2.76133	1.71944	2.32646	1.77346		2.05211	3.15059	2.31219	2.92923
YPR109W	YPR109W ... YPR109W biological process unknown molecular function unknown cellular component unknown | YPR110C	0.51966	0.715275	0.928589	0.222047	0.437278	0.466163		1.24549	1.011	1.06372	0.803788	0.513004	0.791185		1.93916	2.06433	2.19062	1.50986	2.0457	1.83618		1.52856	2.21057	1.24931	1.75084
YGL062W	YGL062W ... PYC1 gluconeogenesis* pyruvate carboxylase activity cytosol | YGL063W	1.83775	2.18901	2.02569	0.407068	0.758578	0.76366		0.546357	0.564339	0.457402	1.35264	1.5538	1.25136		0.686814	0.087476	0.06582	0.583255	0.845675	-0.032		0.077479	0.377976	1.17802	1.50173
YLR177W	YLR177W ... YLR177W biological process unknown molecular function unknown cytoplasm | YLR178C	3.57922	2.8159	3.89804	1.72609	0.664386	1.52236		0.97096	0.907655	0.65991	1.20303	1.39491	1.42576		1.17616	-0.181128	0.156351	2.13908	1.47186	1.83014		-0.107602	0.21558	1.79952	2.29102
YGL010W	YGL010W iESR cluster YGL010W biological process unknown molecular function unknown endoplasmic reticulum | YGL011C	1.71457	1.62964	1.65031	1.41287	0.871544	1.16773		-0.081622	0.074305	-0.42057	0.997415	0.971543	1.30376		0.676239	0.504177	0.525585	1.51262	1.71376	1.66684		-0.235706	-0.429666	2.32522	2.17103
YHR171W	YHR171W iESR cluster ATG7 protein-vacuolar targeting* ubiquitin-like conjugating enzyme acytoplasm* | YHR172W	2.51701	2.00463	1.61733	1.63708	1.19824	1.46404		0.195082	0.170689	0.092153	1.72341	2.25467	2.2177		0.235666	0.138332	-0.011376	1.65387	1.43967	1.30929		-0.772734	-0.446345	2.56191	2.60294
YBR021W	YBR021W ... FUR4 uracil transport uracil permease activity plasma membrane* | YBR022W	1.38942	1.46471	1.85631	0.535205	0.91237	0.776397		0.08385	0.489627	0.31104	1.9577	1.98869	2.12538		0.170078	0.102387	0.521226	2.68195	2.78588	3.1696		0.465584	-0.384479	3.21675	2.90786
YCL039W	YCL039W ... GID7 negative regulation of glucone molecular function unknown cytoplasm* | YCL040W	1.9642	1.63989	1.69998	0.972539	0.646189	1.36726		0.460078	0.770151	0.612345	0.657275	1.26956	1.94414		0.120189	-0.259427	-0.313134	1.82465	1.56495	1.84157		-0.292633	-0.083774	2.24856	2.828
YLR173W	YLR173W ... YLR173W biological process unknown molecular function unknown cellular component unknown | YLR174W	1.93999	1.87101	1.75817	0.92308	0.799788	0.789745		0.756011	0.708751	-0.071862	1.57927	0.964091	0.961861		0.124158	0.12992	0.028596	1.50265	2.01175	1.85541		0.074149	-0.132684	2.31092	1.94348
YOL105C	YOL105C ... WSC3 cell wall organization and bio transmembrane receptor activity membrane fraction | YOL106W	1.81632	1.45909	1.62997	1.14539	0.46306	0.515941		0.552291	1.12202	0.86912	1.57477	1.64391	1.93557		0.359401	0.39572	-0.355855	2.30917	2.49512	2.11235		0.133837	0.40907	2.94511	2.58747
YNL125C	YNL125C ... ESBP6 transport transporter activity* mitochondrion* | YNL126W	1.5974	1.66678	1.70262	1.78265	1.66897	1.54385		0.133681	0.492617	-0.071308	1.68934	2.14817	1.71643		0.196138	-0.347672	0.134656	1.99316	1.93356	2.20279		0.489434	-0.111705	2.11825	1.91321
YKL096W	YKL096W ... CWP1 cell wall organization and bio structural constituent of cell wallcell wall (sensu Fungi) | YKL096W-A	3.14773	3.23884	3.63669	3.58281	3.32556	4.05983		0.344784	0.486828	0.375738	2.45262	2.41486	1.92231		2.46035	0.207408	0.826561	6.04042	4.87486	5.21755		0.243891	-0.063875	4.71955	4.09129
YDR043C	YDR043C ... NRG1 regulation of transcription fr DNA binding* nucleus | YDR044W	2.65946	2.47016	2.73841	0.621143	0.294487	0.888531		1.00743	1.72394	0.988398	0.579272	0.716515	1.57652		0.771719	0.81979	0.446693	1.53647	1.71003	1.95145		-1.8498	0.317324	1.02238	1.81873
YOR220W	YOR220W … iESR cluster RCN2 biological process unknown molecular function unknown | Protein of unknown function; green fluorescent protein (GFP)-fusion protein localizes to the cytoplasm and is induced in response to the DNA-damaging agent MMS; phosphorylated in response to alpha factorYOR221C	2.5974	2.56435	2.26074	0.25808	0.499639	0.725583		0.433242	1.0441	0.740612	0.215711	0.814208	1.55506		1.24983	0.367151	0.567831	1.7183	1.24324	1.82351		-1.61755	0.165839	1.28653	1.87725
YGL251C	YGL251C ... HFM1 meiosis* DNA helicase activity nucleus | YGL252C	0.814107	1.37514	0.594211	-0.145462	0.610804	0.152566		0.374023	0.58049	0.145534	1.14764	0.679362	1.12588		1.02065	0.986329	1.21723	1.93665	2.31591	2.18473		0.316206	0.875584	2.67078	2.71968
YER147C	YER147C ... SCC4 sister chromatid cohesion* molecular function unknown nuclear chromatin | YER148W	1.05042	1.62668	1.39927	-0.080756	0.328074	0.723372		0.881541	0.943724	0.707618	0.495944	0.788363	1.22243		0.830613	0.994411	1.33267	1.42617	1.50173	1.90213		0.629364	0.563503	2.50607	2.26996
YJL056C	YJL056C ... ZAP1 regulation of transcription fr DNA binding* nucleus | YJL057C	1.17214	1.22748	1.32207	-0.515605	0.597919	0.345591		0.793005	0.130047	0.623856	0.98693	0.460245	1.51604		1.19425	0.635422	1.11006	1.21654	0.963571	1.78682		0.452486	1.15492	2.87178	2.97898
YJL105W	YJL105W ... SET4 biological process unknown molecular function unknown cellular component unknown | YJL106W	0.934183	1.46139	0.975802	0.045923	0.756067	0.688116		1.45186	0.348228	0.818796	1.15449	0.889929	1.64048		0.866432	0.544325	0.225892	1.94069	2.06129	1.81119		0.595417	0.981892	2.7257	2.66337
YKR061W	YKR061W ... KTR2 N-linked glycosylation* mannosyltransferase activity Golgi apparatus | YKR062W	1.02056	1.06801	0.570361	0.79398	0.236992	0.576175		0.684634	0.850511	0.914765	0.913911	0.630935	1.07963		0.475004	0.730868	0.926869	1.59859	1.56883	2.01633		0.06168	1.23646	2.92893	3.01192
YDR421W	YDR421W ... ARO80 positive regulation of transcr specific RNA polymerase II transcrinucleus | YDR422C	1.16511	1.86976	0.116846	0.44769	1.09093	0.806998		0.021472	0.400695	0.079221	0.214792	1.07015	1.35938		-0.33575	0.78058	-0.058917	1.323	2.13423	1.34083		-0.234981	0.486541	2.73919	3.25274
YJR061W	YJR061W ... YJR061W biological process unknown molecular function unknown cellular component unknown | YJR062C	1.29276	2.44284	1.71374	0.689859	1.48845	1.17831		0.025931	0.327462	0.175828	0.44335	0.709616	1.03179		0.267727	0.51756	-0.118271	1.19002	1.38556	1.01917		-0.197304	0.303677	2.43527	2.73052
YDL168W	YDL168W ... SFA1 formaldehyde catabolism alcohol dehydrogenase activity* cytoplasm* | YDL169C	1.28816	1.2538	0.378747	0.31675	0.453834	0.396199		1.38475	1.88341	1.47378	1.97931	2.08475	2.78255		0.515283	0.523225	0.422123	1.43866	1.4378	1.94848		-0.17988	0.589563	2.66241	2.57901
YDR423C	YDR423C ... CAD1 positive regulation of transcr RNA polymerase II transcription faccytoplasm* | YDR424C	1.98566	2.23312	0.993994	0.079645	0.196195	0.395609		0.828754	1.39659	1.17051	0.092405	0.570428	0.849612		0.390082	1.05365	0.549496	0.488781	1.00724	0.766765		0.784642	1.18169	2.12833	2.18591
YDR425W	YDR425W ... SNX41 protein transport protein transporter activity endosome | YDR426C	2.30541	2.54281	1.89452	0.02565	0.306759	0.57201		1.20998	1.07163	0.992901	0.700381	0.435436	1.16838		0.687045	0.902265	0.422085	1.45122	0.83861	0.886255		0.233435	1.11724	1.85902	2.25755
YGL222C	YGL222C ... EDC1 deadenylylation-dependent deca mRNA binding cytoplasm | YGL223C	1.92632	1.88993	1.8847	0.36864	0.523985	0.796538		1.1286	1.1147	0.928372	0.349028	0.472911	1.10222		1.33115	0.77348	0.756035	0.574547	0.5907	0.924583		0.220251	1.76867	1.70359	2.59472
YNL008C	YNL008C ... ASI3 ubiquitin-dependent protein ca ubiquitin-protein ligase activity endoplasmic reticulum membrane | YNL009W	2.08053	2.56666	1.97551	0.370016	0.924075	0.624257		0.978403	0.887249	0.942333	0.952151	1.04409	1.19558		1.19299	0.961113	1.18596	1.19386	1.21044	1.33634		0.475954	0.754914	1.50211	1.52778
YDL020C	YDL020C ... RPN4 ubiquitin-dependent protein ca transcriptional activator activity proteasome regulatory particle (sen | YDL021W	2.75115	3.34284	2.48004	0.749392	0.923318	1.13968		2.08135	2.86464	2.30277	0.884025	1.47596	1.99572		1.1482	1.70622	0.925189	1.7297	1.9045	1.70679		-0.370636	1.20993	1.91874	2.65952
YLL026W	YLL026W iESR cluster HSP104 response to stress* chaperone binding* cytoplasm* | YLL027W	3.79333	3.64836	2.24302	1.21582	0.729752	1.08483		2.98925	3.61264	3.54779	1.38338	1.84565	3.2447		2.28688	1.61792	1.6078	1.90037	1.65352	1.7729		0.072971	1.18984	3.21964	3.24114
YOR273C	YOR273C ... TPO4 polyamine transport spermine transporter activity* plasma membrane* | YOR274W	4.28186	3.42068	3.55571	1.55714	0.437521	0.801309		2.62314	3.29697	2.70866	2.08743	2.15036	2.77439		2.37594	1.87148	1.42176	2.40265	2.57031	2.25138		0.408302	0.964339	3.29557	2.88706
YAL056W	YAL056W ... GPB2 signal transduction signal transducer activity cytoplasm* | YAL058W	0.764941	1.02935	0.022561	0.427145	0.434139	0.624478		0.626232	0.927195	0.60789	0.967434	1.2485	1.94592		0.408998	0.980043	0.561916	1.99206	1.83904	1.78191		-0.515026	0.842225	1.93653	2.6146
YER040W	YER040W ... GLN3 positive regulation of transcr transcription factor activity* nucleus* | YER041W	0.935122	1.23189	0.909303	0.480604	1.11832	1.00953		0.862513	0.881471	1.02547	1.63998	1.5377	1.92728		0.797545	0.905987	0.595974	2.1798	2.20021	2.44445		-0.430507	0.712085	2.14896	2.7666
YKL065C	YKL065C iESR cluster YET1 biological process unknown molecular function unknown endoplasmic reticulum | YKL066W	1.36605	1.72936	1.16076	1.41142	1.40053	1.59636		0.735356	1.10897	0.452013	1.7828	1.90906	2.01203		0.301007	0.659087	0.216294	2.66145	2.49861	2.17733		-0.867651	0.296409	2.23368	2.67704
YHR006W	YHR006W ... STP2 positive regulation of transcr specific RNA polymerase II transcrinucleus | YHR007C	2.05577	2.08174	0.894523	0.833005	0.943503	1.12698		0.407996	0.867241	0.248054	0.785723	1.26592	1.59052		0.092926	0.900599	0.331923	2.1323	2.32254	2.52156		-0.288174	0.306889	2.70322	2.81681
YKL121W	YKL121W … iESR cluster DGR2 biological process unknown molecular function unknown | Protein of unknown function; null mutant is resistant to 2-deoxy-D-glucose and displays abnormally elongated budsYKL122C	1.82391	2.02317	1.10923	1.51264	1.23075	1.29653		1.05549	1.11787	0.893941	1.36968	1.31437	2.01386		0.225324	0.207299	0.388394	1.27106	1.10211	1.51888		-0.711673	0.819796	1.60287	2.63536
YIL105C	YIL105C ... SLM1 actin cytoskeleton organizatio phosphoinositide binding cytoplasm* | YIL105W-A	2.91877	3.63894	2.28452	0.663947	1.03635	1.2308		1.00565	1.78819	1.04646	0.494739	0.838418	1.59259		0.161665	1.33683	0.535469	1.47301	2.01879	1.39545		-0.692564	1.26745	1.69026	2.43134
YLR392C	YLR392C ... YLR392C biological process unknown molecular function unknown cytoplasm | YLR393W	1.89848	2.8607	1.23181	0.733637	0.842481	0.789394		1.40161	2.18329	1.12692	0.413099	1.29438	1.35137		0.383765	1.49534	0.847401	1.10299	1.61611	1.19411		-0.790968	1.10209	1.36854	2.05938
YGR196C	YGR196C ... FYV8 biological process unknown molecular function unknown cytoplasm | YGR197C	2.13828	2.66886	0.852114	0.583292	0.870902	0.909571		0.726087	1.36174	0.828394	0.79786	1.41351	1.45687		-0.226238	0.928226	0.028027	1.25714	1.8211	1.64356		-1.1191	0.881843	2.37905	2.84198
YOL113W	YOL113W ... SKM1 protein amino acid phosphoryla protein serine/threonine kinase actcellular component unknown | YOL114C	1.51609	1.8364	0.444062	0.167006	0.20587	0.443562		0.286964	1.09293	0.418472	0.230081	0.735945	1.35704		-0.093398	0.733296	0.026043	2.10547	2.03969	1.73157		-0.508139	0.561561	2.19067	2.52844
YKL129C	YKL129C ... MYO3 cell wall organization and bio microfilament motor activity actin cortical patch | YKL130C	2.68568	2.65414	1.07875	1.10627	1.43309	1.52386		0.927329	1.59063	1.26191	1.28773	1.86426	2.14367		0.815275	1.30394	0.577139	2.15605	2.32641	1.73438		-0.052274	0.988126	2.98127	3.431
YDR069C	YDR069C ... DOA4 endocytosis* endopeptidase activity* mitochondrion* | YDR070C	2.40977	2.77199	2.75206	1.03818	1.43471	1.36883		1.00205	1.29702	1.34166	1.16261	1.53031	2.05281		0.721093	0.254525	0.421753	1.83187	1.88987	1.8162		-0.072112	1.07999	2.58159	2.98844
YJR059W	YJR059W iESR cluster PTK2 G1/S transition of mitotic cel protein kinase activity cytoplasm* | YJR060W	2.90453	2.88901	2.01524	1.23533	0.978811	1.25514		1.44283	1.74273	1.61325	1.53979	1.62907	2.2424		0.390836	0.500356	0.026291	2.17558	1.78551	1.46367		-0.288174	0.507485	2.39339	2.41816
YLR417W	YLR417W ... VPS36 protein-vacuolar targeting* regulator of G-protein signaling acESCRT II complex | YLR418C	2.72002	2.94063	1.94912	0.644844	0.388461	0.894543		0.626612	1.24207	0.872943	0.928042	1.30148	1.51675		0.096503	0.163867	-0.06046	1.75967	1.52856	1.49692		-0.063658	0.489115	2.42081	2.33949
YGL124C	YGL124C ... MON1 protein-vacuolar targeting* molecular function unknown cytosol* | YGL125W	1.55731	1.42184	0.886081	0.202705	0.422329	0.377567		1.09842	0.914024	1.03381	0.774668	0.653599	1.22687		0.995615	1.19612	0.846183	1.33742	1.20412	1.5152		0.102117	1.25279	1.82486	2.41579
YJR138W	YJR138W ... IML1 biological process unknown molecular function unknown vacuolar membrane (sensu Fungi) | YJR139C	1.84121	2.41689	1.0355	0.311599	0.732269	0.902887		1.3094	1.43095	1.09558	0.734951	0.871252	1.27919		1.11263	1.68886	1.06028	1.61496	1.51361	1.52266		0.068825	1.24098	2.15404	2.49821
YML002W	YML002W ... YML002W biological process unknown molecular function unknown cellular component unknown | YML003W	1.50482	1.98811	1.62027	0.519759	0.703837	0.780597		0.353712	0.711735	0.671238	0.566016	0.679362	1.37298		0.974541	0.832001	0.687507	1.53003	1.72649	1.73472		0.063767	1.0706	1.90724	2.20761
YNL106C	YNL106C ... INP52 cell wall organization and bio inositol-polyphosphate 5-phosphatasmembrane fraction* | YNL107W	1.57423	1.72002	1.20599	0.280464	0.850807	0.948769		0.476743	0.679703	0.248338	0.876325	1.00749	0.984987		1.0518	0.858779	0.369486	1.78649	1.57658	1.43405		0.159879	1.02659	2.64317	2.58187
YOR162C	YOR162C ... YRR1 positive regulation of transcr specific RNA polymerase II transcrinucleus | YOR163W	2.00059	2.3484	1.52876	0.371557	0.872948	0.6043		0.922096	1.25976	0.71437	1.11816	1.2945	1.24571		0.911315	0.835549	0.293311	1.41369	1.45305	0.968966		0.515408	0.997442	2.59349	2.92598
YML004C	YML004C iESR cluster GLO1 glutathione metabolism lactoylglutathione lyase activity cytoplasm* | YML005W	2.20178	2.52274	2.10848	0.823375	1.15069	1.57563		1.16855	1.44177	1.19352	1.4951	1.57734	2.22744		0.951258	1.16041	0.926617	1.66992	1.73513	1.9744		-0.214811	0.973353	2.2027	2.89934
YPR049C	YPR049C ... ATG11 protein-vacuolar targeting* molecular function unknown extrinsic to membrane | YPR050C	1.46106	2.32432	0.887455	0.019774	1.01613	0.811038		0.965149	1.30438	0.722893	1.05491	1.53176	1.6902		0.573107	0.795386	0.301782	1.77349	1.91616	1.84484		-0.318921	0.72843	2.53037	2.64504
YNL230C	YNL230C ... ELA1 RNA elongation from RNA polyme transcriptional elongation regulatotranscription elongation factor com | YNL231C	1.56096	1.73611	0.837395	0.456103	0.029748	0.475058		0.592434	0.585727	0.260596	0.478967	0.715626	0.609137		-0.023978	0.870852	0.522479	0.969477	1.45105	1.4551		-0.11787	0.776048	2.24374	1.94225
YML003W	YML003W ... YML003W biological process unknown molecular function unknown cellular component unknown | YML004C	1.75688	1.83075	1.46284	0.523428	0.565964	0.767176		0.513325	-0.000715	0.357216	0.545056	0.69816	1.54412		0.356972	0.475367	0.268244	1.15951	1.1197	1.37561		-0.574994	0.530935	1.431	1.55819
YLL023C	YLL023C ... YLL023C biological process unknown molecular function unknown endoplasmic reticulum | YLL024C	2.32012	2.12964	2.44463	2.19936	1.57962	2.13314		1.05147	0.839124	0.892453	2.33787	1.96453	1.90803		0.635273	0.05615	0.304602	1.59151	1.69206	1.40577		0.307436	0.186981	2.39529	2.09744
YML070W	YML070W ... DAK1 response to stress* glycerone kinase activity cytoplasm | YML071C	2.74156	2.51977	2.35417	2.36492	2.36818	2.69411		1.2716	1.23739	1.21006	2.25263	2.17055	2.67864		0.938645	0.633194	0.765331	2.28279	2.52908	2.60008		0.231605	0.550516	3.68558	3.5347
YLR352W	YLR352W ... YLR352W biological process unknown molecular function unknown cellular component unknown | YLR353W	1.78646	1.82552	1.62653	1.30483	1.41077	1.04738		0.523559	0.509106	0.399936	1.04398	1.40634	1.32871		0.848643	0.271731	0.673886	1.81461	1.78658	1.76066		-0.017755	0.702881	2.05786	2.33738
YML120C	YML120C ... NDI1 mitochondrial electron transpo "oxidoreductase activity, acting on"mitochondrial inner membrane | YML121W	2.16344	1.96809	1.86771	2.14644	1.73727	1.76892		1.59154	2.01948	1.4246	1.82814	2.461	2.49089		1.86134	1.21406	0.856458	2.18647	1.99344	1.6567		-0.088049	0.495388	1.16991	1.60839
YKL047W	YKL047W ... YKL047W biological process unknown molecular function unknown cytoplasm | YKL048C	1.4005	1.7035	0.850156	0.088844	0.532778	0.099527		0.259212	0.946015	0.215455	0.367768	0.483505	0.690687		0.710038	0.634485	0.910333	1.59337	1.38974	2.00659		-0.517477	1.17366	2.33401	2.84076
YGL045W	YGL045W ... RIM8 meiosis* molecular function unknown cellular component unknown | YGL047W	2.71246	2.75951	1.98017	0.586766	0.151205	0.739955		0.625887	1.64986	0.293276	0.615798	1.2485	1.342		0.583589	0.55337	0.065586	1.99668	1.40749	1.81179		-0.670196	1.0715	2.59803	2.88558
YJL057C	YJL057C … iESR cluster IKS1 biological process unknown molecular function unknown | Putative serine/threonine kinase; expression is induced during mild heat stress; deletion mutants are hypersensitive to copper sulphate and resistant to sorbate; interacts with an N-terminal fragment of Sst2pYJL058C	2.94974	3.33879	2.15163	1.47882	1.32387	1.71669		0.655919	1.52105	0.754109	0.925448	1.72806	1.98669		0.824804	1.50192	0.947486	1.86106	1.99077	1.94867		-0.929367	1.40711	2.09544	3.11453
YKR011C	YKR011C iESR cluster YKR011C biological process unknown molecular function unknown nucleus | YKR012C	3.07343	3.72575	2.47722	0.977933	0.997773	1.4765		0.76875	1.23584	1.35179	0.973636	1.18039	2.50137		0.5113	1.53941	0.543374	1.5806	2.18759	1.48534		-0.49312	0.898484	2.11968	2.80742
YNR062C	YNR062C ... YNR062C biological process unknown molecular function unknown integral to membrane | YNR063W	2.36472	2.28826	1.62113	0.617667	0.618563	0.320959		-0.172906	0.572471	0.126918	0.405047	0.977162	1.10465		0.703815	0.670827	0.299715	1.40555	1.63066	2.04133		-0.522639	-0.031307	1.94391	2.37232
YLR205C	YLR205C ... HMX1 iron ion homeostasis* heme binding* endoplasmic reticulum* | YLR206W	3.72484	3.68127	3.21685	0.610613	0.549616	1.42749		1.96541	3.64462	1.72596	1.33641	2.50039	2.36268		0.326364	0.598948	-0.184908	0.553338	1.37401	0.496918		-0.069769	0.648813	3.05386	3.55097
YDR030C	YDR030C ... RAD28 DNA repair molecular function unknown nucleus | YDR031W	0.47924	1.91119	0.704129	-0.289852	0.972559	0.602027		0.219411	0.453089	0.163444	1.48616	1.2565	1.95916		0.310954	1.37335	0.584445	1.54971	2.98409	1.9689		-0.896705	0.912342	2.18942	2.79664
YHR134W	YHR134W ... WSS1 protein sumoylation molecular function unknown cellular component unknown | YHR135C	1.02119	1.64545	0.355862	-0.503558	-0.491861	0.014577		0.210849	1.76429	0.167945	0.67108	1.85188	0.909579		-0.286287	0.971829	0.171148	1.33705	2.69206	2.03656		-0.346789	0.743758	2.67312	2.86065
YKL072W	YKL072W ... STB6 biological process unknown molecular function unknown cellular component unknown | YKL073W	0.794069	1.58089	0.308687	-0.691643	0.163285	0.093502		0.360455	1.26129	0.691823	0.499102	1.2579	1.43728		-0.116097	1.14927	0.090388	1.31434	2.14196	1.94553		-0.878783	0.81669	2.52726	2.8131
YER051W	YER051W … JHD1 biological process unknown molecular function unknown | JmjC domain family histone demethylase specific for H3-K36, similar to proteins found in human, mouse, drosophila, X. laevis, C. elegans, and S. pombeYER052C	1.26979	1.89143	0.909303	-0.137849	0.302349	0.440798		0.343761	0.984276	0.810444	0.405505	1.09177	1.68188		0.668625	1.34302	0.893317	1.47917	2.25734	1.84661		-0.920833	0.656466	1.98357	2.29832
YOR022C	YOR022C ... YOR022C biological process unknown phospholipase activity mitochondrion | YOR023C	1.21356	1.61543	0.382466	0.156635	0.171104	0.648807		0.135643	0.644621	0.568428	0.801664	1.2689	1.7968		-0.141701	1.23026	0.516247	1.53581	2.58709	2.21938		-1.13145	0.827689	1.77092	2.72571
YPL110C	YPL110C … GDE1 biological process unknown molecular function unknown | Glycerophosphocholine (GroPCho) phosphodiesterase; hydrolyzes GroPCho to choline and glycerolphosphate, for use as a phosphate source and as a precursor for phosphocholine synthesis; may interact with ribosomesYPL111W	1.01173	0.730623	-0.38054	-0.210773	-0.032086	0.053821		0.520559	0.608714	0.356868	0.624115	0.734705	1.02802		0.435275	1.13397	0.64519	2.00771	2.17985	2.13662		-0.189029	0.77249	2.43185	2.73738
YOL126C	YOL126C ... MDH2 gluconeogenesis* L-malate dehydrogenase activity cytoplasm* | YOL127W	1.41731	1.64357	1.65694	-0.073824	-0.347291	0.064874		1.71612	2.1836	1.72093	2.02406	2.24725	2.62611		1.6666	0.80678	0.896116	2.99347	2.63997	2.86182		0.32831	0.409616	2.86215	2.43177
YGR250C	YGR250C iESR cluster YGR250C biological process unknown RNA binding cytoplasm | YGR251W	1.77839	1.33667	-0.121929	0.809865	0.555044	0.500556		1.01571	2.01024	1.12351	0.919021	1.50495	2.13585		0.311797	0.279688	0.017905	2.20923	1.79881	1.83092		-2.0041	-0.369177	1.70453	2.07008
YOR319W	YOR319W ... HSH49 nuclear mRNA splicing, via spl RNA binding snRNP U2 | YOR320C	-0.34555	0.633573	0.38184	-0.459777	0.043725	-0.228336		0.351152	1.26884	-0.090987	1.30948	1.36982	1.30859		0.138369	0.536163	0.403569	1.23751	1.46138	1.87735		-0.674789	0.26573	0.758787	1.36471
YOR049C	YOR049C ... RSB1 fatty acid transport* phospholipid-translocating ATPase aendoplasmic reticulum* | YOR050C	2.17319	1.96132	1.47235	2.61409	1.87714	1.53303		0.706598	1.29232	0.126918	3.09273	3.59265	2.67557		0.285054	-0.222114	-0.098114	2.27255	1.86462	1.78171		0.603462	-0.009007	1.35472	0.914865
YJL185C	YJL185C ... YJL185C biological process unknown molecular function unknown cellular component unknown | YJL186W	2.17147	1.90221	2.20663	1.89301	1.50552	2.07147		2.98846	2.56477	2.60931	3.34372	3.48036	3.29342		0.443046	0.264237	0.199056	0.67452	0.872194	0.585265		2.1033	2.03478	3.98204	3.38827
YOR285W	YOR285W iESR cluster YOR285W biological process unknown molecular function unknown mitochondrion* | YOR286W	1.16953	1.27299	1.4612	2.29808	2.05191	2.35084		0.868954	1.30717	0.829082	2.72701	3.01603	2.75894		-0.160915	-0.09691	-0.057773	0.466083	0.484086	0.39035		2.03375	1.79069	4.58047	4.1216
YNR014W	YNR014W ... YNR014W biological process unknown molecular function unknown cytoplasm | YNR015W	4.721	2.76619	4.0277	1.34758	0.123798	2.09491		1.30557	1.99826	1.42809	1.7492	1.7421	2.35704		1.02921	0.594012	-0.403076	2.22044	1.20663	1.16761		-0.022713	-0.768273	1.39137	1.16587
YOR027W	YOR027W ... STI1 protein folding unfolded protein binding* cytoplasm | YOR028C	1.67527	2.14434	0.430165	-1.23651	-0.5076	-0.683091		1.2173	1.8957	1.21215	-0.466438	0.385179	0.647662		0.879835	1.76048	0.707244	-0.344651	1.01909	-0.0061		0.275369	1.19341	1.81525	2.0241
YLR438W	YLR438W ... CAR2 arginine catabolism ornithine-oxo-acid transaminase actcytoplasm* | YLR439W	0.746653	0.745609	1.59431	1.65758	1.80953	2.11187		0.431446	0.604765	0.174671	1.84414	1.87603	1.20504		0.70462	-0.231002	0.218191	-0.099103	-0.607622	-0.775993		0.474546	-0.352872	0.161644	-0.132971
YNR036C	YNR036C … MRPS12 protein biosynthesis structural constituent of ribo | Mitochondrial protein; may interact with ribosomes based on co-purification experiments; similar to E. coli and human mitochondrial S12 ribosomal proteinsYNR037C	-0.016371	-0.023311	-0.005539	0.680331	0.229285	0.786911		-0.163059	0.089858	-0.301075	0.329353	0.701388	0.335131		-0.036989	0.084361	-0.209857	-0.164	0.072883	-0.000918		0.23867	0.580623	-0.014006	0.456902
YGR109C	YGR109C ... CLB6 G1/S transition of mitotic cel cyclin-dependent protein kinase regcellular component unknown | YGR110W	-1.07261	0.193107	-0.175291	0.445759	1.5823	1.23695		-0.295997	-0.862863	-0.560492	-1.12434	-1.00869	-0.696694		-0.404792	-0.573098	0.075431	-0.783455	-0.307939	-0.599944		-0.496167	0.641118	-0.997198	0.615181
YER070W	YER070W PAC cluster RNR1 DNA replication ribonucleoside-diphosphate reductascytoplasm* | YER071C	-0.870184	-0.558341	-0.060975	1.93097	1.97027	1.4579		-0.008598	-0.378615	0.184623	0.010204	0.045409	-0.079615		0.208002	-0.26373	0.001618	0.214555	-0.036096	-0.495544		0.428338	-0.037516	-0.177469	-0.160828
YKR093W	YKR093W ... PTR2 peptide transport peptide transporter activity plasma membrane | YKR094C	-0.43612	0.076873	-0.319995	2.26797	2.91766	1.79958		-1.27895	-1.52084	-1.07751	0.505212	0.464078	0.163568		-0.560539	-0.720247	-0.766755	-0.207448	-0.176846	-0.78825		0.152455	-0.472965	-0.38543	-0.603202
YDR079W	YDR079W ... PET100 aerobic respiration* unfolded protein binding mitochondrial inner membrane | YDR080W	-0.125352	0.643948	-0.456336	0.540223	0.896244	0.97423		-0.688261	-0.740043	-0.427671	0.375944	0.47527	1.51027		-0.908724	-0.282858	-0.546667	0.353922	0.596904	-0.021868		-0.816436	-0.810756	-0.321737	0.392788
YDR298C	YDR298C ... ATP5 ATP synthesis coupled proton t structural molecule activity* "proton-transporting ATP synthase, s" | YDR299W	-0.533447	-0.384439	-0.158021	0.588	0.675614	0.549973		-0.322495	-0.192597	-0.218801	0.213144	0.509437	0.293643		0.255395	-0.066138	-0.119773	0.330695	0.229354	-0.109208		0.016668	-0.323608	-0.428984	-0.40101
YDL004W	YDL004W ... ATP16 ATP synthesis coupled proton t hydrogen-transporting ATP synthase "proton-transporting ATP synthase, c" | YDL005C	-0.074554	-0.404877	-0.001492	0.497364	0.631002	0.792327		-0.151683	-0.42492	-0.222728	0.34932	0.412589	0.340025		-0.133456	-0.464229	-0.262963	0.17076	-0.046281	-0.074563		-0.350358	-0.086233	-1.05386	-0.640631
YLR395C	YLR395C ... COX8 aerobic respiration* cytochrome-c oxidase activity respiratory chain complex IV (sensu | YLR396C	-0.150581	-0.220335	-0.396488	0.966191	0.602511	0.447862		-0.146293	-0.164136	-0.049841	0.568511	0.595746	0.254773		-0.163676	-0.50738	-0.397212	0.148179	0.160303	-0.126713		-0.324423	-0.38719	-0.903309	-0.679515
YNL052W	YNL052W ... COX5A aerobic respiration* cytochrome-c oxidase activity respiratory chain complex IV (sensu | YNL053W	-0.437432	-0.3277	-0.350748	0.689839	0.452325	0.542653		-0.605835	-0.56431	-0.555006	0.58678	0.805698	0.536478		-0.689026	-0.428708	-0.785497	-0.150701	0.212281	-0.287442		-0.338549	-0.848003	-0.768138	-0.461938
YBR185C	YBR185C ... MBA1 aerobic respiration* molecular function unknown mitochondrial inner membrane | YBR186W	-0.730214	-0.208104	-0.091875	0.125186	0.780789	0.795757		-0.810026	-0.053526	-0.245636	0.163339	0.840517	0.527626		-0.536259	-0.227796	-0.37158	-0.092409	0.429027	-0.104762		-0.523283	0.301754	-0.512836	0.213532
YNR009W	YNR009W … PAC cluster NRM1 biological process unknown molecular function unknown | Transcriptional co-repressor of MBF (MCB binding factor)-regulated gene expression; Nrm1p associates stably with promoters via MBF to repress transcription upon exit from G1 phaseYNR010W	-1.63335	-0.684656	-0.635453	0.603918	1.07698	1.25395		-0.992639	-0.437842	-0.680437	0.197297	0.264324	0.332092		-0.464774	-0.63597	-0.900232	-0.308316	-0.304433	-0.190698		-0.523588	0.108561	-0.792651	0.205371
YPR119W	YPR119W ... CLB2 G2/M transition of mitotic cel cyclin-dependent protein kinase regcytoplasm* | YPR120C	-1.25906	-0.714162	-0.981082	0.517152	0.797232	0.877174		-0.308215	-0.248563	-0.244425	0.40591	0.188692	0.330895		-0.541942	0.016961	-0.501658	-0.473332	-0.943306	-0.667099		-0.617753	0.058276	-0.923062	-0.485807
YER186C	YER186C ... YER186C biological process unknown molecular function unknown cellular component unknown | YER187W	-0.534087	0.437083	-0.69797	-0.44498	0.204787	0.033524		0.551393	0.46565	-0.458045	1.51977	1.4449	1.45015		-0.295947	-0.174733	-0.167593	0.076569	-0.160005	-0.039366		-0.73987	-0.137443	-0.600897	-0.402969
YMR158W	YMR158W ... MRPS8 protein biosynthesis structural constituent of ribosome mitochondrial small ribosomal subun | YMR159C	-0.742286	0.233123	-0.57219	-0.023259	0.121064	-0.02872		-0.270462	0.170689	-0.555892	0.186955	0.414017	0.389775		-0.423843	0.1005	-0.116269	-0.044079	0.312418	-0.488146		-1.00807	0.171533	-0.664375	-0.372059
YOR286W	YOR286W … AIM42 biological process unknown molecular function unknown mitochondrion | Protein of unknown function; overexpression causes a cell cycle delay; the authentic, non-tagged protein is detected in purified mitochondria in high-throughput studies; null mutant displays elevated frequency of mitochondrial genome lossYOR287C	-0.434572	-0.190903	-0.332132	-0.094426	0.082928	0.35637		-0.018998	0.011462	-0.090921	0.564608	0.649666	0.450148		-0.315613	0.133954	-0.104377	-0.191177	-0.135677	-0.281868		-0.603979	0.091441	-0.38897	-0.322711
YJR009C	YJR009C ... TDH2 glycolysis* glyceraldehyde-3-phosphate dehydrogcytoplasm* | YJR010C-A	-0.5059	-0.685583	0.064761	0.632002	0.179729	0.440216		0.072763	0.252142	0.087456	1.00649	0.643208	0.225732		0.114852	-0.406738	-0.100179	0.131004	-0.046403	-0.647909		0.332932	0.0894	-0.733345	-0.850541
YDR089W	YDR089W ... YDR089W membrane organization and biog molecular function unknown membrane | YDR090C	0.878706	0.941208	0.545612	0.306551	0.76614	0.438173		0.109573	-0.067892	0.049029	-0.78923	-0.847595	-0.251061		-0.062314	-0.265945	-0.236618	-0.751649	-0.943941	-0.382026		-0.439116	-0.031843	-0.281673	-0.407429
YNR060W	YNR060W ... FRE4 iron-siderophore transport ferric-chelate reductase activity plasma membrane | YNR061C	3.5906	3.66215	3.66243	0.329656	-0.048861	0.227863		-0.29919	-0.105622	-0.269493	-1.46692	-1.7836	-1.94282		-0.180799	-0.443536	-0.470222	-0.330676	-0.373733	-0.496727		0.079513	-0.862629	-0.915675	-0.889763
YLL052C	YLL052C ... AQY2 water transport water channel activity plasma membrane* | YLL053C	0.964667	1.31885	1.52074	1.34758	1.53367	1.97262		-0.657906	-0.677308	0.056529	1.13936	1.0204	1.91581		-0.336652	-0.273907	-0.188639	-1.78538	-1.27562	-1.3653		0.163771	-0.576478	-2.01744	-2.63521
YLL053C	YLL053C ... YLL053C biological process unknown molecular function unknown cellular component unknown | YLL054C	2.74011	0.480216	1.70767	1.40647	0.515059	1.58795		-0.713202	-0.323671	-0.28812	0.499102	0.968869	1.2575		-0.090763	-0.395919	-0.449596	-1.90492	-1.82014	-1.68947		0.304433	-0.619159	-1.84408	-2.59285
YER087C-B	YER087C-B ... SBH1 SRP-dependent cotranslational protein transporter activity* translocon complex* | YER087W	-0.778321	-0.762017	-0.336092	0.048734	-0.042793	-0.050979		-0.54357	-0.543793	-0.560673	-0.00569	0.021108	0.02109		-0.505091	-0.413354	-0.447323	-0.001008	0.309507	-0.046164		0.09117	0.00777	0.020284	-0.038457
YER145C	YER145C ... FTR1 high affinity iron ion transpo iron ion transporter activity plasma membrane | YER146W	-1.64393	-1.47502	-1.55428	0.094897	-0.209038	-0.690349		-0.642825	-0.88506	-0.793926	-0.417183	-0.451096	-0.713776		-0.463224	-0.485019	-0.479176	-0.295907	-0.124632	-0.428573		0.438583	-0.135964	0.787572	0.341493
YDR524C-B	YDR524C-B ... YDR524C-B biological process unknown molecular function unknown cellular component unknown | YDR524W-C	-1.71669	-1.69435	-0.83833	0.013369	-0.524677	-0.133353		-0.17299	-0.353952	-0.174099	0.48373	0.162455	-0.049952		0.213132	-0.184219	0.133523	-0.480118	-0.265476	-0.290196		0.722955	-0.438034	-0.287739	-0.93569
YDR524W-C	YDR524W-C ... YDR524W-C biological process unknown molecular function unknown cellular component unknown | YDR525W	-1.76076	-1.50699	-0.984352	0.032376	-0.058676	-0.523451		-0.125724	-0.38019	-0.091832	0.413896	0.022145	-0.116446		0.03012	-0.176317	0.069848	-0.053338	-0.244706	-0.323391		0.377213	-0.172281	-0.571824	-0.717547
YJL158C	YJL158C ... CIS3 cell wall organization and bio structural constituent of cell wallendoplasmic reticulum* | YJL159W	-1.47765	-1.94133	-1.13058	0.726509	-0.070353	0.429488		-0.232912	-0.280659	-0.320541	0.433651	0.043356	-0.322486		0.349916	-0.085859	-0.076233	-0.030016	-0.310438	-0.473144		0.606689	-0.159744	0.02172	0.100915
YFR055W	YFR055W … IRC7 sulfur metabolism* cystathionine beta-lyase activ | Putative cystathionine beta-lyase; involved in copper ion homeostasis and sulfur metabolism; null mutant displays increased levels of spontaneous Rad52p foci; expression induced by nitrogen limitation in a GLN3, GAT1-dependent mannerYFR056C	-2.37944	-2.34212	-0.991977	-2.24024	-2.07741	-1.43215		-1.97242	-0.677308	-1.8529	0.471212	1.30339	0.900313		-0.514285	-0.61338	-0.450504	-0.299527	-0.458433	-0.337634		-0.294687	-0.317447	-0.773692	-0.725286
YJR148W	YJR148W ... BAT2 branched chain family amino ac branched-chain-amino-acid transamincytoplasm* | YJR149W	-0.536564	-0.502867	-0.594476	-1.06828	-0.484321	-0.623829		-0.090945	-0.259455	-0.226463	0.321437	0.277787	0.393748		0.103418	-0.372228	-0.127442	-0.476308	-0.380741	-0.333157		0.004593	0.121366	-0.42311	-0.602599
YLR230W	YLR230W ... | YLR231C	-1.05671	-0.521764	-0.520223	-0.496771	-0.226231	-0.353945		0.018204	-0.489681	-0.34842	0.638166	-0.112051	-0.02519		-0.472153	-0.352473	-0.365601	0.310126	-0.618726	-0.445367		-0.315494	-0.577589	-0.763911	-1.35769
YER127W	YER127W PAC cluster LCP5 rRNA modification* RNA binding small nucleolar ribonucleoprotein c | YER128W	-1.12964	-0.096001	-1.5123	-1.82021	-0.46872	-0.938594		0.11984	0.865049	0.136441	-1.21534	-0.193581	-0.442482		-0.88907	1.05855	0.171263	-1.39609	-0.505556	-0.154318		-0.485615	0.560445	-0.195303	0.688798
YIL131C	YIL131C ... FKH1 pseudohyphal growth* transcription factor activity nucleus | YIL132C	-0.828	-0.275426	-1.05619	-0.857796	-0.100406	-0.204702		0.31168	0.34506	0.136136	-1.0401	-0.442894	-0.460215		-0.4499	0.642498	-0.162754	-0.807597	-0.510432	-0.454926		-0.393285	0.758653	-0.64878	0.060046
YJR043C	YJR043C PAC cluster POL32 nucleotide-excision repair* delta DNA polymerase activity nucleus* | YJR044C	-0.748025	0.128382	-2.50533	-0.913687	-0.215919	-0.606426		-0.137884	-0.167113	-0.01604	-1.16563	-0.664592	-0.436471		0.018075	0.820319	0.298863	-0.505122	-0.246538	-0.27539		0.081876	0.628944	-0.574433	0.358519
YLR063W	YLR063W PAC cluster YLR063W biological process unknown molecular function unknown cytoplasm | YLR064W	-1.77086	-0.786282	-0.500324	-2.05681	-0.644056	-1.38558		0.261174	-0.386076	0.437258	-1.05008	-0.750942	-0.851316		0.193602	0.586478	0.6245	-1.13808	-0.050002	-0.032453		0.121424	0.522405	0.352282	0.496022
YCL064C	YCL064C ... CHA1 threonine catabolism* L-serine ammonia-lyase activity* mitochondrion* | YCL065W	-0.4354	-0.044157	-0.657532	-2.6945	-2.15297	-2.13973		-0.120772	-0.465332	-0.308597	-3.28905	-3.1033	-2.56268		0.21891	-0.098873	-0.029204	-0.710329	-0.203241	-0.142883		-0.240127	0.117205	-1.62866	-1.25305
YBL018C	YBL018C ... POP8 rRNA processing* ribonuclease P activity* ribonuclease MRP complex* | YBL019W	-1.72226	-1.83476	-2.14484	-0.885481	-0.524639	-0.559605		-0.481029	-0.513483	-0.34952	0.698108	0.208471	-0.157535		-1.11797	-0.057392	-0.644745	0.244873	-0.344281	-0.195925		-1.12963	-0.111925	-0.376459	-0.443418
YPL157W	YPL157W ... TGS1 ribosome biogenesis* RNA methyltransferase activity nucleolus | YPL158C	-1.27752	-0.673768	-1.24698	-0.671037	-0.164244	-0.113928		-0.777803	-0.145294	-0.291073	-0.69103	-0.07066	0.043934		-0.921875	0.338173	-0.549917	-0.450544	0.263218	-0.209351		-0.955598	-0.243253	0.569125	0.743073
YIL158W	YIL158W … AIM20 biological process unknown molecular function unknown | Putative protein of unknown function; overexpression causes a cell cycle delay or arrest; green fluorescent protein (GFP)-fusion protein localizes to the vacuole; null mutant displays elevated frequency of mitochondrial genome lossYIL159W	-2.23271	-1.64271	-2.28459	-0.524872	-0.184657	-0.169847		-1.42602	-0.352997	-1.23093	-0.410568	0.163084	-0.318702		-1.71779	-0.052842	-0.922426	-1.28883	-1.57097	-1.17103		-1.04049	-0.135243	-1.84073	-1.46225
YBR010W	YBR010W ... HHT1 chromatin assembly or disassem DNA binding nucleus* | YBR011C	-0.419065	-0.145188	-1.14074	-0.532076	-0.818766	-0.972366		-0.936957	-0.787118	-0.924773	-2.36096	-2.11676	-2.02231		-0.496685	-0.008379	-0.430549	-1.65772	-1.83892	-1.55061		-0.917006	-0.429718	-1.74878	-1.74447
YDR225W	YDR225W ... HTA1 chromatin assembly or disassem DNA binding nuclear nucleosome | YDR226W	-1.35624	-1.05536	-0.976442	-0.916837	-0.991999	-0.98468		-1.31648	-1.30264	-1.24404	-2.4791	-2.56507	-2.10584		-0.629933	-0.793221	-0.463195	-1.96157	-2.14298	-1.92088		-0.63686	-0.718102	-1.52669	-1.45379
YBL003C	YBL003C ... HTA2 chromatin assembly or disassem DNA binding nuclear nucleosome | YBL004W	-1.16063	-0.742887	-1.55461	-0.320334	-0.332384	-0.623671		-1.19209	-0.821911	-1.13595	-1.04899	-1.17781	-1.11106		-0.981353	-0.305698	-0.663298	-1.26038	-1.35287	-1.45181		-1.46585	-0.513305	-1.72666	-1.61507
YDR224C	YDR224C ... HTB1 chromatin assembly or disassem DNA binding nuclear nucleosome | YDR225W	-0.529294	-0.324765	-0.744652	-1.06081	-0.963252	-0.987738		-1.47609	-1.42913	-1.56334	-2.25519	-2.13571	-1.61363		-1.20423	-0.816732	-1.01719	-1.66282	-1.65649	-1.28328		-1.44495	-0.50621	-1.58808	-1.11565
YNL030W	YNL030W ... HHF2 chromatin assembly or disassem DNA binding nuclear nucleosome | YNL031C	-0.818636	-0.341088	-1.23286	-0.839965	-0.65727	-0.771641		-2.03576	-1.67731	-2.12884	-1.46307	-1.50606	-1.16286		-1.61655	-0.967249	-1.36194	-1.32208	-1.21749	-1.26565		-1.83607	-1.10783	-1.58336	-1.28061
YER056C-A	YER056C-A RP cluster RPL34A protein biosynthesis structural constituent of ribosome cytosolic large ribosomal subunit ( | YER057C	-1.02578	-0.425457	-0.884253	-0.787743	-0.381237	-0.482567		-0.407685	-0.011483	-0.416306	-1.12501	-0.798435	-0.867501		-0.788573	0.114563	-0.413132	-0.854043	-0.89097	-0.832984		-1.14278	0.030436	-1.92661	-1.29791
YBL027W	YBL027W RP cluster RPL19B protein biosynthesis structural constituent of ribosome cytosolic large ribosomal subunit ( | YBL028C	-1.14521	-0.635647	-1.29175	-0.940469	-0.979629	-0.749933		-0.172069	0.201075	-0.222171	-1.15878	-1.01358	-0.855844		-0.68689	0.346375	-0.154031	-1.16246	-0.952512	-0.985845		-0.883848	0.040829	-2.12842	-1.45979
YDL191W	YDL191W RP cluster RPL35A protein biosynthesis structural constituent of ribosome cytosolic large ribosomal subunit ( | YDL192W	-0.959794	-0.464607	-0.678615	-0.766192	-0.687203	-0.667434		-0.215022	0.052281	-0.181357	-0.80561	-0.741205	-0.603292		-0.41844	0.145255	-0.099396	-0.828524	-0.812018	-0.786552		-0.964319	-0.027953	-1.61495	-1.15282
YIL052C	YIL052C RP cluster RPL34B protein biosynthesis structural constituent of ribosome cytosolic large ribosomal subunit ( | YIL053W	-1.06827	-0.404019	-0.72106	-0.68281	-0.563558	-0.779021		-0.28253	-0.069108	-0.302025	-0.874434	-0.917605	-0.831841		-0.498806	0.150838	-0.094601	-0.567912	-0.930488	-0.872399		-0.819973	0.08438	-1.48323	-1.19253
YMR142C	YMR142C RP cluster RPL13B protein biosynthesis structural constituent of ribosome cytosolic large ribosomal subunit ( | YMR143W	-1.23265	-0.840863	-0.884313	-1.0515	-0.804493	-0.6772		-0.287754	0.1918	-0.340633	-1.07395	-0.862197	-0.698742		-0.520369	0.277515	-0.013342	-1.0721	-0.913121	-0.826269		-0.862387	0.275994	-1.57716	-0.907255
YPL037C	YPL037C PAC cluster EGD1 nascent polypeptide associatio unfolded protein binding cytosolic ribosome (sensu Eukaryota | YPL038W	-0.903637	-0.605736	-0.474059	-0.650273	-0.416168	-0.390295		-0.330127	0.105834	-0.435151	-0.819228	-0.620845	-0.690995		-0.446651	-0.002747	-0.307509	-0.955832	-0.774174	-0.92282		-0.569739	0.059878	-1.58734	-1.15685
YJL136C	YJL136C RP cluster RPS21B protein biosynthesis structural constituent of ribosome cytosolic small ribosomal subunit ( | YJL136W-A	-1.11822	-0.586023	-0.353786	-0.472439	-0.427185	-0.662787		-0.246333	-0.031893	-0.170608	-0.633931	-0.523345	-0.591251		-0.605842	-0.14271	-0.375003	-0.751861	-0.731949	-1.07165		-0.706925	-0.146359	-1.4659	-1.02761
YLR150W	YLR150W PAC cluster STM1 telomere maintenance* DNA binding* cytoplasm* | YLR151C	-0.743367	-0.55334	-1.38982	-0.567921	-0.675357	-0.50096		-0.253001	-0.053091	-0.388232	-1.02554	-0.815528	-0.79273		-0.782166	0.151321	-0.406758	-1.03883	-0.778761	-0.961285		-0.538548	-0.104813	-1.42799	-1.21814
YLR167W	YLR167W RP cluster RPS31 protein biosynthesis* structural constituent of ribosome*cytoplasm* | YLR168C	-0.448894	-0.989321	-0.806464	-0.364825	-0.809147	-0.719263		-0.279326	0.013032	-0.278834	-0.474849	-0.794787	-0.610148		-0.483359	0.059241	-0.103629	-0.529457	-0.74216	-0.816446		-0.825045	-0.174528	-1.59488	-1.43967
YER117W	YER117W RP cluster RPL23B protein biosynthesis structural constituent of ribosome cytosolic large ribosomal subunit ( | YER118C	-0.404081	-1.53808	-1.25173	-0.314761	-0.661649	-0.719078		-0.646661	-0.469345	-0.79034	-0.248022	-0.732122	-0.775362		-0.62268	-0.368507	-0.386573	-0.636105	-0.797551	-1.00089		-0.580161	-0.460523	-1.62433	-1.46904
YDL121C	YDL121C ... YDL121C biological process unknown molecular function unknown endoplasmic reticulum | YDL122W	-1.46082	-0.924174	-1.0437	-0.835544	-0.711712	-0.918584		-0.509649	-0.467193	-0.243725	-0.273887	-0.884964	-0.379927		-0.27163	-0.006253	-0.286007	-0.364068	-0.892901	-0.565997		-0.639823	-0.245526	-0.84818	-0.847156
YDR226W	YDR226W ... ADK1 nucleotide metabolism adenylate kinase activity cytoplasm* | YDR227W	-0.691887	-0.675917	-0.430874	-0.441961	-0.223564	0.013982		-0.234829	-0.153128	-0.323241	-0.381306	-0.500206	-0.235248		-0.464022	-0.381308	-0.419599	-0.787892	-0.670762	-0.645319		-0.48691	-0.105047	-1.08912	-0.834889
YFR032C-A	YFR032C-A ... RPL29 protein biosynthesis structural constituent of ribosome cytoplasm* | YFR032C-B	-1.28217	-1.03267	-0.752512	-0.318421	-0.561592	-0.559473		-0.661889	-0.120139	-0.663483	-0.39612	-0.813743	-0.761997		-0.415866	-0.106989	-0.336234	-0.648679	-0.715886	-0.708681		-0.525591	-0.639786	-1.49764	-1.62317
YHL001W	YHL001W RP cluster RPL14B protein biosynthesis structural constituent of ribosome*cytosolic large ribosomal subunit ( | YHL002C-A	-1.39552	-1.37455	-1.00652	-0.507857	-0.59314	-0.510003		-0.521971	-0.477103	-0.611466	-0.530439	-0.576122	-0.591154		-0.537269	-0.458409	-0.207903	-0.842093	-0.853362	-0.532948		-0.351762	-0.332696	-1.29459	-1.14727
YDL083C	YDL083C RP cluster RPS16B protein biosynthesis structural constituent of ribosome cytosolic small ribosomal subunit ( | YDL084W	-1.89426	-1.7081	-1.16232	-0.667291	-0.666029	-0.786478		-0.445035	-0.571345	-0.358324	-0.681641	-0.780831	-0.859046		-0.327507	-0.481166	-0.137499	-1.17584	-1.05637	-1.14905		-0.116486	-0.224846	-1.10853	-1.06304
YIL069C	YIL069C ... RPS24B protein biosynthesis structural constituent of ribosome cytosolic small ribosomal subunit ( | YIL070C	-1.98636	-1.82871	-1.28986	-0.876532	-0.978501	-0.960911		-0.591858	-0.524611	-0.677658	-0.954057	-1.02811	-1.03639		-0.476559	-0.424811	-0.355339	-1.26435	-1.09354	-1.13336		-0.262585	-0.274461	-1.31781	-1.3424
YIL133C	YIL133C RP cluster RPL16A protein biosynthesis structural constituent of ribosome*cytosolic large ribosomal subunit ( | YIL134C-A	-1.95259	-1.76633	-1.19831	-0.620955	-0.612935	-0.840578		-0.646619	-0.666693	-0.618932	-0.800674	-0.89614	-0.988785		-0.511275	-0.640983	-0.394493	-1.01013	-1.13517	-1.07811		-0.191643	-0.399513	-1.56778	-1.4291
YBR106W	YBR106W PAC cluster PHO88 phosphate transport phosphate transporter activity mitochondrion* | YBR107C	-1.82012	-1.9335	-1.52466	-0.665611	-0.751502	-0.724558		-0.600069	-0.808281	-0.765937	-0.529914	-0.778221	-0.871781		-0.641186	-0.462396	-0.634542	-1.17684	-0.9548	-0.945022		-0.33067	-0.375423	-1.15749	-1.06682
YDR399W	YDR399W ... HPT1 purine nucleotide biosynthesis hypoxanthine phosphoribosyltransfercytoplasm* | YDR400W	-4.7142	-3.80519	-3.84865	-1.97246	-1.72727	-1.88237		-1.54533	-1.89648	-1.47625	-2.54343	-2.79225	-2.36476		-1.6844	-0.92433	-1.21995	-2.51118	-2.61844	-2.49219		-1.1067	-0.5369	-2.76241	-2.53255
YLR186W	YLR186W PAC cluster EMG1 35S primary transcript process snoRNA binding cytoplasm* | YLR187W	-2.26073	-2.02622	-1.73224	-1.08697	-0.700466	-0.803735		-0.912533	-0.97846	-0.996528	-1.02954	-1.56922	-1.13129		-0.890598	-0.367194	-0.718842	-1.55898	-1.40397	-0.955856		-0.715819	-0.075616	-1.21995	-0.792157
YMR241W	YMR241W ... YHM2 tricarboxylic acid transport tricarboxylate carrier activity mitochondrial inner membrane | YMR242C	-2.03573	-1.67063	-1.58268	-0.918369	-0.742481	-0.721525		-0.846729	-0.861441	-0.839399	-0.898699	-0.866026	-0.789003		-0.656246	-0.224597	-0.374731	-0.903635	-0.99873	-0.994138		-0.387379	0.004954	-1.5981	-1.02863
YOR224C	YOR224C PAC cluster RPB8 transcription from RNA polymer DNA-directed RNA polymerase activitDNA-directed RNA polymerase III com | YOR225W	-1.69217	-1.66134	-0.99052	-0.948033	-1.00235	-0.88701		-0.705559	-0.679659	-0.695349	-0.995756	-1.11024	-0.980218		-0.66771	-0.454244	-0.501574	-1.13197	-1.0902	-0.839778		-0.422755	-0.426167	-1.25877	-1.17652
YDL075W	YDL075W RP cluster RPL31A protein biosynthesis structural constituent of ribosome cytosolic large ribosomal subunit ( | YDL076C	-1.43444	-0.995941	-1.32899	-0.73144	-0.935256	-0.7942		-0.677626	-0.447889	-0.639384	-1.08102	-0.993376	-0.990043		-1.14213	-0.359407	-0.690737	-0.843458	-1.1621	-1.08161		-1.27755	-0.617106	-2.2629	-1.78054
YDL192W	YDL192W ... ARF1 ER to Golgi transport* GTPase activity cytosol* | YDL193W	-1.0439	-0.815394	-1.02049	-0.504048	-0.524822	-0.490719		-0.574878	-0.463448	-0.627446	-0.595864	-0.735804	-0.45112		-0.685042	-0.228136	-0.404165	-0.590045	-0.847874	-0.731319		-1.12316	-0.387515	-1.45679	-1.14294
YGL189C	YGL189C RP cluster RPS26A protein biosynthesis structural constituent of ribosome cytosolic small ribosomal subunit ( | YGL190C	-1.0221	-0.800595	-0.690459	-0.739298	-0.59836	-0.429099		-0.4574	0.040058	-0.47463	-0.672251	-0.54908	-0.584994		-0.737205	-0.128586	-0.446372	-1.0728	-0.77988	-0.76665		-0.965737	-0.241474	-1.65536	-1.25402
YBR181C	YBR181C RP cluster RPS6B protein biosynthesis structural constituent of ribosome cytoplasm* | YBR182C	-1.86822	-1.56846	-1.40747	-0.859754	-0.863621	-0.586987		-0.596657	-0.168395	-0.603536	-0.955139	-0.739067	-0.776779		-1.22847	-0.136355	-0.513578	-1.03674	-0.84595	-1.06077		-1.18009	-0.117296	-1.86726	-1.24315
YDL136W	YDL136W PAC cluster RPL35B protein biosynthesis structural constituent of ribosome cytosolic large ribosomal subunit ( | YDL137W	-1.59435	-0.983294	-1.30456	-0.742136	-0.789183	-0.673439		-0.479991	-0.142806	-0.501113	-0.843348	-0.955514	-0.757887		-0.960301	-0.040039	-0.29755	-0.611645	-0.919269	-0.89079		-1.23987	-0.209157	-1.84384	-1.30016
YGL031C	YGL031C RP cluster RPL24A protein biosynthesis structural constituent of ribosome*cytosolic large ribosomal subunit ( | YGL032C	-1.44726	-0.900007	-0.995343	-0.563242	-0.678588	-0.663759		-0.488618	-0.198385	-0.538468	-0.588377	-0.871629	-0.677694		-0.716609	-0.103636	-0.371443	-0.650557	-1.00834	-0.980791		-1.11344	-0.109275	-1.74348	-1.30679
YPR132W	YPR132W RP cluster RPS23B protein biosynthesis* structural constituent of ribosome cytosolic small ribosomal subunit ( | YPR133C	-1.58134	-1.23742	-1.25145	-0.597779	-0.833844	-0.758993		-0.582242	-0.053532	-0.586523	-0.650025	-0.797497	-0.945587		-0.913183	0.073203	-0.27839	-0.94095	-0.920264	-1.06881		-1.07917	-0.190289	-1.71878	-1.34818
YPL090C	YPL090C RP cluster RPS6A protein biosynthesis structural constituent of ribosome cytosolic small ribosomal subunit ( | YPL091W	-1.38255	-1.02586	-1.32186	-0.809947	-1.102	-0.778015		-0.370863	0.134761	-0.378899	-1.05936	-0.858068	-0.858588		-0.893329	0.085002	-0.191903	-0.995828	-0.995345	-1.10981		-1.01723	-0.19946	-1.89793	-1.46409
YDR418W	YDR418W RP cluster RPL12B protein biosynthesis* structural constituent of ribosome cytosolic large ribosomal subunit ( | YDR419W	-1.67768	-1.49252	-0.851392	-1.02641	-0.674876	-0.719477		-0.495413	-0.361806	-0.491373	-0.824992	-0.845757	-0.86084		-0.463339	-0.243108	-0.224279	-1.16894	-1.07079	-0.956125		-0.446711	-0.060213	-1.64099	-1.27282
YDR025W	YDR025W RP cluster RPS11A protein biosynthesis* structural constituent of ribosome cytosolic small ribosomal subunit ( | YDR026C	-1.59136	-1.58987	-1.01812	-0.949372	-0.835961	-0.82147		-0.443815	-0.491935	-0.453626	-0.945122	-1.05065	-0.91308		-0.458519	-0.454298	-0.425435	-1.33366	-1.23321	-1.08737		-0.360351	-0.182613	-1.61927	-1.49862
YGR214W	YGR214W RP cluster RPS0A protein biosynthesis* structural constituent of ribosome cytosolic small ribosomal subunit ( | YGR215W	-1.5249	-1.29157	-0.933664	-0.701758	-0.602353	-0.681079		-0.336088	-0.384252	-0.342453	-0.861585	-0.741996	-0.776926		-0.373584	-0.450369	-0.273787	-1.07032	-1.23626	-1.16277		-0.340815	-0.098356	-1.60308	-1.35896
YHR203C	YHR203C RP cluster RPS4B protein biosynthesis structural constituent of ribosome cytosolic small ribosomal subunit ( | YHR204W	-1.28632	-1.41959	-1.00024	-0.65597	-0.68981	-0.666559		-0.558082	-0.620365	-0.584838	-0.7621	-0.956874	-0.763407		-0.628437	-0.610132	-0.56309	-1.15947	-1.06353	-1.0478		-0.521047	-0.322767	-1.49141	-1.32954
YLR448W	YLR448W RP cluster RPL6B protein biosynthesis* structural constituent of ribosome*cytosolic large ribosomal subunit ( | YLR449W	-1.16499	-1.18433	-0.805125	-0.577352	-0.541822	-0.550535		-0.360452	-0.460992	-0.457433	-0.783522	-0.785637	-0.716549		-0.401582	-0.567127	-0.504061	-1.10732	-1.20931	-1.01629		-0.336877	-0.372698	-1.43727	-1.40972
YHR010W	YHR010W RP cluster RPL27A protein biosynthesis structural constituent of ribosome cytosolic large ribosomal subunit ( | YHR011W	-1.34258	-0.984809	-1.03182	-0.393611	-0.739425	-0.70602		-0.351216	-0.415647	-0.411207	-0.485503	-1.01267	-0.874083		-0.536775	-0.276665	-0.375612	-0.675969	-1.11843	-0.971195		-0.829332	-0.320722	-1.46397	-1.38827
YBL092W	YBL092W RP cluster RPL32 protein biosynthesis structural constituent of ribosome cytosolic large ribosomal subunit ( | YBL093C	-1.17934	-1.02691	-0.699082	-0.80094	-0.712526	-0.647882		-0.408922	-0.424653	-0.444738	-0.82588	-0.914199	-0.671986		-0.524026	-0.264355	-0.421136	-0.826775	-1.02463	-0.975794		-0.775396	-0.134229	-1.83363	-1.31768
YBL072C	YBL072C RP cluster RPS8A protein biosynthesis structural constituent of ribosome cytosolic small ribosomal subunit ( | YBL073W	-1.0414	-1.11454	-0.605996	-0.678622	-0.539817	-0.552474		-0.347631	-0.256185	-0.474557	-0.823085	-0.801759	-0.736971		-0.326595	-0.177493	-0.246647	-0.97259	-0.912029	-0.902475		-0.609436	-0.034791	-1.51055	-1.11766
YBR189W	YBR189W RP cluster RPS9B protein biosynthesis* structural constituent of ribosome cytosolic small ribosomal subunit ( | YBR190W	-1.48968	-1.30143	-1.04423	-0.968379	-0.832641	-0.841757		-0.473861	-0.501672	-0.541058	-1.04074	-1.20522	-0.970383		-0.464447	-0.319622	-0.399969	-1.20535	-1.27517	-1.19095		-0.77849	-0.265705	-1.97736	-1.5677
YBR191W	YBR191W RP cluster RPL21A protein biosynthesis structural constituent of ribosome cytosolic large ribosomal subunit ( | YBR191W-A	-1.20557	-1.06337	-0.574563	-0.778362	-0.747453	-0.732804		-0.469561	-0.380628	-0.485738	-0.768936	-0.942671	-0.918899		-0.41752	-0.309872	-0.338185	-1.29547	-1.22801	-1.0835		-0.606753	-0.259856	-1.73214	-1.41042
YPR102C	YPR102C RP cluster RPL11A protein biosynthesis* structural constituent of ribosome cytosolic large ribosomal subunit ( | YPR103W	-1.55669	-1.00851	-0.944278	-0.838367	-0.85833	-0.706714		-0.367803	-0.389599	-0.402032	-0.770883	-1.12036	-0.775545		-0.575268	-0.250194	-0.310992	-0.843479	-1.2547	-1.26537		-0.853003	-0.150082	-1.76374	-1.49574
YER102W	YER102W RP cluster RPS8B protein biosynthesis structural constituent of ribosome cytosolic small ribosomal subunit ( | YER103W	-1.56693	-1.4693	-0.995827	-0.947855	-0.773916	-0.845395		-0.399725	-0.568172	-0.495104	-0.922855	-1.17412	-0.863554		-0.694717	-0.400718	-0.464902	-1.0716	-1.17578	-0.991318		-1.06684	-0.22774	-1.99084	-1.41582
YKR094C	YKR094C RP cluster RPL40B protein biosynthesis* structural constituent of ribosome*mitochondrion* | YKR095W	-0.973611	-0.872104	-0.628511	-0.876841	-0.495253	-0.712133		-0.391881	-0.186258	-0.442137	-0.757145	-0.735018	-0.614125		-0.397861	-0.312943	-0.285987	-0.75575	-0.682786	-0.735914		-0.691939	-0.170155	-1.34628	-1.08778
YJL177W	YJL177W RP cluster RPL17B protein biosynthesis structural constituent of ribosome cytosolic large ribosomal subunit ( | YJL178C	-1.51982	-1.30045	-1.07118	-0.858075	-0.817106	-0.658955		-0.57186	-0.627291	-0.625774	-1.07705	-1.12796	-0.851986		-0.550784	-0.495418	-0.48773	-1.21975	-1.29895	-1.06368		-0.779273	-0.128383	-1.61561	-1.38568
YPL079W	YPL079W RP cluster RPL21B protein biosynthesis structural constituent of ribosome cytosolic large ribosomal subunit ( | YPL080C	-1.71545	-1.52109	-1.28203	-0.827281	-0.625711	-0.644443		-0.569958	-0.603403	-0.524839	-0.939044	-1.17161	-0.816149		-0.499976	-0.496297	-0.409775	-1.1034	-1.17976	-0.995617		-0.666595	-0.285676	-1.60609	-1.2686
YMR194W	YMR194W RP cluster RPL36A protein biosynthesis structural constituent of ribosome*cytosolic large ribosomal subunit ( | YMR195W	-1.60934	-1.08071	-1.17016	-0.631899	-0.642929	-0.737431		-0.363092	-0.433599	-0.392064	-0.791424	-0.983408	-0.686684		-0.344742	-0.14081	-0.139253	-0.924252	-1.02376	-1.04285		-0.743435	-0.241977	-1.61389	-1.50771
YDR450W	YDR450W RP cluster RPS18A protein biosynthesis structural constituent of ribosome mitochondrion* | YDR451C	-1.05235	-0.832558	-0.70507	-0.532055	-0.734515	-0.701652		-0.206368	-0.547819	-0.298394	-0.77311	-0.94406	-0.736521		-0.32086	-0.31223	-0.251028	-0.833527	-1.2305	-1.0997		-0.651401	-0.260817	-1.72997	-1.49281
YER074W	YER074W RP cluster RPS24A protein biosynthesis structural constituent of ribosome mitochondrion* | YER074W-A	-1.25835	-1.1458	-1.00916	-0.705658	-0.821345	-0.761726		-0.313864	-0.597174	-0.321058	-0.904088	-1.26305	-0.820304		-0.45052	-0.378799	-0.343554	-0.839166	-1.30943	-1.06931		-0.651769	-0.353971	-1.82562	-1.721
YNL302C	YNL302C PAC cluster RPS19B protein biosynthesis structural constituent of ribosome cytosolic small ribosomal subunit ( | YNL303W	-0.99285	-0.977695	-0.857881	-0.528321	-0.794448	-0.724969		-0.361635	-0.284533	-0.222288	-0.712873	-1.04401	-0.659381		-0.256258	-0.192162	-0.095067	-0.797101	-1.20478	-1.11582		-0.52413	-0.355604	-1.67168	-1.55747
YML063W	YML063W RP cluster RPS1B protein biosynthesis structural constituent of ribosome cytosolic small ribosomal subunit ( | YML064C	-1.00555	-0.90555	-0.814666	-0.706235	-0.868647	-0.755428		-0.309854	-0.270551	-0.291024	-0.837649	-1.10044	-0.839345		-0.455697	-0.13366	-0.296569	-0.876185	-1.14772	-1.04373		-0.761859	-0.218312	-1.92206	-1.60438
YLL045C	YLL045C RP cluster RPL8B protein biosynthesis structural constituent of ribosome cytosolic large ribosomal subunit ( | YLL046C	-1.08497	-1.05258	-0.789734	-0.948567	-0.902711	-0.779223		-0.357514	-0.214665	-0.310125	-1.12248	-1.1006	-0.907655		-0.426111	-0.219527	-0.262444	-1.40528	-1.30604	-1.08393		-0.488477	-0.089914	-1.77098	-1.48114
YML073C	YML073C RP cluster RPL6A protein biosynthesis* structural constituent of ribosome*cytosolic large ribosomal subunit ( | YML074C	-1.02247	-0.967114	-0.759308	-0.749694	-0.726036	-0.792694		-0.222137	-0.17032	-0.284355	-0.846281	-0.999063	-0.708964		-0.282069	-0.188513	-0.11693	-1.04882	-1.0389	-0.877815		-0.360935	-0.065386	-1.35176	-1.09394
YLR441C	YLR441C RP cluster RPS1A protein biosynthesis structural constituent of ribosome cytosolic small ribosomal subunit ( | YLR442C	-1.20019	-0.876659	-0.798197	-0.710354	-0.797	-0.604098		-0.219614	-0.267771	-0.204651	-0.793628	-1.06698	-0.534618		-0.31312	-0.164522	-0.204316	-0.60838	-1.03312	-0.735145		-0.792398	0.014903	-1.50527	-1.06851
YOL139C	YOL139C ... CDC33 translational initiation* translation initiation factor activcytoplasm* | YOL140W	-1.46024	-1.01371	-0.990008	-0.844931	-0.677405	-0.645035		-0.393335	-0.326843	-0.459086	-0.826429	-0.958616	-0.772384		-0.507221	-0.037971	-0.32188	-0.885625	-1.07286	-0.767295		-0.784214	0.10284	-1.2654	-0.831195
YDR471W	YDR471W RP cluster RPL27B protein biosynthesis structural constituent of ribosome cytosolic large ribosomal subunit ( | YDR472W	-2.12479	-1.69168	-1.43776	-0.45633	-0.598956	-0.625305		-0.435531	-0.687942	-0.427188	-0.705991	-1.10821	-0.808204		-0.450512	-0.364727	-0.387335	-0.794129	-1.22087	-1.08626		-0.732165	-0.128813	-1.59133	-1.37845
YGR118W	YGR118W RP cluster RPS23A protein biosynthesis* structural constituent of ribosome cytosolic small ribosomal subunit ( | YGR119C	-1.60291	-1.37244	-1.07813	-0.469541	-0.778512	-0.51596		-0.524997	-0.40237	-0.515208	-0.542308	-0.999795	-0.727552		-0.71893	-0.392099	-0.480029	-0.416755	-0.770656	-0.521941		-0.862923	-0.244833	-1.37229	-1.10704
YDR447C	YDR447C RP cluster RPS17B protein biosynthesis* structural constituent of ribosome cytosolic small ribosomal subunit ( | YDR448W	-1.88016	-1.52242	-1.23553	-0.50111	-0.530083	-0.690111		-0.544199	-0.698658	-0.536283	-0.579282	-1.02912	-0.85747		-0.816026	-0.465105	-0.626007	-0.541221	-0.843843	-0.972987		-1.01732	-0.694888	-1.62898	-1.47417
YHR141C	YHR141C RP cluster RPL42B protein biosynthesis structural constituent of ribosome cytosolic large ribosomal subunit ( | YHR142W	-1.56314	-1.43891	-0.987648	-0.529969	-0.846317	-0.757561		-0.611058	-0.542686	-0.621195	-0.42345	-0.87884	-0.959018		-0.522723	-0.377273	-0.526525	-0.573329	-0.86061	-1.18219		-0.549101	-0.507461	-1.65862	-1.66122
YNL162W	YNL162W RP cluster RPL42A protein biosynthesis structural constituent of ribosome cytosolic large ribosomal subunit ( | YNL162W-A	-1.56601	-1.42787	-0.990042	-0.527048	-0.636342	-0.608915		-0.501259	-0.362006	-0.601818	-0.512521	-0.772827	-0.754527		-0.497031	-0.406743	-0.471239	-0.555208	-0.944363	-0.947867		-0.729588	-0.535698	-1.58877	-1.48233
YML026C	YML026C RP cluster RPS18B protein biosynthesis structural constituent of ribosome cytosolic small ribosomal subunit ( | YML027W	-1.7866	-1.54011	-1.16334	-0.562408	-0.649192	-0.757622		-0.491548	-0.596527	-0.492028	-0.574229	-0.99651	-0.862252		-0.652275	-0.50687	-0.54125	-0.489566	-0.948402	-0.973488		-0.738452	-0.263218	-1.60543	-1.30266
YLR333C	YLR333C PAC cluster RPS25B protein biosynthesis structural constituent of ribosome cytosolic small ribosomal subunit ( | YLR334C	-1.55635	-1.34536	-1.13769	-0.799584	-0.591987	-0.727294		-0.676821	-0.744554	-0.500216	-0.582659	-1.01415	-0.590753		-0.813504	-0.626089	-0.777678	-0.668687	-0.855372	-0.838239		-0.75388	-0.529754	-1.77479	-1.48596
YOR234C	YOR234C RP cluster RPL33B protein biosynthesis structural constituent of ribosome cytosolic large ribosomal subunit ( | YOR235W	-2.08175	-1.72955	-1.51503	-0.523461	-0.580117	-0.600157		-0.794564	-0.959201	-0.788091	-0.698098	-0.955156	-0.849358		-0.852005	-0.779907	-0.846669	-0.673923	-1.00713	-0.727632		-0.86996	-0.685757	-1.67146	-1.43422
YER131W	YER131W RP cluster RPS26B protein biosynthesis structural constituent of ribosome cytosolic small ribosomal subunit ( | YER132C	-2.58699	-2.20644	-1.86081	-1.2644	-1.16426	-1.07547		-0.826704	-0.350267	-0.842416	-1.30716	-1.09898	-1.03909		-1.17197	-0.247534	-0.98266	-1.52821	-1.20874	-1.4419		-1.18855	-0.460133	-2.466	-1.95993
YOL121C	YOL121C PAC cluster RPS19A protein biosynthesis structural constituent of ribosome cytosolic small ribosomal subunit ( | YOL122C	-1.88641	-1.36334	-1.46782	-0.791608	-0.606383	-0.636781		-0.705982	-0.507525	-0.723025	-0.757557	-0.836737	-0.706472		-0.826517	-0.362863	-0.564092	-1.15004	-1.02825	-0.893433		-1.04588	-0.527354	-1.70489	-1.39997
YLR406C	YLR406C ... RPL31B protein biosynthesis structural constituent of ribosome cytosolic large ribosomal subunit ( | YLR406C-A	-2.31963	-1.8357	-1.79047	-0.74761	-0.732204	-0.646422		-0.721319	-0.449953	-0.697917	-1.11892	-0.978054	-0.951626		-0.901646	-0.381754	-0.60546	-0.820613	-0.96157	-0.846185		-1.06123	-0.281366	-1.92668	-1.32164
YOR312C	YOR312C RP cluster RPL20B protein biosynthesis structural constituent of ribosome cytosolic large ribosomal subunit ( | YOR313C	-1.63032	-1.12713	-0.972459	-0.574854	-0.378705	-0.609026		-0.484327	-0.516009	-0.51107	-0.712296	-1.00716	-0.77876		-0.641041	-0.544869	-0.474801	-0.654527	-1.20159	-0.939273		-0.993033	-0.23041	-1.90134	-1.46717
YLR388W	YLR388W RP cluster RPS29A protein biosynthesis structural constituent of ribosome cytosolic small ribosomal subunit ( | YLR389C	-1.84115	-1.60712	-1.60815	-0.628686	-0.597	-0.907765		-0.804319	-0.98104	-0.713411	-0.632581	-1.17154	-1.01906		-0.670302	-0.433768	-0.485483	-1.00873	-0.990394	-1.00836		-0.582793	-0.845172	-1.94533	-1.8173
YPL143W	YPL143W RP cluster RPL33A protein biosynthesis structural constituent of ribosome cytosolic large ribosomal subunit ( | YPL144W	-1.47999	-1.33854	-0.731826	-0.443475	-0.356008	-0.319826		-0.370783	-0.441149	-0.449608	-0.385794	-0.521885	-0.687356		-0.526551	-0.332259	-0.449295	-1.07958	-0.925019	-0.786652		-0.529403	-0.287226	-1.38415	-1.37545
YOL127W	YOL127W PAC cluster RPL25 protein biosynthesis* structural constituent of ribosome*cytosolic large ribosomal subunit ( | YOL128C	-1.42651	-1.22223	-0.608673	-0.809576	-0.623443	-0.677655		-0.458344	-0.10169	-0.583586	-0.332255	-0.475502	-0.748055		-0.364048	-0.224926	-0.317861	-0.874689	-0.737784	-1.05543		-0.574655	-0.38191	-1.51023	-1.26171
YHL033C	YHL033C RP cluster RPL8A protein biosynthesis structural constituent of ribosome cytosolic large ribosomal subunit ( | YHL034C	-1.01889	-0.808987	-0.56345	-0.424311	-0.375834	-0.25576		-0.184598	-0.114929	-0.270146	-0.708149	-0.627538	-0.58023		-0.245183	-0.056423	-0.119725	-0.499483	-0.582953	-0.516565		-0.185037	0.146131	-1.13156	-0.911862
YLR344W	YLR344W RP cluster RPL26A protein biosynthesis structural constituent of ribosome*cytosolic large ribosomal subunit ( | YLR345W	-1.28571	-1.23511	-0.668818	-0.622913	-0.622008	-0.529963		-0.192883	-0.239355	-0.2248	-0.710789	-0.891005	-0.783635		-0.095124	-0.086935	-0.015718	-0.818587	-0.881739	-0.708121		-0.309582	0.043409	-1.35753	-1.21565
YGL030W	YGL030W RP cluster RPL30 protein biosynthesis* structural constituent of ribosome cytoplasm* | YGL031C	-1.61556	-1.64858	-1.06148	-0.414302	-0.705997	-0.724397		-0.394411	-0.530072	-0.482143	-0.349849	-0.814021	-0.868257		-0.346869	-0.486085	0.106066	-0.868153	-1.26776	-1.16111		0.027035	-0.333032	-1.65584	-1.93525
YKL006W	YKL006W RP cluster RPL14A protein biosynthesis structural constituent of ribosome*cytosolic large ribosomal subunit ( | YKL007W	-1.46157	-1.46542	-0.889257	-0.402737	-0.645508	-0.658312		-0.586048	-0.593133	-0.511399	-0.366013	-0.636383	-0.886032		-0.475628	-0.712205	-0.377475	-1.02343	-1.0928	-1.21662		-0.191076	-0.648032	-1.64769	-1.92178
YGR034W	YGR034W RP cluster RPL26B protein biosynthesis structural constituent of ribosome*cytosolic large ribosomal subunit ( | YGR035C	-1.4522	-1.34745	-0.976183	-0.253463	-0.651555	-0.766429		-0.359906	-0.659021	-0.331724	-0.382482	-0.946502	-0.811038		-0.300253	-0.447474	-0.323165	-0.529535	-1.03513	-1.22554		-0.167058	-0.362988	-1.42247	-1.65565
YOL040C	YOL040C PAC cluster RPS15 protein biosynthesis* structural constituent of ribosome cytosolic small ribosomal subunit ( | YOL041C	-1.2994	-1.46595	-0.907971	-0.374936	-0.674263	-0.588368		-0.386099	-0.650292	-0.438304	-0.609312	-0.876506	-0.829502		-0.386547	-0.48477	-0.405771	-1.00064	-1.10241	-1.03881		0.041187	-0.36818	-1.39677	-1.47963
YGR027C	YGR027C RP cluster RPS25A protein biosynthesis structural constituent of ribosome cytosolic small ribosomal subunit ( | YGR028W	-0.857459	-0.703269	-0.383508	-0.330594	-0.557169	-0.491179		-0.247727	-0.844778	-0.280556	-0.117196	-0.815409	-0.641328		-0.146825	-0.460044	-0.315116	-0.359543	-0.89132	-0.75872		-0.299976	-0.559566	-1.49083	-1.6299
YML024W	YML024W RP cluster RPS17A protein biosynthesis* structural constituent of ribosome cytosolic small ribosomal subunit ( | YML025C	-1.17731	-0.944444	-0.661664	-0.511277	-0.509647	-0.709265		-0.271876	-0.702952	-0.250812	-0.581512	-1.05093	-0.686301		-0.388142	-0.615717	-0.451238	-0.611629	-1.12225	-1.13389		-0.471835	-0.522752	-1.60105	-1.52564
YLR185W	YLR185W RP cluster RPL37A protein biosynthesis structural constituent of ribosome cytosolic large ribosomal subunit ( | YLR186W	-0.893269	-0.706373	-0.368309	-0.65273	-0.467321	-0.62139		-0.20709	-0.352454	-0.137832	-0.428447	-0.716793	-0.610609		-0.163641	-0.360658	-0.182677	-0.830598	-0.816211	-0.689366		-0.24307	-0.23375	-1.35053	-1.21713
YER019C-A	YER019C-A ... SBH2 cotranslational protein-membra protein transporter activity* endoplasmic reticulum* | YER019W	-1.2824	-1.2594	-0.960143	-0.370651	-0.41014	-0.151947		-0.365148	-0.369103	-0.537857	-0.143194	-0.533671	-0.440554		-0.517957	-0.326624	-0.519916	-0.403965	-0.197491	-0.045598		-0.430438	-0.140467	-0.732025	-0.587716
YER001W	YER001W ... MNN1 O-linked glycosylation* "alpha-1,3-mannosyltransferase activ"Golgi apparatus | YER002W	-3.39631	-2.76909	-2.86246	-0.741411	-0.711281	-0.670783		-1.09235	-1.4055	-0.986257	-1.3661	-1.52276	-0.977035		-0.973281	-0.776751	-0.708615	-0.531268	-0.982085	-0.737157		-1.44273	-0.565592	-1.28632	-0.79279
YKL156W	YKL156W PAC cluster RPS27A protein biosynthesis structural constituent of ribosome cytoplasm* | YKL157W	-2.12133	-1.70823	-1.65806	-0.535206	-0.528708	-0.611029		-0.663194	-0.631745	-0.663073	-0.495602	-0.60826	-0.574727		-0.823388	-0.448006	-0.397903	-0.400372	-0.533947	-0.404403		-0.654068	-0.336961	-0.978302	-0.76005
YJR063W	YJR063W PAC cluster RPA12 transcription from RNA polymer DNA-directed RNA polymerase activitDNA-directed RNA polymerase I compl | YJR064W	-2.38918	-2.30407	-2.28098	-1.36667	-0.680573	-0.943323		-1.51592	-1.73781	-1.47986	-1.07774	-1.7775	-0.893599		-1.23915	-0.858393	-0.932306	-1.32477	-1.1364	-0.934132		-0.740507	-0.615885	-0.985737	-1.11569
YHR143W-A	YHR143W-A PAC cluster RPC10 transcription from RNA polymer DNA-directed RNA polymerase activitDNA-directed RNA polymerase III com | YHR144C	-1.81699	-1.02913	-1.61051	-1.10455	-0.60262	-0.897475		-0.987697	-1.20782	-0.695686	-1.04792	-1.22199	-0.633108		-0.948131	-0.678068	-0.525119	-0.480494	-0.641363	-0.34045		-0.980954	-0.558455	-0.964959	-0.78418
YLR008C	YLR008C ... PAM18 mitochondrial matrix protein i unfolded protein binding* mitochondrial inner membrane preseq | YLR009W	-1.63252	-1.46815	-1.55634	-1.10155	-0.85816	-0.508095		-0.905716	-1.35769	-1.05708	-0.655193	-0.67466	-0.420436		-1.20809	-0.459735	-0.871432	-0.708743	-0.657413	-0.476927		-1.21375	-0.338236	-1.21038	-0.712275
YJL208C	YJL208C PAC cluster NUC1 DNA recombination* ribonuclease activity* mitochondrial inner membrane | YJL209W	-1.95302	-1.69806	-2.47856	-1.30877	-0.413858	-0.648316		-1.39357	-1.15375	-1.58449	-1.13944	-1.20516	-1.08523		-1.70934	-0.821026	-1.07916	-1.92256	-1.42196	-0.887407		-1.18894	-0.299334	-1.71828	-1.298
YPR187W	YPR187W PAC cluster RPO26 transcription from RNA polymer DNA-directed RNA polymerase activitDNA-directed RNA polymerase III com | YPR188C	-2.03689	-1.1784	-2.07306	-0.97435	-0.793563	-0.851879		-1.26317	-0.98774	-0.983351	-1.03523	-1.1905	-1.09587		-1.46038	-0.285253	-0.924466	-0.905127	-1.15715	-0.935928		-1.30517	-0.336291	-1.72372	-1.13723
YNL111C	YNL111C ... CYB5 sterol biosynthesis electron transporter activity endoplasmic reticulum membrane* | YNL112W	-2.44745	-1.97145	-1.65424	-0.917924	-0.0851	-0.598301		-0.789302	-1.07052	-0.822098	-0.732053	-0.8472	-0.650872		-1.18972	-0.738436	-0.840179	-1.09001	-0.900799	-0.824928		-0.785673	-0.861382	-1.46456	-1.04591
YOR315W	YOR315W … SFG1 biological process unknown molecular function unknown | Nuclear protein, putative transcription factor required for growth of superficial pseudohyphae (which do not invade the agar substrate) but not for invasive pseudohyphal growth; may act together with Phd1p; potential Cdc28p substrateYOR316C	-2.82214	-4.25512	-2.81599	-1.46871	-0.826086	-1.02985		-1.67917	-1.87169	-1.62722	-0.850198	-1.17983	-1.04434		-1.40777	-0.93894	-0.926506	-1.62275	-1.72419	-1.7322		-1.24069	-0.046938	-2.66253	-1.36464
YHR072W-A	YHR072W-A ... NOP10 rRNA modification* RNA binding small nucleolar ribonucleoprotein c | YHR073C-B	-2.03639	-1.67539	-2.04954	-0.525592	-0.925189	-1.24383		-0.853304	-1.16559	-1.00015	-0.624244	-1.04744	-1.09059		-1.16992	-0.693393	-0.833567	-0.574272	-1.30519	-0.899452		-0.749462	-0.944291	-1.14546	-1.85687
YOR293W	YOR293W RP cluster RPS10A protein biosynthesis structural constituent of ribosome cytosolic small ribosomal subunit ( | YOR294W	-2.31319	-1.84797	-1.87039	-0.272809	-0.707785	-0.715051		-0.879681	-1.12354	-0.778235	-0.411381	-1.29161	-1.08199		-0.762866	-0.583112	-0.863764	-0.597492	-1.33601	-1.21508		-0.672663	-0.432458	-1.6014	-1.77045
YBR034C	YBR034C PAC cluster HMT1 mRNA-nucleus export* protein-arginine N-methyltransferasnucleus | YBR035C	-2.32461	-2.07058	-1.49421	-1.62003	-0.848614	-0.969998		-0.738214	-0.830728	-0.625873	-0.868699	-1.24328	-0.997788		-0.869801	-0.386281	-0.440216	-1.0534	-1.1383	-0.621114		-0.477283	-0.155036	-0.600195	-0.191158
YPL019C	YPL019C ... VTC3 vacuole fusion, non-autophagic molecular function unknown vacuolar membrane | YPL020C	-2.34388	-1.82627	-1.94748	-1.52595	-1.0656	-1.27596		-0.609203	-1.01787	-0.677999	-1.07568	-1.02922	-0.884526		-0.727475	-0.349274	-0.494708	-0.535509	-1.09726	-0.870936		-0.717922	-0.101136	-0.977755	-0.626296
YPR033C	YPR033C PAC cluster HTS1 histidyl-tRNA aminoacylation histidine-tRNA ligase activity cytoplasm* | YPR034W	-0.881612	-0.816955	-0.800685	-0.688992	-0.480809	-0.470619		-0.447055	-0.255567	-0.376084	-0.521373	-0.411753	-0.326514		-0.453217	-0.318818	-0.330025	-0.537977	-0.757337	-0.390588		-0.369095	0.18547	-0.390903	-0.334298
YOR182C	YOR182C PAC cluster RPS30B protein biosynthesis structural constituent of ribosome cytosolic small ribosomal subunit ( | YOR183W	-1.8014	-1.21071	-1.05227	-0.677708	-0.685323	-0.816463		-0.99588	-0.321928	-0.704183	-0.405547	-0.577777	-0.820598		-0.799725	-0.262228	-0.444775	-0.552535	-0.619078	-0.803608		-1.17141	-0.704975	-1.5118	-1.21653
YEL017C-A	YEL017C-A ... PMP2 cation transport molecular function unknown membrane | YEL017W	-1.90195	-1.93503	-0.789229	-0.536135	-0.433734	-0.707504		-0.414034	-0.171105	-0.428691	-0.171829	-0.200739	-0.82869		-0.020934	-0.132896	0.003272	-0.874604	-0.881185	-1.41413		0.175227	-0.058765	-1.66215	-1.46418
YDL014W	YDL014W ... NOP1 rRNA modification* methyltransferase activity nucleolus* | YDL015C	-2.32451	-2.92132	-1.62033	-1.32039	-2.01998	-1.87056		-0.856329	-0.980544	-1.04813	-1.31798	-1.62971	-1.67705		-0.89427	-0.595414	-0.526824	-1.59741	-1.61434	-1.38651		-0.046087	-0.579714	-1.12443	-1.48142
YOR271C	YOR271C … PAC cluster FSF1 biological process unknown molecular function unknown | Putative protein, predicted to be an alpha-isopropylmalate carrier; belongs to the sideroblastic-associated protein family; non-tagged protein is detected in purified mitochondria; likely to play a role in iron homeostasisYOR272W	-1.48831	-1.82251	-1.45168	-1.32764	-1.4251	-1.11597		-0.483713	-0.699655	-0.622083	-1.09701	-1.32954	-0.746999		-0.654766	-0.364921	-0.468904	-1.07583	-1.21698	-1.02316		0.281879	-0.308128	-0.020686	-0.361161
YKL191W	YKL191W ... DPH2 peptidyl-diphthamide biosynthe molecular function unknown cytoplasm | YKL192C	-1.64238	-1.99549	-1.14679	-1.28448	-1.22354	-1.33923		-0.030759	-0.470284	-0.326294	-0.8862	-1.01431	-1.01678		-0.254173	-0.184491	-0.181344	-1.0051	-1.30595	-0.9694		0.687589	-0.148412	-0.3718	-0.973599
YML106W	YML106W PAC cluster URA5 pyrimidine base biosynthesis orotate phosphoribosyltransferase acytoplasm* | YML107C	-1.61778	-1.69301	-1.11004	-0.700623	-0.828237	-0.800515		-0.226673	-0.358186	-0.235152	-0.821522	-0.909739	-0.982041		-0.176052	-0.2538	-0.158556	-1.26784	-1.13455	-1.15513		0.0566	-0.111632	-1.15289	-1.29182
YLR073C	YLR073C … PAC cluster RFU1 biological process unknown molecular function unknown | Protein that inhibits Doa4p deubiquitinating activity; contributes to ubiquitin homeostasis by regulating the conversion of free ubiquitin chains to ubiquitin monomers by Doa4p; GFP-fusion protein localizes to endosomesYLR074C	-1.91673	-3.14712	-1.98207	-1.11955	-0.208014	-0.690498		-0.537612	-0.518824	-0.814979	-0.839882	-0.836188	-1.38213		-0.828943	-0.249738	-0.46997	-1.70481	-1.4509	-1.28556		0.393409	-0.361369	-0.765599	-0.99249
YMR243C	YMR243C PAC cluster ZRC1 zinc ion homeostasis* "di-, tri-valent inorganic cation tr"vacuole (sensu Fungi) | YMR244C-A	-1.91447	-1.73181	-1.13973	-0.44365	-0.59069	-0.721845		-0.071256	-0.155186	-0.057328	-0.267126	-0.404715	-0.772572		-0.238083	-0.267726	-0.171657	-0.766393	-0.647401	-0.949666		0.578004	-0.144592	-0.567197	-0.987971
YLR179C	YLR179C ... YLR179C biological process unknown molecular function unknown cytoplasm* | YLR180W	-0.772034	-1.06801	-0.591938	-0.196742	-0.456104	-0.25894		-0.110458	-0.14808	-0.240156	-0.805045	-0.926643	-0.865963		-0.232921	0.037092	-0.234108	-0.774564	-0.262301	-0.338977		0.156455	-0.056319	-0.939789	-0.925757
YBL002W	YBL002W ... HTB2 chromatin assembly or disassem DNA binding nuclear nucleosome | YBL003C	-0.837394	-0.863617	-0.760235	0.212547	0.0997	-0.238659		-0.775747	-0.696066	-0.56688	-0.754641	-0.906478	-0.883627		-0.420606	-0.405078	-0.224196	-1.02553	-1.03193	-0.992224		-0.04971	-0.169146	-0.944915	-0.873762
YJL078C	YJL078C ... PRY3 biological process unknown molecular function unknown cell wall (sensu Fungi) | YJL079C	-0.959079	-1.48194	-0.889295	0.52543	0.103834	0.42539		-0.849858	-0.50803	-0.574661	-0.650154	-0.316373	-0.613155		-0.458909	-0.723852	-0.860986	-0.914039	-1.14212	-1.21287		0.023255	-0.475803	-1.09123	-1.08221
YLR237W	YLR237W ... THI7 thiamin transport thiamin transporter activity plasma membrane | YLR238W	-1.23953	-1.0303	-1.27374	0.203742	0.368237	0.398244		-0.64374	-1.40278	-0.895139	0.48123	0.305736	-0.524213		-0.754526	-0.544512	-0.66249	-1.04569	-1.19965	-1.456		0.191651	-0.486497	-1.07673	-1.11739
YDL064W	YDL064W ... UBC9 G2/M transition of mitotic cel ubiquitin-like conjugating enzyme anucleus | YDL065C	-1.09154	-1.01292	-1.64864	-0.546929	-0.366269	-0.502651		-0.279395	-1.01792	-0.943855	-0.342725	-0.983179	-0.954694		-0.272129	-0.178165	-0.484246	-0.475102	-0.706488	-0.293922		-0.200711	-0.002245	0.199948	-0.150902
YER154W	YER154W ... OXA1 mitochondrial inner membrane p protein transporter activity mitochondrial inner membrane | YER155C	-1.40904	-1.35534	-1.85892	-0.816678	-0.617021	-0.428962		-1.12178	-1.26779	-1.51291	-1.24896	-1.02494	-0.685204		-1.01672	-0.973845	-0.982413	-0.871484	-0.979905	-0.604677		-0.22293	-0.682412	0.001729	0.116892
YER072W	YER072W ... VTC1 vacuole fusion, non-autophagic molecular function unknown intrinsic to vacuolar membrane | YER073W	-2.40244	-2.1706	-1.62501	-0.845559	-0.896511	-0.890587		-0.623944	-0.631031	-0.638884	0.083782	-0.049655	-0.255487		-0.627227	-0.523384	-0.530056	-0.046961	-0.118706	-0.020931		-0.310071	-0.29398	-0.513376	-0.539087
YDR441C	YDR441C ... APT2 biological process unknown molecular function unknown* cytoplasm | YDR442W	-2.37892	-1.76888	-1.75285	-0.57371	-0.814957	-0.908784		-0.591212	-0.53435	-0.677358	0.501793	0.181862	-0.27047		-0.490159	-0.307402	-0.727456	-0.443326	-0.111082	-0.525866		0.450767	-0.339429	-0.176754	-0.507086
YKL029C	YKL029C ... MAE1 pyruvate metabolism* malate dehydrogenase (oxaloacetate-mitochondrion | YKL030W	-2.46512	-2.66658	-1.79158	-1.45483	-1.14393	-1.07491		-0.676072	-1.07474	-0.868089	0.160658	-0.204694	0.218076		-0.424332	-0.54888	-0.756186	-0.717371	-0.605698	-0.489587		0.169485	-0.419794	-0.95775	-1.22772
YAL007C	YAL007C ... ERP2 ER to Golgi transport molecular function unknown COPII-coated vesicle | YAL008W	-0.970629	-1.04641	-0.825414	-0.102097	-0.064185	-0.161965		-0.521885	-0.29184	-0.518572	-0.49769	-0.26871	-0.333789		-0.233646	-0.431835	-0.23946	-0.441964	-0.552358	-0.517833		-0.331974	-0.361514	-0.614582	-0.937463
YCR043C	YCR043C ... YCR043C biological process unknown molecular function unknown Golgi apparatus | YCR044C	-1.20376	-1.27045	-1.13028	-0.308467	-0.192271	-0.356553		-0.946371	-0.996926	-0.877759	-0.542586	-0.651844	-0.878801		-0.759351	-0.883791	-0.689984	-0.626133	-0.525692	-0.797944		-0.067937	-0.259931	-1.01992	-0.888722
YDR144C	YDR144C ... MKC7 proteolysis and peptidolysis aspartic-type signal peptidase acticell wall (sensu Fungi) | YDR145W	-1.68924	-1.77667	-1.30268	-0.497604	-0.395887	-0.749966		-0.56761	-0.719461	-0.448921	-0.578298	-0.895814	-0.878661		-0.526524	-0.285955	-0.516034	-0.92628	-0.683741	-0.748976		-0.104057	-0.256595	-0.423995	-0.622242
YER056C	YER056C ... FCY2 purine transport* cytosine-purine permease activity plasma membrane | YER056C-A	-3.38454	-3.15686	-2.27254	-0.478802	-0.045543	-0.304856		-1.0423	-1.23794	-1.07633	-0.431476	-0.829397	-0.835286		-1.04669	-0.821325	-0.704341	-1.43417	-1.35633	-1.17606		-0.16629	-1.08185	-1.56685	-1.83578
YLR372W	YLR372W PAC cluster SUR4 sphingolipid biosynthesis* fatty acid elongase activity endoplasmic reticulum* | YLR373C	-2.37745	-2.25649	-1.9238	-0.237955	-0.201206	-0.59079		-0.699063	-0.872564	-0.637991	-0.325372	-0.63165	-0.848932		-0.667149	-0.532976	-0.509761	-0.966465	-0.848131	-1.03155		0.193838	-0.249673	-0.975326	-1.04598
YEL042W	YEL042W PAC cluster GDA1 protein amino acid glycosylati guanosine-diphosphatase activity* Golgi apparatus | YEL043W	-1.98668	-1.94816	-1.54339	-0.318061	-0.376953	-0.526381		-0.860117	-1.10411	-0.762699	-0.534603	-0.432216	-0.621603		-0.481544	-0.605646	-0.554788	-0.451129	-0.448133	-0.759836		0.160716	-0.61491	-0.134671	-0.606233
YNL066W	YNL066W PAC cluster SUN4 mitochondrion organization and glucosidase activity cell wall (sensu Fungi)* | YNL067W	-2.35044	-2.48218	-1.73912	0.027292	-0.175859	-0.133508		-0.64685	-0.886513	-0.526957	-0.340081	-0.49534	-0.538576		-0.488197	-0.646142	-0.57052	-0.589809	-0.661365	-0.792589		0.176722	-0.444085	-0.362548	-0.668964
YLR048W	YLR048W RP cluster RPS0B protein biosynthesis* structural constituent of ribosome cytosolic small ribosomal subunit ( | YLR049C	-2.2039	-2.01427	-1.19372	-0.671229	-0.721378	-0.710997		-0.880271	-0.490437	-0.830474	-0.373297	-0.270815	-0.79196		-0.728978	-0.523473	-0.507734	-1.03454	-0.672037	-1.07756		-0.284616	-0.535572	-1.32196	-1.2565
YLR355C	YLR355C ... ILV5 mitochondrial genome maintenan ketol-acid reductoisomerase activitmitochondrion* | YLR356W	-1.84267	-1.71212	-1.31103	-0.218566	-0.087228	-0.114539		-0.73947	-0.922539	-0.931369	-0.024056	0.160882	-0.106039		-0.687536	-0.72984	-0.69178	-0.583438	-0.426574	-0.558022		0.294532	-0.392807	-0.148529	-0.228627
YNR017W	YNR017W … TIM23 (MAS6) protein catabolism* proteasome activator activity nucleus* | Essential protein of the mitochondrial inner membrane, component of the mitochondrial import systemYNR018W	-1.48159	-1.26322	-1.41406	-0.211153	-0.177199	-0.008476		-1.00649	-0.984092	-1.14254	-0.414414	-0.263694	-0.167236		-0.46679	-0.698575	-0.619707	-0.682715	-0.608568	-0.348911		0.23545	-0.338961	-0.178476	-0.792364
YBR078W	YBR078W ... ECM33 cell wall organization and bio molecular function unknown mitochondrion* | YBR079C	-1.90534	-1.82964	-1.35009	0.259055	0.272612	-0.051813		-0.406267	-0.772012	-0.27938	0.091191	-0.162621	-0.357313		-0.263358	-0.520358	-0.374857	-0.450609	-0.462963	-0.801552		0.456381	-0.296774	-0.702621	-0.793666
YOR045W	YOR045W ... TOM6 mitochondrial matrix protein i protein transporter activity mitochondrial outer membrane transl | YOR046C	-1.50782	-1.24049	-1.05323	0.248043	0.124238	0.033621		-0.524925	-0.606918	-0.393414	0.236717	0.007049	-0.172668		-0.266083	-0.335599	-0.522655	-0.103101	-0.318665	-0.545727		0.092834	-0.498083	-0.646968	-1.03748
YDL055C	YDL055C ... PSA1 protein amino acid glycosylati mannose-1-phosphate guanylyltransfecytoplasm | YDL056W	-1.91436	-1.96813	-1.36224	0.059645	0.03967	-0.018892		-0.187284	-0.564506	-0.148353	-0.599591	-0.852571	-0.589927		-0.016104	-0.238646	-0.025142	-0.341925	-0.404462	-0.289459		-0.404417	0.156645	-0.863156	-0.529842
YNL067W	YNL067W PAC cluster RPL9B protein biosynthesis structural constituent of ribosome cytosolic large ribosomal subunit ( | YNL067W-A	-1.84108	-1.78875	-1.06298	-0.212714	0.040541	0.060736		-0.254004	-0.483603	-0.141867	-0.358362	-0.446842	-0.405487		-0.131171	-0.194049	-0.045436	-0.129722	-0.494272	-0.436303		-0.204429	-0.002894	-1.29154	-0.949097
YNL301C	YNL301C RP cluster RPL18B protein biosynthesis structural constituent of ribosome cytosolic large ribosomal subunit ( | YNL302C	-2.19295	-2.16725	-1.31972	-0.476898	-0.554578	-0.390464		-0.482795	-0.710423	-0.456732	-0.589582	-0.968314	-0.546181		-0.41086	-0.24557	-0.26634	-0.535981	-0.279924	-0.235938		-0.142348	-0.010143	-1.00926	-0.794475
YMR083W	YMR083W ... ADH3 fermentation alcohol dehydrogenase activity mitochondrial matrix* | YMR084W	-1.52339	-1.46824	-1.11423	0.005877	-0.157808	-0.069767		-0.434851	-0.700126	-0.446158	-0.203955	-0.232425	-0.050427		-0.412947	-0.464509	-0.402411	-0.193946	-0.415072	-0.170323		-0.39296	-0.166012	-0.9192	-0.963439
YGL200C	YGL200C ... EMP24 ER to Golgi transport* molecular function unknown endoplasmic reticulum* | YGL201C	-0.915151	-0.780683	-0.648159	0.197006	0.062955	0.152207		-0.491474	-0.304764	-0.251729	0.124521	0.080905	0.112971		-0.259505	-0.134109	-0.21515	-0.144899	-0.102148	-0.231737		-0.137309	-0.035511	-0.555817	-0.298584
YGR082W	YGR082W ... TOM20 mitochondrial matrix protein i protein transporter activity mitochondrial outer membrane transl | YGR083C	-1.40255	-1.68971	-1.03517	0.107354	0.027393	0.325557		-0.984603	-0.686894	-0.7789	0.407736	0.308854	0.193967		-0.754619	-0.926351	-0.713811	-0.613355	-0.49008	-0.793925		-0.016925	-0.207988	-0.570561	-0.766049
YHR147C	YHR147C ... MRPL6 protein biosynthesis structural constituent of ribosome mitochondrial large ribosomal subun | YHR148W	-1.33295	-1.02795	-1.44281	-0.207941	-0.460401	-0.135339		-0.904528	-0.886761	-0.913159	-0.486905	0.203263	0.430248		-0.700909	-0.578456	-0.68015	-0.006012	-0.274464	-0.006761		-0.677525	-0.251088	-0.982708	-0.631863
YBR268W	YBR268W ... MRPL37 protein biosynthesis structural constituent of ribosome mitochondrial large ribosomal subun | YBR269C	-1.17079	-1.15919	-2.21141	-0.032453	0.460611	0.172914		-0.621206	-0.907921	-1.22856	-0.046332	0.15539	-0.159906		-1.18424	-0.736137	-1.09158	-0.074166	-0.579743	-0.581085		-1.02775	-0.582228	-1.43964	-0.999072
YPR020W	YPR020W ... ATP20 ATP synthesis coupled proton t structural molecule activity proton-transporting ATP synthase co | YPR021C	-1.22771	-0.63982	-1.39187	0.145085	-0.044624	0.475871		-0.528923	-0.645365	-0.560804	-0.254078	-0.232922	0.066819		-0.561347	-0.490877	-0.504162	0.115917	-0.222209	-0.036404		-0.629849	-0.508345	-0.856765	-0.866529
YHR005C-A	YHR005C-A ... TIM10 mitochondrial inner membrane p unfolded protein binding* mitochondrial intermembrane space* | Essential protein of the mitochondrial intermembrane space, forms a complex with Tim9p (TIM10 complex) that mediates insertion of hydrophobic proteins at the inner membrane, has homology to Mrs5p, which is also involved in this processYHR006W	-2.50531	-2.15268	-3.00032	-0.414698	-0.534649	-0.477928		-1.94808	-1.76523	-2.06341	-0.676482	-0.437228	-0.610548		-1.42056	-1.05987	-1.50214	-0.53849	-0.973662	-0.906645		-1.57891	-0.867029	-1.91154	-1.27718
YNL244C	YNL244C ... SUI1 translational initiation translation initiation factor activribosome | YNL245C	-1.63418	-1.2523	-1.49226	-0.012402	-0.012203	-0.265556		-1.27443	-1.08625	-1.30396	-0.364568	-0.563599	-0.445322		-0.899934	-0.361394	-0.752111	-0.445598	-0.662857	-0.735891		-1.16375	-0.720999	-0.91959	-0.745903
YOR342C	YOR342C ... YOR342C biological process unknown molecular function unknown cytoplasm* | YOR343C	-2.76835	-2.65273	-2.91813	-0.53598	-0.067862	-0.079868		-1.20022	-1.11258	-1.49544	-1.2539	-1.11918	-0.938624		-1.74264	-0.8237	-1.65235	-1.09021	-0.760264	-0.586993		-1.77781	-0.336607	-0.872343	-0.464177
YGL028C	YGL028C ... SCW11 cytokinesis, completion of sep "glucan 1,3-beta-glucosidase activit"cell wall (sensu Fungi) | YGL029W	-1.62479	-2.06848	-1.70207	0.570824	0.507861	0.384193		-1.71276	-2.12172	-1.28586	-0.345177	-0.327364	-0.819676		-1.17108	-1.46075	-1.24804	-0.560331	-0.608666	-0.612466		-0.203441	-1.01338	-0.768464	-0.771961
YNL327W	YNL327W ... EGT2 cytokinesis cellulase activity cell wall (sensu Fungi) | YNL328C	-1.64583	-1.68554	-1.17589	0.085561	0.222486	-0.014949		-1.56203	-1.85718	-1.41969	-0.591724	-0.29592	-0.733314		-1.06916	-1.18551	-1.31317	-1.04607	-0.830456	-1.18882		-0.638622	-1.05076	-1.28806	-1.06759
YNR067C	YNR067C ... DSE4 cytokinesis, completion of sep "glucan 1,3-beta-glucosidase activit"cell wall (sensu Fungi)* | YNR068C	-1.6353	-1.90084	-1.25113	0.088998	-0.143836	-0.03942		-1.24239	-1.72461	-1.00852	-0.435465	-0.446625	-0.540575		-0.86857	-1.02217	-0.997917	-0.717148	-0.626394	-0.614421		-0.348085	-1.03585	-1.23548	-1.17502
YNL070W	YNL070W ... TOM7 mitochondrial matrix protein i protein transporter activity mitochondrial outer membrane transl | YNL071W	-1.58292	-0.977865	-1.14993	0.254004	0.337208	0.032136		-1.04877	-1.31218	-1.09023	0.344313	0.221372	-0.194299		-0.997477	-0.875509	-0.942757	0.104349	-0.176379	-0.263325		-0.528678	-0.786639	-0.758858	-0.856185
YPR133W-A	YPR133W-A ... TOM5 mitochondrial matrix protein i protein transporter activity mitochondrial outer membrane transl | YPR134W	-1.45629	-0.496827	-1.03156	-0.148379	0.264569	0.252413		-0.931911	-1.25368	-0.885983	0.086451	-0.280817	0.114239		-0.89209	-0.948576	-0.79063	-0.76105	-0.278645	-0.148248		-0.439278	-0.535769	-0.885473	-0.566275
YJR135W-A	YJR135W-A ... TIM8 mitochondrial inner membrane p protein transporter activity mitochondrial intermembrane space p | YJR136C	-1.41471	-1.04314	-0.995047	-0.031575	0.10147	-0.093764		-0.93992	-0.704684	-0.315865	0.52499	0.235842	0.178846		-0.622315	-0.530349	-0.424564	0.108595	-0.399087	-0.586498		-0.273119	-0.613757	-0.541519	-0.751222
YPL010W	YPL010W ... RET3 retrograde transport, Golgi to protein binding COPI vesicle coat | YPL011C	-1.13494	-0.947784	-1.00865	-0.056544	-0.037896	-0.036324		-0.364255	-0.444934	-0.472472	0.163967	-0.275509	-0.18224		-0.228544	-0.259427	-0.269551	0.251365	-0.162905	-0.244694		-0.298867	-0.361631	-0.164895	-0.554363
YDL179W	YDL179W ... PCL9 cell cycle cyclin-dependent protein kinase regcyclin-dependent protein kinase hol | YDL180W	-1.33066	-1.09177	-1.13775	-0.012922	0.446739	0.395307		-0.544006	-0.696416	-0.55551	-0.552203	-0.92702	-0.571767		-0.733637	-0.561975	-0.534321	-0.971257	-0.914275	-0.590825		-0.874678	0.036256	-0.872725	0.352425
YPL081W	YPL081W RP cluster RPS9A protein biosynthesis* structural constituent of ribosome cytoplasm* | YPL082C	-1.39948	-1.04066	-1.31563	-0.169235	0.173096	-0.063025		-0.367113	-0.045424	-0.39105	-1.15657	-0.550202	-0.549852		-0.609918	0.093722	-0.267316	-0.131056	-0.040699	-0.047044		-0.549796	0.246272	-0.733367	-0.242334
YPL094C	YPL094C ... SEC62 posttranslational protein-memb protein binding* endoplasmic reticulum membrane* | YPL095C	-0.68996	-0.702502	-0.711522	-0.12449	-0.008696	-0.043877		-0.311734	-0.289548	-0.29369	-0.398215	-0.529892	-0.039037		-0.074128	-0.080511	-0.243901	-0.237949	-0.401176	-0.208051		-0.271503	0.213645	-0.721286	-0.126928
YCL036W	YCL036W ... GFD2 biological process unknown molecular function unknown cellular component unknown | YCL037C	-2.29683	-1.33013	-2.21403	-2.08652	-1.14279	-1.08377		0.051811	-0.001492	-0.410307	-0.861855	-0.521551	-0.418753		-1.35296	0.445761	-0.157992	-1.1728	-0.214829	-0.299614		-0.493396	-0.004507	0.036161	0.586449
YDL167C	YDL167C PAC cluster NRP1 biological process unknown molecular function unknown cytoplasm | YDL168W	-2.46003	-1.79232	-2.5174	-1.45698	-0.670019	-0.796771		-0.33455	-0.412166	-0.495002	-0.339058	-0.391534	-0.511083		-1.0372	0.08832	-0.635892	-0.428336	-0.118574	-0.05428		-0.397108	0.019565	0.299839	0.618597
YMR301C	YMR301C ... ATM1 iron ion homeostasis "ATPase activity, coupled to transme"mitochondrial inner membrane | YMR302C	-0.989426	-0.561741	-1.42391	-0.85329	-0.504461	-0.603257		-0.55484	-0.245641	-0.613438	-0.92183	-0.782981	-0.529675		-0.5056	0.395514	-0.528969	-0.169466	-0.053366	-0.213533		-0.261157	-0.003635	0.422109	0.485612
YGL100W	YGL100W ... SEH1 mRNA-nucleus export* structural molecule activity nuclear pore | YGL101W	-0.645187	-0.262288	-0.610507	-0.800446	-0.181349	-0.066273		-0.072096	-0.162308	-0.21113	-0.422896	-0.376334	-0.163961		-0.130462	0.087415	0.039355	-0.274346	-0.495422	-0.331856		-0.397806	0.226323	-0.156397	0.288556
YBR252W	YBR252W PAC cluster DUT1 pyrimidine deoxyribonucleoside dUTP diphosphatase activity cytoplasm* | YBR253W	-1.02522	-0.73238	-0.624824	-0.768997	-0.952278	-0.409834		-0.183643	0.333515	-0.102779	-1.32184	-1.02325	-1.29308		0.180524	0.278638	0.070378	-0.962425	-1.03041	-1.20139		-0.190304	0.109353	-0.674126	-0.780323
YAL003W	YAL003W PAC cluster EFB1 translational elongation translation elongation factor activribosome* | YAL004W	-1.03696	-0.951579	-0.624839	-1.301	-1.12688	-1.01705		-0.004162	0.065084	-0.069882	-1.21425	-1.11668	-0.870062		0.057912	0.348267	0.181291	-1.29064	-1.00118	-0.973977		-0.395646	0.357169	-1.22072	-0.779478
YGR123C	YGR123C PAC cluster PPT1 protein amino acid phosphoryla protein serine/threonine phosphatascytoplasm* | YGR124W	-0.862486	-0.874511	-0.640254	-1.29122	-1.01134	-1.22292		0.030451	-0.015917	0.013098	-1.44481	-1.40213	-1.10527		0.110715	0.283575	0.378744	-1.294	-1.32032	-0.912614		-0.145792	0.156105	-0.87134	-1.03663
YMR146C	YMR146C RP cluster TIF34 translational initiation translation initiation factor activeukaryotic translation initiation f | YMR147W	-0.77627	-0.744603	-0.798092	-0.976531	-0.95963	-0.804366		-0.091003	0.148191	-0.190478	-1.33013	-1.21177	-0.819326		-0.2447	0.400849	-0.02633	-1.11702	-0.967229	-0.727734		-0.204278	0.328044	-0.556018	-0.619201
YJR070C	YJR070C PAC cluster LIA1 microtubule cytoskeleton organ protein binding cytoplasm* | YJR071W	-1.35335	-1.27023	-0.853886	-2.22754	-1.72453	-1.66872		0.194422	0.220442	-0.119511	-1.63318	-1.87703	-1.41698		-0.153986	0.528723	0.061942	-2.02614	-1.54552	-1.09258		0.064982	0.331263	-0.855179	-0.893553
YER156C	YER156C ... YER156C biological process unknown molecular function unknown cytoplasm* | YER157W	-0.855364	-0.76371	-0.72912	-0.910857	-1.0875	-1.05795		-0.184681	-0.335616	-0.181204	-1.00008	-1.46777	-0.949633		0.013859	0.291881	-0.026159	-0.864078	-1.11801	-0.870553		0.184679	0.038726	-0.219231	-0.593148
YML056C	YML056C PAC cluster IMD4 biological process unknown IMP dehydrogenase activity cytoplasm | YML057W	-1.98017	-1.86018	-1.10763	-1.73969	-1.68546	-2.01742		-0.057524	-0.215149	-0.103316	-1.4429	-1.79686	-1.68789		0.05604	-0.010745	0.071886	-1.72166	-1.56853	-1.6502		0.479339	-0.046637	-0.834854	-1.24893
YGR285C	YGR285C PAC cluster ZUO1 protein folding unfolded protein binding cytoplasm* | YGR286C	-0.557595	-0.312987	-0.952587	-1.04083	-1.18043	-1.0899		0.30304	0.381187	0.134082	-1.31001	-1.06128	-0.908947		0.067933	0.821401	0.240605	-1.055	-1.01417	-0.983381		0.14426	0.418108	-0.665435	-0.719729
YNL178W	YNL178W RP cluster RPS3 protein biosynthesis* structural constituent of ribosome cytosolic small ribosomal subunit ( | YNL179C	-1.05842	-0.793246	-0.448348	-0.643167	-0.928803	-0.768616		0.112867	0.030628	0.170217	-0.649119	-1.02472	-0.699582		0.10901	0.254018	0.411592	-0.713643	-1.11403	-0.994141		-0.242993	0.18278	-1.28649	-1.17981
YHR149C	YHR149C ... SKG6 biological process unknown molecular function unknown bud neck* | YHR150W	-0.979053	-0.986358	-1.66734	-0.857626	-0.156299	-0.146951		-0.423885	-0.21409	-0.291308	-1.44687	-0.87018	-1.02007		-0.714293	0.500902	-0.254281	-0.743642	-0.383227	-0.543346		-0.633092	0.143091	-0.275596	0.004882
YDR312W	YDR312W PAC cluster SSF2 ribosomal large subunit assemb rRNA binding nucleolus | YDR313C	-1.85484	-0.672534	-1.77362	-1.24737	-0.720747	-0.591559		-0.295473	0.479906	-0.185177	-0.628267	-0.038745	-0.42798		-1.23564	0.768553	-0.156807	-1.0125	-0.555206	-0.246526		-1.2106	0.609924	-0.806166	-0.161108
YDL166C	YDL166C ... FAP7 processing of 20S pre-rRNA* molecular function unknown nucleus | YDL167C	-2.53429	-1.2935	-2.43705	-1.02439	-1.26185	-0.653634		-1.14399	-0.104623	-0.805484	-1.10857	-0.654844	-1.09284		-1.51641	0.424138	-0.719321	-0.592563	-0.484437	-0.587971		-1.48774	-0.130843	-1.37105	-0.566988
YGL029W	YGL029W PAC cluster CGR1 rRNA processing* molecular function unknown nucleolus | YGL030W	-3.88369	-1.43673	-3.45213	-1.39824	-0.980899	-1.14676		-1.01774	-0.195968	-1.10089	-1.54241	-0.987895	-1.23551		-2.04367	0.198305	-1.02297	-1.5708	-1.03456	-0.769869		-1.79806	-0.085699	-1.40066	-0.745463
YJR032W	YJR032W ... CPR7 response to stress unfolded protein binding* cytosol | YJR033C	-1.47772	-0.52884	-1.76431	-1.03878	-0.51622	-0.751645		-0.56916	-0.399774	-0.447397	-0.806382	-1.05275	-0.490531		-1.60272	0.229886	-0.728879	-0.550116	-0.206562	-0.457853		-1.27957	0.130625	-1.03926	-0.340925
YGR085C	YGR085C RP cluster RPL11B protein biosynthesis* structural constituent of ribosome cytosolic large ribosomal subunit ( | YGR086C	-1.82205	-0.843287	-1.28939	-0.830227	-0.529564	-0.658042		-0.522616	0.147628	-0.424255	-0.923837	-0.622141	-0.597754		-0.801335	0.443526	-0.225845	-0.7868	-0.671114	-0.864308		-1.23779	0.100863	-1.7366	-0.974303
YGR148C	YGR148C RP cluster RPL24B protein biosynthesis structural constituent of ribosome*cytosolic large ribosomal subunit ( | YGR149W	-1.93052	-1.00661	-1.93292	-0.96136	-0.626826	-0.639234		-0.505607	0.235735	-0.617532	-1.01201	-0.554016	-0.652413		-1.30648	0.29725	-0.476591	-0.864437	-0.451511	-0.831768		-1.36727	-0.020132	-1.87771	-1.16649
YPL207W	YPL207W … PAC cluster TYW1 biological process unknown molecular function unknown | Protein required for the synthesis of wybutosine, a modified guanosine found at the 3'-position adjacent to the anticodon of phenylalanine tRNA which supports reading frame maintenance by stabilizing codon-anticodon interactionsYPL208W	-1.16452	-0.927869	-1.59614	-0.975547	-0.913574	-0.810922		-0.378282	0.172782	-0.20057	-0.478115	-0.390567	-0.314204		-1.08307	0.146304	-0.259231	-0.567871	-0.737927	-0.205683		-0.897954	-0.067971	-0.317413	-0.241711
YOL109W	YOL109W ... ZEO1 cell wall organization and bio molecular function unknown mitochondrion* | YOL110W	-1.91732	-1.12988	-1.916	-1.32394	-1.09218	-1.15769		-0.303773	0.327027	-0.250298	-0.759944	-0.724788	-0.603239		-0.536848	0.651041	-0.046472	-0.059548	-0.163334	-0.342927		-1.08512	0.338383	-1.15547	-0.669823
YBR084W	YBR084W PAC cluster MIS1 nucleobase, nucleoside, nucleo formate-tetrahydrofolate ligase actmitochondrion | YBR085C-A	-0.655411	-0.115459	-0.812284	-1.57961	-1.3356	-1.32471		0.19954	0.196999	0.13766	-1.55007	-1.54134	-1.11645		-0.505398	0.652094	0.165269	-1.51492	-1.28032	-1.17117		-0.530089	0.784981	-1.22797	-0.578008
YDL051W	YDL051W PAC cluster LHP1 tRNA processing RNA binding nucleus* | YDL052C	-0.578211	-0.091176	-1.39031	-1.51076	-1.14256	-1.10852		-0.068844	0.600994	0.118476	-1.74022	-1.09492	-1.02154		-0.449798	0.908954	-0.103424	-1.20482	-0.773662	-0.727807		-0.644687	0.367477	-1.36668	-0.899082
YGR286C	YGR286C ... BIO2 biotin biosynthesis biotin synthase activity mitochondrion | YGR287C	-0.423757	-0.098165	-1.11367	-1.23738	-1.05327	-0.777936		-0.030516	0.657963	0.119371	-1.84759	-1.35852	-0.846906		-0.298847	0.919603	-0.154172	-1.10479	-1.02066	-0.99126		-0.645552	0.899572	-1.34206	-0.565124
YLR197W	YLR197W … PAC cluster NOP56 (SIK1) RNA catabolism exoribonuclease II activity mitochondrion* | Essential evolutionarily-conserved nucleolar protein component of the box C/D snoRNP complexes that direct 2'-O-methylation of pre-rRNA during its maturation; overexpression causes spindle orientation defectsYLR198C	-1.37338	-0.422446	-1.36027	-1.33741	-0.881383	-1.33645		-0.025892	0.490191	-0.056036	-1.38234	-1.16713	-1.22594		-0.658301	0.671443	-0.028311	-1.64281	-1.33302	-1.43542		-0.952493	0.352703	-1.49622	-0.928878
YOR310C	YOR310C PAC cluster NOP58 rRNA modification* molecular function unknown small nucleolar ribonucleoprotein c | YOR311C	-1.28479	-0.856718	-1.28114	-1.57664	-1.32215	-1.37116		0.010268	0.368741	0.066196	-1.73354	-1.43361	-1.28724		-0.689449	0.478837	-0.036632	-1.70809	-1.45437	-1.42024		-0.597515	0.22207	-1.23422	-1.14343
YBR079C	YBR079C PAC cluster RPG1 translational initiation translation initiation factor activcytoplasm* | YBR080C	-0.37398	0.230584	-0.922544	-0.9764	-0.576065	-0.697996		0.124563	0.345242	0.076292	-1.25417	-0.923641	-0.871249		-0.4022	0.625984	-0.049529	-0.778442	-0.45212	-0.439725		-0.277055	0.39086	-0.275969	-0.097161
YGR162W	YGR162W PAC cluster TIF4631 translational initiation translation initiation factor activmitochondrion* | YGR163W	-0.667206	-0.025234	-1.20871	-1.12899	-0.684302	-0.912559		0.264326	0.301284	0.182503	-1.12355	-0.858083	-0.862333		-0.361296	0.874149	0.094866	-0.782435	-0.645326	-0.769219		-0.133606	0.530641	-0.422215	-0.360519
YHR148W	YHR148W PAC cluster IMP3 rRNA modification* snoRNA binding small nucleolar ribonucleoprotein c | YHR149C	-1.74829	-0.711735	-1.06994	-1.63457	-0.785827	-0.976973		-0.199557	0.151278	-0.20181	-1.13164	-1.32609	-1.03438		-0.55116	0.74266	0.297076	-1.3212	-0.867138	-0.516661		-0.540561	0.221475	-0.545858	-0.015027
YDR120C	YDR120C PAC cluster TRM1 tRNA methylation tRNA (guanine-N2-)-methyltransferasmitochondrion* | YDR121W	-0.977149	-0.698928	-1.70507	-2.03504	-0.994234	-1.12668		-0.18908	0.141263	-0.160198	-1.49949	-0.892637	-0.678768		-1.01003	0.697382	-0.050718	-0.812781	-1.04967	-0.499069		-0.310611	0.584291	-0.299061	-0.348001
YDR087C	YDR087C PAC cluster RRP1 rRNA processing molecular function unknown nucleus* | YDR088C	-0.54597	-0.2275	-1.09215	-1.89809	-1.17606	-1.46254		0.18287	0.563139	0.03672	-0.978066	-1.0165	-0.863305		-0.732509	0.798853	0.175088	-0.840596	-0.836039	-0.353506		-0.686138	0.274273	-0.116213	0.258201
YLL008W	YLL008W PAC cluster DRS1 35S primary transcript process ATP-dependent RNA helicase activitynucleolus | YLL009C	-0.810107	-0.035524	-1.48568	-1.63921	-1.35686	-1.30566		0.226431	0.419448	-0.20507	-1.33065	-1.11255	-1.16212		-0.994025	0.858731	-0.231087	-1.05007	-1.00302	-0.626479		-0.611814	0.098279	0.206231	0.335798
YGR103W	YGR103W PAC cluster NOP7 processing of 20S pre-rRNA* molecular function unknown nucleus* | YGR104C	-1.12724	-0.265017	-1.27568	-2.22296	-1.71591	-1.96776		-0.070916	0.599293	-0.078244	-1.79421	-1.59876	-1.38169		-1.0668	0.821889	-0.051766	-1.7411	-1.61883	-1.38466		-1.09058	0.494913	-1.16008	-0.726292
YDR496C	YDR496C PAC cluster PUF6 regulation of transcription, m specific transcriptional repressor nucleus* | YDR497C	-1.66065	-0.547309	-1.6897	-2.1845	-1.07431	-1.58694		-0.044218	0.35567	-0.039757	-1.71755	-1.29747	-1.37278		-0.955946	0.764283	-0.070639	-1.67185	-1.27913	-1.00583		-0.725666	0.420031	-0.674156	-0.361685
YJL050W	YJL050W PAC cluster MTR4 35S primary transcript process ATP-dependent RNA helicase activitynucleus* | YJL051W	-1.03647	-0.248302	-1.34431	-2.02253	-1.59794	-1.78185		-0.114997	0.343995	-0.066466	-1.37404	-1.05484	-0.853795		-0.80986	0.774633	-0.268834	-1.06268	-0.916181	-0.65637		-0.489117	0.413207	-0.462698	-0.289039
YIR026C	YIR026C PAC cluster YVH1 sporulation (sensu Fungi)* protein tyrosine phosphatase activicytoplasm | YIR027C	-0.974787	-0.610452	-1.09163	-2.09195	-1.71801	-1.57583		-0.095973	0.334637	-0.113662	-1.79387	-1.36589	-1.12776		-0.956558	0.343788	-0.206723	-1.37213	-1.27141	-0.87787		-0.458562	0.33555	-0.598251	-0.610117
YMR049C	YMR049C PAC cluster ERB1 rRNA processing molecular function unknown nucleus* | YMR052C-A	-0.937539	-0.277146	-1.0917	-1.76547	-1.17347	-1.38925		0.074516	0.280515	-0.089136	-1.51152	-1.50832	-1.11312		-0.608605	0.581572	-0.123061	-1.50336	-1.3563	-0.781529		-0.312671	0.367607	-0.350372	-0.295112
YIL019W	YIL019W PAC cluster FAF1 processing of 20S pre-rRNA molecular function unknown cytoplasm* | YIL020C	-1.65049	-0.851072	-1.57134	-3.45978	-1.74728	-1.53638		-0.250095	0.630946	-0.331728	-2.00217	-1.78552	-1.54671		-1.18636	0.739414	-0.25655	-1.55333	-1.13982	-0.596741		-1.21462	0.453129	-0.762572	-0.179724
YNR003C	YNR003C PAC cluster RPC34 transcription from RNA polymer DNA-directed RNA polymerase activitcytoplasm* | YNR004W	-1.30473	-0.080692	-1.31268	-2.27133	-0.86737	-1.16391		-0.090239	0.416669	0.090546	-1.53176	-1.0576	-0.862829		-1.1136	0.38096	-0.443469	-1.56493	-1.06485	-0.941967		-0.759333	0.238782	-0.2955	-0.173569
YLR002C	YLR002C PAC cluster NOC3 rRNA processing* protein binding* nucleus* | YLR003C	-0.900257	-0.03463	-1.16887	-1.90035	-1.03932	-1.17707		-0.089976	0.306443	-0.019873	-1.54599	-1.2685	-0.80635		-0.691851	0.689629	-0.152695	-1.19539	-0.717877	-0.725475		-0.747227	0.58887	-0.414387	-0.02714
YHR066W	YHR066W PAC cluster SSF1 ribosomal large subunit assemb rRNA binding nucleolus | YHR067W	-1.39453	-0.470123	-1.45349	-2.31674	-1.23849	-1.29387		0.20435	0.713247	0.072288	-1.87782	-1.37338	-1.28945		-0.957975	1.08097	0.193584	-1.70109	-1.0751	-0.638567		-0.86133	0.630918	-0.848831	0.162469
YNL308C	YNL308C PAC cluster KRI1 ribosome biogenesis molecular function unknown nucleolus | YNL309W	-1.53953	-0.548132	-1.70737	-2.1987	-1.37346	-1.20852		0.001419	0.784544	0.028998	-1.7975	-1.1001	-1.06648		-0.84143	1.20024	0.126676	-1.19491	-0.742145	-0.710008		-1.07418	0.910712	-0.397819	0.396504
YNL075W	YNL075W PAC cluster IMP4 rRNA modification* rRNA primary transcript binding small nucleolar ribonucleoprotein c | YNL076W	-1.5937	-0.314777	-1.51439	-1.56113	-0.993468	-1.57896		0.103934	0.705644	0.027382	-1.36673	-0.955724	-0.864513		-0.488993	0.824578	0.359885	-1.11164	-0.672592	-0.659445		-0.689524	0.521764	-0.407894	-0.046008
YNR054C	YNR054C PAC cluster ESF2 biological process unknown transcription regulator activity cytoplasm* | YNR055C	-1.27852	-0.459462	-1.48735	-1.39749	-0.599955	-1.0198		0.103934	0.693948	-0.155721	-1.41725	-0.826278	-0.967843		-0.929672	1.0032	0.059417	-1.61709	-0.672936	-0.563093		-0.867822	0.404352	-0.579274	-0.402969
YLL011W	YLL011W PAC cluster SOF1 rRNA modification* snoRNA binding small nucleolar ribonucleoprotein c | YLL012W	-1.16259	-0.322425	-1.19764	-1.77496	-0.842379	-0.981904		-0.075455	0.33931	-0.439764	-1.03371	-0.84834	-1.11367		-1.06958	0.573466	-0.038328	-1.07067	-0.625521	-0.11886		-0.451903	0.16448	-0.242805	-0.010518
YKR056W	YKR056W PAC cluster TRM2 tRNA modification tRNA methyltransferase activity cellular component unknown | YKR057W	-1.1404	-0.8906	-1.45565	-2.11185	-1.09082	-1.33374		0.228228	0.129413	0.095996	-1.31011	-1.1398	-0.849413		-0.411084	0.81341	0.297577	-0.807013	-0.699117	-0.213246		-0.399419	0.519822	-0.123812	0.027929
YLR384C	YLR384C ... IKI3 regulation of transcription fr RNA polymerase II transcription elotranscription elongation factor com | YLR385C	-0.476775	-0.12783	-0.805307	-0.916648	-0.684841	-0.80488		0.175259	0.037886	0.091471	-0.773749	-0.863358	-0.444493		-0.386258	0.384701	0.037752	-0.328604	-0.522544	-0.17303		-0.185414	0.36173	0.060069	0.116561
YNL062C	YNL062C PAC cluster GCD10 translational initiation* tRNA methyltransferase activity nucleus | YNL063W	-0.803748	-0.160791	-1.04255	-1.27938	-0.907608	-1.26466		0.392669	0.26921	0.248224	-1.10069	-1.14545	-0.652349		-0.389407	0.696656	0.137632	-0.915404	-0.485382	-0.251862		-0.065781	0.304072	0.27447	0.142364
YDR184C	YDR184C PAC cluster ATC1 response to stress* molecular function unknown nucleus | YDR185C	-1.82751	-1.12677	-1.63628	-1.75452	-0.828896	-1.32093		-0.61735	-0.793822	-0.335948	-1.36657	-1.51186	-0.518826		-0.797831	-0.254679	-0.585851	-0.859442	-0.542715	-0.182948		-1.06227	0.152293	-0.767128	0.110938
YGR094W	YGR094W PAC cluster VAS1 valyl-tRNA aminoacylation valine-tRNA ligase activity cytoplasm* | YGR095C	-0.636615	-0.474301	-0.711567	-0.643361	-0.361685	-0.533781		-0.013181	-0.13761	0.010967	-0.679701	-0.649113	-0.36841		-0.351201	0.078992	-0.119087	-0.697617	-0.757207	-0.575442		-0.322642	0.403688	-0.715015	-0.375735
YJL069C	YJL069C PAC cluster UTP18 35S primary transcript process molecular function unknown nucleolus* | YJL070C	-1.26103	-1.15037	-1.51547	-1.87051	-0.942407	-1.01966		0.019219	-0.213199	-0.062192	-1.09753	-1.15346	-0.783085		-1.00725	0.316859	-0.198744	-1.2143	-1.20171	-0.529555		-0.569871	0.466545	-0.152731	-0.003185
YBR267W	YBR267W PAC cluster REI1 budding cell bud growth* molecular function unknown cytoplasm | YBR268W	-2.30586	-1.63836	-2.42478	-2.43752	-1.10453	-1.19657		-0.111953	0.43817	-0.259437	-1.69851	-1.06706	-1.00603		-1.415	0.746754	-0.120489	-1.64746	-0.94917	-0.702755		-0.389829	-0.022971	-0.413871	-0.245494
YLR074C	YLR074C PAC cluster BUD20 bud site selection molecular function unknown nucleus | YLR075W	-1.77963	-0.863062	-2.31968	-2.19432	-1.3426	-1.13926		-0.326211	0.155857	-0.622431	-2.02555	-1.8315	-1.55232		-1.3533	0.415837	-0.367729	-1.76084	-1.38767	-0.767539		-0.312533	-0.305945	-0.327621	-0.579085
YAL036C	YAL036C PAC cluster RBG1 biological process unknown GTP binding cytoplasm | YAL037C-A	-1.41728	-0.867513	-1.21018	-1.18418	-0.875537	-1.11782		-0.335446	0.098723	-0.427834	-0.754152	-0.79541	-0.683175		-0.618483	0.144875	-0.139223	-0.807604	-0.794338	-0.164936		-0.389406	-0.137135	-0.173872	-0.307014
YDL063C	YDL063C PAC cluster YDL063C biological process unknown molecular function unknown cytoplasm* | YDL064W	-2.85296	-1.76141	-1.89515	-2.14812	-0.970845	-1.58197		-0.390642	-0.455561	-0.196424	-1.15325	-1.47616	-1.07394		-0.948759	-0.059207	-0.122827	-1.10462	-1.39402	-0.480633		-0.8524	0.087393	-0.607178	-0.465547
YNL182C	YNL182C PAC cluster IPI3 35S primary transcript process molecular function unknown nucleus* | YNL183C	-2.33269	-1.2172	-1.74154	-2.21837	-0.807731	-1.50213		-0.118459	0.016826	-0.201997	-1.32476	-1.28683	-1.08549		-0.759351	0.162949	-0.232784	-0.911134	-1.10582	-0.286141		-0.80078	0.176711	-0.702315	-0.179252
YGR128C	YGR128C PAC cluster UTP8 processing of 20S pre-rRNA snoRNA binding small nucleolar ribonucleoprotein c | YGR129W	-1.80658	-1.03528	-1.08026	-1.65589	-0.985939	-1.20485		-0.139735	-0.172246	-0.256605	-1.07559	-1.20503	-1.09083		-1.07419	-0.119782	-0.453841	-0.824822	-0.968065	-0.276612		-0.929476	0.113018	-0.178611	0.209811
YOL010W	YOL010W ... RCL1 rRNA processing molecular function unknown* nucleolus | YOL011W	-1.73999	-1.48592	-1.33759	-1.66024	-0.843347	-0.916734		-0.419415	-0.441109	-0.418928	-0.84944	-0.621907	-0.735109		-0.774826	0.24179	-0.285158	-0.694033	-0.481645	-0.258907		-0.812382	0.029575	-0.311715	0.167148
YBL028C	YBL028C PAC cluster YBL028C biological process unknown molecular function unknown nucleus* | YBL029C-A	-2.51595	-1.01864	-2.071	-1.37327	-0.904663	-1.40467		-0.561028	-0.255403	-0.41365	-1.31125	-1.36311	-1.14775		-1.21028	0.638996	-0.0487	-0.944729	-1.295	-1.0913		-1.29401	0.022331	-1.66753	-1.19814
YPL237W	YPL237W PAC cluster SUI3 translational initiation translation initiation factor activribosome* | YPL238C	-1.01948	-0.495861	-1.1056	-0.866079	-0.767203	-0.846426		-0.121474	0.022438	-0.090718	-0.942203	-0.987214	-0.396325		-0.50308	0.329511	0.005299	-0.682994	-0.747541	-0.674996		-0.837278	0.21558	-0.888321	-0.774078
YBR155W	YBR155W PAC cluster CNS1 protein folding unfolded protein binding cytoplasm | YBR156C	-1.58047	-0.973639	-2.16551	-2.21185	-1.66002	-1.34678		-0.095738	0.574611	-0.095474	-1.52588	-0.959756	-0.995871		-1.12788	0.606338	-0.255665	-1.33504	-0.953274	-0.438445		-1.0591	0.305268	-0.92003	-0.72637
YGR245C	YGR245C PAC cluster SDA1 actin cytoskeleton organizatio molecular function unknown nucleus | YGR246C	-1.1003	-0.807034	-2.21634	-2.19728	-1.46131	-1.9802		-0.233876	0.213446	-0.339492	-1.8711	-1.75918	-1.35938		-1.42353	0.638714	-0.555461	-1.40748	-1.09284	-0.8756		-0.774873	0.324714	-0.444674	-0.122668
YBR271W	YBR271W ... YBR271W biological process unknown S-adenosylmethionine-dependent methcytoplasm | YBR272C	-1.13807	-0.764915	-1.55321	-1.71312	-1.25774	-1.26868		-0.443554	0.381218	-0.404803	-2.06662	-1.46958	-1.05055		-1.11632	0.716939	-0.23113	-1.40547	-1.02566	-0.678554		-0.652206	0.001983	-0.461901	-0.40578
YOL041C	YOL041C PAC cluster NOP12 rRNA metabolism RNA binding nucleolus | YOL042W	-1.16387	-0.343824	-1.89237	-1.57525	-0.988169	-1.2721		-0.206462	0.232055	-0.366414	-1.65047	-1.18426	-1.11913		-0.886983	0.738822	-0.052596	-1.19043	-1.08247	-0.800329		-0.650004	0.057887	-0.488928	-0.455789
YJL010C	YJL010C … NOP9 rRNA processing RNA binding | Essential subunit of U3-containing 90S preribosome involved in production of 18S rRNA and assembly of small ribosomal subunit; also part of pre-40S ribosome and required for its export into cytoplasm; binds RNA and contains pumilio domainYJL011C	-1.08751	-0.584113	-1.84317	-2.03517	-1.23575	-1.45146		-0.362766	-0.0618	-0.355002	-1.92122	-1.75599	-1.47849		-1.05205	0.370445	-0.53297	-1.74591	-1.55051	-1.17836		-0.64463	0.230708	-0.868329	-0.693833
YIL096C	YIL096C PAC cluster YIL096C biological process unknown molecular function unknown nucleus* | YIL097W	-1.27408	-0.790269	-1.94142	-2.53416	-1.57545	-1.29175		-0.319874	0.205455	-0.367847	-2.40623	-2.18249	-1.96348		-1.46813	0.619186	-0.21894	-1.32668	-1.70483	-0.961363		-0.946907	0.275354	-1.51989	-0.7381
YHR170W	YHR170W PAC cluster NMD3 ribosomal large subunit assemb protein binding* cytosol* | YHR171W	-1.16572	-0.521233	-1.1677	-2.01269	-1.33419	-1.58065		-0.217994	0.272586	-0.047679	-1.50679	-1.48254	-1.13925		-0.953624	0.217446	-0.264662	-1.3358	-1.30848	-0.707693		-0.91999	0.105907	-0.913085	-0.820321
YIL064W	YIL064W … SEE1 biological process unknown S-adenosylmethionine-dependent | Protein with a role in intracellular transport; has sequence similarity to S-adenosylmethionine-dependent methyltransferases of the seven beta-strand familyYIL065C	-0.905581	-0.498437	-1.26784	-1.75444	-1.59204	-1.54298		-0.437861	-0.132987	-0.32253	-1.59234	-1.73568	-1.21342		-0.629925	0.305011	-0.269211	-1.0281	-1.04671	-0.953872		-0.94025	-0.037809	-1.00095	-0.849376
YOL022C	YOL022C PAC cluster YOL022C biological process unknown molecular function unknown cytoplasm | YOL023W	-1.10033	-0.656506	-1.11949	-1.66066	-1.14603	-1.26052		-0.174516	-0.009178	-0.174416	-1.50278	-1.36376	-0.921008		-0.775475	0.440996	-0.321696	-0.832029	-0.820022	-0.410964		-0.698588	0.195843	-0.775984	-0.302083
YGL111W	YGL111W PAC cluster NSA1 ribosomal large subunit biogen molecular function unknown nucleus* | YGL112C	-1.2979	-0.921545	-1.50349	-1.34564	-1.00723	-0.826542		-0.402444	0.208924	-0.344482	-1.21231	-1.15665	-0.754391		-1.23306	0.342691	-0.48954	-0.89257	-0.709871	-0.226168		-0.748648	0.255263	-0.226106	0.069255
YER126C	YER126C PAC cluster NSA2 ribosomal large subunit biogen molecular function unknown nucleus | YER127W	-1.62811	-0.68371	-1.8807	-1.47649	-1.31988	-1.00212		-0.281456	0.197162	-0.294626	-1.06489	-1.08314	-0.839193		-1.44181	0.544512	-0.255611	-1.01094	-0.820145	-0.61014		-1.06251	0.273239	-1.03436	-0.462943
YDR060W	YDR060W ... MAK21 ribosomal large subunit assemb molecular function unknown Noc1p-Noc2p complex | YDR061W	-1.40752	-0.643806	-2.12507	-1.80442	-0.988162	-1.31438		-0.375445	0.066703	-0.387976	-1.48621	-1.29148	-1.28234		-1.24315	0.534755	-0.396996	-0.849521	-0.581453	-0.468934		-1.01461	0.073836	-0.638924	-0.24297
YCL054W	YCL054W PAC cluster SPB1 processing of 27S pre-rRNA S-adenosylmethionine-dependent methnucleus* | YCL055W	-2.06372	-1.24471	-2.24876	-1.83076	-1.21539	-1.53498		-0.353342	0.019321	-0.43353	-1.80773	-1.40934	-1.44515		-1.57541	0.633592	-0.536244	-1.38685	-1.19956	-0.770452		-1.45835	0.346917	-1.00044	-0.22895
YAL025C	YAL025C PAC cluster MAK16 ribosomal large subunit biogen molecular function unknown nucleolus | YAL026C	-2.05981	-1.92473	-3.16978	-2.13285	-1.65047	-1.43504		-0.544374	0.074144	-0.77505	-1.85166	-1.56526	-1.85869		-2.10748	0.50539	-0.440584	-1.64603	-1.32451	-0.672794		-1.68091	0.287922	-1.12983	-0.287349
YKL172W	YKL172W PAC cluster EBP2 rRNA processing molecular function unknown nucleolus | YKL173W	-1.7058	-1.28131	-2.45723	-1.81571	-1.22564	-1.27712		-0.471506	0.038077	-0.688322	-1.66164	-1.38374	-1.25844		-1.77253	0.549391	-0.571609	-1.27084	-0.955365	-0.707521		-1.52096	0.278061	-0.960042	-0.087107
YKL099C	YKL099C PAC cluster UTP11 processing of 20S pre-rRNA snoRNA binding small nucleolar ribonucleoprotein c | YKL100C	-2.09098	-1.10584	-2.04697	-1.92124	-1.23736	-1.20498		-0.453372	0.32424	-0.627132	-1.46803	-1.27793	-1.2904		-1.55701	0.252975	-0.418515	-1.43902	-0.892901	-0.758265		-1.43215	0.00288	-0.722615	-0.066063
YLR276C	YLR276C PAC cluster DBP9 35S primary transcript process ATP-dependent RNA helicase activitynucleolus | YLR277C	-1.66107	-0.604568	-1.9508	-1.86203	-1.07682	-1.29218		-0.21926	0.271194	-0.305523	-1.40897	-1.01464	-1.03547		-1.54362	0.582889	-0.471447	-1.20528	-0.737409	-0.577314		-1.13222	0.213043	-0.758972	-0.032565
YLR129W	YLR129W PAC cluster DIP2 processing of 20S pre-rRNA snoRNA binding small nucleolar ribonucleoprotein c | YLR130C	-1.68965	-0.898061	-1.79491	-1.73052	-0.760861	-1.06264		-0.346888	-0.248957	-0.413215	-1.34205	-1.36693	-1.03528		-1.44437	0.212829	-0.463441	-1.31501	-1.05565	-0.531727		-0.945403	0.180082	-0.558673	-0.133816
YDR324C	YDR324C PAC cluster UTP4 processing of 20S pre-rRNA snoRNA binding small nucleolar ribonucleoprotein c | YDR325W	-2.08426	-1.32997	-2.45431	-1.5273	-0.950886	-1.25409		-0.505158	-0.130706	-0.511539	-1.35662	-1.20976	-1.14071		-1.29759	0.296934	-0.43627	-1.37609	-1.15218	-0.800933		-0.799262	0.122026	-0.832179	-0.402116
YGL078C	YGL078C PAC cluster DBP3 35S primary transcript process ATP-dependent RNA helicase activitynucleolus | YGL079W	-2.19071	-1.51534	-2.26643	-1.84507	-1.31232	-1.30905		-0.554431	0.199364	-0.42422	-1.82779	-1.55249	-1.40267		-1.37254	0.36893	-0.444767	-1.61885	-1.25567	-0.951084		-0.940922	0.208007	-0.925745	-0.478325
YPL043W	YPL043W PAC cluster NOP4 rRNA processing RNA binding nucleolus | YPL044C	-2.2756	-1.25557	-3.05383	-1.87214	-0.952944	-1.53399		-0.5524	-0.018742	-0.640819	-1.91013	-1.94672	-1.57539		-1.56917	0.652267	-0.553541	-1.49664	-1.33556	-1.14803		-1.19006	0.219716	-0.95091	-0.455789
YNL002C	YNL002C PAC cluster RLP7 ribosomal large subunit biogen rRNA binding nucleolus | YNL003C	-1.77412	-1.87843	-2.70292	-1.93253	-1.33997	-1.43482		-0.389606	0.33902	-0.55246	-1.76702	-1.178	-1.32281		-1.37185	0.556185	-0.451011	-1.70338	-1.09967	-1.14997		-1.03679	0.119253	-1.08056	-0.637541
YLR003C	YLR003C … PAC cluster CMS1 regulation of DNA replication molecular function unknown | Subunit of U3-containing 90S preribosome processome complex involved in production of 18S rRNA and assembly of small ribosomal subunit; overexpression rescues supressor mutant of mcm10; null mutant is viableYLR004C	-1.51135	-0.747768	-1.66954	-1.3626	-0.877805	-1.23448		-0.156302	0.028622	-0.318438	-1.09973	-1.01206	-0.750972		-0.956584	0.438374	-0.196784	-0.735539	-0.884819	-0.584962		-0.830707	0.203638	-1.02286	-0.395668
YNR053C	YNR053C PAC cluster NOG2 ribosome assembly* GTPase activity nucleus* | YNR054C	-1.68209	-1.2139	-1.95976	-1.79731	-0.622892	-0.957989		-0.312699	0.225707	-0.22529	-1.27672	-0.975141	-0.994106		-1.1765	0.424836	-0.36661	-1.3169	-0.745231	-0.58964		-0.686987	0.323115	-0.548053	-0.046691
YLR222C	YLR222C PAC cluster UTP13 processing of 20S pre-rRNA snoRNA binding small nucleolar ribonucleoprotein c | YLR223C	-1.35213	-0.740076	-1.47541	-1.48573	-1.00087	-1.10579		-0.239621	0.163864	-0.257947	-1.12258	-1.10924	-0.829831		-1.08065	0.408137	-0.361497	-1.31277	-1.10448	-0.63101		-0.749148	0.155355	-0.217884	0.083678
YDR465C	YDR465C PAC cluster RMT2 peptidyl-arginine methylation protein-arginine N-methyltransferascytoplasm* | YDR466W	-1.63753	-0.651475	-1.87833	-2.10111	-1.5958	-2.10631		-0.637225	-0.092345	-0.48001	-2.01289	-1.47047	-1.30945		-1.36555	0.216537	-0.496675	-1.30477	-1.69342	-1.14125		-0.957536	0.299083	-1.2061	-1.09596
YDR429C	YDR429C PAC cluster TIF35 translational initiation translation initiation factor activeukaryotic translation initiation f | YDR430C	-1.07799	-0.435712	-1.5485	-1.34278	-1.28553	-1.08232		-0.292209	0.180846	-0.415813	-1.38318	-1.01336	-1.09532		-1.06378	0.435159	-0.362136	-1.49369	-1.11772	-0.89226		-0.837762	0.051727	-1.29534	-0.974196
YMR131C	YMR131C PAC cluster RRB1 ribosome biogenesis molecular function unknown nucleolus | YMR132C	-1.07987	-1.08395	-1.91279	-1.9201	-1.4333	-1.49532		-0.287476	0.181979	-0.379441	-1.75706	-1.22972	-1.2681		-1.24099	0.427685	-0.373828	-1.43299	-1.28659	-1.02643		-0.975548	0.113325	-1.37768	-0.781189
YDR083W	YDR083W PAC cluster RRP8 rRNA processing methyltransferase activity nucleolus | YDR084C	-2.00286	-1.0463	-1.86114	-1.9506	-1.14664	-1.67996		-0.595931	0.214899	-0.42057	-1.76663	-1.18148	-1.6425		-1.62868	0.563734	-0.324022	-1.72125	-1.40296	-0.66528		-1.13762	0.315496	-1.1606	-0.573693
YLR196W	YLR196W PAC cluster PWP1 rRNA processing molecular function unknown cytoplasm* | YLR197W	-1.83087	-1.25711	-1.91414	-2.11633	-1.35763	-1.54402		-0.357272	0.346427	-0.354453	-1.77399	-1.32255	-1.27154		-1.2865	0.479798	-0.372451	-1.5403	-1.31213	-0.871372		-0.830531	0.392517	-0.993787	-0.548663
YOR252W	YOR252W … PAC cluster TMA16 biological process unknown molecular function unknown nucleus | Protein of unknown function that associates with ribosomesYOR253W	-1.82429	-1.12677	-1.71903	-2.07233	-1.74401	-1.46168		-0.74809	0.238045	-0.363133	-2.14823	-1.28709	-1.40711		-1.35537	0.596677	-0.187302	-1.33963	-1.41114	-0.98225		-1.23271	0.204581	-1.47313	-0.843894
YKR081C	YKR081C PAC cluster RPF2 ribosomal large subunit assemb rRNA binding* nucleolus | YKR082W	-0.960408	-1.28247	-2.52095	-2.45551	-1.5714	-1.77178		-0.486688	0.320182	-0.483241	-1.81248	-1.64056	-1.47585		-1.42118	0.679916	-0.306542	-1.62182	-1.40775	-0.933382		-1.24881	0.548684	-1.35443	-0.554558
YJR002W	YJR002W PAC cluster MPP10 rRNA modification* molecular function unknown nucleus* | YJR003C	-1.13529	-0.283976	-1.80768	-1.59762	-1.05129	-1.22567		-0.119917	0.287523	-0.300543	-1.29902	-1.0576	-1.33877		-1.18556	0.738729	-0.267061	-1.10717	-0.741737	-0.706444		-0.827244	0.524484	-0.682417	-0.105161
YPL217C	YPL217C PAC cluster BMS1 rRNA processing* GTP binding cytoplasm* | YPL218W	-1.34628	-0.705698	-1.83956	-1.62027	-1.0579	-1.12739		-0.09725	0.299396	-0.187302	-1.59899	-1.22918	-1.14723		-1.33559	0.688034	-0.424787	-1.34936	-1.12208	-0.839908		-0.997938	0.328949	-0.73531	-0.415678
YPR163C	YPR163C PAC cluster TIF3 translational initiation translation initiation factor activribosome | YPR164W	-1.16376	-0.774395	-1.9261	-1.35977	-0.994535	-0.91101		-0.298447	0.286461	-0.426538	-1.36865	-0.797554	-0.751486		-1.12793	0.455472	-0.375385	-1.17203	-0.688752	-0.801443		-0.53989	0.346065	-0.735123	-0.524731
YDR398W	YDR398W PAC cluster UTP5 processing of 20S pre-rRNA snoRNA binding small nucleolar ribonucleoprotein c | YDR399W	-1.58681	-0.805052	-2.21588	-1.91073	-1.12488	-1.33306		-0.381263	0.128936	-0.268156	-1.68032	-1.16243	-1.26457		-1.21102	0.291014	-0.513986	-1.69186	-1.19356	-1.23871		-0.662402	0.03638	-0.544424	-0.39649
YOR340C	YOR340C ... RPA43 transcription from RNA polymer DNA-directed RNA polymerase activitDNA-directed RNA polymerase I compl | YOR341W	-0.954155	-1.23306	-2.32398	-1.85364	-1.22993	-1.2802		-0.498307	0.034123	-0.693684	-1.68704	-1.20867	-1.35294		-1.60698	0.296998	-0.55431	-1.83395	-1.49066	-1.2488		-0.731383	-0.058633	-0.652039	-0.7453
YPR143W	YPR143W PAC cluster RRP15 processing of 27S pre-rRNA molecular function unknown nucleus* | YPR144C	-1.49633	-0.659623	-2.87729	-2.15877	-1.81241	-1.18795		-0.517554	0.132086	-0.317384	-1.75776	-1.67142	-1.40133		-1.09191	0.78603	-0.428611	-1.22059	-1.27856	-1.16234		-1.10424	0.200019	-0.635301	-1.0469
YOR243C	YOR243C PAC cluster PUS7 tRNA modification* pseudouridine synthase activity nucleus | YOR244W	-1.42235	-0.714892	-2.18183	-1.44179	-1.04447	-1.27698		-0.584122	-0.289073	-0.521464	-1.2922	-1.31368	-0.989192		-1.40034	0.21403	-0.55143	-0.749715	-0.753988	-0.711756		-0.979897	0.161617	-1.10852	-0.501075
YOR206W	YOR206W PAC cluster NOC2 ribosome assembly* molecular function unknown nucleus* | YOR207C	-0.8021	-0.905667	-1.93307	-1.53825	-1.12209	-1.39773		-0.025437	0.166938	-0.074843	-1.34006	-1.22192	-1.07135		-1.08967	0.515744	-0.329781	-1.40494	-1.32381	-1.1309		-0.537269	0.274172	-0.680671	-0.713898
YGR271C-A	YGR271C-A ... EFG1 biological process unknown molecular function unknown nucleolus | Essential protein required for maturation of 18S rRNA; null mutant is sensitive to hydroxyurea and is delayed in recovering from alpha-factor arrest; green fluorescent protein (GFP)-fusion protein localizes to the nucleolusYGR271W	-3.37032	-1.73773	-3.0515	-1.75196	-0.658971	-1.50866		-0.714103	-0.527993	-0.552196	-1.12907	-2.0576	-1.83071		-2.04727	0.117574	-1.28508	-1.64746	-1.61279	-1.76836		-1.56703	0.128634	-1.56799	-1.15223
YDL208W	YDL208W ... NHP2 rRNA modification* RNA binding small nucleolar ribonucleoprotein c | YDL209C	-2.73345	-1.80164	-3.14091	-1.73666	-1.51662	-1.27239		-0.840032	-0.476737	-1.02614	-1.69092	-1.46343	-1.48188		-1.66937	0.043717	-0.672028	-1.37661	-1.27169	-1.21682		-1.60614	-0.077721	-1.94966	-1.40649
YDR346C	YDR346C PAC cluster SVF1 biological process unknown molecular function unknown cytoplasm* | YDR347W	-1.48761	-0.874392	-1.72177	-1.27868	-0.946649	-0.97693		-0.481755	-0.696843	-0.381942	-1.32726	-1.24485	-0.820602		-1.16643	-0.112246	-0.671423	-1.07893	-1.11941	-0.894499		-0.861622	-0.044991	-1.15226	-0.597581
YLR009W	YLR009W PAC cluster RLP24 ribosomal large subunit biogen molecular function unknown nucleolus | YLR010C	-2.44304	-1.97599	-2.91408	-2.18998	-1.30728	-1.50558		-0.862201	-0.38545	-0.841639	-1.72329	-1.68858	-1.48296		-1.85605	0.030902	-0.881123	-1.35392	-1.24566	-0.894194		-1.36939	-0.162639	-1.06414	-0.78104
YJL122W	YJL122W … PAC cluster ALB1 biological process unknown molecular function unknown | Shuttling pre-60S factor; involved in the biogenesis of ribosomal large subunit; interacts directly with Arx1p; responsible for Tif6p recycling defects in absence of Rei1pYJL123C	-3.12164	-2.5984	-3.08545	-2.50328	-1.57066	-1.93469		-1.38325	-0.802503	-1.3737	-1.99692	-2.11404	-1.84188		-1.91041	-0.183596	-0.795896	-2.11299	-1.62987	-1.25599		-1.29105	-0.264862	-1.33708	-0.863279
YOR294W	YOR294W PAC cluster RRS1 rRNA processing* molecular function unknown nucleus | YOR295W	-3.5528	-3.11538	-3.554	-2.71676	-1.91398	-1.52171		-1.30046	-0.778369	-1.45963	-1.93973	-1.86648	-1.70484		-1.9829	-0.439472	-1.31125	-1.87504	-1.97173	-1.52066		-1.49775	-0.532132	-1.6825	-1.09503
YPL012W	YPL012W ... RRP12 processing of 20S pre-rRNA* molecular function unknown nucleus* | YPL013C	-2.36914	-1.57555	-2.33742	-2.12175	-1.30024	-1.86556		-0.544081	-0.514203	-0.487771	-1.39656	-1.45676	-1.37315		-1.36199	-0.152824	-0.731585	-1.44638	-1.45996	-0.858962		-0.768738	-0.286612	-0.809939	-0.865964
YPL093W	YPL093W ... NOG1 ribosome-nucleus export GTPase activity nucleolus | YPL094C	-2.66967	-1.94965	-1.93663	-1.87232	-1.28296	-1.34585		-0.551399	-0.690871	-0.597351	-1.54013	-1.75153	-1.14114		-1.15395	-0.390403	-0.696195	-1.41609	-1.65126	-1.01636		-0.685241	-0.026716	-0.947529	-0.663549
YDL060W	YDL060W PAC cluster TSR1 rRNA processing* ribonucleoprotein binding cytoplasm* | YDL061C	-2.17382	-1.48511	-2.52264	-1.76297	-0.985621	-1.18033		-0.573335	-0.122542	-0.57577	-1.44028	-1.18782	-1.09102		-1.5002	0.502772	-0.515737	-1.11343	-0.411368	-0.525354		-0.813362	0.336557	-0.199567	0.04855
YNL110C	YNL110C PAC cluster NOP15 ribosomal large subunit biogen molecular function unknown nucleus* | YNL111C	-2.9987	-1.75223	-3.36861	-2.00779	-1.20162	-1.37621		-0.473736	0.034123	-0.734731	-1.36965	-1.39508	-1.4708		-1.62101	0.512276	-0.492707	-1.15284	-1.41345	-0.995475		-1.363	0.453491	-1.34378	-0.78883
YOR145C	YOR145C PAC cluster PNO1 rRNA processing* unfolded protein binding nucleus* | YOR146W	-2.89191	-1.5546	-2.39038	-1.5165	-0.952631	-1.11249		-0.703421	-0.268502	-0.57921	-1.26164	-1.23376	-0.954243		-1.26094	0.385937	-0.306708	-1.04912	-0.68499	-0.383083		-0.834917	0.01547	-0.853797	-0.508571
YNL151C	YNL151C PAC cluster RPC31 transcription from RNA polymer DNA-directed RNA polymerase activitDNA-directed RNA polymerase III com | YNL152W	-2.19326	-1.93011	-2.52871	-1.84882	-1.76973	-1.2891		-0.559031	-0.021462	-1.51099	-1.70287	-1.44862	-1.31452		-1.24507	0.544819	-0.488984	-1.18723	-0.884184	-0.692738		-0.918124	0.260609	-0.802385	-0.452104
YML080W	YML080W PAC cluster DUS1 tRNA modification tRNA dihydrouridine synthase activinucleus | YML081C-A	-1.72672	-0.907969	-1.61426	-1.40819	-0.813299	-0.680338		-0.669374	-0.398332	-0.579723	-1.22629	-0.871385	-1.167		-1.59528	0.404513	-0.658698	-1.51097	-1.20854	-0.830031		-0.887854	0.120471	-0.804553	-0.091623
YPR137W	YPR137W PAC cluster RRP9 rRNA modification* snoRNA binding small nucleolar ribonucleoprotein c | YPR138C	-1.70439	-0.956103	-2.49966	-1.29902	-0.618536	-0.820789		-0.997313	-0.347387	-1.04435	-1.43342	-1.09825	-1.25254		-1.85323	0.208721	-0.901632	-1.20678	-0.843784	-0.877478		-1.12711	0.007914	-1.06599	-0.545971
YIL127C	YIL127C … PAC cluster RRT14 biological process unknown molecular function unknown | Putative protein of unknown function; identified in a screen for mutants with decreased levels of rDNA transcription; green fluorescent protein (GFP)-fusion protein localizes to the nucleolus; predicted to be involved in ribosome biogenesisYIL128W	-1.59591	-1.47235	-2.69943	-1.84005	-1.6504	-1.38167		-0.642134	-0.072167	-0.638062	-1.34129	-1.27661	-1.09649		-1.41947	0.568798	-0.760628	-0.961153	-0.566495	-0.414648		-2.27753	0.330044	-1.18745	-0.193273
YJL148W	YJL148W PAC cluster RPA34 transcription from RNA polymer DNA-directed RNA polymerase activitnucleus* | YJL149W	-1.58779	-1.50364	-2.61641	-1.57889	-1.3033	-1.31894		-0.269341	0.346539	-0.307941	-1.27074	-1.10651	-1.25346		-1.44163	0.759601	-0.275876	-1.26499	-0.581401	-0.619606		-1.45444	0.138618	-1.20856	-0.64959
YFR001W	YFR001W PAC cluster LOC1 ribosomal large subunit biogen mRNA binding nucleus | YFR002W	-2.27946	-1.25873	-1.91727	-1.33583	-1.34347	-1.19032		-0.548571	0.286167	-0.506543	-1.13422	-1.12799	-1.09368		-1.6069	0.60277	-0.22368	-0.631452	-1.0615	-0.733088		-1.62644	0.348836	-1.16319	-0.604107
YLR221C	YLR221C PAC cluster RSA3 ribosomal large subunit assemb molecular function unknown nucleolus* | YLR222C	-2.61983	-0.989269	-2.27331	-1.70553	-1.29838	-1.2675		-0.774646	-0.069714	-0.490893	-1.34088	-1.56486	-0.976331		-1.75639	0.428503	-0.576426	-0.845971	-0.827448	-0.794188		-1.59303	0.111137	-1.56338	-0.859901
YPL266W	YPL266W PAC cluster DIM1 rRNA modification* "rRNA (adenine-N6,N6-)-dimethyltrans"nucleolus | YPL267W	-1.36174	-0.636328	-1.57455	-1.43748	-0.973454	-0.934134		-0.560363	-0.101371	-0.413468	-1.43201	-1.36017	-0.736474		-1.17271	0.312032	-0.278941	-0.498275	-0.628817	-0.153369		-1.28965	0.100217	-0.828067	-0.381887
YOL093W	YOL093W ... TRM10 tRNA methylation tRNA (guanine) methyltransferase accytoplasm* | YOL094C	-1.71244	-0.435069	-2.08624	-1.36183	-0.578088	-0.877798		-0.200072	0.299972	-0.395876	-1.50319	-0.85597	-1.10239		-1.20491	0.528981	-0.409996	-0.842378	-0.698173	-0.384931		-0.857902	0.438178	-0.978158	0.175927
YOL103W	YOL103W ... ITR2 myo-inositol transport myo-inositol transporter activity membrane | YOL104C	-0.461279	-0.502602	-1.31095	-0.602068	-0.446199	-0.617966		-0.077575	-0.086609	-0.428255	-1.04949	-0.899864	-0.825815		-0.676605	0.000858	-0.324374	-0.730652	-0.598095	-0.390761		-0.574383	0.105065	-0.388109	-0.292411
YHR052W	YHR052W PAC cluster CIC1 ribosomal large subunit biogen "protein binding, bridging" nucleolus* | YHR052W-A	-2.71057	-1.8607	-2.21397	-1.96449	-1.29733	-1.4997		-0.12938	0.133215	-0.184515	-1.36838	-1.29092	-1.4366		-0.911978	0.503974	-0.269366	-1.71347	-1.61204	-1.39964		-0.724442	0.20022	-1.42132	-1.2204
YKL009W	YKL009W PAC cluster MRT4 rRNA processing* molecular function unknown nucleus* | YKL010C	-3.00618	-1.79961	-2.33094	-2.08767	-1.53344	-1.78747		-0.346698	-0.242405	-0.419323	-1.86041	-2.05511	-1.77766		-0.919747	0.453079	-0.095952	-1.6362	-1.73536	-1.39418		-1.1126	0.142859	-1.73405	-1.28791
YLR175W	YLR175W PAC cluster CBF5 rRNA modification* pseudouridylate synthase activity small nucleolar ribonucleoprotein c | YLR176C	-1.54055	-1.05326	-1.94809	-1.34889	-1.29801	-1.28408		-0.231424	0.277605	-0.375454	-1.55304	-1.30914	-1.55139		-1.01519	0.339966	-0.200962	-1.54765	-1.3129	-1.35235		-0.729811	0.118678	-1.36082	-1.16346
YCR057C	YCR057C PAC cluster PWP2 35S primary transcript process snoRNA binding cytoplasm* | YCR059C	-1.72395	-1.3112	-1.65185	-1.70164	-1.01449	-1.22408		-0.258337	-0.428941	-0.193946	-1.41168	-1.4861	-1.06477		-0.707808	-0.008504	-0.402565	-1.37139	-1.28762	-0.690324		-0.221574	0.061116	-0.186006	-0.28824
YBR247C	YBR247C PAC cluster ENP1 rRNA processing* snoRNA binding nucleus* | YBR248C	-1.73133	-1.06658	-1.96345	-1.89424	-1.1926	-1.41015		-0.012227	0.089002	-0.17802	-1.46348	-1.35666	-1.26748		-0.813244	0.489053	-0.142662	-1.60855	-1.56414	-1.15719		-0.448173	0.01919	-0.601461	-0.778295
YMR229C	YMR229C PAC cluster RRP5 rRNA processing* RNA binding* nucleolus* | YMR230W	-1.60793	-1.01924	-1.90199	-1.77617	-1.43994	-1.85499		0.042116	-0.081582	0.017996	-1.68102	-1.73039	-1.39773		-0.654448	0.458555	-0.151155	-1.17308	-1.43403	-1.2199		-0.325745	0.397378	-1.02943	-0.854644
YLR409C	YLR409C PAC cluster UTP21 35S primary transcript process snoRNA binding nucleus* | YLR410W	-1.24935	-0.951978	-1.00425	-1.55559	-1.15006	-1.29273		-0.058938	-0.078876	-0.004626	-1.40964	-1.5887	-1.19646		-0.661005	0.288507	-0.19239	-1.30114	-1.39353	-0.842042		-0.44776	0.147706	-0.471318	-0.327887
YOR341W	YOR341W ... RPA190 transcription from RNA polymer DNA-directed RNA polymerase activitDNA-directed RNA polymerase I compl | YOR342C	-1.41129	-1.10522	-1.09514	-1.45588	-1.03625	-1.34961		-0.078376	-0.30707	-0.035918	-1.5896	-1.70743	-1.18491		-0.386822	-0.051708	-0.212695	-1.36654	-1.59866	-1.16092		-0.450701	0.118293	-0.725127	-0.700027
YNL112W	YNL112W ... DBP2 mRNA catabolism, nonsense-medi RNA helicase activity cytoplasm* | YNL113W	-1.906	-1.36689	-1.36648	-2.2949	-1.82239	-2.01636		0.0102	0.032019	-0.093017	-1.55105	-1.93003	-1.21789		-0.671746	0.112058	-0.358339	-1.48912	-1.61968	-0.800645		-0.365076	0.121492	-0.33015	-0.436783
YHR089C	YHR089C PAC cluster GAR1 rRNA modification* RNA binding nucleolus* | YHR090C	-1.64497	-1.70716	-2.00863	-1.7203	-1.86473	-1.62909		-0.58337	-0.275945	-0.745584	-1.3239	-1.6156	-1.15008		-0.915897	0.321409	-0.187421	-1.50109	-1.07191	-0.788316		-0.313947	0.000892	-0.963917	-1.09963
YNL061W	YNL061W PAC cluster NOP2 rRNA processing S-adenosylmethionine-dependent methnucleolus | YNL062C	-1.67493	-1.46981	-2.30602	-1.74117	-1.4528	-1.54015		-0.328755	-0.143289	-0.534933	-1.47113	-1.42129	-1.39171		-1.10741	0.412012	-0.425838	-1.26062	-1.13524	-1.00174		-0.443509	0.042085	-0.305813	-0.439773
YDR165W	YDR165W PAC cluster TRM82 tRNA methylation protein binding* nucleus | YDR166C	-1.27516	-0.949377	-0.996665	-1.37231	-1.05466	-1.11095		-0.229519	-0.607584	-0.329558	-1.07238	-1.52482	-1.01207		-0.53838	0.042636	-0.199713	-0.880218	-0.962752	-0.449927		-0.805807	0.061873	-0.46169	-0.316386
YNL248C	YNL248C PAC cluster RPA49 transcription from RNA polymer DNA-directed RNA polymerase activitDNA-directed RNA polymerase I compl | YNL249C	-2.00855	-1.28995	-1.66048	-1.4537	-0.996529	-1.17605		-0.194657	-0.451673	-0.39983	-1.29758	-1.80715	-1.04364		-0.950026	-0.098845	-0.305574	-1.11478	-1.58818	-0.895677		-0.93169	0.138618	-1.02891	-0.634012
YER025W	YER025W RP cluster GCD11 translational initiation translation initiation factor activribosome* | YER026C	-0.912738	-0.869501	-0.806529	-0.916782	-0.692588	-0.710062		-0.062917	-0.178472	-0.157433	-0.901239	-0.87606	-0.549051		-0.070948	-0.005693	-0.073614	-0.738151	-0.714998	-0.409326		-0.461416	0.303791	-0.45322	-0.098336
YPR118W	YPR118W … PAC cluster MRI1 methionine salvage ribose isomerase activity | 5'-methylthioribose-1-phosphate isomerase; catalyzes the isomerization of 5-methylthioribose-1-phosphate to 5-methylthioribulose-1-phosphate in the methionine salvage pathwayYPR119W	-1.04321	-0.835459	-0.785717	-1.1122	-0.890914	-0.968017		-0.33525	-0.443757	-0.172761	-0.910151	-1.0576	-0.718618		-0.19398	-0.052091	-0.026351	-0.492445	-0.635866	-0.557991		-0.518449	0.285863	-0.709557	-0.377197
YBL004W	YBL004W ... UTP20 35S primary transcript process snoRNA binding cytoplasm* | YBL005W	-1.80574	-1.16908	-1.21624	-1.27034	-0.781054	-1.35643		-0.12282	-0.546784	-0.069144	-0.78412	-1.06326	-0.823771		-0.356817	-0.123199	-0.315026	-0.590881	-0.901101	-0.720372		-0.064805	-0.171273	-0.59359	-0.731147
YHL011C	YHL011C PAC cluster PRS3 histidine biosynthesis* ribose-phosphate diphosphokinase accytoplasm | YHL012W	-1.61365	-1.39218	-0.902343	-1.30584	-0.86452	-0.999378		-0.070604	-0.235739	-0.046147	-1.03143	-1.17807	-0.958791		-0.068254	-0.152143	-0.074124	-0.891756	-0.830035	-0.739954		-0.155696	-0.087143	-0.68566	-0.525688
YKL181W	YKL181W PAC cluster PRS1 histidine biosynthesis* ribose-phosphate diphosphokinase accytoplasm | YKL182W	-1.43555	-1.49432	-1.09871	-0.955033	-1.002	-1.05759		-0.013828	-0.338745	-0.181204	-0.923552	-1.12208	-0.892022		-0.136705	-0.222592	-0.18034	-0.622683	-0.879214	-0.564361		-0.242607	0.033699	-0.846602	-0.813129
YGR159C	YGR159C ... NSR1 rRNA processing* RNA binding* nucleus* | YGR160W	-3.74162	-3.59914	-2.72237	-2.4001	-1.91727	-1.8757		-0.596506	-0.790481	-0.859875	-1.83988	-2.35272	-2.17281		-0.783596	-0.415997	-0.489935	-2.48356	-2.35553	-1.89584		-0.009272	-0.202808	-0.93655	-1.42938
YDR101C	YDR101C PAC cluster ARX1 ribosomal large subunit biogen molecular function unknown cytoplasm* | YDR102C	-2.66686	-2.29299	-1.73898	-2.27133	-1.58481	-1.73181		-0.554651	-0.813169	-0.538581	-1.48932	-2.07116	-1.65741		-0.801843	-0.402415	-0.590963	-1.91642	-1.97479	-1.48168		-0.551247	-0.284836	-1.06537	-1.08299
YPL211W	YPL211W PAC cluster NIP7 rRNA processing* molecular function unknown nucleolus* | YPL212C	-2.44223	-2.34812	-1.92512	-1.55513	-1.31328	-1.72262		-0.861301	-0.942205	-0.637907	-1.12315	-1.71168	-1.3187		-0.386633	-0.324194	-0.383097	-1.06381	-1.61468	-1.13641		-0.408219	-0.053294	-1.04436	-1.05061
YDL082W	YDL082W RP cluster RPL13A protein biosynthesis structural constituent of ribosome cytosolic large ribosomal subunit ( | YDL083C	-1.53149	-1.21538	-0.996462	-1.05008	-0.874314	-0.841505		-0.479983	-0.298677	-0.505867	-1.1645	-1.15362	-0.866117		-0.436522	0.060457	-0.170131	-1.11754	-1.03874	-0.70972		-0.477292	0.099861	-1.22468	-0.898865
YOR095C	YOR095C PAC cluster RKI1 pentose-phosphate shunt ribose-5-phosphate isomerase activicytoplasm* | YOR096W	-2.07277	-1.72683	-1.79763	-1.4358	-1.56944	-2.03747		-0.447446	-0.643885	-0.498807	-1.7262	-1.78459	-1.57116		-0.40579	-0.188681	-0.132585	-1.84093	-1.83668	-1.40047		-0.557104	-0.217319	-1.78384	-1.55016
YNL096C	YNL096C RP cluster RPS7B protein biosynthesis structural constituent of ribosome cytosolic small ribosomal subunit ( | YNL097C	-1.29607	-0.944556	-0.903577	-1.01274	-0.640637	-0.648764		-0.173431	-0.247654	-0.246944	-1.31178	-1.28282	-0.845712		-0.115096	-0.042634	-0.289207	-1.07325	-1.19334	-1.06884		-0.216317	-0.058224	-0.93274	-1.09369
YMR290C	YMR290C PAC cluster HAS1 rRNA processing RNA binding* nucleolus* | YMR290W-A	-1.43743	-1.41814	-1.44052	-2.09299	-1.53912	-1.96734		-0.312415	-0.813926	-0.446817	-1.64881	-2.19005	-1.40167		-0.585364	-0.354161	-0.534096	-1.53646	-1.94106	-1.10794		-0.361018	-0.058775	-0.654385	-1.03011
YPL183C	YPL183C … PAC cluster RTT10 biological process unknown molecular function unknown | Cytoplasmic protein with a role in regulation of Ty1 transpositionYPL183W-A	-1.05066	-1.10391	-1.12349	-1.57684	-0.87988	-1.07718		-0.233762	-0.582921	-0.302826	-1.24049	-1.44526	-1.21607		-0.549774	-0.176969	-0.358077	-1.26709	-1.17186	-1.02185		-0.563808	-0.159679	-0.901456	-0.733327
YMR300C	YMR300C ... ADE4 purine nucleotide biosynthesis amidophosphoribosyltransferase acticytoplasm | YMR301C	-1.52472	-1.56363	-1.12974	-1.45642	-1.37486	-1.49839		-0.416575	-0.484584	-0.372301	-1.52011	-1.50176	-1.16283		-0.518444	-0.258835	-0.476795	-1.09077	-1.03984	-0.746691		-0.148457	-0.586522	-0.885244	-1.32456
YOL124C	YOL124C PAC cluster TRM11 tRNA methylation RNA binding* cytoplasm | YOL125W	-1.95969	-0.739969	-1.29233	-2.15492	-1.33233	-1.00578		-0.03357	0.162584	-0.394948	-1.16522	-1.10693	-1.30389		-1.16288	0.407862	-0.002222	-1.73595	-1.91918	-0.763514		-0.578987	0.238154	-1.13001	-0.867142
YHR196W	YHR196W PAC cluster UTP9 processing of 20S pre-rRNA snoRNA binding nucleus* | YHR197W	-1.33058	-0.216546	-1.64695	-1.22331	-0.420732	-0.755122		-0.032141	0.275607	-0.135415	-0.768399	-0.593767	-0.627985		-1.2438	0.814179	-0.114428	-0.56838	-0.168887	-0.052238		-1.03103	0.297655	-0.232211	0.452495
YIL091C	YIL091C ... YIL091C biological process unknown RNA helicase activity nucleus* | YIL092W	-1.41148	-0.920292	-2.02472	-1.91386	-0.673478	-0.69257		-0.284059	0.183698	-0.266522	-1.29896	-0.622323	-0.737842		-1.49773	0.783836	-0.238351	-0.642429	-0.189294	-0.073591		-1.02724	0.294846	-0.494052	0.552648
YMR014W	YMR014W PAC cluster BUD22 bud site selection molecular function unknown nucleus | YMR015C	-1.76443	-1.06498	-2.16841	-2.26995	-1.22343	-1.11152		-0.405319	0.167377	-0.443094	-1.34207	-0.895051	-0.938418		-1.44777	0.653754	-0.405697	-1.0524	-0.578266	-0.357388		-1.38042	0.367922	-0.507798	0.427042
YKL143W	YKL143W PAC cluster LTV1 response to osmotic stress* molecular function unknown cytoplasm | YKL144C	-1.14446	-0.455377	-1.77071	-2.23262	-0.984901	-1.31424		-0.157759	0.555353	-0.112454	-1.30267	-0.787301	-0.507711		-1.19367	1.12265	0.038574	-0.848884	-0.306495	-0.145117		-1.16917	0.566595	-0.05553	0.701685
YGR158C	YGR158C PAC cluster MTR3 35S primary transcript process 3'-5'-exoribonuclease activity nuclear exosome (RNase complex)* | YGR159C	-0.673407	-0.292461	-0.544718	-0.925923	-0.446039	-0.538905		-0.094895	0.224684	-0.134645	-0.887558	-0.432452	-0.403011		-0.436608	0.262223	-0.269211	-0.279586	-0.26487	-0.074624		-0.40601	0.111006	0.011476	0.300841
YNL207W	YNL207W ... RIO2 processing of 20S pre-rRNA protein kinase activity* cytoplasm* | YNL208W	-1.05926	-0.361737	-0.927301	-1.61147	-0.946191	-0.983231		-0.343525	-0.028462	-0.312782	-1.22328	-1.0633	-0.713677		-1.00443	0.201957	-0.434686	-0.668344	-0.492474	-0.181501		-0.880497	0.289085	-0.257529	0.37845
YPR190C	YPR190C PAC cluster RPC82 transcription from RNA polymer DNA-directed RNA polymerase activitDNA-directed RNA polymerase III com | YPR191W	-0.904027	-0.229096	-1.47339	-1.28448	-0.462	-0.850621		-0.109873	-0.084772	-0.315849	-1.10544	-0.673263	-0.624448		-1.03308	0.306811	-0.503179	-0.542925	-0.461102	-0.128599		-0.482144	0.26018	0.076189	0.245351
YOR001W	YOR001W PAC cluster RRP6 35S primary transcript process 3'-5'-exoribonuclease activity nuclear exosome (RNase complex) | YOR002W	-0.492948	-0.319081	-0.694158	-0.950258	-0.426691	-0.563237		0.067528	0.143654	-0.041044	-0.765765	-0.751288	-0.357564		-0.61359	0.451733	-0.086663	-0.417516	-0.323699	-0.111408		-0.505453	0.215152	0.415587	0.477427
YNL119W	YNL119W RP cluster NCS2 pseudohyphal growth* molecular function unknown cytoplasm | YNL120C	-1.07417	-0.588731	-1.00804	-1.43808	-0.872839	-0.961006		-0.029497	-0.050697	-0.202787	-0.648512	-0.829187	-0.190158		-0.410152	0.509231	0.061834	-0.701087	-0.233938	-0.029915		-0.52744	0.716791	-0.013587	0.682009
YJL080C	YJL080C PAC cluster SCP160 chromosome segregation* RNA binding endoplasmic reticulum membrane* | YJL081C	-1.04365	-0.824713	-1.15899	-0.667639	-0.281626	-0.473992		-0.24515	-0.73508	-0.285263	-1.04211	-0.963566	-0.58927		-0.369747	-0.112545	-0.441161	-0.685952	-0.766383	-1.00453		-0.051725	-0.009059	-0.662945	-0.352787
YLR188W	YLR188W ... MDL1 oligopeptide transport ATPase activity* mitochondrial inner membrane | YLR189C	-1.0426	-0.597132	-1.19952	-0.869716	-0.341847	-0.359581		-0.210421	-0.627222	-0.152236	-0.531152	-0.735676	-0.238651		-0.660059	-0.017135	-0.187603	-0.684428	-0.574437	-0.322056		-0.223693	0.245174	-0.429202	-0.064662
YOR101W	YOR101W ... RAS1 Ras protein signal transductio GTPase activity plasma membrane | YOR102W	-2.33036	-2.43553	-2.35534	-0.991446	-0.889721	-0.442637		-0.200153	-0.622472	-0.437124	-0.96387	-1.22404	-0.585963		-0.774566	-0.019024	-0.24168	-1.20507	-1.2418	-0.474849		-0.496707	0.223507	-0.942769	-0.67207
YDR449C	YDR449C PAC cluster UTP6 processing of 20S pre-rRNA snoRNA binding small nucleolar ribonucleoprotein c | YDR450W	-1.68029	-0.885019	-1.5894	-1.83869	-0.851438	-1.46699		0.236616	0.34694	-0.034144	-0.793735	-0.940247	-0.951407		-0.706932	0.793076	0.023844	-0.998409	-0.7358	-0.77947		-0.334476	0.385101	0.207117	0.342394
YLR401C	YLR401C PAC cluster DUS3 tRNA modification tRNA dihydrouridine synthase activicytoplasm* | YLR402W	-1.20367	-0.652588	-1.69875	-1.33639	-0.707077	-0.77436		0.1093	0.667843	-0.011302	-0.935728	-0.750382	-0.699152		-0.49677	0.72197	0.043565	-0.410955	-0.427466	-0.23511		-0.176771	0.381638	0.541486	0.235751
YLR405W	YLR405W PAC cluster DUS4 tRNA modification tRNA dihydrouridine synthase activicellular component unknown | YLR406C	-1.17607	-0.612502	-0.767011	-0.659477	-0.475587	-0.538805		0.171048	0.288259	-0.067585	-0.715332	-0.451623	-0.256805		-0.032949	0.237223	0.149657	-0.742638	-0.289254	-0.414273		-0.135532	0.248242	-0.222146	-0.027606
YOR272W	YOR272W PAC cluster YTM1 ribosomal large subunit biogen molecular function unknown nucleus* | YOR273C	-1.23765	-0.522345	-0.665006	-2.12142	-1.44259	-1.62975		-0.01112	0.00986	-0.230599	-1.50581	-1.66856	-1.18667		-0.662084	0.503598	-0.136468	-1.31193	-0.891315	-0.900994		-0.377677	0.42596	0.540397	0.904867
YCL037C	YCL037C PAC cluster SRO9 protein biosynthesis RNA binding polysome | YCL038C	-1.21157	-1.47362	-0.823408	-1.12731	-0.939557	-0.666538		-0.08752	0.048569	-0.219803	-0.79346	-0.445647	-0.212502		-0.251642	-0.047431	-0.472766	-0.861747	-0.282645	-0.00084		0.312363	0.005452	0.147615	0.386526
YLR214W	YLR214W ... FRE1 iron ion transport* ferric-chelate reductase activity plasma membrane | YLR215C	-3.40549	-2.93351	-1.26802	-4.091	-3.43241	-2.19864		-0.927047	-1.35039	-0.936567	-2.62677	-1.36234	-1.9643		-0.787073	-0.61763	-0.589117	-1.26618	-0.729203	-0.863261		-0.138611	-0.545168	-0.970786	0.125394
YKL078W	YKL078W PAC cluster DHR2 ribosome biogenesis RNA helicase activity nucleolus | YKL079W	-2.16137	-1.8212	-1.81475	-2.72281	-1.59828	-1.95029		-0.286323	-0.223751	-0.225682	-1.36484	-1.78892	-1.429		-1.18457	0.231607	-0.476482	-1.4688	-1.59931	-0.545124		0.112966	-0.131963	0.357121	-0.132129
YMR093W	YMR093W PAC cluster UTP15 processing of 20S pre-rRNA snoRNA binding small nucleolar ribonucleoprotein c | YMR094W	-1.62378	-1.23892	-0.870477	-1.17167	-0.75662	-0.586862		-0.135147	-0.405762	-0.247588	-0.540928	-0.769184	-0.391031		-0.221906	-0.160399	-0.204217	-1.02474	-0.637816	-0.387856		0.041342	0.090877	0.482729	0.252144
YMR310C	YMR310C PAC cluster YMR310C biological process unknown molecular function unknown nucleus | YMR311C	-2.14857	-1.61654	-1.23602	-1.90159	-1.0347	-1.1952		-0.159932	-0.583983	-0.49281	-0.893736	-1.45553	-0.858754		-0.407399	-0.24661	-0.106683	-0.856292	-0.657324	-0.03543		-0.147165	0.194016	-0.286057	-0.034182
YNL313C	YNL313C PAC cluster YNL313C karyogamy molecular function unknown cytoplasm* | YNL314W	-1.45045	-1.05625	-0.934112	-1.48412	-0.745959	-1.04336		0.017845	-0.06657	-0.007068	-0.999655	-1.0278	-0.689		-0.220768	0.33969	0.049247	-0.67603	-0.714948	-0.236191		-0.312815	0.209584	-0.041228	0.157456
YNL217W	YNL217W ... YNL217W biological process unknown phosphoric monoester hydrolase activacuole (sensu Fungi) | YNL218W	-1.05848	-1.12731	-1.80061	-1.51985	-1.22525	-1.56099		-0.748221	-0.343884	-0.625772	-0.511149	-0.531535	-0.200812		-0.628679	0.390719	-0.187428	-0.044048	0.290165	-0.086741		-1.15152	-0.238103	-0.836975	-0.391777
YOL014W	YOL014W ... YOL014W biological process unknown molecular function unknown cellular component unknown | YOL015W	-1.72821	-1.84301	-1.10168	-3.82235	-4.00841	-4.57245		-1.47063	-1.20894	-1.2532	-1.45288	-1.84504	-1.60908		-1.06357	-1.50595	-1.38668	-0.87089	-0.832641	-0.547407		-1.64383	-1.6262	-2.08297	-2.22783
YLR029C	YLR029C RP cluster RPL15A protein biosynthesis structural constituent of ribosome*cytosolic large ribosomal subunit ( | YLR030W	-0.675684	-0.340429	-0.428608	-0.852452	-0.852071	-0.580697		0.187753	0.475769	0.1149	-0.763209	-0.766495	-0.555883		-0.08923	0.696759	0.342404	-0.561063	-0.568886	-0.605005		-0.660236	0.420148	-1.25987	-0.817796
YLR183C	YLR183C PAC cluster TOS4 G1/S-specific transcription in transcription factor activity cytoplasm* | YLR184W	-0.398926	0.238141	-1.15379	-0.220411	0.13548	-0.190101		-0.30473	0.137442	-0.13361	-1.81853	-1.18786	-0.903489		-0.502647	0.214281	-0.336289	-1.01006	-1.05796	-1.01538		-0.844567	0.491926	-1.86345	-0.24163
YMR006C	YMR006C ... PLB2 glycerophospholipid metabolism lysophospholipase activity cell wall (sensu Fungi)* | YMR007W	-1.51856	-1.58087	-0.887808	0.257035	-0.573388	-0.254071		-0.064718	-0.190686	0.08297	-0.754465	-0.99801	-1.32069		-0.112534	-0.227887	0.026332	-1.33188	-1.51202	-1.59676		0.620256	0.12453	-0.601775	-0.841597
YCR028C-A	YCR028C-A ... RIM1 mitochondrial genome maintenan single-stranded DNA binding mitochondrion* | YCR030C	-0.559152	-0.365267	-0.038696	-0.181476	-0.003136	-0.194117		0.132183	-0.063199	0.019324	-0.140141	-0.279996	-0.199096		0.076968	-0.218526	0.184141	-0.607457	-0.886687	-0.502748		-0.050222	0.0158	-1.24803	-1.26452
YOR375C	YOR375C ... GDH1 glutamate biosynthesis glutamate dehydrogenase (NADP+) actcytoplasm* | YOR376W	-0.277453	-0.518645	-0.265007	0.323895	0.095313	0.290021		0.121815	-0.119796	-0.161068	0.149988	0.057716	0.190413		0.126192	0.065899	0.053571	-0.236704	-0.215622	-0.418482		0.066781	0.163439	-1.0348	-0.847358
YKL153W	YKL153W ... | YKL154W	-0.554364	-0.267901	0.013478	-0.70687	-0.249114	-0.383193		0.463015	-0.247996	-0.28812	0.096456	0.006527	-0.03889		0.049253	0.370993	0.190299	0.082935	0.551883	-0.117792		-0.238992	0.401652	-1.37671	-0.74797
YBR263W	YBR263W ... SHM1 one-carbon compound metabolism glycine hydroxymethyltransferase acmitochondrion | YBR264C	-0.459494	-0.486161	-0.026332	-0.960513	-0.705451	-0.642861		0.441664	0.408251	0.299744	-0.647504	-0.59876	-0.247824		0.225071	0.282043	0.302095	-0.788807	-0.544978	-0.418683		0.435386	0.587867	-0.044867	-0.08267
YMR186W	YMR186W ... HSC82 response to stress* unfolded protein binding cytoplasm* | YMR187C	0.541745	0.655776	0.386735	-1.47765	-1.29832	-1.13399		0.699946	0.53338	0.679216	-1.52349	-1.38637	-0.625094		0.517926	0.515855	0.542907	-1.16924	-0.86781	-0.871414		0.075624	0.477653	0.234497	0.111867
YHR062C	YHR062C ... RPP1 rRNA processing* ribonuclease P activity* ribonuclease MRP complex* | YHR063C	-0.794344	-0.298171	-0.659937	-0.895876	-0.505006	-0.917157		0.501413	0.895878	-0.106642	-0.747188	-0.460959	-0.970033		-0.009911	1.18401	0.074887	-0.227835	-0.01935	-0.69746		0.828345	0.558726	1.26874	0.720828
YJR124C	YJR124C PAC cluster YJR124C biological process unknown molecular function unknown cellular component unknown | YJR125C	-1.27816	-0.933313	-0.654214	-0.787528	-0.484859	-0.457645		0.037147	-0.141493	0.002929	0.085808	-0.372645	-0.209709		0.108661	0.076769	0.086089	-0.286765	-0.241067	-0.227763		0.702472	0.213906	0.425979	0.165873
YKR074W	YKR074W … AIM29 biological process unknown molecular function unknown | Putative protein of unknown function; epitope-tagged protein localizes to the cytoplasm; YKR074W is not an essential gene; null mutant displays elevated frequency of mitochondrial genome lossYKR075C	-1.0731	-0.439931	-1.07624	-0.647147	-0.405088	-0.483539		0.589361	0.363831	0.950538	-0.147709	-0.672686	0.254227		0.124635	0.619696	0.543374	-0.272642	-0.422154	-0.045093		0.510923	0.558243	0.041073	-0.19983
YOR287C	YOR287C PAC cluster YOR287C processing of 20S pre-rRNA molecular function unknown cellular component unknown | YOR288C	-0.75992	0.626681	-0.94423	-1.71655	0.1032	-1.06591		0.726087	1.37861	0.881586	0.109275	0.272786	0.339116		-0.886325	0.6762	0.437637	-0.708907	-0.54799	-0.167479		-0.647746	1.05246	0.120709	0.953099

## Sheet: 608_Basal-Genes
UID	NAME	GWEIGHT	BY4743_Rep1_vs_Mean_T0	BY4743_Rep2_vs_Mean_T0	BY4743_Rep3_vs_Mean_T0	x	BC187_Rep1_vs_Mean_T0	BC187_Rep2_vs_Mean_T0	BC187_Rep3_vs_Mean_T0	x	NCYC3290_Rep1_vs_Mean_T0	NCYC3290_Rep2_vs_Mean_T0	NCYC3290_Rep3_vs_Mean_T0	x	YPS128_Rep1_vs_Mean_T0	YPS128_Rep2_vs_Mean_T0	YPS128_Rep3_vs_Mean_T0
YDR019C	YDR019C ... GCV1 one-carbon compound metabolism glycine dehydrogenase (decarboxylatmitochondrion* | YDR020C	1	0.362974	0.316069	0.515295		-0.799414	-0.425695	-1.31405		0.183707	-0.163152	0.265701		0.017574	0.085143	-0.131408
YGL208W	YGL208W iESR cluster SIP2 protein amino acid phosphoryla AMP-activated protein kinase activicytoplasm* | YGL209W	1	0.791453	0.816682	0.976626		-1.3089	-0.92126	-1.82716		-0.183757	-0.765632	-0.133742		-0.01977	-0.120002	-0.66484
YDL089W	YDL089W … NUR1 biological process unknown molecular function unknown | Protein of unknown function; interacts with Csm1p, Lrs4p; required for rDNA repeat stability; null mutant causes increase in unequal sister-chromatid exchange; GFP-fusion protein localizes to the nuclear periphery, possible Cdc28p substrateYDL090C	1	0.42513	0.370075	0.183704		-0.641605	-0.711155	-0.751952		-0.031038	0.200602	0.284352		0.040109	-0.154412	0.093528
YDL048C	YDL048C ... STP4 biological process unknown molecular function unknown cytoplasm* | YDL049C	1	0.641448	0.863248	0.828154		-1.03791	-1.56892	-1.63136		-0.080889	-0.094163	0.035492		0.006067	-0.432902	-0.408007
YBR053C	YBR053C iESR cluster YBR053C biological process unknown molecular function unknown cellular component unknown | YBR054W	1	0.791669	0.809069	0.649051		-1.53588	-1.6856	-1.57631		0.185625	0.16635	0.298239		-0.271209	-0.586764	-0.342912
YHR179W	YHR179W ... OYE2 biological process unknown NADPH dehydrogenase activity cytoplasm* | YHR180C-B	1	0.734897	0.741495	0.777069		-1.5155	-1.60495	-1.6997		0.265231	0.142518	-0.022265		-0.282466	-0.403931	-0.145248
YBR118W	YBR118W PAC cluster TEF2 translational elongation translation elongation factor activribosome* | YBR119W	1	0.461663	0.513432	0.510058		-1.09478	-1.00542	-1.03032		0.201777	0.05276	0.064644		0.02993	-0.089872	-0.001629
YNL055C	YNL055C iESR cluster POR1 aerobic respiration* voltage-gated ion-selective channelmitochondrial outer membrane | YNL056W	1	0.689652	0.70939	0.592892		-1.2869	-1.3893	-1.26311		0.089205	-0.150071	0.137216		-0.102141	-0.092415	-0.134415
YIL088C	YIL088C ... AVT7 transport transporter activity vacuole | YIL089W	1	0.46222	0.311218	0.323304		-0.863357	-0.856489	-0.749928		0.174697	0.088791	0.276369		-0.061221	0.105658	-0.135651
YGR295C	YGR295C ... COS6 biological process unknown molecular function unknown vacuole (sensu Fungi) | YGR296C-A	1	1.43027	1.18655	1.36692		-3.47566	-3.2531	-3.74409		-1.35051	-1.17464	-1.70779		-0.313684	-0.169644	-0.273649
YML100W	YML100W iESR cluster TSL1 response to stress* enzyme regulator activity "alpha,alpha-trehalose-phosphate syn" | YML100W-A	1	0.824981	0.630441	0.975462		-1.03218	-1.85573	-2.2895		-1.10407	-0.294674	-0.129209		0.286882	0.279841	-0.390218
YAL061W	YAL061W … iESR cluster BDH2 biological process unknown "oxidoreductase activity, acti | Putative medium-chain alcohol dehydrogenase with similarity to BDH1; transcription induced by constitutively active PDR1 and PDR3; BDH2 is an essential geneYAL062W	1	1.23891	1.04409	1.11552		-1.10245	-1.90626	-1.42041		-0.636269	-0.510315	-0.55403		-0.785305	-0.46757	-0.727576
YDR033W	YDR033W ... MRH1 biological process unknown molecular function unknown mitochondrion* | YDR034C	1	1.2257	1.07647	1.26266		-1.48913	-1.70734	-2.06446		-0.63955	-0.736841	-0.628653		-0.56713	-0.407323	-1.08545
YBR069C	YBR069C ... TAT1 amino acid transport amino acid transporter activity plasma membrane | YBR070C	1	1.30024	1.11887	1.17351		-1.7211	-1.6556	-1.58323		-0.266916	-0.242476	-0.448627		-1.166	-1.16597	-1.15621
YMR319C	YMR319C ... FET4 intracellular copper ion trans iron ion transporter activity integral to plasma membrane | YMR320W	1	1.43981	1.45076	1.40735		-1.57539	-2.41495	-2.39162		-1.02399	-0.911403	-0.78185		-1.07337	-2.17936	-1.86229
YOL151W	YOL151W iESR cluster GRE2 response to stress oxidoreductase activity* cytoplasm* | YOL152W	1	0.843876	0.940554	0.700634		-1.0968	-0.96308	-0.890547		-0.206125	-0.532971	-0.248961		-0.194696	-0.538606	-0.122946
YOR374W	YOR374W iESR cluster ALD4 ethanol metabolism aldehyde dehydrogenase (NAD) activimitochondrion* | YOR375C	1	1.26026	0.977916	0.80941		-1.20076	-1.12589	-1.10815		-1.03715	-0.487748	-0.313823		-0.577375	-0.611652	-0.176354
YBR013C	YBR013C ... YBR013C biological process unknown molecular function unknown cellular component unknown | YBR014C	1	0.837256	0.730953	0.721529		-0.87607	-0.986111	-0.645799		-0.75093	-0.438166	-1.27246		0.108496	-0.132385	0.38407
YBR230C	YBR230C … iESR cluster OM14 biological process unknown molecular function unknown | Integral mitochondrial outer membrane protein; abundance is decreased in cells grown in glucose relative to other carbon sources; appears to contain 3 alpha-helical transmembrane segments; ORF encodes a 97-basepair intronYBR230W-A	1	0.70468	0.743926	0.580954		-0.864947	-0.94339	-0.818934		-0.577535	-0.793994	-0.350914		0.168402	0.074722	0.141122
YJR148W	YJR148W ... BAT2 branched chain family amino ac branched-chain-amino-acid transamincytoplasm* | YJR149W	1	0.912043	0.609841	0.754753		-1.181	-1.02292	-1.03113		-0.486604	-0.572096	-0.477489		-0.06396	0.22527	0.052045
YGR157W	YGR157W ... CHO2 phosphatidylcholine biosynthes phosphatidylethanolamine N-methyltrendoplasmic reticulum | YGR158C	1	0.76117	0.607368	0.719051		-1.03908	-1.13012	-0.907306		-0.989495	-0.87526	-1.01215		0.339304	0.406974	0.378184
YHR043C	YHR043C ... DOG2 response to stress* 2-deoxyglucose-6-phosphatase activicytoplasm* | YHR044C	1	0.98784	0.691152	0.884744		-0.646767	-0.803519	-0.975624		-1.54471	-0.627543	-0.853591		-0.035442	0.000165	-0.008758
YBR132C	YBR132C ... AGP2 response to osmotic stress* amino acid transporter activity* endoplasmic reticulum membrane* | YBR133C	1	1.04251	0.772288	0.824623		-0.561878	-0.785745	-0.785767		-1.1737	-0.952045	-0.480974		-0.293646	0.004787	-0.352693
YOR316C	YOR316C ... COT1 zinc ion homeostasis* "di-, tri-valent inorganic cation tr"mitochondrion* | YOR316C-A	1	0.779795	0.835842	0.892086		-0.642394	-0.974585	-0.960978		-0.908043	-1.15077	-0.611516		0.111777	0.094409	-0.246449
YHR208W	YHR208W ... BAT1 branched chain family amino ac branched-chain-amino-acid transaminmitochondrial matrix | YHR209W	1	1.02305	1.01802	0.972626		-0.79106	-0.866174	-0.909314		-0.65536	-0.915489	-0.899665		-0.40353	-0.528135	-0.267726
YOL126C	YOL126C ... MDH2 gluconeogenesis* L-malate dehydrogenase activity cytoplasm* | YOL127W	1	1.43614	1.29731	1.35141		-1.57122	-1.7944	-1.90774		-1.85654	-1.94925	-1.91285		-0.582457	-0.530949	-0.544081
YPR002W	YPR002W ... PDH1 propionate metabolism molecular function unknown cytoplasm* | YPR003C	1	1.10631	0.337515	0.703316		-0.779855	-0.586841	-0.668014		-0.742178	-0.038895	-0.095657		-0.643286	-0.081039	-0.464218
YMR316W	YMR316W ... DIA1 pseudohyphal growth* molecular function unknown cytoplasm | YMR317W	1	0.199917	0.324751	0.648811		-0.594299	-0.561743	-0.877218		-0.419311	-0.12838	-0.359678		0.475223	0.125579	0.082307
YDR204W	YDR204W iESR cluster COQ4 ubiquinone metabolism molecular function unknown mitochondrial inner membrane | YDR205W	1	0.458367	0.550402	0.488874		-0.352821	-0.042586	-0.651602		0.040515	-0.452647	-0.087669		-0.261956	-0.384117	-0.025883
YBR111C	YBR111C ... YSA1 biological process unknown phosphoribosyl-ATP diphosphatase accytoplasm* | YBR111W-A	1	0.697127	0.651321	0.661684		-0.577475	-0.374797	-0.388345		-0.1893	-0.624808	-0.26528		-0.244736	-0.16375	-0.498031
YKL007W	YKL007W ... CAP1 barbed-end actin filament capp actin filament binding actin cortical patch* | YKL008C	1	0.472273	0.537065	0.432141		-0.323718	-0.093026	-0.196519		-0.095701	-0.502955	-0.042033		-0.174347	-0.271722	-0.46892
YER037W	YER037W iESR cluster PHM8 biological process unknown molecular function unknown cytoplasm* | YER038C	1	0.715086	0.718835	0.979901		-0.221881	-0.672088	-1.49518		-0.373581	0.044255	-0.185854		-0.414414	-0.860183	-0.673061
YGR250C	YGR250C iESR cluster YGR250C biological process unknown RNA binding cytoplasm | YGR251W	1	0.530166	0.80365	0.973766		0.025309	-0.554946	-0.966036		-0.388786	-0.354167	-0.400265		-0.358295	-0.628055	-0.772305
YLL026W	YLL026W iESR cluster HSP104 response to stress* chaperone binding* cytoplasm* | YLL027W	1	0.839063	0.93216	1.0938		-0.148388	-0.720997	-1.39169		-0.514037	-0.325319	-0.229324		-0.685033	-0.935176	-1.28994
YER130C	YER130C ... YER130C biological process unknown molecular function unknown cellular component unknown | YER131W	1	0.447224	0.742867	0.724923		-0.060705	-0.358871	-0.688805		-0.399618	-0.333258	-0.380478		-0.140262	-0.655509	-0.209376
YMR027W	YMR027W ... YMR027W biological process unknown molecular function unknown cytoplasm* | YMR028W	1	0.362693	0.424485	0.449495		-0.042504	-0.098793	-0.301606		-0.177351	-0.131323	-0.238398		-0.218741	-0.411626	-0.118504
YBR093C	YBR093C ... PHO5 phosphate metabolism* acid phosphatase activity cell wall (sensu Fungi)* | YBR094W	1	1.91229	1.73651	1.7521		-3.62006	-3.65267	-4.04781		-3.4006	-3.909	-3.65133		-3.51802	-3.67495	-3.95346
YIL121W	YIL121W ... QDR2 multidrug transport multidrug efflux pump activity integral to plasma membrane | YIL122W	1	1.8032	1.56506	1.54976		-1.95687	-1.70521	-1.8431		-2.63908	-1.89423	-1.99944		-3.21004	-3.17341	-2.37266
YDL193W	YDL193W … NUS1 biological process unknown prenyltransferase activity | Putative prenyltransferase, required for cell viability; proposed to be involved in protein trafficking because tet-repressible mutant shows accumulation of hypoglycosylated forms of CPYYDL194W	1	0.412852	0.327935	0.427886		-0.027794	-0.028175	-0.218775		-0.283024	-0.328226	-0.232102		-0.208516	-0.120002	-0.191523
YDR436W	YDR436W ... PPZ2 sodium ion homeostasis protein serine/threonine phosphatascellular component unknown | YDR437W	1	0.718862	0.701818	0.543603		-0.105552	-0.256525	-0.364071		-0.565374	-0.689471	-0.161409		-0.417573	-0.364832	-0.330201
YEL052W	YEL052W ... AFG1 biological process unknown ATPase activity mitochondrion | YEL053C	1	0.770802	0.779401	0.639209		-0.591153	-0.627362	-0.563846		-0.247667	-0.445545	-0.176634		-0.339106	-0.402799	-0.372206
YGR132C	YGR132C ... PHB1 protein folding* molecular function unknown mitochondrion* | YGR133W	1	0.762738	0.872039	0.698519		-0.48745	-0.412094	-0.488368		-0.388072	-0.676871	-0.41238		-0.270072	-0.639152	-0.305599
YJR016C	YJR016C ... ILV3 branched chain family amino ac dihydroxy-acid dehydratase activitymitochondrion | YJR017C	1	0.69647	0.750809	0.72823		-0.334371	-0.398854	-0.427045		-0.353707	-0.49771	-0.42918		-0.308067	-0.467898	-0.438417
YJL117W	YJL117W ... PHO86 secretory pathway* molecular function unknown endoplasmic reticulum | YJL118W	1	0.622635	0.641434	0.648524		-0.437225	-0.346094	-0.459772		-0.218027	-0.292176	-0.316338		-0.210159	-0.451244	-0.307507
YER073W	YER073W ... ALD5 electron transport* aldehyde dehydrogenase activity mitochondrion | YER074W	1	1.1288	1.05061	1.04227		-0.927708	-0.980045	-1.22404		-0.513319	-0.462535	-0.472709		-0.72021	-1.01151	-0.712229
YKL120W	YKL120W ... OAC1 sulfate transport* oxaloacetate carrier activity* mitochondrial inner membrane | YKL121W	1	1.20506	1.18927	1.19644		-1.28149	-0.881647	-1.27655		-0.687424	-0.746897	-1.04827		-0.577036	-1.50893	-0.751107
YIL050W	YIL050W ... PCL7 regulation of glycogen biosynt cyclin-dependent protein kinase regcyclin-dependent protein kinase hol | YIL051C	1	0.93672	0.931242	1.00683		-0.718747	-0.297644	-0.949589		-0.673777	-0.697231	-0.48265		-0.244736	-0.981575	-0.780317
YBL029C-A	YBL029C-A ... YBL029C-A biological process unknown molecular function unknown cellular component unknown | YBL029W	1	0.820822	0.900098	0.856332		-0.940074	-0.455596	-1.13528		-0.260345	-0.545081	-0.243367		-0.179989	-0.76537	-0.342912
YPR091C	YPR091C ... YPR091C biological process unknown molecular function unknown endoplasmic reticulum | YPR092W	1	0.459646	0.485682	0.464077		-0.311317	-0.236856	-0.500059		-0.156342	-0.24133	-0.129168		-0.117751	-0.262178	-0.073688
YGR146C	YGR146C ... YGR146C biological process unknown molecular function unknown cellular component unknown | YGR146C-A	1	0.945962	0.787536	0.824623		-0.35299	-0.534668	-0.654924		-0.693513	-0.52176	-0.355585		-0.575512	-0.42981	-0.601445
YBR001C	YBR001C ... NTH2 response to stress* "alpha,alpha-trehalase activity" cytoplasm* | YBR002C	1	1.27443	1.19197	1.20649		-0.751539	-0.731231	-0.857747		-1.23783	-0.730773	-1.54133		-0.82344	-1.73311	-0.832717
YOR185C	YOR185C iESR cluster GSP2 nuclear organization and bioge GTPase activity nucleus | YOR186W	1	0.821648	0.868213	0.9401		-0.197782	-0.607599	-0.666512		-0.640925	-0.441083	-0.726423		-0.474015	-0.753874	-0.484931
YDL124W	YDL124W iESR cluster YDL124W metabolism alpha-keto amide reductase activitycytoplasm* | YDL125C	1	1.5929	1.44271	1.58414		-1.36729	-1.51947	-2.16677		-1.90374	-2.16841	-2.19275		-1.58621	-1.39088	-2.39486
YGL009C	YGL009C ... LEU1 leucine biosynthesis 3-isopropylmalate dehydratase activcytosol | YGL010W	1	1.56896	1.46264	1.47031		-1.54431	-1.58829	-1.81307		-1.70868	-1.99847	-2.03232		-1.33813	-1.61132	-1.33795
YBR026C	YBR026C iESR cluster ETR1 aerobic respiration* enoyl-[acyl-carrier protein] reductmitochondrion | YBR027C	1	1.35273	1.21217	1.33015		-0.892523	-0.848607	-1.47387		-1.06941	-1.22958	-1.1823		-1.19687	-1.15663	-1.26762
YKL216W	YKL216W ... URA1 pyrimidine base biosynthesis dihydroorotate dehydrogenase activicytoplasm | YKL217W	1	1.3972	1.36202	1.36271		-1.22986	-1.39693	-1.49453		-1.08688	-1.1232	-1.29785		-1.04957	-1.74125	-1.37709
YPL019C	YPL019C ... VTC3 vacuole fusion, non-autophagic molecular function unknown vacuolar membrane | YPL020C	1	1.41557	1.20237	1.23828		-1.02272	-0.855024	-1.05898		-1.20719	-0.817563	-1.08247		-1.24059	-1.53234	-1.1865
YOL143C	YOL143C ... RIB4 riboflavin biosynthesis "6,7-dimethyl-8-ribityllumazine synt"cytoplasm* | YOL144W	1	1.16537	0.977943	1.19683		-0.667488	-0.574858	-0.861878		-0.947275	-0.881964	-1.09492		-0.699931	-0.672692	-1.17536
YML123C	YML123C ... PHO84 phosphate transport* inorganic phosphate transporter actintegral to plasma membrane | YML124C	1	1.45059	1.12942	1.21629		-1.17794	-0.799922	-0.806548		-1.57973	-1.19278	-1.68394		-1.01781	-0.801722	-0.820885
YLR343W	YLR343W ... GAS2 biological process unknown "1,3-beta-glucanosyltransferase acti"cytoplasm | YLR344W	1	1.3829	1.07302	1.16091		-1.04681	-0.340119	-0.713817		-1.46916	-0.907651	-1.07344		-0.869073	-1.27994	-1.37944
YER088C	YER088C ... DOT6 regulation of transcription fr molecular function unknown cytoplasm* | YER089C	1	0.877078	0.882156	0.744133		-0.205897	-0.327491	-0.346533		-0.676964	-0.853712	-0.492343		-0.579427	-0.617412	-0.508649
YER072W	YER072W ... VTC1 vacuole fusion, non-autophagic molecular function unknown intrinsic to vacuolar membrane | YER073W	1	1.1866	1.0664	1.04472		-0.500612	-0.542715	-0.454459		-1.04781	-1.09089	-0.982521		-0.888319	-0.868712	-1.02439
YHR143W	YHR143W ... DSE2 cell wall organization and bio "glucan 1,3-beta-glucosidase activit"cell wall (sensu Fungi)* | YHR143W-A	1	1.03676	0.9589	0.955003		-0.29273	-0.360684	-0.500652		-1.01463	-0.988349	-0.793609		-0.658462	-0.738567	-0.735602
YPL110C	YPL110C … GDE1 biological process unknown molecular function unknown | Glycerophosphocholine (GroPCho) phosphodiesterase; hydrolyzes GroPCho to choline and glycerolphosphate, for use as a phosphate source and as a precursor for phosphocholine synthesis; may interact with ribosomesYPL111W	1	1.0307	0.965546	0.968908		-0.301729	-0.232308	-0.305835		-0.727013	-0.89516	-0.857147		-0.868622	-1.00442	-1.03869
YDR380W	YDR380W iESR cluster ARO10 leucine catabolism* pyruvate decarboxylase activity* cytoplasm | YDR381C-A	1	1.04059	0.788937	0.830247		-0.325113	-0.281098	-0.660706		-0.667098	-0.534433	-0.573177		-0.911508	-0.708786	-0.315006
YLR420W	YLR420W ... URA4 pyrimidine nucleotide biosynth dihydroorotase activity cytoplasm* | YLR421C	1	1.06227	1.03718	0.925115		-0.409442	-0.452291	-0.607312		-0.687505	-0.797273	-0.696297		-0.855046	-1.14124	-0.579278
YLR398C	YLR398C ... SKI2 mRNA catabolism* RNA helicase activity* cytoplasm* | YLR399C	1	0.509439	0.547075	0.450519		-0.024191	-0.029331	-0.171201		-0.238347	-0.440292	-0.313507		-0.403529	-0.431946	-0.18831
YLR410W	YLR410W ... VIP1 actin cytoskeleton organizatio molecular function unknown cytoplasm | YLR411W	1	0.748399	0.567483	0.632296		-0.099232	0.050987	-0.295216		-0.467819	-0.378571	-0.474426		-0.569517	-0.644015	-0.286607
YLR285C-A	YLR285C-A ... YLR285C-A biological process unknown molecular function unknown cellular component unknown | YLR285W	1	1.05291	0.868029	0.924158		-0.526395	-0.048421	-0.61044		-0.901684	-1.01618	-0.806796		-0.551535	-0.877505	-0.427801
YIL111W	YIL111W ... COX5B mitochondrial electron transpo cytochrome-c oxidase activity respiratory chain complex IV (sensu | YIL112W	1	1.20976	0.783516	0.836595		-0.799883	-0.200782	-0.327926		-0.796734	-0.322688	-0.205892		-0.937308	-0.952778	-1.57738
YDR506C	YDR506C ... YDR506C biological process unknown molecular function unknown cellular component unknown | YDR507C	1	1.04757	0.896853	0.990633		-0.797833	-0.607599	-0.535316		0.037801	-0.229579	-0.656554		-1.35516	-0.976266	-1.02804
YAL008W	YAL008W ... FUN14 biological process unknown molecular function unknown mitochondrion | YAL009W	1	0.93901	0.940671	0.576695		-0.352224	-0.571073	-0.376782		-0.192319	-0.549197	-0.131892		-1.22271	-0.909993	-0.461556
YDR170C	YDR170C ... SEC7 ER to Golgi transport* ARF guanyl-nucleotide exchange factcytosol* | YDR171W	1	0.498899	0.403933	0.369387		-0.177058	-0.15373	-0.367716		-0.028122	0.079121	-0.009973		-0.426609	-0.5629	-0.165235
YBR158W	YBR158W ... AMN1 negative regulation of exit fr protein binding cytoplasm* | YBR159W	1	0.774584	0.825687	0.565216		-0.267649	-0.462063	-0.489351		-0.160298	-0.160911	-0.015095		-0.747951	-1.05615	-0.480286
YLL040C	YLL040C ... VPS13 sporulation (sensu Fungi)* molecular function unknown mitochondrion* | YLL041C	1	0.83752	0.800337	0.725291		-0.363982	-0.221092	-0.778743		-0.159131	-0.304231	-0.087617		-0.804049	-1.08343	-0.507323
YDR122W	YDR122W ... KIN1 exocytosis protein kinase activity plasma membrane* | YDR123C	1	0.649837	0.681493	0.57432		-0.081348	0.075428	-0.22782		-0.397998	-0.609746	-0.177884		-0.46057	-0.740698	-0.602753
YHR018C	YHR018C ... ARG4 arginine biosynthesis argininosuccinate lyase activity cytosol | YHR019C	1	0.627373	0.636373	0.58881		0.038872	0.10552	-0.20567		-0.431146	-0.457566	-0.267063		-0.536346	-0.846108	-0.552008
YHR027C	YHR027C ... RPN1 ubiquitin-dependent protein ca endopeptidase activity* cytoplasm* | YHR028C	1	0.58136	0.704854	0.538304		-0.019596	-0.081998	-0.16451		-0.259326	-0.434038	-0.218383		-0.522696	-0.77379	-0.529478
YGR233C	YGR233C ... PHO81 phosphate metabolism cyclin-dependent protein kinase inhcytoplasm* | YGR234W	1	1.09508	0.874111	0.876485		-0.113382	0.046473	-0.202436		-0.936491	-0.6926	-0.695156		-1.20877	-1.35974	-1.02418
YOR323C	YOR323C ... PRO2 proline biosynthesis glutamate-5-semialdehyde dehydrogencytoplasm* | YOR324C	1	0.425464	0.383564	0.386231		0.108395	0.032659	-0.055046		-0.213812	-0.229579	-0.233061		-0.453702	-0.368873	-0.298082
YBR056W	YBR056W iESR cluster YBR056W biological process unknown molecular function unknown cytoplasm | YBR056W-A	1	0.707223	0.736629	0.661124		-0.394001	-0.285671	-0.483204		-0.26886	-0.448219	-0.12123		-0.339894	-0.581522	-0.60183
YCR011C	YCR011C ... ADP1 transport "ATPase activity, coupled to transme"cytoplasm* | YCR012W	1	0.734087	0.659957	0.666119		-0.372195	-0.321045	-0.593857		-0.208649	-0.278445	-0.061205		-0.480508	-0.533622	-0.574192
YNL134C	YNL134C iESR cluster YNL134C biological process unknown alcohol dehydrogenase (NADP+) activcytoplasm* | YNL135C	1	0.834616	0.659296	0.726614		-0.470785	-0.266987	-0.517509		-0.218265	-0.221542	-0.289627		-0.591049	-0.642743	-0.501041
YJL068C	YJL068C iESR cluster YJL068C formaldehyde catabolism carboxylesterase activity cytosol | YJL069C	1	0.86774	0.671252	0.587765		-0.383015	-0.202477	-0.327512		-0.322005	-0.410975	-0.072373		-0.697045	-0.577376	-0.64091
YAL056W	YAL056W ... GPB2 signal transduction signal transducer activity cytoplasm* | YAL058W	1	0.958954	0.996006	0.964975		-0.44122	-0.498665	-0.762294		-0.395697	-0.471552	-0.267503		-0.781005	-1.29702	-1.21112
YFL004W	YFL004W ... VTC2 vacuole fusion, non-autophagic molecular function unknown vacuolar membrane | YFL005W	1	0.950536	0.77495	0.905589		-0.347489	-0.107204	-0.465722		-0.409417	-0.520908	-0.512213		-0.854846	-0.867531	-0.9397
YHL030W	YHL030W ... ECM29 protein catabolism protein binding cytoplasm* | YHL030W-A	1	0.852117	0.609463	0.672045		-0.189533	0.007914	-0.241003		-0.379539	-0.375217	-0.24092		-0.812091	-0.697312	-0.797262
YDR457W	YDR457W ... TOM1 protein monoubiquitination* ubiquitin-protein ligase activity nucleus* | YDR458C	1	0.550318	0.438834	0.514508		-0.148442	0.007201	-0.364657		-0.194171	-0.07998	-0.121587		-0.373655	-0.62889	-0.332219
YGL173C	YGL173C ... KEM1 35S primary transcript process recombinase activity* cytoplasm* | YGL174W	1	0.679139	0.567982	0.60226		-0.150444	-0.073418	-0.324541		-0.231608	-0.100978	-0.24333		-0.588071	-0.821229	-0.442079
YMR304W	YMR304W iESR cluster UBP15 protein deubiquitination ubiquitin-specific protease activitcytoplasm | YMR305C	1	0.726025	0.685536	0.613267		-0.24977	-0.141085	-0.393474		-0.278295	-0.264946	-0.098977		-0.52227	-0.842879	-0.592432
YDR264C	YDR264C ... AKR1 endocytosis* protein-cysteine S-palmitoleyltransmembrane | YDR265W	1	0.648117	0.650408	0.583419		-0.22896	-0.322234	-0.282056		-0.163117	-0.275802	-0.173415		-0.501631	-0.507543	-0.547622
YDL058W	YDL058W ... USO1 ER to Golgi transport* molecular function unknown soluble fraction | YDL059C	1	0.680579	0.596131	0.59525		-0.156134	-0.193483	-0.406346		-0.19597	-0.249056	-0.133459		-0.6211	-0.539664	-0.471138
YLR286C	YLR286C ... CTS1 cytokinesis, completion of sep endochitinase activity endoplasmic reticulum* | YLR287C	1	1.03686	0.901707	0.856927		-0.402424	-0.459448	-0.596493		-0.499227	-0.544423	-0.3138		-0.974651	-0.826484	-0.8408
YJR060W	YJR060W ... CBF1 chromatin assembly or disassem DNA binding* nucleus* | YJR061W	1	0.871709	0.940065	0.864751		-0.268857	-0.508063	-0.748258		-0.371384	-0.518609	-0.330647		-0.764345	-0.917373	-0.66484
YDR141C	YDR141C ... DOP1 cellular morphogenesis molecular function unknown cytoplasm* | YDR142C	1	0.51626	0.547329	0.542884		-0.08437	-0.0543	-0.335431		-0.193253	-0.24215	-0.234386		-0.38785	-0.606514	-0.292455
YDL126C	YDL126C ... CDC48 ubiquitin-dependent protein ca ATPase activity nucleus* | YDL127W	1	0.622318	0.625346	0.542925		-0.138267	-0.087411	-0.307455		-0.128916	-0.38369	-0.156743		-0.595952	-0.596256	-0.425173
YGL137W	YGL137W ... SEC27 ER to Golgi transport* molecular function unknown COPI vesicle coat | YGL138C	1	0.4597	0.475969	0.408465		-0.062229	-0.009625	-0.206271		-0.09642	-0.238982	-0.106541		-0.417048	-0.497173	-0.306878
YMR186W	YMR186W ... HSC82 response to stress* unfolded protein binding cytoplasm* | YMR187C	1	0.542473	0.584049	0.507453		-0.070886	-0.079406	-0.246035		-0.117988	-0.271461	-0.180375		-0.531814	-0.626643	-0.383522
YGL027C	YGL027C ... CWH41 cell wall organization and bio mannosyl-oligosaccharide glucosidasendoplasmic reticulum membrane | YGL028C	1	0.691362	0.608317	0.626991		-0.314292	-0.081876	-0.33477		-0.187044	-0.40808	-0.277187		-0.474689	-0.542181	-0.457083
YKL210W	YKL210W ... UBA1 ubiquitin cycle ubiquitin activating enzyme activitcytoplasm* | YKL211C	1	0.619229	0.608598	0.58478		-0.229307	-0.127538	-0.295688		-0.179671	-0.306816	-0.224688		-0.427396	-0.586595	-0.458186
YOR124C	YOR124C ... UBP2 protein deubiquitination ubiquitin-specific protease activitcytoplasm | YOR125C	1	0.615047	0.592491	0.481958		-0.150199	-0.10748	-0.207196		-0.218762	-0.35266	-0.19514		-0.467408	-0.525715	-0.353627
YPL091W	YPL091W ... GLR1 response to oxidative stress glutathione-disulfide reductase actcytoplasm* | YPL092W	1	0.580668	0.670924	0.6306		-0.170737	-0.162549	-0.21696		-0.164191	-0.335744	-0.312161		-0.432346	-0.68548	-0.582679
YKL215C	YKL215C ... YKL215C biological process unknown molecular function unknown cytoplasm | YKL216W	1	0.610322	0.671218	0.656746		-0.076086	-0.307	-0.370481		-0.148767	-0.17614	-0.245094		-0.639454	-0.700435	-0.529325
YDR481C	YDR481C ... PHO8 protein amino acid dephosphory alkaline phosphatase activity vacuolar membrane (sensu Fungi) | YDR482C	1	1.37826	1.30349	1.25783		-0.735984	-1.0166	-1.04599		-0.843986	-1.01524	-0.875613		-1.8371	-1.8464	-1.71769
YER124C	YER124C ... DSE1 cell wall organization and bio molecular function unknown bud neck | YER125W	1	1.0544	0.967971	1.05499		-0.304661	-0.187017	-0.56371		-0.474976	-0.575916	-0.700958		-1.23461	-1.55503	-1.29214
YJL012C	YJL012C ... VTC4 vacuole fusion, non-autophagic molecular function unknown intrinsic to vacuolar membrane | YJL013C	1	1.17481	0.976817	1.0501		-0.550483	-0.453416	-0.628008		-0.688377	-0.451744	-0.827378		-1.1136	-1.29717	-0.960899
YOR346W	YOR346W ... REV1 DNA repair* DNA-directed DNA polymerase activitnucleus | YOR347C	1	1.15305	1.04988	1.08469		-0.384846	-0.455596	-0.70317		-0.644731	-0.473754	-0.831497		-1.37027	-1.76233	-1.03171
YJR059W	YJR059W iESR cluster PTK2 G1/S transition of mitotic cel protein kinase activity cytoplasm* | YJR060W	1	0.527438	0.529195	0.537553		-0.045456	-0.010564	-0.459171		-0.299234	-0.343037	0.01305		-0.35764	-0.508004	-0.489697
YKL129C	YKL129C ... MYO3 cell wall organization and bio microfilament motor activity actin cortical patch | YKL130C	1	0.797684	0.727247	0.759458		-0.141127	-0.186661	-0.636725		-0.369623	-0.357261	-0.017762		-0.744663	-0.804688	-0.957764
YML079W	YML079W ... YML079W biological process unknown molecular function unknown cytoplasm* | YML080W	1	0.628458	0.527725	0.542421		-0.174396	-0.060458	-0.274093		-0.040539	-0.369555	-0.153888		-0.684418	-0.425373	-0.485184
YEL022W	YEL022W ... GEA2 ER to Golgi transport* ARF guanyl-nucleotide exchange factGolgi vesicle* | YEL023C	1	0.452756	0.399396	0.464291		-0.056258	0.000768	-0.315181		0.010761	-0.007066	-0.070144		-0.53731	-0.631671	-0.347624
YMR109W	YMR109W ... MYO5 cell wall organization and bio microfilament motor activity actin cortical patch | YMR110C	1	0.408075	0.465915	0.367357		-0.100529	-0.036057	-0.260452		0.009204	-0.07038	0.074906		-0.405213	-0.642101	-0.413995
YBL007C	YBL007C ... SLA1 cell wall organization and bio "protein binding, bridging*" actin cortical patch | YBL008W	1	0.554094	0.484543	0.453791		-0.018933	0.053222	-0.169243		-0.18045	-0.213836	-0.103384		-0.551796	-0.631109	-0.470528
YKL010C	YKL010C ... UFD4 protein monoubiquitination* ubiquitin-protein ligase activity cytoplasm* | YKL011C	1	0.410769	0.392252	0.351954		0.087911	0.064075	-0.127478		-0.163325	-0.130895	-0.052062		-0.460362	-0.544305	-0.372143
YML070W	YML070W ... DAK1 response to stress* glycerone kinase activity cytoplasm | YML071C	1	0.57972	0.637359	0.49925		-0.086002	-0.026284	-0.12809		-0.077186	-0.270555	-0.177417		-0.636678	-0.853242	-0.535229
YLR024C	YLR024C ... UBR2 protein monoubiquitination* ubiquitin-protein ligase activity cytoplasm | YLR025W	1	0.562634	0.521227	0.420129		0.008045	0.197209	-0.219849		-0.195236	-0.249757	-0.053347		-0.597038	-0.913815	-0.389512
YMR231W	YMR231W ... PEP5 late endosome to vacuole trans molecular function unknown vacuolar membrane (sensu Fungi)* | YMR232W	1	0.384603	0.301471	0.445582		0.064664	0.133826	-0.14946		-0.108589	-0.043369	-0.167604		-0.443217	-0.564396	-0.394988
YOR377W	YOR377W ... ATF1 fatty acid metabolism* alcohol O-acetyltransferase activitlipid particle* | YOR378W	1	0.521704	0.660649	0.677998		0.083773	-0.030033	-0.345601		-0.187746	-0.150306	-0.112899		-0.6271	-1.11042	-0.858351
YJR109C	YJR109C ... CPA2 arginine biosynthesis carbamoyl-phosphate synthase (glutacarbamoyl-phosphate synthase comple | YJR110W	1	1.01436	0.967898	0.864496		-0.074925	-0.385488	-0.369424		-0.501581	-0.462424	-0.285642		-1.47255	-1.3497	-1.35574
YNL242W	YNL242W ... ATG2 protein-vacuolar targeting* molecular function unknown extrinsic to membrane | YNL243W	1	0.856122	0.704473	0.831476		-0.000513	-0.212325	-0.44621		-0.505004	-0.062929	-0.270743		-1.01302	-1.17219	-1.07988
YPL018W	YPL018W ... CTF19 chromosome segregation* protein binding nucleus* | YPL019C	1	1.14015	0.842678	0.727325		-0.527804	-0.037283	-0.190074		-0.524654	-0.644616	-0.326606		-1.31159	-1.15441	-0.959583
YOL082W	YOL082W iESR cluster ATG19 protein-vacuolar targeting protein binding cytoplasm* | YOL083W	1	0.836374	0.895634	0.8364		-0.071264	-0.170194	-0.458688		-0.403975	-0.907651	-0.229739		-0.914588	-0.784248	-1.1341
YFR009W	YFR009W ... GCN20 regulation of translational el ATPase activity cytosol* | YFR010W	1	0.456858	0.496028	0.507507		-0.152632	-0.075182	-0.140394		-0.080811	-0.046611	-0.302496		-0.325201	-0.700523	-0.373865
[truncated: 485 more rows]
